# Supplementary material for: CaSSiDI: novel single-cell “Cluster Similarity Scoring and Distinction Index” reveals critical functions for PirB and context-dependent Cebpb repression
Source: Cell Death Differ. 2024 Feb 21;31(3):265–79. doi: 10.1038/s41418-024-01268-8 (PMC10923835; doi:10.1038/s41418-024-01268-8)
Supplement: Supplementary file 10 — Table S1 [file 41418_2024_1268_MOESM10_ESM.xlsx]

## Sheet: Table_S1_monocytes_res0p4_PCs20
	p_val	avg_logFC	pct.1	pct.2	p_val_adj	cluster	gene	pct.1_minus_pct.2			Cluster legend
Lyz2	0	0.349018	1	1	0	0	Lyz2	0			MON	0
S100a10	0	-0.60864	0.972	0.994	0	0	S100a10	-0.022			TRN	1
Ppia	0	-0.630145	1	1	0	0	Ppia	0			MIT	2
Lgals1	0	-0.740587	0.963	0.996	0	0	Lgals1	-0.033			G2P	3
Ptma	0	-0.851297	0.999	1	0	0	Ptma	-0.001			G1P	4
Hmgn2	0	-1.03639	0.401	0.823	0	0	Hmgn2	-0.422			MDC	5
Crip1	2.5734e-268	-0.394752	1	1	3.4113e-264	0	Crip1	0			ISG	6
Gapdh	8.30316e-249	-0.376845	0.998	0.999	1.10067e-244	0	Gapdh	-0.001
Sirpb1c	1.37059e-248	0.808777	0.842	0.518	1.81686e-244	0	Sirpb1c	0.324
Wfdc17	4.92634e-246	0.679135	0.99	0.968	6.53036e-242	0	Wfdc17	0.022
Ctss	1.64532e-241	0.417091	1	0.999	2.18103e-237	0	Ctss	0.001
Gm9733	4.49172e-238	0.77011	0.852	0.592	5.95423e-234	0	Gm9733	0.26
Tmsb10	2.46808e-234	-0.327089	1	1	3.27169e-230	0	Tmsb10	0
Ly6c2	2.5848e-228	-0.428003	0.999	1	3.42641e-224	0	Ly6c2	-0.001
Ran	2.78551e-224	-0.696285	0.769	0.932	3.69248e-220	0	Ran	-0.163
Apoe	7.48799e-224	1.14909	0.908	0.804	9.92608e-220	0	Apoe	0.104
H2afz	1.91008e-219	-0.51132	0.999	1	2.532e-215	0	H2afz	-0.001
Ccnb2	8.71579e-218	-0.883523	0.16	0.593	1.15536e-213	0	Ccnb2	-0.433
Rps27	5.8101e-216	0.251865	1	1	7.70187e-212	0	Rps27	0
Rbm3	8.63584e-213	-0.344446	0.998	0.999	1.14477e-208	0	Rbm3	-0.001
Hmgb1	2.61876e-210	-0.763357	0.906	0.969	3.47143e-206	0	Hmgb1	-0.063
Ass1	8.1133e-210	-0.648296	0.231	0.67	1.0755e-205	0	Ass1	-0.439
Hnrnpa2b1	1.29916e-209	-0.467319	0.969	0.992	1.72217e-205	0	Hnrnpa2b1	-0.023
Tagln2	1.37303e-207	-0.635373	0.732	0.931	1.82008e-203	0	Tagln2	-0.199
Lmnb1	1.04911e-204	-0.805584	0.29	0.679	1.3907e-200	0	Lmnb1	-0.389
Malat1	1.68698e-203	0.438816	1	1	2.23626e-199	0	Malat1	0
H2afv	2.47738e-201	-0.702156	0.641	0.877	3.28401e-197	0	H2afv	-0.236
Eif5a	3.17992e-192	-0.39321	0.951	0.989	4.2153e-188	0	Eif5a	-0.038
Ifitm3	5.89894e-192	0.329904	1	1	7.81964e-188	0	Ifitm3	0
Calm1	2.76377e-189	-0.360518	0.99	0.998	3.66366e-185	0	Calm1	-0.008
Pfn1	1.28532e-188	-0.31311	0.997	0.999	1.70382e-184	0	Pfn1	-0.002
Cybb	7.49941e-186	0.398292	0.998	0.993	9.94122e-182	0	Cybb	0.005
Hmgb2	5.97225e-184	-0.946205	0.992	0.999	7.91682e-180	0	Hmgb2	-0.007
Cks1b	1.01992e-183	-0.720405	0.229	0.62	1.35201e-179	0	Cks1b	-0.391
Stmn1	1.29987e-182	-1.0823	0.522	0.793	1.72311e-178	0	Stmn1	-0.271
Btg1	2.50733e-181	0.483092	0.978	0.957	3.32371e-177	0	Btg1	0.021
Hnrnpf	4.33262e-180	-0.371985	0.97	0.994	5.74332e-176	0	Hnrnpf	-0.024
Cdca3	2.47006e-178	-0.67093	0.16	0.552	3.27431e-174	0	Cdca3	-0.392
Txn1	2.74152e-177	-0.376083	0.973	0.989	3.63417e-173	0	Txn1	-0.016
Alox5ap	1.3878e-175	0.279126	1	0.999	1.83967e-171	0	Alox5ap	0.001
2810417H13Rik	1.84668e-175	-1.06133	0.218	0.587	2.44796e-171	0	2810417H13Rik	-0.369
Samhd1	1.21191e-174	0.421253	0.979	0.951	1.60651e-170	0	Samhd1	0.028
Cfl1	1.33823e-172	-0.268121	0.999	0.999	1.77396e-168	0	Cfl1	0
Anp32b	1.31877e-169	-0.534441	0.869	0.963	1.74817e-165	0	Anp32b	-0.094
Anp32e	1.39237e-163	-0.624257	0.402	0.734	1.84572e-159	0	Anp32e	-0.332
Ccl6	3.24158e-163	0.450688	0.998	0.987	4.29704e-159	0	Ccl6	0.011
Gngt2	5.29071e-163	0.797554	0.698	0.445	7.01337e-159	0	Gngt2	0.253
Sirpb1b	2.57523e-160	0.568716	0.683	0.391	3.41373e-156	0	Sirpb1b	0.292
Tspo	8.13789e-157	-0.318413	0.986	0.997	1.07876e-152	0	Tspo	-0.011
Atp5b	9.06584e-157	-0.336332	0.961	0.994	1.20177e-152	0	Atp5b	-0.033
Ypel3	9.24552e-157	0.454165	0.925	0.815	1.22559e-152	0	Ypel3	0.11
Cdca8	1.7413e-155	-0.609947	0.143	0.503	2.30827e-151	0	Cdca8	-0.36
Spc24	3.23357e-153	-0.598179	0.136	0.5	4.28642e-149	0	Spc24	-0.364
Smpdl3a	1.30814e-151	0.352358	0.996	0.99	1.73407e-147	0	Smpdl3a	0.006
Fabp5	3.87965e-147	-0.51712	0.571	0.837	5.14287e-143	0	Fabp5	-0.266
Clec4a3	4.59853e-146	0.471145	0.916	0.794	6.09581e-142	0	Clec4a3	0.122
Cdkn3	2.14567e-145	-0.508124	0.097	0.441	2.8443e-141	0	Cdkn3	-0.344
Lst1	7.22208e-145	0.381285	0.995	0.983	9.57359e-141	0	Lst1	0.012
Tuba1b	8.898e-145	-0.949333	0.764	0.911	1.17952e-140	0	Tuba1b	-0.147
Srgn	3.64001e-144	0.507013	0.848	0.69	4.8252e-140	0	Srgn	0.158
Ifitm6	2.47392e-143	0.407425	0.992	0.972	3.27942e-139	0	Ifitm6	0.02
Mki67	9.52942e-141	-0.529849	0.134	0.48	1.26322e-136	0	Mki67	-0.346
Plp2	7.23581e-140	-0.440029	0.618	0.855	9.59179e-136	0	Plp2	-0.237
Birc5	5.39323e-134	-0.777717	0.315	0.627	7.14926e-130	0	Birc5	-0.312
Msrb1	6.09711e-132	0.269069	0.999	0.998	8.08233e-128	0	Msrb1	0.001
Clec4a1	1.57046e-130	0.431719	0.891	0.768	2.0818e-126	0	Clec4a1	0.123
Ube2c	5.56674e-130	-0.764093	0.274	0.609	7.37927e-126	0	Ube2c	-0.335
Smc2	8.13922e-130	-0.502353	0.105	0.423	1.07893e-125	0	Smc2	-0.318
Ybx1	9.05602e-130	-0.26998	0.989	0.996	1.20047e-125	0	Ybx1	-0.007
Asf1b	1.17218e-129	-0.504493	0.116	0.433	1.55384e-125	0	Asf1b	-0.317
Ddx39	1.69376e-129	-0.399782	0.33	0.692	2.24525e-125	0	Ddx39	-0.362
Lsm5	2.19312e-129	-0.423452	0.638	0.851	2.9072e-125	0	Lsm5	-0.213
Mcm5	3.82247e-128	-0.459965	0.131	0.455	5.06706e-124	0	Mcm5	-0.324
Tubb5	1.04667e-127	-0.783386	0.777	0.906	1.38746e-123	0	Tubb5	-0.129
2700094K13Rik	5.73612e-127	-0.442218	0.591	0.832	7.60381e-123	0	2700094K13Rik	-0.241
Knstrn	7.17455e-127	-0.396992	0.136	0.471	9.51059e-123	0	Knstrn	-0.335
Rnaseh2b	8.27674e-127	-0.412601	0.211	0.551	1.09716e-122	0	Rnaseh2b	-0.34
Nucks1	9.00392e-127	-0.40727	0.196	0.54	1.19356e-122	0	Nucks1	-0.344
Tuba4a	3.36537e-126	-0.546498	0.557	0.793	4.46114e-122	0	Tuba4a	-0.236
Cfp	3.63865e-126	-0.399875	0.731	0.922	4.82339e-122	0	Cfp	-0.191
Rrm1	5.35209e-125	-0.429047	0.114	0.429	7.09473e-121	0	Rrm1	-0.315
Ccna2	1.47732e-124	-0.555898	0.119	0.432	1.95834e-120	0	Ccna2	-0.313
Calm3	1.77324e-124	-0.407283	0.603	0.858	2.35061e-120	0	Calm3	-0.255
Snrpf	2.4968e-124	-0.351956	0.801	0.942	3.30976e-120	0	Snrpf	-0.141
Cenpa	1.9707e-120	-0.763373	0.274	0.579	2.61235e-116	0	Cenpa	-0.305
Ifitm2	5.67005e-120	0.284218	1	0.998	7.51622e-116	0	Ifitm2	0.002
Sepp1	9.30368e-120	0.40932	0.925	0.865	1.2333e-115	0	Sepp1	0.06
Snrpd1	1.41416e-119	-0.462303	0.52	0.78	1.87461e-115	0	Snrpd1	-0.26
Srsf2	1.48449e-119	-0.422549	0.723	0.902	1.96784e-115	0	Srsf2	-0.179
Clic1	4.56758e-119	-0.258294	0.99	0.998	6.05478e-115	0	Clic1	-0.008
Lockd	1.15441e-118	-0.343488	0.089	0.389	1.53028e-114	0	Lockd	-0.3
Ccdc34	4.50817e-117	-0.326108	0.094	0.397	5.97604e-113	0	Ccdc34	-0.303
Mcm7	4.7207e-117	-0.440409	0.13	0.435	6.25776e-113	0	Mcm7	-0.305
Klra2	5.159e-117	0.475402	0.752	0.569	6.83877e-113	0	Klra2	0.183
Tacc3	4.22358e-112	-0.351381	0.107	0.402	5.59877e-108	0	Tacc3	-0.295
Top2a	1.18169e-111	-0.627475	0.113	0.4	1.56645e-107	0	Top2a	-0.287
Hnrnpa3	1.07042e-110	-0.333903	0.959	0.988	1.41895e-106	0	Hnrnpa3	-0.029
Tmcc1	1.39135e-110	0.363627	0.933	0.845	1.84437e-106	0	Tmcc1	0.088
Erh	1.91321e-109	-0.336218	0.782	0.935	2.53615e-105	0	Erh	-0.153
Cox7a2l	3.47785e-109	0.274597	0.998	0.992	4.61024e-105	0	Cox7a2l	0.006
Cenpm	1.23743e-108	-0.271902	0.08	0.362	1.64034e-104	0	Cenpm	-0.282
Csrp1	3.4508e-108	-0.314468	0.12	0.418	4.57438e-104	0	Csrp1	-0.298
Dek	2.36137e-107	-0.523319	0.733	0.869	3.13024e-103	0	Dek	-0.136
Tceb2	2.83699e-107	-0.281622	0.933	0.987	3.76071e-103	0	Tceb2	-0.054
Cox5b	8.26761e-107	-0.26025	0.971	0.993	1.09595e-102	0	Cox5b	-0.022
Prdx4	5.24757e-104	-0.387799	0.498	0.771	6.95618e-100	0	Prdx4	-0.273
Cenpw	5.92385e-104	-0.26753	0.087	0.364	7.85266e-100	0	Cenpw	-0.277
Rgs2	4.61756e-101	0.326765	0.97	0.962	6.12104e-97	0	Rgs2	0.008
Rrm2	5.65321e-101	-0.615287	0.139	0.413	7.49389e-97	0	Rrm2	-0.274
Cdk1	9.50695e-101	-0.506947	0.154	0.435	1.26024e-96	0	Cdk1	-0.281
Tyms	2.1943e-100	-0.402473	0.12	0.4	2.90877e-96	0	Tyms	-0.28
Kif22	2.45614e-100	-0.34427	0.081	0.343	3.25586e-96	0	Kif22	-0.262
Gmnn	3.51458e-100	-0.42372	0.25	0.547	4.65893e-96	0	Gmnn	-0.297
Mgst1	3.75214e-100	0.280309	0.991	0.988	4.97384e-96	0	Mgst1	0.003
Racgap1	5.64068e-100	-0.448761	0.312	0.608	7.47729e-96	0	Racgap1	-0.296
Hmgb3	5.67965e-100	-0.268403	0.101	0.382	7.52895e-96	0	Hmgb3	-0.281
Srsf7	1.06355e-99	-0.360239	0.455	0.753	1.40984e-95	0	Srsf7	-0.298
Atpif1	1.4436e-99	-0.341641	0.768	0.919	1.91364e-95	0	Atpif1	-0.151
Fdps	1.67677e-99	-0.321068	0.21	0.524	2.22272e-95	0	Fdps	-0.314
Pgam1	2.03032e-99	-0.31654	0.846	0.945	2.69139e-95	0	Pgam1	-0.099
Tpx2	7.01755e-99	-0.319928	0.067	0.319	9.30246e-95	0	Tpx2	-0.252
Hnrnpa1	3.67445e-98	-0.308222	0.897	0.965	4.87085e-94	0	Hnrnpa1	-0.068
Tpm3	2.73715e-97	-0.285184	0.9	0.97	3.62836e-93	0	Tpm3	-0.07
Tk1	4.53551e-97	-0.343006	0.07	0.321	6.01227e-93	0	Tk1	-0.251
Pmf1	1.05801e-96	-0.353961	0.238	0.544	1.40249e-92	0	Pmf1	-0.306
Psat1	4.50512e-96	-0.266801	0.148	0.444	5.97199e-92	0	Psat1	-0.296
Atp5a1	6.51637e-96	-0.257739	0.945	0.988	8.63811e-92	0	Atp5a1	-0.043
Cenpe	8.76751e-96	-0.281674	0.044	0.277	1.16222e-91	0	Cenpe	-0.233
Cd24a	2.21775e-95	-0.352293	0.189	0.486	2.93985e-91	0	Cd24a	-0.297
Lig1	1.26427e-94	-0.352225	0.062	0.302	1.67592e-90	0	Lig1	-0.24
Banf1	1.36801e-94	-0.334868	0.51	0.781	1.81343e-90	0	Banf1	-0.271
Tubb4b	2.30352e-94	-0.674376	0.424	0.674	3.05354e-90	0	Tubb4b	-0.25
Pla2g7	4.368e-94	0.456077	0.391	0.163	5.79022e-90	0	Pla2g7	0.228
Ifngr1	6.07571e-94	0.360465	0.929	0.924	8.05396e-90	0	Ifngr1	0.005
Srsf3	1.01559e-93	-0.350088	0.876	0.955	1.34627e-89	0	Srsf3	-0.079
Psmd14	5.65593e-93	-0.319699	0.375	0.688	7.4975e-89	0	Psmd14	-0.313
S100a11	5.7158e-93	-0.264413	0.987	0.996	7.57687e-89	0	S100a11	-0.009
Nusap1	7.54829e-93	-0.49151	0.094	0.344	1.0006e-88	0	Nusap1	-0.25
Lbr	7.64124e-93	-0.365249	0.559	0.802	1.01292e-88	0	Lbr	-0.243
Cdc20	1.07779e-92	-0.515381	0.112	0.369	1.42871e-88	0	Cdc20	-0.257
Anapc5	1.20355e-92	-0.357661	0.51	0.762	1.59543e-88	0	Anapc5	-0.252
AF251705	1.87316e-92	0.428677	0.56	0.338	2.48306e-88	0	AF251705	0.222
Ccnb1	3.22714e-92	-0.452661	0.101	0.358	4.2779e-88	0	Ccnb1	-0.257
Pirb	4.01508e-92	0.36474	0.837	0.783	5.32239e-88	0	Pirb	0.054
Cbx3	5.0594e-92	-0.375751	0.318	0.613	6.70674e-88	0	Cbx3	-0.295
Kif20a	7.67767e-92	-0.254924	0.048	0.278	1.01775e-87	0	Kif20a	-0.23
Mcm3	9.09924e-92	-0.35099	0.121	0.384	1.2062e-87	0	Mcm3	-0.263
Atp5j	1.4865e-90	-0.25029	0.942	0.981	1.97051e-86	0	Atp5j	-0.039
AB124611	3.9231e-90	0.315152	0.926	0.907	5.20046e-86	0	AB124611	0.019
Smc4	9.20948e-90	-0.562043	0.27	0.532	1.22081e-85	0	Smc4	-0.262
Tuba1c	2.68346e-89	-0.45913	0.305	0.588	3.55719e-85	0	Tuba1c	-0.283
Mcm6	4.30967e-89	-0.399109	0.107	0.357	5.7129e-85	0	Mcm6	-0.25
Mad2l1	1.0021e-88	-0.262408	0.11	0.371	1.32838e-84	0	Mad2l1	-0.261
Hsp90ab1	1.18797e-88	-0.262799	0.978	0.993	1.57478e-84	0	Hsp90ab1	-0.015
Rbbp7	1.23722e-87	-0.321419	0.227	0.515	1.64006e-83	0	Rbbp7	-0.288
Dnajc9	4.05527e-87	-0.332094	0.172	0.444	5.37567e-83	0	Dnajc9	-0.272
Ranbp1	9.61123e-87	-0.452911	0.58	0.801	1.27406e-82	0	Ranbp1	-0.221
Hist1h2bc	2.06219e-86	-0.327632	0.128	0.391	2.73364e-82	0	Hist1h2bc	-0.263
Kif23	3.66463e-86	-0.273363	0.069	0.302	4.85784e-82	0	Kif23	-0.233
Nasp	4.55719e-86	-0.33607	0.217	0.497	6.04101e-82	0	Nasp	-0.28
Txnip	5.39064e-86	0.33096	0.877	0.82	7.14584e-82	0	Txnip	0.057
Cd300a	8.92175e-86	0.337452	0.886	0.849	1.18267e-81	0	Cd300a	0.037
Hsp90aa1	2.47286e-85	-0.422307	0.552	0.767	3.27803e-81	0	Hsp90aa1	-0.215
Sat1	1.03971e-84	0.276674	0.996	0.994	1.37824e-80	0	Sat1	0.002
Fyb	1.26506e-84	0.358563	0.837	0.765	1.67696e-80	0	Fyb	0.072
Csf1r	1.89733e-84	0.35667	0.84	0.78	2.5151e-80	0	Csf1r	0.06
Fkbp2	5.77323e-84	-0.322085	0.58	0.824	7.65299e-80	0	Fkbp2	-0.244
Ddx39b	9.29357e-84	-0.309454	0.518	0.788	1.23196e-79	0	Ddx39b	-0.27
Exosc8	2.67344e-83	-0.274448	0.245	0.549	3.54391e-79	0	Exosc8	-0.304
Ccr2	6.42487e-83	0.282172	0.991	0.994	8.51681e-79	0	Ccr2	-0.003
Hpgd	1.58246e-82	0.534518	0.461	0.235	2.09771e-78	0	Hpgd	0.226
Sdf2l1	2.97193e-82	-0.32158	0.545	0.805	3.93959e-78	0	Sdf2l1	-0.26
Ezh2	1.14176e-81	-0.299738	0.149	0.409	1.51352e-77	0	Ezh2	-0.26
Junb	3.56748e-81	0.334186	0.915	0.878	4.72905e-77	0	Junb	0.037
Cenpf	1.59736e-79	-0.310956	0.053	0.262	2.11746e-75	0	Cenpf	-0.209
Plbd1	1.79285e-79	0.320974	0.887	0.813	2.3766e-75	0	Plbd1	0.074
Tipin	1.94046e-79	-0.362852	0.192	0.445	2.57227e-75	0	Tipin	-0.253
Txndc5	2.08022e-79	-0.293175	0.319	0.611	2.75754e-75	0	Txndc5	-0.292
Fbxo5	2.77383e-79	-0.317827	0.086	0.31	3.67699e-75	0	Fbxo5	-0.224
Snrpg	2.95976e-79	-0.251801	0.887	0.962	3.92345e-75	0	Snrpg	-0.075
Gm5150	6.3749e-79	0.389877	0.491	0.289	8.45057e-75	0	Gm5150	0.202
H2afx	6.178e-78	-0.715445	0.337	0.584	8.18956e-74	0	H2afx	-0.247
Sae1	6.30697e-78	-0.285707	0.236	0.512	8.36053e-74	0	Sae1	-0.276
Sptssa	9.53238e-78	-0.274652	0.709	0.879	1.26361e-73	0	Sptssa	-0.17
Spc25	1.38486e-77	-0.269326	0.085	0.309	1.83577e-73	0	Spc25	-0.224
Dut	2.98851e-76	-0.438627	0.199	0.44	3.96157e-72	0	Dut	-0.241
Ywhah	5.76437e-76	-0.30272	0.694	0.875	7.64125e-72	0	Ywhah	-0.181
Pbk	1.21264e-75	-0.298856	0.076	0.289	1.60748e-71	0	Pbk	-0.213
Cd9	1.49223e-75	-0.252146	0.082	0.304	1.97811e-71	0	Cd9	-0.222
Plk1	9.77409e-74	-0.269871	0.069	0.277	1.29565e-69	0	Plk1	-0.208
Plac8	2.93953e-73	0.305176	1	0.999	3.89665e-69	0	Plac8	0.001
Hsp90b1	5.41346e-73	-0.341318	0.751	0.907	7.17608e-69	0	Hsp90b1	-0.156
Hnrnpab	5.42959e-73	-0.311566	0.414	0.675	7.19746e-69	0	Hnrnpab	-0.261
Prtn3	1.17995e-72	-0.611902	0.331	0.584	1.56414e-68	0	Prtn3	-0.253
Hat1	1.2032e-72	-0.282876	0.296	0.574	1.59496e-68	0	Hat1	-0.278
Lsm2	1.66812e-72	-0.304297	0.351	0.619	2.21126e-68	0	Lsm2	-0.268
Serpinb1a	2.03743e-72	-0.276629	0.29	0.574	2.70082e-68	0	Serpinb1a	-0.284
Prc1	7.99212e-72	-0.259774	0.064	0.264	1.05944e-67	0	Prc1	-0.2
Rnaseh2c	1.72992e-71	-0.288339	0.682	0.877	2.29318e-67	0	Rnaseh2c	-0.195
Ube2s	7.28017e-71	-0.299112	0.222	0.475	9.65059e-67	0	Ube2s	-0.253
Hnrnpu	4.27782e-70	-0.286033	0.692	0.866	5.67068e-66	0	Hnrnpu	-0.174
Ssr2	1.6324e-69	-0.282012	0.615	0.842	2.16392e-65	0	Ssr2	-0.227
Elane	2.75647e-69	-0.815308	0.168	0.402	3.65397e-65	0	Elane	-0.234
Ncf2	4.52415e-69	0.255747	0.963	0.959	5.99721e-65	0	Ncf2	0.004
2700029M09Rik	6.50018e-69	-0.276589	0.273	0.541	8.61664e-65	0	2700029M09Rik	-0.268
Cmc2	7.35303e-69	-0.258955	0.205	0.463	9.74718e-65	0	Cmc2	-0.258
Dtymk	1.397e-68	-0.284391	0.224	0.48	1.85186e-64	0	Dtymk	-0.256
Impdh2	3.3832e-68	-0.308395	0.373	0.624	4.48477e-64	0	Impdh2	-0.251
Rad21	5.13107e-67	-0.291907	0.273	0.532	6.80175e-63	0	Rad21	-0.259
Incenp	1.01938e-66	-0.281531	0.156	0.387	1.35128e-62	0	Incenp	-0.231
Ptms	1.86717e-66	-0.298093	0.314	0.587	2.47512e-62	0	Ptms	-0.273
Trf	2.52364e-66	0.531504	0.617	0.499	3.34534e-62	0	Trf	0.118
Sirpb1a	2.54756e-66	0.270708	0.29	0.109	3.37705e-62	0	Sirpb1a	0.181
Fcgr3	2.67332e-66	0.28666	0.924	0.92	3.54376e-62	0	Fcgr3	0.004
Ssrp1	4.07437e-66	-0.290804	0.38	0.639	5.40098e-62	0	Ssrp1	-0.259
Igsf6	5.09974e-66	0.285617	0.907	0.894	6.76021e-62	0	Igsf6	0.013
Ctsg	1.49214e-65	-0.431163	0.098	0.303	1.97798e-61	0	Ctsg	-0.205
Ptges3	3.62869e-65	-0.282758	0.479	0.721	4.81019e-61	0	Ptges3	-0.242
Cks2	8.41975e-65	-0.526713	0.541	0.726	1.11612e-60	0	Cks2	-0.185
Cdk4	3.11216e-63	-0.290276	0.374	0.624	4.12548e-59	0	Cdk4	-0.25
Hist1h2ae	1.5943e-62	-0.458664	0.134	0.336	2.11341e-58	0	Hist1h2ae	-0.202
G3bp1	1.66229e-62	-0.266878	0.422	0.672	2.20354e-58	0	G3bp1	-0.25
Ptprc	6.60173e-62	0.277089	0.879	0.851	8.75126e-58	0	Ptprc	0.028
Ywhaq	7.31468e-62	-0.250602	0.656	0.855	9.69633e-58	0	Ywhaq	-0.199
Klf2	2.12944e-61	0.353521	0.722	0.624	2.82279e-57	0	Klf2	0.098
Lrp1	2.25046e-61	0.318601	0.54	0.387	2.9832e-57	0	Lrp1	0.153
Rpn2	2.42828e-61	-0.250157	0.748	0.911	3.21893e-57	0	Rpn2	-0.163
Mrpl51	3.50332e-61	-0.269356	0.406	0.66	4.64401e-57	0	Mrpl51	-0.254
Fus	3.7172e-60	-0.26508	0.639	0.831	4.92752e-56	0	Fus	-0.192
Aurkb	1.59923e-59	-0.300768	0.18	0.393	2.11993e-55	0	Aurkb	-0.213
Manf	1.38852e-58	-0.279403	0.502	0.754	1.84062e-54	0	Manf	-0.252
Nap1l1	2.47111e-58	-0.265062	0.79	0.903	3.2757e-54	0	Nap1l1	-0.113
Smc6	3.01094e-57	-0.281125	0.336	0.575	3.99131e-53	0	Smc6	-0.239
Sepw1	2.67681e-56	0.282874	0.805	0.747	3.54838e-52	0	Sepw1	0.058
Cd177	6.1974e-56	0.367558	0.698	0.597	8.21527e-52	0	Cd177	0.101
Abi3	1.38395e-55	0.289716	0.308	0.141	1.83457e-51	0	Abi3	0.167
Nadk	4.38792e-55	0.28846	0.847	0.827	5.81663e-51	0	Nadk	0.02
Hn1	1.44347e-54	-0.281894	0.793	0.911	1.91346e-50	0	Hn1	-0.118
Nrm	1.50895e-54	-0.271913	0.422	0.651	2.00026e-50	0	Nrm	-0.229
Nudc	4.92251e-54	-0.261765	0.48	0.699	6.52528e-50	0	Nudc	-0.219
Hist1h2ap	5.66889e-54	-0.966531	0.352	0.554	7.51467e-50	0	Hist1h2ap	-0.202
Adipor1	1.36493e-53	0.283344	0.772	0.758	1.80935e-49	0	Adipor1	0.014
Pa2g4	2.19106e-53	-0.250815	0.351	0.59	2.90447e-49	0	Pa2g4	-0.239
Susd3	2.50992e-53	0.2735	0.753	0.692	3.32715e-49	0	Susd3	0.061
Pcna	1.21832e-51	-0.376129	0.335	0.55	1.61501e-47	0	Pcna	-0.215
Pdia6	1.26299e-50	-0.264463	0.656	0.847	1.67422e-46	0	Pdia6	-0.191
Ctsa	1.50237e-50	0.255073	0.877	0.873	1.99155e-46	0	Ctsa	0.004
Slbp	1.34601e-49	-0.343263	0.49	0.678	1.78428e-45	0	Slbp	-0.188
Cdkn2c	6.6371e-48	-0.288502	0.227	0.416	8.79814e-44	0	Cdkn2c	-0.189
BC028528	9.556e-48	0.280121	0.721	0.672	1.26674e-43	0	BC028528	0.049
Slfn1	1.87317e-47	0.274102	0.573	0.432	2.48308e-43	0	Slfn1	0.141
Cx3cr1	2.46365e-46	0.30558	0.57	0.443	3.26582e-42	0	Cx3cr1	0.127
Gsto1	3.04495e-46	0.26666	0.775	0.743	4.03639e-42	0	Gsto1	0.032
Nxpe4	5.16619e-46	0.266199	0.375	0.223	6.84831e-42	0	Nxpe4	0.152
Adgre1	4.27059e-45	0.292672	0.584	0.493	5.66109e-41	0	Adgre1	0.091
Zfos1	6.23304e-45	0.27707	0.738	0.684	8.26252e-41	0	Zfos1	0.054
Kpna2	1.35043e-44	-0.336385	0.254	0.462	1.79013e-40	0	Kpna2	-0.208
Skint3	1.62898e-44	0.26387	0.234	0.098	2.15938e-40	0	Skint3	0.136
Dusp6	6.13246e-43	0.286361	0.345	0.2	8.12919e-39	0	Dusp6	0.145
Apoc1	6.62418e-43	0.266898	0.192	0.072	8.78101e-39	0	Apoc1	0.12
Ppt1	8.29317e-42	0.251756	0.667	0.6	1.09934e-37	0	Ppt1	0.067
Fgr	7.08867e-41	0.25603	0.641	0.558	9.39674e-37	0	Fgr	0.083
Serpinb10	5.09917e-40	0.367247	0.613	0.55	6.75947e-36	0	Serpinb10	0.063
Ssh2	1.8464e-36	0.263229	0.551	0.464	2.44758e-32	0	Ssh2	0.087
S100a8	3.21834e-36	-1.16793	0.372	0.576	4.26624e-32	0	S100a8	-0.204
Adgre5	6.49016e-32	0.25207	0.673	0.64	8.60335e-28	0	Adgre5	0.033
Ifi27l2a	6.65735e-29	0.270148	0.908	0.917	8.82499e-25	0	Ifi27l2a	-0.009
Arl6ip1	1.39613e-23	-0.331841	0.841	0.916	1.85071e-19	0	Arl6ip1	-0.075
Lpl	1.36857e-21	0.353291	0.454	0.377	1.81418e-17	0	Lpl	0.077
Id2	1.85055e-18	0.26134	0.723	0.743	2.45309e-14	0	Id2	-0.02
Cd74	8.84524e-18	-0.730299	0.59	0.556	1.17253e-13	0	Cd74	0.034
Tppp3	6.11097e-14	0.336046	0.131	0.074	8.1007e-10	0	Tppp3	0.057
S100a9	1.05375e-08	-0.671514	0.14	0.211	0.000139685	0	S100a9	-0.071
H2-Ab1	7.63311e-08	-0.798436	0.136	0.2	0.00101184	0	H2-Ab1	-0.064
H2-Aa	3.29703e-06	-0.822056	0.125	0.177	0.0437054	0	H2-Aa	-0.052
Hbb-bs	0.000524906	-1.36214	0.158	0.212	1	0	Hbb-bs	-0.054
S100a6	2.68514e-156	0.282678	1	1	3.55942e-152	1	S100a6	0
S100a11.1	1.18857e-80	0.288686	0.999	0.991	1.57557e-76	1	S100a11	0.008
Hspa8	1.15095e-78	-0.275137	0.999	1	1.5257e-74	1	Hspa8	-0.001
Mki67.1	1.69711e-78	-0.521028	0.119	0.408	2.24969e-74	1	Mki67	-0.289
Lmnb1.1	5.94852e-76	-0.686692	0.362	0.572	7.88536e-72	1	Lmnb1	-0.21
2810417H13Rik.1	1.51901e-72	-1.00046	0.252	0.495	2.0136e-68	1	2810417H13Rik	-0.243
Birc5.1	3.43549e-71	-0.778463	0.328	0.554	4.55408e-67	1	Birc5	-0.226
Smc4.1	6.65623e-70	-0.633916	0.228	0.486	8.8235e-66	1	Smc4	-0.258
Cks1b.1	1.00508e-68	-0.621493	0.285	0.517	1.33233e-64	1	Cks1b	-0.232
Smc2.1	1.19781e-68	-0.481977	0.095	0.355	1.58781e-64	1	Smc2	-0.26
Ccna2.1	6.03511e-67	-0.551894	0.11	0.365	8.00014e-63	1	Ccna2	-0.255
Asf1b.1	1.46106e-66	-0.463893	0.107	0.366	1.93679e-62	1	Asf1b	-0.259
Spc24.1	2.55367e-64	-0.545165	0.162	0.412	3.38514e-60	1	Spc24	-0.25
Lockd.1	2.13165e-63	-0.315505	0.074	0.326	2.82571e-59	1	Lockd	-0.252
Cdk1.1	1.02999e-62	-0.529085	0.134	0.379	1.36535e-58	1	Cdk1	-0.245
Cenpa.1	2.38481e-62	-0.738484	0.279	0.51	3.16131e-58	1	Cenpa	-0.231
Top2a.1	5.32658e-62	-0.645579	0.099	0.341	7.06092e-58	1	Top2a	-0.242
Stmn1.1	6.99314e-62	-0.995814	0.61	0.708	9.27011e-58	1	Stmn1	-0.098
Capg	7.44275e-62	0.254393	0.994	0.966	9.86611e-58	1	Capg	0.028
Tpx2.1	3.58108e-61	-0.310048	0.04	0.271	4.74709e-57	1	Tpx2	-0.231
Cdca8.1	1.36118e-60	-0.527853	0.177	0.413	1.80439e-56	1	Cdca8	-0.236
Lgals1.1	1.91671e-59	0.251891	1	0.978	2.54079e-55	1	Lgals1	0.022
Rrm1.1	4.3701e-59	-0.37269	0.116	0.359	5.793e-55	1	Rrm1	-0.243
Dek.1	1.04821e-58	-0.48275	0.761	0.831	1.38951e-54	1	Dek	-0.07
Cdkn2c.1	4.36682e-57	-0.360834	0.151	0.396	5.78865e-53	1	Cdkn2c	-0.245
Rrm2.1	5.73914e-57	-0.577752	0.123	0.357	7.6078e-53	1	Rrm2	-0.234
Kif22.1	1.00716e-56	-0.329109	0.064	0.29	1.33509e-52	1	Kif22	-0.226
Cdkn3.1	1.98355e-56	-0.43554	0.121	0.358	2.6294e-52	1	Cdkn3	-0.237
Tacc3.1	6.50343e-56	-0.322348	0.102	0.338	8.62094e-52	1	Tacc3	-0.236
Cdc20.1	1.97813e-55	-0.500326	0.091	0.318	2.62222e-51	1	Cdc20	-0.227
Anp32e.1	1.47179e-54	-0.481143	0.486	0.636	1.95101e-50	1	Anp32e	-0.15
Prc1.1	1.6378e-54	-0.271366	0.026	0.231	2.17106e-50	1	Prc1	-0.205
Hmgb2.1	1.51315e-53	-0.834886	0.999	0.995	2.00584e-49	1	Hmgb2	0.004
Nusap1.1	1.8706e-52	-0.50636	0.081	0.292	2.47967e-48	1	Nusap1	-0.211
Ccdc34.1	4.78955e-52	-0.278506	0.099	0.328	6.34902e-48	1	Ccdc34	-0.229
Fbxo5.1	1.0723e-50	-0.314561	0.061	0.268	1.42144e-46	1	Fbxo5	-0.207
Kif23.1	1.1661e-50	-0.254437	0.05	0.256	1.54578e-46	1	Kif23	-0.206
Hmgb1.1	4.62191e-50	-0.537425	0.945	0.944	6.1268e-46	1	Hmgb1	0.001
H2afx.1	2.21366e-49	-0.768253	0.343	0.528	2.93443e-45	1	H2afx	-0.185
Cks2.1	2.81918e-49	-0.586791	0.541	0.685	3.7371e-45	1	Cks2	-0.144
Ccnb1.1	5.51129e-49	-0.436758	0.093	0.304	7.30576e-45	1	Ccnb1	-0.211
Hsp90aa1.1	7.14132e-49	-0.401631	0.578	0.712	9.46653e-45	1	Hsp90aa1	-0.134
Pbk.1	1.16647e-47	-0.286107	0.053	0.249	1.54627e-43	1	Pbk	-0.196
Plk1.1	1.55733e-46	-0.259021	0.047	0.237	2.0644e-42	1	Plk1	-0.19
Tuba1b.1	3.36639e-46	-0.873433	0.841	0.856	4.46248e-42	1	Tuba1b	-0.015
Cdca3.1	1.33021e-45	-0.505663	0.253	0.439	1.76333e-41	1	Cdca3	-0.186
Plac8.1	2.34484e-45	-0.369559	0.999	0.999	3.10831e-41	1	Plac8	0
Apoe.1	3.19654e-45	-1.22839	0.754	0.871	4.23733e-41	1	Apoe	-0.117
Ezh2.1	7.34102e-45	-0.279118	0.138	0.355	9.73125e-41	1	Ezh2	-0.217
Tyms.1	5.60204e-44	-0.359151	0.13	0.335	7.42606e-40	1	Tyms	-0.205
Malat1.1	2.24598e-43	-0.287872	1	1	2.97727e-39	1	Malat1	0
Spc25.1	2.26857e-43	-0.253457	0.071	0.263	3.00722e-39	1	Spc25	-0.192
Aurkb.1	6.12442e-43	-0.311357	0.149	0.355	8.11854e-39	1	Aurkb	-0.206
Dnajc9.1	6.61014e-43	-0.300105	0.176	0.383	8.7624e-39	1	Dnajc9	-0.207
Tk1.1	1.55484e-42	-0.290372	0.075	0.264	2.0611e-38	1	Tk1	-0.189
Cenpf.1	3.77905e-41	-0.284626	0.045	0.218	5.0095e-37	1	Cenpf	-0.173
Tubb4b.1	4.18032e-41	-0.663912	0.474	0.604	5.54143e-37	1	Tubb4b	-0.13
Incenp.1	4.22204e-40	-0.28217	0.142	0.34	5.59674e-36	1	Incenp	-0.198
Tubb5.1	4.53815e-40	-0.675548	0.843	0.858	6.01577e-36	1	Tubb5	-0.015
Apobec3	5.78102e-40	-0.301655	0.359	0.564	7.66332e-36	1	Apobec3	-0.205
Racgap1.1	3.38286e-37	-0.380876	0.368	0.527	4.48432e-33	1	Racgap1	-0.159
Tipin.1	7.09565e-37	-0.304442	0.195	0.388	9.40599e-33	1	Tipin	-0.193
Calr	7.55423e-37	0.264497	0.926	0.86	1.00139e-32	1	Calr	0.066
Mcm7.1	9.02815e-37	-0.324179	0.168	0.357	1.19677e-32	1	Mcm7	-0.189
Arl6ip1.1	1.20922e-36	-0.412526	0.852	0.896	1.60295e-32	1	Arl6ip1	-0.044
Ccnb2.1	6.77134e-36	-0.579546	0.302	0.457	8.97609e-32	1	Ccnb2	-0.155
Gngt2.1	9.11839e-36	-0.560822	0.405	0.586	1.20873e-31	1	Gngt2	-0.181
Lig1.1	3.09863e-35	-0.268961	0.077	0.245	4.10754e-31	1	Lig1	-0.168
Tmpo	1.72255e-34	-0.275975	0.628	0.744	2.28341e-30	1	Tmpo	-0.116
Rnaseh2b.1	4.26977e-34	-0.26513	0.277	0.457	5.66001e-30	1	Rnaseh2b	-0.18
Ube2s.1	8.91137e-34	-0.268767	0.229	0.417	1.18129e-29	1	Ube2s	-0.188
Pmf1.1	2.17977e-33	-0.25708	0.278	0.465	2.88951e-29	1	Pmf1	-0.187
H2afz.1	5.36856e-33	-0.304919	1	0.999	7.11656e-29	1	H2afz	0.001
H2afv.1	5.86626e-33	-0.424482	0.768	0.788	7.77632e-29	1	H2afv	-0.02
Rad21.1	5.67202e-32	-0.258702	0.29	0.47	7.51883e-28	1	Rad21	-0.18
Pla2g7.1	8.73109e-32	-0.323639	0.126	0.29	1.15739e-27	1	Pla2g7	-0.164
Mcm5.1	1.53927e-31	-0.304564	0.192	0.366	2.04046e-27	1	Mcm5	-0.174
Trf.1	1.10074e-30	-0.411215	0.405	0.587	1.45914e-26	1	Trf	-0.182
Dut.1	3.69748e-30	-0.367658	0.217	0.382	4.90138e-26	1	Dut	-0.165
Tuba4a.1	1.65722e-29	-0.366808	0.653	0.714	2.19681e-25	1	Tuba4a	-0.061
Anp32b.1	2.27347e-29	-0.309114	0.949	0.919	3.01371e-25	1	Anp32b	0.03
Rtp4	4.15446e-29	-0.305599	0.069	0.21	5.50715e-25	1	Rtp4	-0.141
Calm2	1.55439e-28	-0.289877	0.938	0.945	2.0605e-24	1	Calm2	-0.007
Tuba1c.1	3.48724e-28	-0.379416	0.367	0.508	4.62268e-24	1	Tuba1c	-0.141
Nucks1.1	3.68276e-28	-0.263361	0.276	0.441	4.88187e-24	1	Nucks1	-0.165
Cbx3.1	6.26659e-28	-0.26527	0.382	0.53	8.30699e-24	1	Cbx3	-0.148
Hn1.1	1.67571e-27	-0.260564	0.831	0.874	2.22132e-23	1	Hn1	-0.043
Hist1h2ap.1	7.28663e-27	-1.09081	0.374	0.503	9.65916e-23	1	Hist1h2ap	-0.129
Slbp.1	1.87022e-25	-0.294643	0.525	0.627	2.47916e-21	1	Slbp	-0.102
Hist1h2ae.1	2.67797e-25	-0.405616	0.149	0.287	3.54992e-21	1	Hist1h2ae	-0.138
Ran.1	9.34447e-25	-0.35438	0.888	0.861	1.2387e-20	1	Ran	0.027
Gmnn.1	3.28397e-22	-0.279019	0.337	0.456	4.35322e-18	1	Gmnn	-0.119
Gm9733.1	4.73526e-22	-0.369496	0.609	0.719	6.27706e-18	1	Gm9733	-0.11
Mnda	4.20168e-20	-0.296175	0.473	0.626	5.56975e-16	1	Mnda	-0.153
Mcm6.1	5.45573e-20	-0.254439	0.159	0.287	7.23211e-16	1	Mcm6	-0.128
Ctsg.1	1.38157e-18	-0.347879	0.13	0.248	1.83141e-14	1	Ctsg	-0.118
Sirpb1c.1	4.7766e-18	-0.431542	0.595	0.661	6.33187e-14	1	Sirpb1c	-0.066
Hist1h2bc.1	1.58302e-17	0.251925	0.362	0.265	2.09845e-13	1	Hist1h2bc	0.097
Tmem176b	1.68875e-17	-0.359257	0.354	0.495	2.23861e-13	1	Tmem176b	-0.141
Kpna2.1	6.65006e-16	-0.306757	0.294	0.405	8.81531e-12	1	Kpna2	-0.111
Sirpb1b.1	7.29948e-16	-0.28068	0.432	0.528	9.67619e-12	1	Sirpb1b	-0.096
Irf7	1.40956e-14	-0.275914	0.28	0.401	1.86851e-10	1	Irf7	-0.121
Pcna.1	2.366e-14	-0.262132	0.387	0.488	3.13637e-10	1	Pcna	-0.101
Ranbp1.1	5.58733e-14	-0.252833	0.695	0.719	7.40656e-10	1	Ranbp1	-0.024
Ube2c.1	9.70231e-14	-0.59218	0.418	0.494	1.28614e-09	1	Ube2c	-0.076
Tagln2.1	1.03183e-12	-0.311543	0.894	0.84	1.3678e-08	1	Tagln2	0.054
Isg15	9.46058e-12	-0.290563	0.141	0.231	1.25409e-07	1	Isg15	-0.09
Elane.1	1.17173e-11	-0.640477	0.236	0.331	1.55325e-07	1	Elane	-0.095
Hpgd.1	1.41293e-11	-0.312453	0.251	0.346	1.87299e-07	1	Hpgd	-0.095
H2-Ab1.1	3.36765e-11	-0.78038	0.109	0.194	4.46416e-07	1	H2-Ab1	-0.085
Ifi204	8.32979e-11	-0.27863	0.607	0.686	1.1042e-06	1	Ifi204	-0.079
Ptma.1	1.40594e-10	-0.418884	1	0.999	1.86371e-06	1	Ptma	0.001
H2-Aa.1	5.77277e-10	-0.818118	0.099	0.174	7.65238e-06	1	H2-Aa	-0.075
Hmgn2.1	1.81141e-09	-0.368618	0.703	0.642	2.40121e-05	1	Hmgn2	0.061
Prtn3.1	3.86831e-08	-0.397249	0.437	0.497	0.000512783	1	Prtn3	-0.06
Chil3	6.54754e-08	0.280175	0.911	0.915	0.000867942	1	Chil3	-0.004
Cd74.1	9.25176e-07	-1.29366	0.502	0.589	0.0122641	1	Cd74	-0.087
Hist1h2ap.2	0	2.24756	0.987	0.402	0	2	Hist1h2ap	0.585
2810417H13Rik.2	0	1.7513	0.99	0.363	0	2	2810417H13Rik	0.627
Stmn1.2	0	1.61864	0.99	0.643	0	2	Stmn1	0.347
Tuba1b.2	0	1.60265	0.998	0.832	0	2	Tuba1b	0.166
H2afx.2	0	1.42912	0.983	0.416	0	2	H2afx	0.567
Top2a.2	0	1.3611	0.984	0.188	0	2	Top2a	0.796
Hist1h2ae.2	0	1.33541	0.954	0.158	0	2	Hist1h2ae	0.796
Rrm2.2	0	1.31317	0.96	0.212	0	2	Rrm2	0.748
Spc24.2	0	1.14262	0.975	0.269	0	2	Spc24	0.706
Smc4.2	0	1.12686	0.987	0.349	0	2	Smc4	0.638
Nusap1.2	0	1.10746	0.933	0.148	0	2	Nusap1	0.785
Cdk1.2	0	1.05311	0.971	0.233	0	2	Cdk1	0.738
Asf1b.2	0	1.0323	0.962	0.215	0	2	Asf1b	0.747
Smc2.2	0	0.985925	0.965	0.203	0	2	Smc2	0.762
Ccna2.2	0	0.984119	0.954	0.217	0	2	Ccna2	0.737
Tyms.2	0	0.955246	0.911	0.201	0	2	Tyms	0.71
Fbxo5.2	0	0.932557	0.936	0.12	0	2	Fbxo5	0.816
Pbk.2	0	0.928098	0.906	0.106	0	2	Pbk	0.8
Rrm1.2	0	0.877422	0.944	0.214	0	2	Rrm1	0.73
Tk1.2	0	0.872858	0.86	0.132	0	2	Tk1	0.728
Cdkn2c.2	0	0.82257	0.957	0.255	0	2	Cdkn2c	0.702
Aurkb.2	0	0.792542	0.941	0.219	0	2	Aurkb	0.722
Spc25.2	0	0.7787	0.86	0.13	0	2	Spc25	0.73
Kif22.2	0	0.729631	0.881	0.149	0	2	Kif22	0.732
Incenp.2	0	0.727015	0.913	0.209	0	2	Incenp	0.704
Hist1h1b	0	0.720805	0.852	0.088	0	2	Hist1h1b	0.764
Mxd3	0	0.678019	0.795	0.096	0	2	Mxd3	0.699
Prc1.2	0	0.651254	0.803	0.098	0	2	Prc1	0.705
Esco2	0	0.649451	0.795	0.057	0	2	Esco2	0.738
Neil3	0	0.625419	0.801	0.104	0	2	Neil3	0.697
Ndc80	0	0.575123	0.739	0.085	0	2	Ndc80	0.654
Ncapg	0	0.561005	0.755	0.098	0	2	Ncapg	0.657
Ska1	0	0.549704	0.768	0.106	0	2	Ska1	0.662
Ccnf	0	0.536937	0.738	0.079	0	2	Ccnf	0.659
Cdca5	0	0.476602	0.695	0.083	0	2	Cdca5	0.612
Kif11	0	0.461739	0.696	0.079	0	2	Kif11	0.617
Rad51ap1	0	0.45338	0.7	0.09	0	2	Rad51ap1	0.61
Ube2t	0	0.428949	0.655	0.073	0	2	Ube2t	0.582
Cdca2	0	0.400667	0.606	0.061	0	2	Cdca2	0.545
Mki67.2	1.55482e-307	0.869956	0.955	0.257	2.06107e-303	2	Mki67	0.698
Ptma.2	6.3819e-306	1.04163	1	0.999	8.45984e-302	2	Ptma	0.001
Melk	2.34682e-305	0.478677	0.746	0.11	3.11095e-301	2	Melk	0.636
Casc5	3.14577e-300	0.464998	0.698	0.096	4.17003e-296	2	Casc5	0.602
Ezh2.2	8.68715e-299	0.727812	0.911	0.221	1.15157e-294	2	Ezh2	0.69
Tubb5.2	2.28689e-295	1.35788	0.997	0.835	3.0315e-291	2	Tubb5	0.162
Cdca8.2	4.95437e-294	0.899247	0.959	0.276	6.56752e-290	2	Cdca8	0.683
Fignl1	8.52147e-293	0.433035	0.66	0.087	1.12961e-288	2	Fignl1	0.573
Shcbp1	1.01935e-292	0.519164	0.733	0.114	1.35125e-288	2	Shcbp1	0.619
Ccdc34.2	5.35849e-288	0.647964	0.868	0.193	7.10321e-284	2	Ccdc34	0.675
Plk1.2	5.30973e-285	0.565924	0.738	0.118	7.03857e-281	2	Plk1	0.62
Hirip3	1.55972e-284	0.463106	0.7	0.107	2.06756e-280	2	Hirip3	0.593
Tacc3.2	1.82764e-282	0.685389	0.87	0.202	2.42272e-278	2	Tacc3	0.668
Dnajc9.2	2.37264e-279	0.705039	0.935	0.252	3.14517e-275	2	Dnajc9	0.683
Cenpm.1	9.83973e-279	0.558965	0.824	0.169	1.30435e-274	2	Cenpm	0.655
Cit	1.38818e-277	0.414749	0.606	0.076	1.84018e-273	2	Cit	0.53
Lig1.2	9.31723e-276	0.673432	0.744	0.131	1.23509e-271	2	Lig1	0.613
Tpx2.2	2.72452e-273	0.55183	0.781	0.14	3.61162e-269	2	Tpx2	0.641
Birc5.2	3.02551e-273	1.09526	0.99	0.435	4.01062e-269	2	Birc5	0.555
Cdca3.2	1.18089e-271	0.940527	0.954	0.318	1.56538e-267	2	Cdca3	0.636
Mis18bp1	5.9421e-271	0.42133	0.647	0.089	7.87684e-267	2	Mis18bp1	0.558
Hmgb1.2	5.20076e-270	1.00159	0.995	0.937	6.89412e-266	2	Hmgb1	0.058
Tipin.2	2.82414e-267	0.723053	0.941	0.261	3.74368e-263	2	Tipin	0.68
Ncaph	3.16862e-267	0.377768	0.596	0.076	4.20033e-263	2	Ncaph	0.52
Anp32b.2	5.90873e-265	0.826624	0.997	0.916	7.83261e-261	2	Anp32b	0.081
Nuf2	1.23767e-263	0.437503	0.711	0.116	1.64066e-259	2	Nuf2	0.595
Mcm7.2	7.84146e-262	0.722878	0.893	0.233	1.03946e-257	2	Mcm7	0.66
Kifc1	1.26424e-261	0.396547	0.649	0.094	1.67588e-257	2	Kifc1	0.555
Ncapd2	3.44414e-259	0.405868	0.641	0.094	4.56555e-255	2	Ncapd2	0.547
Dek.2	6.70388e-259	0.96131	0.99	0.79	8.88666e-255	2	Dek	0.2
Gmnn.2	3.30184e-258	0.820465	0.96	0.354	4.37693e-254	2	Gmnn	0.606
Sgol1	2.52407e-256	0.344069	0.568	0.07	3.34591e-252	2	Sgol1	0.498
Lmnb1.2	2.14573e-254	0.947919	0.989	0.459	2.84438e-250	2	Lmnb1	0.53
Kif23.2	2.27826e-254	0.481923	0.747	0.134	3.02006e-250	2	Kif23	0.613
Prim1	2.53211e-251	0.444062	0.661	0.106	3.35657e-247	2	Prim1	0.555
Cenph	5.4669e-251	0.394814	0.615	0.09	7.24693e-247	2	Cenph	0.525
Mcm5.2	3.40013e-246	0.680834	0.903	0.245	4.50722e-242	2	Mcm5	0.658
H2afz.2	6.83874e-246	0.679434	0.998	0.999	9.06544e-242	2	H2afz	-0.001
Lockd.2	5.18979e-241	0.558124	0.828	0.191	6.87958e-237	2	Lockd	0.637
Mad2l1.1	1.58856e-240	0.51344	0.827	0.189	2.10579e-236	2	Mad2l1	0.638
Clspn	2.23396e-236	0.347052	0.539	0.069	2.96134e-232	2	Clspn	0.47
Ran.2	6.17748e-236	0.834073	0.998	0.849	8.18887e-232	2	Ran	0.149
Plk4	1.23856e-235	0.362043	0.572	0.081	1.64183e-231	2	Plk4	0.491
Cdc45	5.64332e-235	0.444655	0.704	0.131	7.48079e-231	2	Cdc45	0.573
Tubb4b.2	2.2704e-234	0.938534	0.983	0.517	3.00965e-230	2	Tubb4b	0.466
Hmgb2.2	4.09587e-234	1.05527	1	0.996	5.42948e-230	2	Hmgb2	0.004
Rbbp7.1	6.51225e-234	0.67191	0.938	0.325	8.63263e-230	2	Rbbp7	0.613
Ncapd3	7.14678e-234	0.39098	0.644	0.108	9.47377e-230	2	Ncapd3	0.536
Pkmyt1	3.28491e-233	0.409329	0.647	0.113	4.35448e-229	2	Pkmyt1	0.534
Ppia.1	8.9559e-233	0.605663	1	1	1.18719e-228	2	Ppia	0
Dut.2	1.86837e-230	0.838848	0.87	0.271	2.47672e-226	2	Dut	0.599
Spag5	6.09984e-230	0.270641	0.456	0.046	8.08595e-226	2	Spag5	0.41
Anp32e.2	5.00724e-229	0.863539	0.99	0.548	6.63759e-225	2	Anp32e	0.442
Aurka	1.11073e-228	0.46937	0.703	0.131	1.47238e-224	2	Aurka	0.572
Hmgb3.1	1.76e-227	0.511469	0.817	0.194	2.33305e-223	2	Hmgb3	0.623
Pmf1.2	6.96836e-227	0.682162	0.955	0.348	9.23725e-223	2	Pmf1	0.607
Sumo2	1.90716e-226	0.618872	0.997	0.953	2.52814e-222	2	Sumo2	0.044
Cks1b.2	3.47492e-226	0.806598	0.978	0.393	4.60635e-222	2	Cks1b	0.585
Trip13	5.57509e-225	0.289948	0.515	0.066	7.39034e-221	2	Trip13	0.449
Rad51	7.41243e-225	0.330606	0.526	0.068	9.82592e-221	2	Rad51	0.458
Tagln2.2	2.152e-224	0.846487	0.997	0.832	2.85269e-220	2	Tagln2	0.165
Tcf19	2.36579e-223	0.42084	0.617	0.103	3.13609e-219	2	Tcf19	0.514
Cenpl	1.29791e-222	0.407819	0.661	0.119	1.72051e-218	2	Cenpl	0.542
Depdc1a	1.5596e-221	0.321225	0.563	0.081	2.0674e-217	2	Depdc1a	0.482
Snrpd1.1	3.30052e-220	0.750436	0.99	0.633	4.37517e-216	2	Snrpd1	0.357
Hist1h1e	2.35389e-219	0.463083	0.762	0.164	3.12031e-215	2	Hist1h1e	0.598
Cenpe.1	1.25778e-217	0.426718	0.661	0.118	1.66731e-213	2	Cenpe	0.543
Hmgn2.2	3.28997e-216	0.904355	0.992	0.608	4.36119e-212	2	Hmgn2	0.384
Tyrobp	1.11664e-214	-0.391144	1	1	1.48022e-210	2	Tyrobp	0
Rnaseh2b.2	1.84651e-214	0.65706	0.938	0.343	2.44774e-210	2	Rnaseh2b	0.595
Cbx5	3.7543e-214	0.36413	0.626	0.111	4.9767e-210	2	Cbx5	0.515
Bub1b	4.51613e-213	0.417738	0.682	0.133	5.98658e-209	2	Bub1b	0.549
H2afv.2	2.52218e-212	0.859271	0.995	0.754	3.34341e-208	2	H2afv	0.241
Ranbp1.2	2.03823e-211	0.82533	0.994	0.674	2.70188e-207	2	Ranbp1	0.32
4930579G24Rik	1.40173e-210	0.332935	0.634	0.115	1.85814e-206	2	4930579G24Rik	0.519
Cmc2.1	1.62052e-210	0.596188	0.889	0.286	2.14816e-206	2	Cmc2	0.603
Cxcr4	2.3933e-210	0.622355	0.905	0.309	3.17256e-206	2	Cxcr4	0.596
Fen1	3.3678e-210	0.498886	0.792	0.197	4.46436e-206	2	Fen1	0.595
Csrp1.1	6.52575e-210	0.550675	0.824	0.227	8.65054e-206	2	Csrp1	0.597
Slbp.2	1.05253e-208	0.771614	0.978	0.551	1.39524e-204	2	Slbp	0.427
Ckap2l	4.59828e-208	0.326208	0.556	0.085	6.09547e-204	2	Ckap2l	0.471
Smc6.1	1.51808e-207	0.689516	0.959	0.413	2.01236e-203	2	Smc6	0.546
Orc6	3.41859e-207	0.421539	0.739	0.161	4.53169e-203	2	Orc6	0.578
Racgap1.2	1.09595e-205	0.714368	0.965	0.424	1.4528e-201	2	Racgap1	0.541
Ube2s.2	7.09999e-204	0.611787	0.901	0.3	9.41174e-200	2	Ube2s	0.601
Ctss.1	2.25811e-203	-0.744605	0.998	0.999	2.99335e-199	2	Ctss	-0.001
Haus4	2.73627e-203	0.450922	0.76	0.182	3.6272e-199	2	Haus4	0.578
Sgol2a	1.68984e-202	0.302631	0.493	0.067	2.24005e-198	2	Sgol2a	0.426
Hnrnpa3.1	1.56497e-200	0.592056	0.995	0.974	2.07452e-196	2	Hnrnpa3	0.021
Hjurp	1.04018e-199	0.493692	0.808	0.214	1.37886e-195	2	Hjurp	0.594
Dtymk.1	1.57107e-199	0.631256	0.886	0.307	2.08261e-195	2	Dtymk	0.579
Calm2.1	2.01301e-199	0.723148	0.994	0.937	2.66845e-195	2	Calm2	0.057
Rangap1	9.37392e-199	0.466263	0.808	0.211	1.24261e-194	2	Rangap1	0.597
Tuba1c.2	4.83398e-198	0.669666	0.955	0.409	6.40793e-194	2	Tuba1c	0.546
Lrr1	4.51202e-196	0.264398	0.45	0.057	5.98114e-192	2	Lrr1	0.393
Kif20b	2.15859e-194	0.326214	0.561	0.093	2.86143e-190	2	Kif20b	0.468
Tubg1	2.58181e-194	0.338109	0.634	0.124	3.42245e-190	2	Tubg1	0.51
Cdca4	5.43694e-194	0.412271	0.741	0.176	7.20721e-190	2	Cdca4	0.565
Srsf3.1	9.05017e-193	0.641084	0.998	0.913	1.19969e-188	2	Srsf3	0.085
Atad2	6.48232e-192	0.360587	0.571	0.101	8.59296e-188	2	Atad2	0.47
Dbf4	5.0728e-191	0.418681	0.727	0.168	6.7245e-187	2	Dbf4	0.559
Syce2	6.00925e-191	0.451401	0.618	0.126	7.96586e-187	2	Syce2	0.492
E2f8	2.65721e-189	0.367641	0.641	0.13	3.52239e-185	2	E2f8	0.511
Sae1.1	7.77597e-189	0.550536	0.909	0.331	1.03078e-184	2	Sae1	0.578
Tuba4a.2	2.71074e-186	0.769093	0.986	0.66	3.59336e-182	2	Tuba4a	0.326
Wbp5	1.54778e-184	0.561312	0.89	0.308	2.05174e-180	2	Wbp5	0.582
Ncapg2	2.15125e-184	0.263357	0.459	0.064	2.85169e-180	2	Ncapg2	0.395
Kif20a.1	5.47241e-183	0.317978	0.636	0.123	7.25423e-179	2	Kif20a	0.513
Hsp90aa1.2	1.38534e-182	0.740383	0.976	0.64	1.83641e-178	2	Hsp90aa1	0.336
Rfc5	4.03494e-182	0.42899	0.744	0.19	5.34872e-178	2	Rfc5	0.554
Trim59	1.1385e-180	0.309145	0.56	0.1	1.50919e-176	2	Trim59	0.46
H3f3b	2.86613e-179	0.456834	0.997	1	3.79934e-175	2	H3f3b	-0.003
Gatm	4.6749e-178	0.261546	0.428	0.056	6.19704e-174	2	Gatm	0.372
Lsp1	1.1949e-177	-0.498209	1	1	1.58396e-173	2	Lsp1	0
Hnrnpa2b1.1	2.18412e-177	0.532989	0.995	0.981	2.89527e-173	2	Hnrnpa2b1	0.014
Kif15	2.6312e-176	0.250374	0.466	0.069	3.48793e-172	2	Kif15	0.397
Rfc4	7.30799e-175	0.409303	0.752	0.196	9.68747e-171	2	Rfc4	0.556
Cks2.2	1.03585e-174	0.765486	0.989	0.606	1.37312e-170	2	Cks2	0.383
Kpna2.2	1.31566e-174	0.560809	0.873	0.31	1.74404e-170	2	Kpna2	0.563
Dnmt1	1.70387e-174	0.389163	0.695	0.166	2.25864e-170	2	Dnmt1	0.529
Hmmr	3.7756e-174	0.324194	0.576	0.107	5.00493e-170	2	Hmmr	0.469
Chaf1a	4.24919e-174	0.284035	0.512	0.088	5.63273e-170	2	Chaf1a	0.424
Ifitm6.1	1.03683e-173	-0.870431	0.949	0.984	1.37442e-169	2	Ifitm6	-0.035
Ccnb1.2	2.96007e-173	0.43945	0.746	0.187	3.92387e-169	2	Ccnb1	0.559
Poc1a	8.84776e-172	0.315124	0.599	0.123	1.17286e-167	2	Poc1a	0.476
Nasp.1	2.14969e-171	0.557169	0.876	0.317	2.84963e-167	2	Nasp	0.559
Nap1l1.1	5.09972e-171	0.578133	0.995	0.839	6.76018e-167	2	Nap1l1	0.156
Bub1	1.13526e-170	0.261675	0.463	0.072	1.50491e-166	2	Bub1	0.391
Nrm.1	1.75405e-170	0.61242	0.971	0.502	2.32517e-166	2	Nrm	0.469
Kif2c	2.9782e-170	0.261493	0.491	0.079	3.9479e-166	2	Kif2c	0.412
Dlgap5	1.11988e-169	0.280045	0.525	0.093	1.48451e-165	2	Dlgap5	0.432
2700029M09Rik.1	1.16262e-169	0.564216	0.908	0.368	1.54117e-165	2	2700029M09Rik	0.54
Whsc1	1.57807e-167	0.320037	0.577	0.117	2.09189e-163	2	Whsc1	0.46
Rbbp4	2.06917e-167	0.612297	0.975	0.607	2.74289e-163	2	Rbbp4	0.368
Ifitm3.1	2.86804e-167	-0.605672	1	1	3.80188e-163	2	Ifitm3	0
Ube2c.2	8.9589e-167	0.867218	0.897	0.417	1.18759e-162	2	Ube2c	0.48
Hist1h4i	3.15684e-165	0.435972	0.787	0.231	4.18471e-161	2	Hist1h4i	0.556
Rpa1	9.00881e-165	0.446847	0.755	0.217	1.19421e-160	2	Rpa1	0.538
Psip1	1.05791e-164	0.302824	0.569	0.114	1.40237e-160	2	Psip1	0.455
Cep55	1.36506e-164	0.264678	0.515	0.092	1.80952e-160	2	Cep55	0.423
Cenpw.1	3.25016e-164	0.414869	0.714	0.189	4.30841e-160	2	Cenpw	0.525
Rcc1	6.73447e-164	0.367627	0.645	0.154	8.92722e-160	2	Rcc1	0.491
Cbx3.2	9.91554e-164	0.618716	0.941	0.434	1.3144e-159	2	Cbx3	0.507
Impdh2.1	2.08206e-163	0.589818	0.943	0.466	2.75997e-159	2	Impdh2	0.477
Hint1	4.7218e-163	0.400742	0.998	0.99	6.25921e-159	2	Hint1	0.008
Lyz2.1	4.40132e-162	-0.451827	1	1	5.83439e-158	2	Lyz2	0
Nudc.1	9.20937e-162	0.556393	0.97	0.562	1.22079e-157	2	Nudc	0.408
Ftl1	2.09569e-161	-0.310903	1	1	2.77805e-157	2	Ftl1	0
Ssrp1.1	5.29462e-159	0.596104	0.936	0.48	7.01855e-155	2	Ssrp1	0.456
Cenpf.2	1.74114e-158	0.349866	0.583	0.122	2.30806e-154	2	Cenpf	0.461
Mcm6.2	1.15604e-157	0.538368	0.703	0.196	1.53245e-153	2	Mcm6	0.507
Slc43a3	2.21338e-157	0.254078	0.479	0.084	2.93405e-153	2	Slc43a3	0.395
Ubb	8.08977e-157	0.43162	1	1	1.07238e-152	2	Ubb	0
Wfdc17.1	9.13409e-157	-1.02004	0.962	0.978	1.21081e-152	2	Wfdc17	-0.016
Lsm2.1	2.46989e-156	0.568134	0.948	0.451	3.27409e-152	2	Lsm2	0.497
Ngfrap1	1.67751e-155	0.456142	0.704	0.204	2.2237e-151	2	Ngfrap1	0.5
Anapc5.1	2.06399e-155	0.5841	0.978	0.618	2.73603e-151	2	Anapc5	0.36
Hnrnpab.1	4.91117e-153	0.595915	0.941	0.52	6.51025e-149	2	Hnrnpab	0.421
Phgdh	2.03168e-151	0.310899	0.417	0.067	2.6932e-147	2	Phgdh	0.35
Pold2	7.00406e-149	0.30312	0.541	0.113	9.28458e-145	2	Pold2	0.428
Rbl1	1.73923e-148	0.27325	0.55	0.115	2.30552e-144	2	Rbl1	0.435
Nucks1.2	1.76971e-148	0.519044	0.884	0.336	2.34593e-144	2	Nucks1	0.548
Dhfr	5.82375e-146	0.283155	0.464	0.085	7.71997e-142	2	Dhfr	0.379
Cdkn2d	7.83878e-146	0.60598	0.96	0.599	1.03911e-141	2	Cdkn2d	0.361
Mcm3.1	7.96969e-146	0.417266	0.739	0.215	1.05646e-141	2	Mcm3	0.524
Ywhah.1	2.10588e-145	0.535541	0.989	0.777	2.79155e-141	2	Ywhah	0.212
Samhd1.1	2.9434e-145	-0.740232	0.927	0.967	3.90178e-141	2	Samhd1	-0.04
Cenpq	7.86834e-145	0.34016	0.672	0.181	1.04303e-140	2	Cenpq	0.491
Pa2g4.1	2.48344e-144	0.544327	0.917	0.436	3.29205e-140	2	Pa2g4	0.481
Ccne1	5.606e-144	0.29372	0.432	0.075	7.43131e-140	2	Ccne1	0.357
Npc2	7.13039e-143	-0.396267	0.998	1	9.45205e-139	2	Npc2	-0.002
Hmgn1	6.70523e-141	0.509289	0.609	0.17	8.88846e-137	2	Hmgn1	0.439
Nsmce1	1.8662e-140	0.481979	0.887	0.37	2.47384e-136	2	Nsmce1	0.517
Cdc20.2	4.41752e-138	0.339485	0.725	0.203	5.85587e-134	2	Cdc20	0.522
Ncaph2	2.78239e-137	0.438196	0.876	0.335	3.68834e-133	2	Ncaph2	0.541
Mthfd2	1.20261e-136	0.428562	0.828	0.296	1.59418e-132	2	Mthfd2	0.532
Clec4a3.1	4.03827e-136	-0.85014	0.663	0.868	5.35313e-132	2	Clec4a3	-0.205
Dctpp1	6.81744e-136	0.496795	0.86	0.353	9.0372e-132	2	Dctpp1	0.507
Nfyb	2.69579e-134	0.388056	0.715	0.224	3.57354e-130	2	Nfyb	0.491
Mrpl51.1	7.32968e-134	0.496243	0.951	0.504	9.71622e-130	2	Mrpl51	0.447
Rpa3	8.2914e-133	0.443382	0.844	0.321	1.09911e-128	2	Rpa3	0.523
Hat1.1	2.5589e-132	0.479171	0.903	0.402	3.39207e-128	2	Hat1	0.501
Pcna.2	1.38227e-130	0.70283	0.851	0.411	1.83233e-126	2	Pcna	0.44
Alox5ap.1	2.92834e-130	-0.391525	0.997	1	3.8818e-126	2	Alox5ap	-0.003
Cybb.1	5.54666e-130	-0.584936	0.992	0.995	7.35265e-126	2	Cybb	-0.003
Ccr2.1	6.57467e-130	-0.612277	0.986	0.994	8.71539e-126	2	Ccr2	-0.008
Tmpo.1	7.43339e-130	0.548486	0.983	0.681	9.85371e-126	2	Tmpo	0.302
Ppil1	5.14876e-128	0.384076	0.787	0.268	6.8252e-124	2	Ppil1	0.519
Id1	6.23987e-127	0.453554	0.8	0.299	8.27157e-123	2	Id1	0.501
Arl6ip1.2	1.08326e-126	0.588408	0.994	0.871	1.43597e-122	2	Arl6ip1	0.123
Apitd1	2.64239e-126	0.253742	0.48	0.104	3.50276e-122	2	Apitd1	0.376
Cdkn3.2	1.19746e-125	0.325987	0.776	0.239	1.58735e-121	2	Cdkn3	0.537
Bub3	1.51256e-125	0.529206	0.981	0.676	2.00506e-121	2	Bub3	0.305
Nxt1	7.97485e-125	0.433095	0.876	0.371	1.05715e-120	2	Nxt1	0.505
Fxyd5	1.37605e-124	-0.457934	0.992	0.998	1.82409e-120	2	Fxyd5	-0.006
Mis18a	7.10716e-124	0.465593	0.922	0.438	9.42125e-120	2	Mis18a	0.484
Nup62	1.49253e-123	0.292928	0.652	0.183	1.97849e-119	2	Nup62	0.469
Cd52	3.49898e-123	-0.31529	0.998	1	4.63825e-119	2	Cd52	-0.002
Usp1	7.89054e-123	0.389114	0.838	0.314	1.04597e-118	2	Usp1	0.524
Nrg1	1.08261e-122	0.274279	0.499	0.117	1.43511e-118	2	Nrg1	0.382
Bckdk	4.33359e-122	0.301178	0.704	0.21	5.74461e-118	2	Bckdk	0.494
Pgp	6.47106e-122	0.430242	0.862	0.358	8.57804e-118	2	Pgp	0.504
Banf1.1	7.9774e-121	0.484478	0.979	0.631	1.05748e-116	2	Banf1	0.348
Txn1.1	1.04642e-120	0.38127	0.997	0.98	1.38714e-116	2	Txn1	0.017
Prdx4.1	3.93691e-120	0.531046	0.965	0.621	5.21877e-116	2	Prdx4	0.344
Ccl6.1	1.02166e-119	-0.722716	0.979	0.993	1.35432e-115	2	Ccl6	-0.014
Rps27.1	1.52703e-118	-0.295384	1	1	2.02423e-114	2	Rps27	0
Ccne2	1.70447e-118	0.257957	0.356	0.06	2.25945e-114	2	Ccne2	0.296
Clic1.1	1.40687e-117	0.337438	0.998	0.994	1.86494e-113	2	Clic1	0.004
Smc1a	3.56188e-117	0.473269	0.901	0.434	4.72163e-113	2	Smc1a	0.467
Srsf2.1	4.19289e-117	0.492697	0.99	0.809	5.55809e-113	2	Srsf2	0.181
Mcm2	4.58921e-117	0.272929	0.525	0.128	6.08346e-113	2	Mcm2	0.397
Lsm3	8.85793e-116	0.446448	0.946	0.516	1.17421e-111	2	Lsm3	0.43
Cox7a2l.1	9.09999e-116	-0.450623	0.984	0.996	1.2063e-111	2	Cox7a2l	-0.012
Exosc8.1	1.73658e-115	0.411188	0.87	0.366	2.30201e-111	2	Exosc8	0.504
Clec4a1.1	3.7217e-115	-0.723631	0.652	0.84	4.93348e-111	2	Clec4a1	-0.188
Rfc3	1.58262e-114	0.258933	0.555	0.143	2.09791e-110	2	Rfc3	0.412
Ifitm2.1	2.72641e-114	-0.440876	0.998	0.998	3.61413e-110	2	Ifitm2	0
Cenpa.2	3.20166e-114	0.479599	0.9	0.396	4.24412e-110	2	Cenpa	0.504
B2m	2.94691e-113	-0.363228	1	1	3.90642e-109	2	B2m	0
Junb.1	4.80021e-113	-0.662356	0.82	0.903	6.36316e-109	2	Junb	-0.083
Ccnb2.2	3.99825e-112	0.404745	0.893	0.356	5.30007e-108	2	Ccnb2	0.537
Lbr.1	1.32996e-111	0.473073	0.978	0.667	1.763e-107	2	Lbr	0.311
S100a4	2.62947e-110	-0.39546	0.998	1	3.48562e-106	2	S100a4	-0.002
Ccl9	4.82474e-110	-0.644609	0.983	0.984	6.39568e-106	2	Ccl9	-0.001
Rad21.2	7.71553e-110	0.400202	0.857	0.369	1.02277e-105	2	Rad21	0.488
H2afy	7.93789e-110	0.46077	0.979	0.743	1.05225e-105	2	H2afy	0.236
Atpif1.1	1.42628e-107	0.420917	0.99	0.84	1.89067e-103	2	Atpif1	0.15
Cdk4.1	1.83551e-107	0.480286	0.897	0.473	2.43315e-103	2	Cdk4	0.424
Ctsg.2	2.30797e-107	0.643686	0.561	0.174	3.05945e-103	2	Ctsg	0.387
1700020L24Rik	6.53712e-107	0.264793	0.558	0.155	8.66561e-103	2	1700020L24Rik	0.403
Csrp2	5.11012e-105	0.41469	0.86	0.394	6.77397e-101	2	Csrp2	0.466
Knstrn.1	6.36028e-105	0.337556	0.769	0.278	8.43118e-101	2	Knstrn	0.491
Psat1.1	9.47621e-105	0.336532	0.738	0.269	1.25617e-100	2	Psat1	0.469
Fcer1g	1.11961e-104	-0.254244	1	1	1.48416e-100	2	Fcer1g	0
Rhno1	1.63643e-104	0.281281	0.603	0.18	2.16925e-100	2	Rhno1	0.423
Hnrnpf.1	5.65623e-104	0.366858	0.994	0.983	7.4979e-100	2	Hnrnpf	0.011
Hnrnpu.1	6.34746e-104	0.44037	0.981	0.771	8.41419e-100	2	Hnrnpu	0.21
Serp1	1.36635e-103	-0.487862	0.984	0.98	1.81123e-99	2	Serp1	0.004
Txnip.1	2.85687e-103	-0.65313	0.749	0.856	3.78707e-99	2	Txnip	-0.107
Rpia	4.66971e-103	0.328546	0.771	0.287	6.19017e-99	2	Rpia	0.484
Nudt5	7.65896e-103	0.28595	0.703	0.235	1.01527e-98	2	Nudt5	0.468
Dpy30	8.54634e-102	0.407506	0.901	0.459	1.1329e-97	2	Dpy30	0.442
Ilf2	9.07748e-102	0.347277	0.831	0.344	1.20331e-97	2	Ilf2	0.487
Rbm3.1	2.35461e-101	0.303548	0.998	0.998	3.12127e-97	2	Rbm3	0
Brd8	2.4377e-101	0.300824	0.672	0.223	3.23142e-97	2	Brd8	0.449
Sepp1.1	2.82266e-101	-0.660241	0.825	0.898	3.74172e-97	2	Sepp1	-0.073
Maz	1.02917e-100	0.292485	0.679	0.229	1.36426e-96	2	Maz	0.45
Eri1	1.35554e-99	0.354767	0.742	0.279	1.79691e-95	2	Eri1	0.463
Ass1.1	1.61018e-99	0.497598	0.882	0.442	2.13446e-95	2	Ass1	0.44
Hnrnpr	2.40178e-99	0.4028	0.886	0.404	3.18379e-95	2	Hnrnpr	0.482
Ly86	2.82973e-99	-0.519855	0.952	0.963	3.75108e-95	2	Ly86	-0.011
Lsm5.1	4.57653e-99	0.405428	0.984	0.736	6.06664e-95	2	Lsm5	0.248
Raly	5.41155e-99	0.404879	0.987	0.829	7.17355e-95	2	Raly	0.158
Smc3	5.60554e-99	0.394094	0.866	0.401	7.43071e-95	2	Smc3	0.465
Sirpb1c.2	1.78909e-97	-1.0033	0.37	0.685	2.37162e-93	2	Sirpb1c	-0.315
Elane.2	8.2261e-96	1.16504	0.669	0.259	1.09045e-91	2	Elane	0.41
Fzr1	2.34943e-94	0.301015	0.669	0.233	3.11441e-90	2	Fzr1	0.436
Atp5g2	4.85754e-94	0.335054	0.997	0.96	6.43916e-90	2	Atp5g2	0.037
Snrpe	6.93553e-94	0.359045	0.995	0.916	9.19374e-90	2	Snrpe	0.079
Ptges3.1	1.62625e-93	0.421025	0.944	0.58	2.15576e-89	2	Ptges3	0.364
Fus.1	1.8918e-93	0.43365	0.979	0.724	2.50776e-89	2	Fus	0.255
Rgs2.1	2.90631e-93	-0.542493	0.957	0.967	3.8526e-89	2	Rgs2	-0.01
Ubl4a	3.95302e-93	0.334139	0.795	0.325	5.24012e-89	2	Ubl4a	0.47
Fkbp4	9.6461e-93	0.372339	0.846	0.388	1.27869e-88	2	Fkbp4	0.458
H2-D1	9.48493e-92	-0.350114	0.998	1	1.25732e-87	2	H2-D1	-0.002
Stra13	1.32225e-91	0.392593	0.963	0.645	1.75278e-87	2	Stra13	0.318
Hnrnpa1.1	2.58155e-91	0.379712	0.994	0.93	3.4221e-87	2	Hnrnpa1	0.064
Srsf7.1	3.33111e-91	0.440825	0.952	0.591	4.41572e-87	2	Srsf7	0.361
Lst1.1	8.05497e-91	-0.505645	0.984	0.988	1.06777e-86	2	Lst1	-0.004
Rpa2	2.04845e-90	0.304351	0.655	0.23	2.71542e-86	2	Rpa2	0.425
Erh.1	6.57599e-90	0.381898	0.99	0.858	8.71713e-86	2	Erh	0.132
Cbfb	9.90635e-90	0.344351	0.838	0.371	1.31319e-85	2	Cbfb	0.467
Arpp19	2.24554e-89	0.419676	0.986	0.724	2.97668e-85	2	Arpp19	0.262
Stub1	3.7491e-89	0.366062	0.884	0.438	4.9698e-85	2	Stub1	0.446
1810037I17Rik	1.46836e-88	0.419333	0.975	0.738	1.94646e-84	2	1810037I17Rik	0.237
Oxct1	2.89943e-88	0.323552	0.75	0.302	3.84349e-84	2	Oxct1	0.448
Plp2.1	3.39603e-87	0.407334	0.983	0.73	4.50178e-83	2	Plp2	0.253
Fcnb	7.14575e-87	0.473364	0.515	0.168	9.47241e-83	2	Fcnb	0.347
Hprt	1.32309e-86	0.373325	0.994	0.851	1.75389e-82	2	Hprt	0.143
Hn1.2	2.25362e-86	0.427816	0.992	0.847	2.9874e-82	2	Hn1	0.145
Snrpf.1	1.9309e-85	0.358911	0.994	0.871	2.5596e-81	2	Snrpf	0.123
Ctcf	3.17107e-85	0.288884	0.717	0.274	4.20357e-81	2	Ctcf	0.443
Sptssa.1	4.49579e-85	0.364478	0.981	0.788	5.95962e-81	2	Sptssa	0.193
Smarca5	1.04483e-84	0.321496	0.787	0.326	1.38503e-80	2	Smarca5	0.461
Ypel3.1	2.56882e-84	-0.583486	0.8	0.867	3.40522e-80	2	Ypel3	-0.067
0610010K14Rik	3.18248e-84	0.323117	0.828	0.369	4.21869e-80	2	0610010K14Rik	0.459
Plbd1.1	4.39094e-83	-0.609144	0.755	0.854	5.82063e-79	2	Plbd1	-0.099
Nudt21	5.98481e-83	0.368537	0.975	0.705	7.93347e-79	2	Nudt21	0.27
Cox5a	1.02372e-82	0.303707	0.997	0.95	1.35705e-78	2	Cox5a	0.047
Ncf2.1	1.17227e-82	-0.440022	0.962	0.96	1.55396e-78	2	Ncf2	0.002
Mapre1	2.14151e-82	0.388604	0.957	0.584	2.83878e-78	2	Mapre1	0.373
Rsrp1	3.50313e-82	-0.364638	0.997	0.996	4.64374e-78	2	Rsrp1	0.001
Hsd11b1	7.21244e-82	0.321978	0.585	0.208	9.56081e-78	2	Hsd11b1	0.377
Btg1.1	1.94463e-81	-0.54966	0.952	0.967	2.5778e-77	2	Btg1	-0.015
Msrb1.1	2.42644e-81	-0.333551	1	0.998	3.21649e-77	2	Msrb1	0.002
Sms	2.91898e-81	0.293782	0.696	0.274	3.8694e-77	2	Sms	0.422
Tmcc1.1	5.05437e-81	-0.54935	0.831	0.887	6.70007e-77	2	Tmcc1	-0.056
Haus8	5.47179e-81	0.275909	0.752	0.298	7.2534e-77	2	Haus8	0.454
Cd300a.1	6.12286e-81	-0.529036	0.82	0.87	8.11647e-77	2	Cd300a	-0.05
Ybx1.1	1.07765e-80	0.270774	0.995	0.993	1.42854e-76	2	Ybx1	0.002
Srsf4	1.25195e-80	0.293949	0.782	0.329	1.65959e-76	2	Srsf4	0.453
U2af1	2.63086e-80	0.394085	0.968	0.709	3.48746e-76	2	U2af1	0.259
Eif1ad	5.99096e-80	0.28407	0.7	0.271	7.94161e-76	2	Eif1ad	0.429
Snrpb	1.09928e-79	0.297372	0.995	0.964	1.4572e-75	2	Snrpb	0.031
Faf1	1.24112e-79	0.258346	0.693	0.26	1.64523e-75	2	Faf1	0.433
Mrpl18	1.40057e-79	0.364398	0.971	0.682	1.8566e-75	2	Mrpl18	0.289
Uchl5	2.65365e-79	0.320072	0.793	0.359	3.51767e-75	2	Uchl5	0.434
G3bp1.1	9.42347e-79	0.368076	0.908	0.526	1.24918e-74	2	G3bp1	0.382
Hnrnpdl	1.21066e-78	0.392558	0.955	0.622	1.60485e-74	2	Hnrnpdl	0.333
Actn4	1.30148e-78	0.266505	0.731	0.29	1.72524e-74	2	Actn4	0.441
S100a6.1	2.51813e-78	-0.285243	0.998	1	3.33804e-74	2	S100a6	-0.002
H2-T23	8.75069e-78	-0.525522	0.828	0.887	1.15999e-73	2	H2-T23	-0.059
Set	9.9604e-78	0.357241	0.846	0.422	1.32035e-73	2	Set	0.424
Gltscr2	5.75973e-77	-0.395835	0.981	0.972	7.63509e-73	2	Gltscr2	0.009
Smpdl3a.1	3.16843e-75	-0.418708	0.995	0.992	4.20007e-71	2	Smpdl3a	0.003
Evi2a	6.66204e-75	-0.493204	0.812	0.852	8.83121e-71	2	Evi2a	-0.04
Idh2	1.07721e-74	0.343064	0.847	0.422	1.42795e-70	2	Idh2	0.425
Fcgr3.1	1.17026e-74	-0.475793	0.917	0.922	1.5513e-70	2	Fcgr3	-0.005
Timm50	7.65027e-74	0.250067	0.696	0.271	1.01412e-69	2	Timm50	0.425
Cd53	8.27249e-74	-0.370261	0.979	0.986	1.0966e-69	2	Cd53	-0.007
Laptm5	2.76355e-73	-0.345755	0.992	0.99	3.66336e-69	2	Laptm5	0.002
Vrk1	3.06952e-73	0.352165	0.952	0.615	4.06896e-69	2	Vrk1	0.337
Paics	5.18451e-73	0.351505	0.812	0.396	6.87258e-69	2	Paics	0.416
BC035044	1.53844e-72	0.333184	0.846	0.43	2.03935e-68	2	BC035044	0.416
Eif3f	1.83695e-72	-0.275652	0.998	0.997	2.43506e-68	2	Eif3f	0.001
Pgam1.1	2.05488e-72	0.331296	0.995	0.893	2.72395e-68	2	Pgam1	0.102
Acadl	3.37847e-72	0.309848	0.82	0.39	4.4785e-68	2	Acadl	0.43
Calm3.1	9.94041e-72	0.353427	0.978	0.726	1.3177e-67	2	Calm3	0.252
Me2	1.20257e-70	0.349141	0.919	0.518	1.59412e-66	2	Me2	0.401
Dazap1	2.71201e-70	0.330917	0.887	0.477	3.59505e-66	2	Dazap1	0.41
Ppp1cc	4.19563e-70	0.295564	0.822	0.392	5.56173e-66	2	Ppp1cc	0.43
Eif5a.1	7.07035e-70	0.294465	0.997	0.971	9.37245e-66	2	Eif5a	0.026
Larp7	1.00473e-69	0.259221	0.752	0.32	1.33186e-65	2	Larp7	0.432
Snrpg.1	1.30494e-69	0.290051	0.992	0.924	1.72983e-65	2	Snrpg	0.068
Lsm8	1.18812e-68	0.34954	0.925	0.581	1.57497e-64	2	Lsm8	0.344
Rfc2	2.60374e-68	0.346094	0.916	0.568	3.45152e-64	2	Rfc2	0.348
Ywhaq.1	5.25678e-68	0.32547	0.967	0.749	6.96838e-64	2	Ywhaq	0.218
Mrpl28	1.19567e-67	0.33324	0.908	0.574	1.58498e-63	2	Mrpl28	0.334
Sat1.1	2.81749e-67	-0.379283	0.998	0.994	3.73486e-63	2	Sat1	0.004
Eif4a1	3.70107e-67	0.290638	0.997	0.982	4.90614e-63	2	Eif4a1	0.015
Klf2.1	3.5999e-66	-0.5896	0.512	0.684	4.77202e-62	2	Klf2	-0.172
Snrnp40	3.88014e-66	0.286945	0.862	0.44	5.14351e-62	2	Snrnp40	0.422
Fyb.1	1.91751e-65	-0.527837	0.709	0.806	2.54186e-61	2	Fyb	-0.097
Prtn3.2	4.83825e-65	0.694518	0.789	0.441	6.41358e-61	2	Prtn3	0.348
Aars	7.0098e-65	0.2538	0.776	0.35	9.2922e-61	2	Aars	0.426
Rnaseh2c.1	1.99015e-64	0.320539	0.984	0.774	2.63815e-60	2	Rnaseh2c	0.21
Gpx4	2.47965e-64	0.265873	0.995	0.982	3.28702e-60	2	Gpx4	0.013
Tpi1	2.49835e-64	0.314524	0.978	0.774	3.31182e-60	2	Tpi1	0.204
Aes	1.32694e-63	0.3343	0.976	0.739	1.75899e-59	2	Aes	0.237
Fth1	1.36711e-63	-0.274168	1	1	1.81225e-59	2	Fth1	0
Uba2	2.2181e-63	0.303052	0.878	0.479	2.94031e-59	2	Uba2	0.399
Hspa14	3.90222e-63	0.275705	0.816	0.399	5.17278e-59	2	Hspa14	0.417
Cnih4	3.07024e-62	0.307322	0.957	0.662	4.06991e-58	2	Cnih4	0.295
2700094K13Rik.1	1.7791e-61	0.308263	0.979	0.703	2.35837e-57	2	2700094K13Rik	0.276
Atp5b.1	2.16666e-61	0.256666	0.998	0.978	2.87213e-57	2	Atp5b	0.02
Srgn.1	3.54351e-61	-0.574248	0.65	0.767	4.69727e-57	2	Srgn	-0.117
AB124611.1	5.98836e-61	-0.413787	0.925	0.913	7.93818e-57	2	AB124611	0.012
Ifi27l2a.1	7.44017e-61	-0.871031	0.917	0.913	9.8627e-57	2	Ifi27l2a	0.004
Plac8.2	1.39413e-60	-0.492717	0.998	0.999	1.84806e-56	2	Plac8	-0.001
Snrnp70	5.86472e-60	0.287972	0.893	0.486	7.77427e-56	2	Snrnp70	0.407
Siva1	1.11449e-59	0.331377	0.954	0.669	1.47737e-55	2	Siva1	0.285
Cdk2ap2	1.25085e-59	-0.456135	0.983	0.963	1.65813e-55	2	Cdk2ap2	0.02
Psmc3	1.48021e-59	0.31	0.952	0.669	1.96217e-55	2	Psmc3	0.283
Serbp1	1.4341e-58	0.279138	0.997	0.929	1.90104e-54	2	Serbp1	0.068
Hacd4	3.41857e-58	-0.446082	0.749	0.801	4.53166e-54	2	Hacd4	-0.052
Lgals1.2	4.27379e-58	0.350607	1	0.98	5.66533e-54	2	Lgals1	0.02
Tcp1	5.03436e-58	0.299029	0.957	0.679	6.67355e-54	2	Tcp1	0.278
Fabp5.1	5.64811e-58	0.335385	0.968	0.699	7.48713e-54	2	Fabp5	0.269
Tmem109	9.52788e-58	0.305449	0.878	0.508	1.26302e-53	2	Tmem109	0.37
Ddx39.1	1.40397e-57	0.283978	0.889	0.501	1.8611e-53	2	Ddx39	0.388
Tpm3.1	1.63147e-57	0.265604	0.992	0.936	2.16267e-53	2	Tpm3	0.056
Anapc11	4.81533e-57	0.29904	0.932	0.613	6.3832e-53	2	Anapc11	0.319
Cycs	3.24566e-56	0.328522	0.989	0.885	4.30245e-52	2	Cycs	0.104
Rtn3	6.99729e-56	0.286767	0.952	0.664	9.27561e-52	2	Rtn3	0.288
Sf3b2	8.91778e-56	0.296811	0.968	0.751	1.18214e-51	2	Sf3b2	0.217
Lsm6	1.99038e-55	0.298425	0.962	0.672	2.63845e-51	2	Lsm6	0.29
Irf8	4.18875e-55	0.326401	0.979	0.811	5.55261e-51	2	Irf8	0.168
Rbx1	4.71766e-55	0.255726	0.992	0.933	6.25373e-51	2	Rbx1	0.059
H2-K1	7.23542e-55	-0.391376	0.987	0.975	9.59127e-51	2	H2-K1	0.012
Hnrnpd	9.24611e-55	0.252042	0.792	0.388	1.22566e-50	2	Hnrnpd	0.404
Cirbp	9.66199e-55	0.303078	0.854	0.479	1.28079e-50	2	Cirbp	0.375
Ncl	1.97336e-54	0.318564	0.962	0.765	2.61589e-50	2	Ncl	0.197
Cbx1	4.26633e-54	0.256201	0.797	0.398	5.65545e-50	2	Cbx1	0.399
Nhp2l1	1.6936e-53	0.302845	0.94	0.68	2.24504e-49	2	Nhp2l1	0.26
Apoe.2	2.44229e-53	-1.50314	0.854	0.844	3.2375e-49	2	Apoe	0.01
Lcn2	3.93737e-53	0.427661	0.334	0.107	5.21938e-49	2	Lcn2	0.227
Tra2b	9.4562e-53	0.284864	0.932	0.659	1.25351e-48	2	Tra2b	0.273
Prr13	2.34193e-52	-0.376235	0.94	0.911	3.10446e-48	2	Prr13	0.029
Ube2i	2.49449e-52	0.281083	0.978	0.727	3.30669e-48	2	Ube2i	0.251
Fam107b	2.9478e-52	0.29105	0.916	0.628	3.90761e-48	2	Fam107b	0.288
Ddx39b.1	4.18754e-52	0.299593	0.925	0.647	5.551e-48	2	Ddx39b	0.278
Prmt1	4.90909e-51	0.265803	0.851	0.483	6.50748e-47	2	Prmt1	0.368
Fkbp3	6.97645e-51	0.262431	0.86	0.489	9.24798e-47	2	Fkbp3	0.371
Sirpb1b.2	8.07734e-51	-0.594391	0.321	0.533	1.07073e-46	2	Sirpb1b	-0.212
Mrpl42	9.29812e-51	0.275066	0.932	0.599	1.23256e-46	2	Mrpl42	0.333
Sepw1.1	1.11593e-50	-0.470689	0.734	0.775	1.47928e-46	2	Sepw1	-0.041
Ptprc.1	1.33833e-49	-0.414027	0.868	0.861	1.77409e-45	2	Ptprc	0.007
Tcp11l2	2.04159e-49	-0.425216	0.141	0.409	2.70633e-45	2	Tcp11l2	-0.268
Eif3e	3.63409e-49	-0.298787	0.978	0.967	4.81735e-45	2	Eif3e	0.011
Gm9733.2	4.96236e-49	-0.74157	0.639	0.702	6.5781e-45	2	Gm9733	-0.063
Ndufab1	1.23945e-48	0.276652	0.903	0.572	1.64302e-44	2	Ndufab1	0.331
Rnase6	1.47895e-48	-0.394994	0.831	0.844	1.9605e-44	2	Rnase6	-0.013
Ppm1g	2.7107e-48	0.25261	0.836	0.475	3.5933e-44	2	Ppm1g	0.361
Atp5g3	7.60416e-48	0.26135	0.976	0.839	1.00801e-43	2	Atp5g3	0.137
Vdac1	1.09182e-47	0.272093	0.949	0.664	1.44732e-43	2	Vdac1	0.285
Atox1	1.29166e-47	-0.255802	0.997	0.992	1.71222e-43	2	Atox1	0.005
Laptm4a	2.20033e-47	-0.329309	0.951	0.943	2.91676e-43	2	Laptm4a	0.008
Tnfaip8l2	2.33975e-47	-0.344472	0.94	0.908	3.10158e-43	2	Tnfaip8l2	0.032
Magoh	4.0829e-47	0.25664	0.93	0.605	5.4123e-43	2	Magoh	0.325
Tpm4	1.2165e-46	0.271906	0.973	0.751	1.6126e-42	2	Tpm4	0.222
Arl6ip5	1.31479e-46	-0.315537	0.938	0.913	1.74288e-42	2	Arl6ip5	0.025
Thoc7	1.85904e-46	0.271948	0.938	0.635	2.46435e-42	2	Thoc7	0.303
Mgst1.1	1.55882e-45	-0.303592	0.99	0.989	2.06637e-41	2	Mgst1	0.001
Zeb2	1.72281e-45	-0.404789	0.921	0.915	2.28376e-41	2	Zeb2	0.006
Gngt2.2	2.07802e-45	-0.797487	0.413	0.564	2.75462e-41	2	Gngt2	-0.151
Rasgrp2	2.42292e-45	0.281192	0.927	0.65	3.21183e-41	2	Rasgrp2	0.277
Ndufa5	2.78043e-45	0.260002	0.892	0.572	3.68574e-41	2	Ndufa5	0.32
Mif	5.63553e-45	0.27872	0.804	0.458	7.47046e-41	2	Mif	0.346
Rheb	9.72826e-45	0.262894	0.954	0.697	1.28958e-40	2	Rheb	0.257
Gm2a	1.27621e-44	-0.317366	0.981	0.967	1.69175e-40	2	Gm2a	0.014
Sod1	1.33607e-44	0.250826	0.94	0.616	1.77109e-40	2	Sod1	0.324
Slfn1.1	1.57823e-44	-0.536667	0.316	0.512	2.0921e-40	2	Slfn1	-0.196
AI839979	2.01151e-44	-0.398248	0.906	0.88	2.66646e-40	2	AI839979	0.026
Ctsb	3.98599e-44	-0.261129	0.998	0.991	5.28383e-40	2	Ctsb	0.007
Cd302	9.21402e-43	-0.381406	0.773	0.786	1.22141e-38	2	Cd302	-0.013
Mpeg1	4.13206e-42	-0.316781	0.983	0.939	5.47745e-38	2	Mpeg1	0.044
Epsti1	1.67783e-41	-0.423593	0.704	0.738	2.22413e-37	2	Epsti1	-0.034
Klra2.1	1.906e-40	-0.518992	0.571	0.651	2.52659e-36	2	Klra2	-0.08
Csf1r.1	4.49195e-40	-0.422698	0.819	0.801	5.95452e-36	2	Csf1r	0.018
Ms4a6b	6.67958e-40	-0.403317	0.936	0.906	8.85446e-36	2	Ms4a6b	0.03
H2-DMa	7.33652e-40	-0.342562	0.916	0.898	9.72529e-36	2	H2-DMa	0.018
Emilin2	6.34703e-39	-0.344878	0.82	0.826	8.41362e-35	2	Emilin2	-0.006
Ogt	9.40235e-39	-0.395431	0.537	0.625	1.24638e-34	2	Ogt	-0.088
Ccdc12	1.22682e-38	-0.267747	0.968	0.95	1.62627e-34	2	Ccdc12	0.018
H1f0	1.3264e-38	0.372582	0.676	0.387	1.75828e-34	2	H1f0	0.289
Cx3cr1.1	1.68912e-38	-0.456064	0.339	0.515	2.2391e-34	2	Cx3cr1	-0.176
Smim14	5.04869e-38	-0.347077	0.781	0.759	6.69254e-34	2	Smim14	0.022
Mpo	6.26663e-38	0.494131	0.245	0.079	8.30705e-34	2	Mpo	0.166
Capg.1	2.95783e-37	-0.278028	0.989	0.97	3.92089e-33	2	Capg	0.019
Nadk.1	3.41843e-37	-0.362161	0.855	0.832	4.53147e-33	2	Nadk	0.023
S100a8.1	6.20136e-37	1.89168	0.746	0.46	8.22053e-33	2	S100a8	0.286
Itm2c	1.19662e-36	-0.35514	0.657	0.703	1.58624e-32	2	Itm2c	-0.046
AF251705.1	4.49658e-36	-0.485294	0.266	0.449	5.96066e-32	2	AF251705	-0.183
Glud1	4.82609e-36	-0.270787	0.979	0.947	6.39746e-32	2	Glud1	0.032
Lilrb4a	7.42999e-36	-0.344727	0.876	0.863	9.84919e-32	2	Lilrb4a	0.013
Gsn	2.68684e-34	-0.403302	0.552	0.62	3.56167e-30	2	Gsn	-0.068
Lyn	8.98748e-34	-0.289988	0.955	0.904	1.19138e-29	2	Lyn	0.051
Ndufa6	1.06388e-33	-0.25762	0.978	0.967	1.41028e-29	2	Ndufa6	0.011
Sh3bgrl	1.52937e-33	-0.31197	0.809	0.774	2.02733e-29	2	Sh3bgrl	0.035
Map1lc3b	9.09216e-33	-0.252018	0.971	0.931	1.20526e-28	2	Map1lc3b	0.04
Il17ra	1.38413e-32	-0.336373	0.742	0.746	1.8348e-28	2	Il17ra	-0.004
Btg2	1.78835e-32	-0.361451	0.771	0.784	2.37063e-28	2	Btg2	-0.013
Supt4a	7.27274e-32	-0.269515	0.936	0.914	9.64075e-28	2	Supt4a	0.022
BC028528.1	9.69878e-32	-0.371621	0.69	0.692	1.28567e-27	2	BC028528	-0.002
Ifi204.1	3.29695e-31	-0.537019	0.639	0.673	4.37044e-27	2	Ifi204	-0.034
Ahnak	5.01643e-31	-0.286329	0.944	0.903	6.64979e-27	2	Ahnak	0.041
Rsu1	9.84587e-31	-0.279779	0.846	0.798	1.30517e-26	2	Rsu1	0.048
Clec2i	5.28619e-30	-0.439032	0.293	0.453	7.00737e-26	2	Clec2i	-0.16
Ifngr1.1	7.34539e-30	-0.333575	0.96	0.922	9.73704e-26	2	Ifngr1	0.038
Ctsa.1	3.28763e-29	-0.309862	0.921	0.868	4.35808e-25	2	Ctsa	0.053
Hpgd.2	3.69125e-29	-0.656393	0.162	0.347	4.89312e-25	2	Hpgd	-0.185
Pid1	8.8918e-29	-0.331148	0.833	0.828	1.1787e-24	2	Pid1	0.005
Mpp1	1.06308e-28	-0.3415	0.676	0.663	1.40922e-24	2	Mpp1	0.013
Zfos1.1	1.56239e-28	-0.367424	0.723	0.703	2.0711e-24	2	Zfos1	0.02
Paip2	1.91352e-28	-0.281128	0.798	0.765	2.53656e-24	2	Paip2	0.033
Apbb1ip	3.9295e-28	-0.305829	0.808	0.777	5.20895e-24	2	Apbb1ip	0.031
Mcl1	4.77813e-28	-0.329922	0.684	0.698	6.33388e-24	2	Mcl1	-0.014
Susd3.1	4.90819e-28	-0.344074	0.727	0.715	6.50629e-24	2	Susd3	0.012
Pirb.1	5.41166e-28	-0.332885	0.835	0.8	7.1737e-24	2	Pirb	0.035
Fam174a	1.75793e-27	-0.312435	0.757	0.746	2.33031e-23	2	Fam174a	0.011
Igsf6.1	4.44026e-27	-0.294418	0.936	0.894	5.886e-23	2	Igsf6	0.042
Cyp4f18	1.5883e-26	-0.339616	0.773	0.729	2.10545e-22	2	Cyp4f18	0.044
Zfp36l2	3.0535e-26	-0.266536	0.946	0.91	4.04772e-22	2	Zfp36l2	0.036
Pou2f2	3.29028e-26	-0.384929	0.486	0.568	4.36159e-22	2	Pou2f2	-0.082
Itgb2	6.03524e-26	-0.256681	0.944	0.908	8.00031e-22	2	Itgb2	0.036
Hmox1	6.3645e-26	-0.346706	0.402	0.504	8.43678e-22	2	Hmox1	-0.102
Zfp36	1.08397e-25	-0.338474	0.728	0.723	1.43691e-21	2	Zfp36	0.005
Nupr1	1.30786e-25	-0.332006	0.665	0.663	1.7337e-21	2	Nupr1	0.002
S100a9.1	4.97367e-25	1.47603	0.34	0.161	6.59309e-21	2	S100a9	0.179
Fgr.1	1.11687e-24	-0.329243	0.533	0.599	1.48052e-20	2	Fgr	-0.066
Lrp1.1	2.0552e-24	-0.348312	0.351	0.461	2.72437e-20	2	Lrp1	-0.11
Gm26740	5.57156e-24	-0.313485	0.617	0.624	7.38565e-20	2	Gm26740	-0.007
Cd84	6.06843e-24	-0.328935	0.684	0.665	8.04431e-20	2	Cd84	0.019
Tlr2	8.41811e-24	-0.352485	0.337	0.452	1.1159e-19	2	Tlr2	-0.115
Ms4a8a	2.70882e-23	-0.326311	0.521	0.592	3.59081e-19	2	Ms4a8a	-0.071
Adipor1.1	6.76763e-23	-0.279548	0.811	0.757	8.97118e-19	2	Adipor1	0.054
Tsc22d3	9.02285e-23	-0.29796	0.833	0.786	1.19607e-18	2	Tsc22d3	0.047
Idh1	1.46626e-22	-0.281649	0.889	0.805	1.94367e-18	2	Idh1	0.084
Ssh2.1	3.20221e-22	-0.345564	0.436	0.507	4.24485e-18	2	Ssh2	-0.071
Ppt1.1	3.2322e-22	-0.304825	0.633	0.626	4.2846e-18	2	Ppt1	0.007
Mndal	4.28524e-22	-0.367379	0.787	0.746	5.68051e-18	2	Mndal	0.041
Sirpb1a.1	8.11992e-22	-0.25161	0.049	0.199	1.07638e-17	2	Sirpb1a	-0.15
Ubl3	9.84097e-22	-0.263675	0.803	0.753	1.30452e-17	2	Ubl3	0.05
AI607873	1.54379e-21	-0.364292	0.332	0.445	2.04645e-17	2	AI607873	-0.113
Adgre5.1	4.51948e-21	-0.33797	0.674	0.65	5.99102e-17	2	Adgre5	0.024
Apobec1	8.82095e-21	-0.334614	0.393	0.473	1.16931e-16	2	Apobec1	-0.08
Mxd4	9.07448e-21	-0.266357	0.157	0.302	1.20291e-16	2	Mxd4	-0.145
Zbp1	1.18514e-20	-0.400519	0.44	0.506	1.57102e-16	2	Zbp1	-0.066
Gdpd3	2.15402e-20	-0.304525	0.269	0.39	2.85537e-16	2	Gdpd3	-0.121
Ptpro	2.46677e-20	-0.285654	0.738	0.7	3.26995e-16	2	Ptpro	0.038
Snx20	9.63786e-20	-0.26238	0.72	0.679	1.2776e-15	2	Snx20	0.041
Cd74.2	1.71559e-19	-1.59986	0.569	0.57	2.27418e-15	2	Cd74	-0.001
Plin2	3.04792e-19	-0.250723	0.844	0.764	4.04033e-15	2	Plin2	0.08
Camkk2	4.41571e-19	-0.266555	0.808	0.747	5.85346e-15	2	Camkk2	0.061
Ppfia4	5.50246e-19	-0.283945	0.633	0.623	7.29405e-15	2	Ppfia4	0.01
Gm5150.1	1.41389e-18	-0.358022	0.278	0.382	1.87426e-14	2	Gm5150	-0.104
Lrrc25	2.22238e-18	-0.284808	0.555	0.579	2.94599e-14	2	Lrrc25	-0.024
Ifi203	2.71621e-18	-0.382779	0.582	0.6	3.6006e-14	2	Ifi203	-0.018
Hck	3.99141e-18	-0.256297	0.824	0.767	5.29101e-14	2	Hck	0.057
Hopx	6.48971e-18	-0.292362	0.345	0.44	8.60276e-14	2	Hopx	-0.095
Pold4	7.29008e-18	-0.277642	0.777	0.714	9.66372e-14	2	Pold4	0.063
Akap13	1.74322e-17	-0.265085	0.781	0.724	2.31081e-13	2	Akap13	0.057
Cd180	1.87865e-17	-0.284475	0.326	0.411	2.49034e-13	2	Cd180	-0.085
Cd177.1	1.94815e-17	-0.374664	0.622	0.639	2.58246e-13	2	Cd177	-0.017
Ldlrad3	2.50167e-17	-0.295487	0.42	0.478	3.31622e-13	2	Ldlrad3	-0.058
Abi3.1	3.2477e-17	-0.274444	0.094	0.223	4.30515e-13	2	Abi3	-0.129
Stk38	4.18444e-17	-0.27607	0.72	0.663	5.5469e-13	2	Stk38	0.057
Atp2b1	5.7944e-17	-0.260431	0.879	0.808	7.68106e-13	2	Atp2b1	0.071
P2ry6	1.13849e-16	-0.260872	0.208	0.324	1.50919e-12	2	P2ry6	-0.116
Adgre1.1	1.30635e-16	-0.313066	0.506	0.532	1.7317e-12	2	Adgre1	-0.026
Stx16	1.71205e-16	-0.282337	0.445	0.482	2.2695e-12	2	Stx16	-0.037
Tnfrsf1b	2.12262e-16	-0.314237	0.471	0.494	2.81374e-12	2	Tnfrsf1b	-0.023
Nxpe4.1	2.7931e-16	-0.279829	0.18	0.298	3.70253e-12	2	Nxpe4	-0.118
Il6ra	9.30802e-16	-0.254657	0.706	0.667	1.23387e-11	2	Il6ra	0.039
Ms4a4c	1.00084e-15	-0.252283	0.976	0.969	1.32672e-11	2	Ms4a4c	0.007
Evl	1.22554e-15	-0.277595	0.493	0.519	1.62457e-11	2	Evl	-0.026
1600010M07Rik	3.59184e-15	-0.255878	0.283	0.375	4.76135e-11	2	1600010M07Rik	-0.092
Tprgl	4.22544e-15	-0.265019	0.577	0.554	5.60125e-11	2	Tprgl	0.023
Borcs6	7.9043e-15	-0.257953	0.483	0.507	1.04779e-10	2	Borcs6	-0.024
Hspa5	1.48247e-14	-0.275199	0.887	0.772	1.96516e-10	2	Hspa5	0.115
Rtp4.1	1.49847e-14	-0.32225	0.079	0.193	1.98637e-10	2	Rtp4	-0.114
Lpl.1	2.26067e-14	-0.489067	0.342	0.417	2.99675e-10	2	Lpl	-0.075
Nfkbia	2.79459e-14	-0.266159	0.836	0.778	3.70451e-10	2	Nfkbia	0.058
Pnrc1	6.9364e-14	-0.256523	0.604	0.576	9.19489e-10	2	Pnrc1	0.028
9930111J21Rik2	9.89098e-14	-0.277741	0.485	0.498	1.31115e-09	2	9930111J21Rik2	-0.013
Oasl2	1.68359e-13	-0.28114	0.089	0.196	2.23177e-09	2	Oasl2	-0.107
Itgam	1.75036e-13	-0.258085	0.55	0.546	2.32028e-09	2	Itgam	0.004
Myd88	2.06161e-13	-0.253249	0.477	0.491	2.73286e-09	2	Myd88	-0.014
Itga4	2.12573e-13	-0.274251	0.582	0.557	2.81787e-09	2	Itga4	0.025
Bmyc	2.80582e-13	-0.254023	0.399	0.443	3.71939e-09	2	Bmyc	-0.044
Trps1	6.72172e-13	-0.275409	0.59	0.564	8.91031e-09	2	Trps1	0.026
Bst2	1.8245e-12	-0.34664	0.666	0.613	2.41856e-08	2	Bst2	0.053
Kdm7a	3.96956e-12	-0.251475	0.638	0.595	5.26205e-08	2	Kdm7a	0.043
Ier5	4.36574e-12	-0.268162	0.358	0.408	5.78722e-08	2	Ier5	-0.05
Il10ra	2.24021e-11	-0.266705	0.334	0.38	2.96963e-07	2	Il10ra	-0.046
Lyz1	4.02636e-11	-0.312222	0.631	0.585	5.33734e-07	2	Lyz1	0.046
Fcgr1	7.74781e-11	-0.338692	0.288	0.351	1.02705e-06	2	Fcgr1	-0.063
Isg15.1	8.18783e-11	-0.391102	0.13	0.222	1.08538e-06	2	Isg15	-0.092
Pla2g7.2	1.40355e-10	-0.33448	0.181	0.263	1.86055e-06	2	Pla2g7	-0.082
Trim30a	1.83274e-10	-0.286848	0.436	0.451	2.42947e-06	2	Trim30a	-0.015
Ifi47	9.3931e-10	-0.355708	0.362	0.395	1.24515e-05	2	Ifi47	-0.033
Dusp6.1	1.0601e-09	-0.267323	0.192	0.267	1.40526e-05	2	Dusp6	-0.075
Irf7.1	1.97666e-09	-0.361241	0.331	0.38	2.62026e-05	2	Irf7	-0.049
Hbb-bs.1	1.41836e-08	2.75641	0.302	0.175	0.000188018	2	Hbb-bs	0.127
Serpinb10.1	1.54326e-07	-0.304893	0.641	0.566	0.00204574	2	Serpinb10	0.075
Tmem176b.1	2.31117e-07	-0.474608	0.461	0.464	0.00306368	2	Tmem176b	-0.003
Irgm1	3.84034e-07	-0.260028	0.251	0.295	0.00509076	2	Irgm1	-0.044
Hba-a2	3.52392e-06	2.21387	0.114	0.061	0.0467131	2	Hba-a2	0.053
Stat1	4.62056e-06	-0.281104	0.485	0.451	0.0612501	2	Stat1	0.034
Trf.2	2.00651e-05	-0.393446	0.61	0.537	0.265984	2	Trf	0.073
Mnda.1	0.0048275	-0.273971	0.701	0.576	1	2	Mnda	0.125
Ccnb2.3	1.56699e-281	1.23243	0.965	0.354	2.0772e-277	3	Ccnb2	0.611
Ubb.1	1.00043e-207	-0.628129	0.998	1	1.32616e-203	3	Ubb	-0.002
Cenpa.3	7.95289e-202	1.06005	0.931	0.399	1.05423e-197	3	Cenpa	0.532
Cdkn3.3	5.04203e-191	0.798249	0.795	0.244	6.68371e-187	3	Cdkn3	0.551
S100a10.1	6.97406e-182	0.593446	1	0.983	9.24482e-178	3	S100a10	0.017
Hmgb2.3	1.46987e-159	0.852206	1	0.996	1.94847e-155	3	Hmgb2	0.004
Malat1.2	3.29884e-153	-0.723191	1	1	4.37295e-149	3	Malat1	0
H2afz.3	3.91609e-144	0.484397	1	0.999	5.19117e-140	3	H2afz	0.001
Hmgn2.3	3.86977e-137	0.735752	0.984	0.615	5.12977e-133	3	Hmgn2	0.369
Cks1b.3	4.80801e-137	0.711013	0.899	0.411	6.37349e-133	3	Cks1b	0.488
2700094K13Rik.2	3.80457e-133	0.622651	0.972	0.708	5.04334e-129	3	2700094K13Rik	0.264
Lyz2.2	6.08535e-127	-0.423337	1	1	8.06674e-123	3	Lyz2	0
Hmgb1.3	1.44806e-124	0.571297	0.998	0.938	1.91955e-120	3	Hmgb1	0.06
H2afv.3	3.52729e-120	0.575181	0.993	0.757	4.67578e-116	3	H2afv	0.236
Rdm1	5.80831e-118	0.487865	0.668	0.236	7.69949e-114	3	Rdm1	0.432
Hsp90b1.1	1.29842e-117	0.61053	0.984	0.828	1.72118e-113	3	Hsp90b1	0.156
Lmnb1.3	2.52094e-115	0.629357	0.922	0.475	3.34176e-111	3	Lmnb1	0.447
Dynll1	5.9568e-114	0.534114	0.995	0.943	7.89634e-110	3	Dynll1	0.052
Crip1.1	4.34184e-112	0.359921	1	1	5.75554e-108	3	Crip1	0
Hspa5.1	4.95378e-109	0.622238	0.951	0.766	6.56673e-105	3	Hspa5	0.185
Ppia.2	3.33355e-107	0.398135	1	1	4.41895e-103	3	Ppia	0
Cdca3.3	7.21791e-107	0.533091	0.82	0.344	9.56807e-103	3	Cdca3	0.476
Hnrnpa2b1.2	2.17089e-106	0.43084	1	0.981	2.87773e-102	3	Hnrnpa2b1	0.019
Lsm5.2	1.41246e-103	0.514388	0.972	0.741	1.87235e-99	3	Lsm5	0.231
Ptma.3	1.41178e-101	0.441311	1	0.999	1.87146e-97	3	Ptma	0.001
Ypel3.2	2.03001e-101	-0.666719	0.613	0.889	2.69098e-97	3	Ypel3	-0.276
Knstrn.2	2.58159e-101	0.537604	0.707	0.292	3.42216e-97	3	Knstrn	0.415
Calm1.1	1.07956e-100	0.382731	0.998	0.994	1.43106e-96	3	Calm1	0.004
Anp32e.3	1.06978e-97	0.5225	0.931	0.561	1.4181e-93	3	Anp32e	0.37
Lgals1.3	2.17436e-92	0.461767	0.998	0.981	2.88233e-88	3	Lgals1	0.017
Cdca8.3	2.36552e-92	0.485129	0.761	0.31	3.13573e-88	3	Cdca8	0.451
Cdc20.3	1.13264e-89	0.699564	0.588	0.227	1.50143e-85	3	Cdc20	0.361
Manf.1	1.11206e-87	0.524078	0.883	0.626	1.47414e-83	3	Manf	0.257
Ran.3	3.23522e-87	0.480507	0.989	0.852	4.2886e-83	3	Ran	0.137
Lgals3	3.29546e-87	0.264038	1	1	4.36846e-83	3	Lgals3	0
Fam96a	1.5492e-84	0.392966	0.993	0.96	2.05362e-80	3	Fam96a	0.033
Oaz1	4.45117e-84	0.253258	1	1	5.90046e-80	3	Oaz1	0
Birc5.3	1.78119e-81	0.537563	0.864	0.458	2.36115e-77	3	Birc5	0.406
Gm9733.3	1.9585e-80	-0.833568	0.389	0.733	2.59619e-76	3	Gm9733	-0.344
Psma7	5.8627e-79	0.286384	1	0.997	7.77159e-75	3	Psma7	0.003
Ddx39.2	2.12218e-78	0.463547	0.855	0.511	2.81316e-74	3	Ddx39	0.344
Eif5a.2	2.31457e-78	0.348044	1	0.971	3.06819e-74	3	Eif5a	0.029
Tspo.1	1.61801e-75	0.298893	0.998	0.992	2.14484e-71	3	Tspo	0.006
Vim	4.64462e-75	0.265129	1	0.999	6.15691e-71	3	Vim	0.001
Calm3.2	3.16035e-74	0.442994	0.945	0.734	4.18936e-70	3	Calm3	0.211
Emp3	4.98555e-74	0.299956	0.998	0.994	6.60885e-70	3	Emp3	0.004
1700097N02Rik	1.01582e-72	0.360264	0.396	0.122	1.34657e-68	3	1700097N02Rik	0.274
Ssr2.1	6.49871e-70	0.416956	0.926	0.731	8.61469e-66	3	Ssr2	0.195
Pfn1.1	2.19173e-69	0.2627	1	0.998	2.90535e-65	3	Pfn1	0.002
Wfdc17.2	5.62593e-69	-0.693064	0.935	0.982	7.45774e-65	3	Wfdc17	-0.047
Atp5b.2	1.22167e-68	0.31767	0.996	0.979	1.61945e-64	3	Atp5b	0.017
Ctss.2	1.46163e-67	-0.419926	0.998	0.999	1.93754e-63	3	Ctss	-0.001
Stxbp6	9.48648e-67	-0.484774	0.293	0.64	1.25753e-62	3	Stxbp6	-0.347
Cotl1	1.57097e-65	0.26904	1	0.995	2.08248e-61	3	Cotl1	0.005
Sec11c	1.64181e-64	0.340826	0.982	0.922	2.17639e-60	3	Sec11c	0.06
Ifitm6.2	1.70738e-63	-0.522732	0.961	0.982	2.2633e-59	3	Ifitm6	-0.021
Tmed2	4.52717e-63	0.339388	0.993	0.925	6.00122e-59	3	Tmed2	0.068
Tma7	1.25879e-62	0.31615	0.993	0.958	1.66866e-58	3	Tma7	0.035
Nucks1.3	1.43302e-62	0.401953	0.707	0.366	1.89961e-58	3	Nucks1	0.341
Gapdh.1	8.68758e-62	0.260632	1	0.999	1.15163e-57	3	Gapdh	0.001
Vimp	4.22316e-61	0.440706	0.836	0.598	5.59822e-57	3	Vimp	0.238
Spcs2	6.56472e-61	0.382333	0.965	0.864	8.70219e-57	3	Spcs2	0.101
Tceb2.1	2.44509e-60	0.3053	0.996	0.962	3.24121e-56	3	Tceb2	0.034
Lbr.2	3.85683e-60	0.410756	0.92	0.679	5.11261e-56	3	Lbr	0.241
Hist1h2bc.2	1.11227e-59	0.42242	0.553	0.253	1.47443e-55	3	Hist1h2bc	0.3
Ptms.1	4.53855e-59	0.473122	0.744	0.446	6.01631e-55	3	Ptms	0.298
Fkbp2.1	5.99703e-59	0.391588	0.91	0.705	7.94966e-55	3	Fkbp2	0.205
Cacybp	1.73703e-58	0.390257	0.852	0.601	2.30261e-54	3	Cacybp	0.251
Cmtm7	3.01638e-57	0.335296	0.973	0.935	3.99851e-53	3	Cmtm7	0.038
Cox5b.1	9.3859e-57	0.280717	0.996	0.982	1.2442e-52	3	Cox5b	0.014
Cwc15	5.54196e-56	0.360729	0.933	0.809	7.34642e-52	3	Cwc15	0.124
Clec4a1.2	1.11646e-55	-0.508841	0.634	0.84	1.47998e-51	3	Clec4a1	-0.206
Srsf2.2	9.14928e-55	0.356606	0.966	0.815	1.21283e-50	3	Srsf2	0.151
Txn1.2	9.32441e-55	0.276791	1	0.98	1.23604e-50	3	Txn1	0.02
Tuba4a.3	2.41886e-54	0.430671	0.912	0.674	3.20644e-50	3	Tuba4a	0.238
Atp5f1	3.72328e-54	0.263348	1	0.978	4.93559e-50	3	Atp5f1	0.022
Ly6c2.1	3.03689e-53	0.275738	1	1	4.0257e-49	3	Ly6c2	0
Hp1bp3	3.42406e-53	0.365256	0.659	0.354	4.53893e-49	3	Hp1bp3	0.305
Sirpb1c.3	4.08421e-53	-0.777055	0.426	0.674	5.41403e-49	3	Sirpb1c	-0.248
Tpm3.2	5.32368e-53	0.307995	0.984	0.937	7.05707e-49	3	Tpm3	0.047
Rps27l	1.20307e-52	0.280072	0.991	0.967	1.59479e-48	3	Rps27l	0.024
Cybb.2	3.06617e-52	-0.371078	0.988	0.995	4.06451e-48	3	Cybb	-0.007
Atp5a1.1	5.3139e-52	0.281695	0.996	0.967	7.04411e-48	3	Atp5a1	0.029
Ostc	6.34583e-52	0.363487	0.947	0.827	8.41203e-48	3	Ostc	0.12
Pgam1.2	2.31691e-51	0.332847	0.973	0.897	3.0713e-47	3	Pgam1	0.076
Ass1.2	4.71979e-51	0.465895	0.74	0.466	6.25655e-47	3	Ass1	0.274
Anp32b.3	2.72678e-50	0.301097	0.988	0.918	3.61462e-46	3	Anp32b	0.07
Serinc3	3.03042e-50	0.333014	0.993	0.949	4.01712e-46	3	Serinc3	0.044
Sirpb1b.3	1.86019e-49	-0.549308	0.237	0.54	2.46586e-45	3	Sirpb1b	-0.303
Selk	5.89042e-49	0.32481	0.972	0.882	7.80834e-45	3	Selk	0.09
Psmd14.1	2.11008e-48	0.35408	0.8	0.535	2.79712e-44	3	Psmd14	0.265
Kif20a.2	4.52894e-48	0.341375	0.398	0.16	6.00356e-44	3	Kif20a	0.238
Klra2.2	6.4819e-48	-0.524306	0.413	0.67	8.59241e-44	3	Klra2	-0.257
S100a13	8.08785e-48	0.297015	0.975	0.908	1.07213e-43	3	S100a13	0.067
Srp9	1.44565e-47	0.292102	0.988	0.927	1.91635e-43	3	Srp9	0.061
Cenpw.2	1.8068e-47	0.287271	0.491	0.224	2.3951e-43	3	Cenpw	0.267
Fdps.1	2.12611e-47	0.372167	0.638	0.37	2.81838e-43	3	Fdps	0.268
Lockd.3	5.60078e-47	0.283699	0.523	0.238	7.42439e-43	3	Lockd	0.285
Cox7a2	2.45314e-46	0.267865	0.995	0.959	3.25189e-42	3	Cox7a2	0.036
Btg1.2	2.11767e-45	-0.429143	0.94	0.969	2.80718e-41	3	Btg1	-0.029
Swi5	2.50693e-45	0.300604	0.936	0.848	3.32319e-41	3	Swi5	0.088
Oat	4.94613e-45	0.31668	0.721	0.436	6.55659e-41	3	Oat	0.285
Arf1	1.81291e-44	0.268905	0.991	0.958	2.40319e-40	3	Arf1	0.033
Tagln2.3	1.92112e-44	0.299998	0.977	0.837	2.54664e-40	3	Tagln2	0.14
Prelid1	2.15672e-44	0.294474	0.972	0.911	2.85895e-40	3	Prelid1	0.061
Mki67.3	3.29924e-44	0.268351	0.643	0.306	4.37348e-40	3	Mki67	0.337
Ptgr1	5.47682e-44	0.322977	0.655	0.381	7.26007e-40	3	Ptgr1	0.274
Ccnb1.3	6.06352e-44	0.320704	0.493	0.227	8.0378e-40	3	Ccnb1	0.266
Samhd1.2	2.72485e-43	-0.428649	0.931	0.966	3.61206e-39	3	Samhd1	-0.035
Smdt1	5.19775e-43	0.262439	0.993	0.953	6.89014e-39	3	Smdt1	0.04
Clec4a3.2	5.37322e-43	-0.483685	0.731	0.856	7.12274e-39	3	Clec4a3	-0.125
Apoe.3	7.73677e-43	-1.4891	0.776	0.854	1.02559e-38	3	Apoe	-0.078
Gmfg	8.55361e-43	0.25342	0.993	0.991	1.13387e-38	3	Gmfg	0.002
Ckap2	1.1983e-42	0.283769	0.339	0.129	1.58847e-38	3	Ckap2	0.21
Ppih	1.64485e-42	0.301566	0.631	0.359	2.18041e-38	3	Ppih	0.272
Cd24a.1	1.79795e-42	0.40332	0.599	0.34	2.38336e-38	3	Cd24a	0.259
Rsrp1.1	2.33121e-41	-0.262321	0.996	0.996	3.09025e-37	3	Rsrp1	0
Tifab	2.68973e-41	-0.341808	0.65	0.794	3.56551e-37	3	Tifab	-0.144
Ifitm3.2	1.01333e-40	-0.285751	1	1	1.34327e-36	3	Ifitm3	0
Rad21.3	2.78204e-40	0.374942	0.659	0.401	3.68787e-36	3	Rad21	0.258
Hnrnpa1.2	3.27297e-40	0.270413	0.986	0.932	4.33864e-36	3	Hnrnpa1	0.054
Sdhb	3.56129e-40	0.274079	0.97	0.891	4.72085e-36	3	Sdhb	0.079
Pdia6.1	2.7552e-39	0.334241	0.908	0.754	3.65229e-35	3	Pdia6	0.154
Txndc5.1	1.03509e-38	0.313226	0.721	0.467	1.37211e-34	3	Txndc5	0.254
Srsf5	2.12592e-38	0.273245	0.961	0.908	2.81812e-34	3	Srsf5	0.053
Rnf26	2.14623e-38	0.293387	0.465	0.234	2.84505e-34	3	Rnf26	0.231
Fabp5.2	7.42253e-38	0.355722	0.899	0.711	9.83931e-34	3	Fabp5	0.188
Gsto1.1	2.03486e-37	-0.364885	0.611	0.774	2.6974e-33	3	Gsto1	-0.163
Magoh.1	3.47088e-37	0.299696	0.829	0.622	4.601e-33	3	Magoh	0.207
Hnrnph1	3.48322e-37	0.314406	0.686	0.452	4.61736e-33	3	Hnrnph1	0.234
Bzw1	5.1352e-37	0.294794	0.898	0.708	6.80722e-33	3	Bzw1	0.19
Mgst1.2	8.62151e-37	-0.291187	0.986	0.99	1.14287e-32	3	Mgst1	-0.004
Tpx2.3	8.56656e-36	0.298742	0.419	0.194	1.13558e-31	3	Tpx2	0.225
Cks2.3	2.99223e-35	0.442191	0.832	0.631	3.9665e-31	3	Cks2	0.201
Calr.1	7.80541e-35	0.301958	0.961	0.864	1.03468e-30	3	Calr	0.097
Tpd52	1.4837e-34	-0.288498	0.896	0.941	1.9668e-30	3	Tpd52	-0.045
Bud31	2.69829e-34	0.304275	0.862	0.711	3.57685e-30	3	Bud31	0.151
Rnaseh2c.2	7.35557e-34	0.284623	0.938	0.782	9.75054e-30	3	Rnaseh2c	0.156
Ppp2r4	1.71772e-33	0.293085	0.664	0.429	2.277e-29	3	Ppp2r4	0.235
Tmed9	1.95892e-33	0.265918	0.931	0.801	2.59675e-29	3	Tmed9	0.13
2023-09-07	2.11888e-32	0.302921	0.887	0.719	2.80879e-28	3	2023-09-07	0.168
Tuba1a	6.32792e-32	0.367924	0.701	0.505	8.38829e-28	3	Tuba1a	0.196
Hpgd.3	6.74336e-32	-0.6177	0.118	0.35	8.939e-28	3	Hpgd	-0.232
Pfdn6	2.59323e-31	0.295392	0.857	0.689	3.43759e-27	3	Pfdn6	0.168
AI662270	1.29666e-30	0.252338	0.908	0.801	1.71886e-26	3	AI662270	0.107
Atp2b1.1	1.31181e-30	-0.309096	0.705	0.831	1.73893e-26	3	Atp2b1	-0.126
Cct8	3.60365e-30	0.253423	0.943	0.803	4.777e-26	3	Cct8	0.14
Hsp90aa1.3	5.40772e-30	0.316893	0.859	0.66	7.16847e-26	3	Hsp90aa1	0.199
Psmc1	6.20279e-30	0.288688	0.712	0.502	8.22242e-26	3	Psmc1	0.21
Adgre1.2	6.66378e-30	-0.35745	0.353	0.551	8.8335e-26	3	Adgre1	-0.198
Arf4	1.14245e-29	0.268234	0.878	0.717	1.51444e-25	3	Arf4	0.161
Gngt2.3	1.30801e-29	-0.652943	0.385	0.565	1.73389e-25	3	Gngt2	-0.18
Atpif1.2	2.06519e-29	0.254804	0.966	0.846	2.73762e-25	3	Atpif1	0.12
Racgap1.3	2.34884e-29	0.333818	0.7	0.465	3.11363e-25	3	Racgap1	0.235
Prdx4.2	4.79151e-29	0.259642	0.859	0.639	6.35162e-25	3	Prdx4	0.22
Atg3	8.91581e-29	0.269204	0.871	0.695	1.18188e-24	3	Atg3	0.176
Tmed5	1.18205e-28	0.283478	0.777	0.585	1.56693e-24	3	Tmed5	0.192
Tnfaip8l2.1	2.24632e-28	-0.268483	0.845	0.92	2.97772e-24	3	Tnfaip8l2	-0.075
Susd3.2	2.24679e-28	-0.319404	0.572	0.734	2.97834e-24	3	Susd3	-0.162
Pid1.1	2.9064e-28	-0.327917	0.733	0.841	3.85273e-24	3	Pid1	-0.108
Prtn3.3	9.49485e-28	0.669736	0.657	0.462	1.25864e-23	3	Prtn3	0.195
Pirb.2	1.81928e-27	-0.332741	0.726	0.814	2.41163e-23	3	Pirb	-0.088
Acsl5	2.49742e-27	0.260008	0.716	0.506	3.31059e-23	3	Acsl5	0.21
Id2.1	2.2596e-26	-0.417227	0.634	0.748	2.99533e-22	3	Id2	-0.114
Vcp	2.62252e-26	0.267391	0.906	0.767	3.47641e-22	3	Vcp	0.139
Cbx3.3	2.9048e-25	0.263325	0.714	0.469	3.85061e-21	3	Cbx3	0.245
Ccl6.2	6.54584e-25	-0.31287	0.991	0.991	8.67717e-21	3	Ccl6	0
Hnrnph2	7.11159e-25	0.265991	0.714	0.522	9.42712e-21	3	Hnrnph2	0.192
AF251705.2	7.46142e-25	-0.38346	0.253	0.448	9.89086e-21	3	AF251705	-0.195
Tmcc1.2	1.86691e-23	-0.291563	0.781	0.893	2.47477e-19	3	Tmcc1	-0.112
M6pr	4.91483e-23	0.253551	0.811	0.66	6.5151e-19	3	M6pr	0.151
Ssr1	5.66324e-23	0.252913	0.795	0.649	7.50719e-19	3	Ssr1	0.146
Pla2g7.3	1.23727e-22	-0.361389	0.094	0.273	1.64013e-18	3	Pla2g7	-0.179
Sp110	2.1563e-22	-0.279445	0.518	0.67	2.8584e-18	3	Sp110	-0.152
Ifngr1.2	8.01105e-22	-0.286942	0.912	0.928	1.06195e-17	3	Ifngr1	-0.016
Trf.3	1.58461e-21	-0.489053	0.413	0.562	2.10055e-17	3	Trf	-0.149
Srgn.2	5.84942e-21	-0.372494	0.645	0.766	7.75399e-17	3	Srgn	-0.121
Kdm7a.1	9.03344e-21	-0.276985	0.468	0.617	1.19747e-16	3	Kdm7a	-0.149
Lpl.2	2.77432e-20	-0.442168	0.253	0.427	3.67764e-16	3	Lpl	-0.174
Lst1.2	2.87968e-20	-0.252419	0.982	0.988	3.81731e-16	3	Lst1	-0.006
Slfn1.2	3.78612e-20	-0.350384	0.334	0.507	5.01888e-16	3	Slfn1	-0.173
Marcks	9.7236e-20	-0.256271	0.131	0.308	1.28896e-15	3	Marcks	-0.177
Ctsa.2	1.59057e-19	-0.251269	0.823	0.881	2.10846e-15	3	Ctsa	-0.058
Sepp1.2	1.60127e-19	-0.28739	0.846	0.894	2.12264e-15	3	Sepp1	-0.048
Sepw1.2	6.64062e-19	-0.287347	0.68	0.782	8.8028e-15	3	Sepw1	-0.102
Txnip.2	4.86062e-18	-0.257414	0.769	0.852	6.44324e-14	3	Txnip	-0.083
Cd300a.2	5.55515e-18	-0.271283	0.825	0.869	7.36391e-14	3	Cd300a	-0.044
Gm5150.2	9.66851e-18	-0.281109	0.219	0.388	1.28166e-13	3	Gm5150	-0.169
Csf1r.2	1.48754e-17	-0.290995	0.742	0.811	1.97189e-13	3	Csf1r	-0.069
Ogt.1	3.38847e-17	-0.262068	0.509	0.627	4.49175e-13	3	Ogt	-0.118
Cdkn2c.3	1.72029e-16	-0.298192	0.217	0.357	2.28041e-12	3	Cdkn2c	-0.14
Fbxo5.3	5.30757e-16	-0.262809	0.097	0.237	7.03572e-12	3	Fbxo5	-0.14
Ctsg.3	1.03028e-15	0.542837	0.336	0.208	1.36574e-11	3	Ctsg	0.128
Fyb.2	2.07401e-15	-0.255265	0.742	0.8	2.7493e-11	3	Fyb	-0.058
Serpinb10.2	4.28656e-15	-0.327138	0.47	0.588	5.68227e-11	3	Serpinb10	-0.118
Zfos1.2	9.96487e-15	-0.256739	0.599	0.719	1.32094e-10	3	Zfos1	-0.12
Cd177.2	1.92648e-14	-0.287651	0.532	0.65	2.55374e-10	3	Cd177	-0.118
Oasl2.1	2.25653e-14	-0.250458	0.071	0.197	2.99126e-10	3	Oasl2	-0.126
Stat1.1	3.22624e-13	-0.281214	0.346	0.469	4.2767e-09	3	Stat1	-0.123
Elane.3	4.13365e-12	0.602615	0.422	0.295	5.47956e-08	3	Elane	0.127
Isg15.2	1.00066e-10	-0.307	0.113	0.223	1.32647e-06	3	Isg15	-0.11
Ifi204.2	2.57346e-10	-0.315813	0.599	0.677	3.41139e-06	3	Ifi204	-0.078
Hist1h2ae.3	4.70251e-10	-0.394141	0.171	0.267	6.23365e-06	3	Hist1h2ae	-0.096
Cd74.3	1.10164e-09	-1.31601	0.512	0.577	1.46033e-05	3	Cd74	-0.065
Pglyrp1	2.36718e-09	-0.316426	0.334	0.428	3.13794e-05	3	Pglyrp1	-0.094
Mpo.1	7.24861e-09	0.26518	0.164	0.092	9.60876e-05	3	Mpo	0.072
Hist1h2ap.3	1.36608e-08	-1.08744	0.456	0.476	0.000181088	3	Hist1h2ap	-0.02
Tmem176b.2	1.95286e-06	-0.377982	0.412	0.47	0.0258871	3	Tmem176b	-0.058
Tuba1b.3	6.57165e-06	-0.287386	0.945	0.841	0.0871138	3	Tuba1b	0.104
Chil3.1	1.52964e-05	-0.271731	0.917	0.914	0.202768	3	Chil3	0.003
Top2a.3	0.000411934	-0.441703	0.269	0.289	1	3	Top2a	-0.02
Nusap1.3	0.000435573	-0.302493	0.21	0.249	1	3	Nusap1	-0.039
H2-Aa.2	0.000839567	-0.72907	0.113	0.162	1	3	H2-Aa	-0.049
H2-Ab1.2	0.0064501	-0.703464	0.14	0.179	1	3	H2-Ab1	-0.039
Ung	2.55009e-204	0.398868	0.411	0.031	3.3804e-200	4	Ung	0.38
Mcm2.1	8.77585e-143	0.588984	0.633	0.14	1.16333e-138	4	Mcm2	0.493
Cdca7	5.01868e-134	0.615031	0.547	0.112	6.65276e-130	4	Cdca7	0.435
Mcm5.3	2.14484e-132	0.781568	0.839	0.285	2.84321e-128	4	Mcm5	0.554
Mcm3.2	3.04603e-130	0.726128	0.768	0.24	4.03782e-126	4	Mcm3	0.528
Mcm4	2.84899e-128	0.482989	0.617	0.144	3.77662e-124	4	Mcm4	0.473
Mcm7.3	1.16071e-124	0.721163	0.823	0.273	1.53863e-120	4	Mcm7	0.55
Hells	1.59301e-119	0.382236	0.469	0.084	2.1117e-115	4	Hells	0.385
Smc2.3	3.80543e-115	0.581255	0.826	0.254	5.04448e-111	4	Smc2	0.572
Lmnb1.4	4.64607e-110	0.70254	0.984	0.487	6.15883e-106	4	Lmnb1	0.497
Mcm6.3	9.95991e-109	0.822597	0.674	0.224	1.32029e-104	4	Mcm6	0.45
Asf1b.3	5.05374e-108	0.528994	0.833	0.265	6.69923e-104	4	Asf1b	0.568
Tuba1b.4	6.65678e-108	0.770212	1	0.841	8.82422e-104	4	Tuba1b	0.159
Lig1.3	2.52829e-107	0.611354	0.63	0.173	3.3515e-103	4	Lig1	0.457
2810417H13Rik.3	3.92408e-104	0.601946	0.966	0.398	5.20175e-100	4	2810417H13Rik	0.568
Hmgn2.4	1.81965e-103	0.726921	0.995	0.628	2.41213e-99	4	Hmgn2	0.367
Cdk1.3	1.1502e-102	0.730594	0.805	0.285	1.52471e-98	4	Cdk1	0.52
Cdc45.1	1.81874e-101	0.41997	0.622	0.168	2.41093e-97	4	Cdc45	0.454
Stmn1.3	1.04988e-100	0.7028	0.997	0.66	1.39172e-96	4	Stmn1	0.337
Lyz2.3	8.1105e-100	-0.438862	1	1	1.07513e-95	4	Lyz2	0
Gins2	8.35199e-100	0.411229	0.536	0.133	1.10714e-95	4	Gins2	0.403
Top2a.4	5.14153e-99	0.598336	0.784	0.246	6.81561e-95	4	Top2a	0.538
Ran.4	1.16566e-98	0.5843	1	0.856	1.5452e-94	4	Ran	0.144
Rrm1.3	3.92916e-98	0.47583	0.799	0.264	5.20849e-94	4	Rrm1	0.535
Tipin.3	2.52201e-97	0.618214	0.799	0.308	3.34318e-93	4	Tipin	0.491
Ptma.4	1.72799e-96	0.590315	1	0.999	2.29063e-92	4	Ptma	0.001
Hmgb2.4	2.60117e-94	0.683529	1	0.996	3.44812e-90	4	Hmgb2	0.004
Uhrf1	2.69863e-94	0.338412	0.495	0.116	3.5773e-90	4	Uhrf1	0.379
Ppia.3	3.17566e-94	0.445556	1	1	4.20965e-90	4	Ppia	0
Cdc25b	4.61658e-94	0.466261	0.448	0.102	6.11974e-90	4	Cdc25b	0.346
Rnaseh2b.3	1.04774e-91	0.475253	0.909	0.376	1.38888e-87	4	Rnaseh2b	0.533
Ezh2.3	4.49444e-89	0.405683	0.789	0.267	5.95783e-85	4	Ezh2	0.522
Smc4.3	3.10291e-87	0.697256	0.883	0.391	4.11322e-83	4	Smc4	0.492
Gmnn.3	6.23397e-87	0.544584	0.883	0.392	8.26375e-83	4	Gmnn	0.491
Ctss.3	5.7226e-86	-0.579173	1	0.999	7.58588e-82	4	Ctss	0.001
Pkmyt1.1	5.10231e-85	0.27715	0.56	0.148	6.76362e-81	4	Pkmyt1	0.412
Mki67.4	5.52718e-85	0.591246	0.805	0.306	7.32683e-81	4	Mki67	0.499
Prim1.1	8.33693e-84	0.371251	0.531	0.146	1.10514e-79	4	Prim1	0.385
Tagln2.4	1.60575e-83	0.562641	0.997	0.84	2.12859e-79	4	Tagln2	0.157
Chaf1b	1.05797e-82	0.282319	0.404	0.087	1.40244e-78	4	Chaf1b	0.317
Chaf1a.1	1.32839e-82	0.266199	0.466	0.114	1.76091e-78	4	Chaf1a	0.352
Tubb5.3	3.40509e-81	0.659168	0.995	0.843	4.51378e-77	4	Tubb5	0.152
Cks1b.4	9.24695e-81	0.645228	0.909	0.429	1.22578e-76	4	Cks1b	0.48
H2afz.4	1.08341e-80	0.414304	1	0.999	1.43617e-76	4	H2afz	0.001
Ifitm3.3	3.85398e-79	-0.495308	1	1	5.10883e-75	4	Ifitm3	0
Dnajc9.3	4.73413e-79	0.473752	0.771	0.301	6.27557e-75	4	Dnajc9	0.47
Cenpk	1.55398e-78	0.252477	0.453	0.111	2.05996e-74	4	Cenpk	0.342
Cdkn2c.4	1.82728e-78	0.48474	0.781	0.306	2.42224e-74	4	Cdkn2c	0.475
Snrpd1.2	1.89546e-78	0.519533	0.982	0.652	2.51262e-74	4	Snrpd1	0.33
Apitd1.1	2.57332e-78	0.263211	0.484	0.123	3.4112e-74	4	Apitd1	0.361
Dut.3	2.49029e-77	0.667651	0.747	0.312	3.30112e-73	4	Dut	0.435
Fen1.1	1.11898e-76	0.381302	0.69	0.237	1.48332e-72	4	Fen1	0.453
Rpa2.1	2.53749e-76	0.493025	0.659	0.252	3.3637e-72	4	Rpa2	0.407
Wfdc17.3	5.676e-76	-0.898237	0.958	0.978	7.52411e-72	4	Wfdc17	-0.02
Aspm	9.09638e-76	0.255696	0.315	0.058	1.20582e-71	4	Aspm	0.257
Cbx5.1	2.5758e-74	0.280988	0.521	0.146	3.41448e-70	4	Cbx5	0.375
Hmgb1.4	5.22546e-74	0.516759	0.997	0.94	6.92687e-70	4	Hmgb1	0.057
Rfc4.1	1.40616e-72	0.356173	0.664	0.232	1.864e-68	4	Rfc4	0.432
Ccne2.1	1.48602e-72	0.311963	0.354	0.076	1.96987e-68	4	Ccne2	0.278
Cenpf.3	1.82427e-72	0.76022	0.482	0.155	2.41825e-68	4	Cenpf	0.327
Rad51ap1.1	3.01575e-71	0.261406	0.497	0.139	3.99767e-67	4	Rad51ap1	0.358
Anp32b.4	3.78852e-71	0.420352	0.997	0.92	5.02206e-67	4	Anp32b	0.077
S100a10.2	2.2938e-70	0.404391	1	0.984	3.04066e-66	4	S100a10	0.016
Crip1.2	3.25654e-69	0.297511	1	1	4.31687e-65	4	Crip1	0
Tuba4a.4	3.91269e-69	0.51758	0.984	0.677	5.18666e-65	4	Tuba4a	0.307
Rfc3.1	4.08828e-69	0.361046	0.529	0.166	5.41943e-65	4	Rfc3	0.363
Nasp.2	5.82595e-69	0.468155	0.812	0.351	7.72287e-65	4	Nasp	0.461
Tyms.3	4.5637e-67	0.371371	0.714	0.255	6.04964e-63	4	Tyms	0.459
Rrm2.3	4.67612e-67	0.519727	0.719	0.271	6.19866e-63	4	Rrm2	0.448
Pfn1.2	7.06611e-67	0.297925	1	0.998	9.36683e-63	4	Pfn1	0.002
H2afv.4	2.06576e-66	0.50571	0.987	0.767	2.73837e-62	4	H2afv	0.22
Syce2.1	4.61847e-66	0.302604	0.523	0.159	6.12224e-62	4	Syce2	0.364
Spc24.3	6.00563e-66	0.418196	0.807	0.319	7.96106e-62	4	Spc24	0.488
Lockd.4	8.11498e-65	0.412237	0.648	0.239	1.07572e-60	4	Lockd	0.409
Ass1.3	4.2325e-64	0.508953	0.878	0.465	5.6106e-60	4	Ass1	0.413
Lgals1.4	4.26984e-64	0.455309	1	0.981	5.66009e-60	4	Lgals1	0.019
Ccna2.3	8.39558e-64	0.613824	0.677	0.278	1.11292e-59	4	Ccna2	0.399
Cdt1	1.36704e-63	0.392974	0.589	0.217	1.81215e-59	4	Cdt1	0.372
Hnrnpa2b1.3	6.36754e-63	0.352478	1	0.981	8.44081e-59	4	Hnrnpa2b1	0.019
Nucks1.4	4.40715e-62	0.420462	0.81	0.371	5.84211e-58	4	Nucks1	0.439
Mad2l1.2	1.26617e-61	0.322155	0.648	0.236	1.67844e-57	4	Mad2l1	0.412
Rfc5.1	1.74594e-61	0.292898	0.635	0.228	2.31442e-57	4	Rfc5	0.407
Dek.3	4.41731e-61	0.435041	0.99	0.801	5.85559e-57	4	Dek	0.189
Dhfr.1	5.07403e-61	0.28149	0.401	0.11	6.72613e-57	4	Dhfr	0.291
Srsf7.2	1.5867e-60	0.429842	0.958	0.609	2.10333e-56	4	Srsf7	0.349
Dbf4.1	2.10409e-60	0.327519	0.586	0.209	2.78918e-56	4	Dbf4	0.377
Usp1.1	4.1637e-60	0.35365	0.799	0.345	5.51941e-56	4	Usp1	0.454
Orc6.1	1.13066e-59	0.335474	0.573	0.205	1.4988e-55	4	Orc6	0.368
Cdkn3.4	1.15419e-59	0.60686	0.638	0.278	1.52999e-55	4	Cdkn3	0.36
Lsm5.3	1.36174e-59	0.405969	0.992	0.748	1.80512e-55	4	Lsm5	0.244
Kif20b.1	2.78008e-59	0.342602	0.43	0.128	3.68527e-55	4	Kif20b	0.302
Exosc8.2	5.0961e-59	0.353251	0.849	0.394	6.7554e-55	4	Exosc8	0.455
Nup37	1.08699e-58	0.298951	0.508	0.17	1.44092e-54	4	Nup37	0.338
Ppil1.1	1.44812e-58	0.351998	0.703	0.302	1.91963e-54	4	Ppil1	0.401
Prc1.3	4.34576e-58	0.451118	0.477	0.161	5.76074e-54	4	Prc1	0.316
Ccdc34.3	7.75577e-58	0.289159	0.664	0.245	1.02811e-53	4	Ccdc34	0.419
Hat1.2	7.84316e-58	0.435012	0.846	0.433	1.03969e-53	4	Hat1	0.413
Elane.4	7.97194e-58	0.396645	0.669	0.28	1.05676e-53	4	Elane	0.389
Aurka.1	1.03342e-57	0.463135	0.495	0.178	1.3699e-53	4	Aurka	0.317
Ranbp1.3	1.82201e-57	0.556371	0.956	0.694	2.41526e-53	4	Ranbp1	0.262
Btg1.3	3.08575e-57	-0.573024	0.966	0.965	4.09047e-53	4	Btg1	0.001
Anp32e.4	5.6417e-57	0.441907	0.951	0.574	7.47863e-53	4	Anp32e	0.377
Ccnb2.4	5.8269e-57	0.616139	0.768	0.394	7.72414e-53	4	Ccnb2	0.374
Hmmr.1	5.94636e-57	0.429392	0.438	0.142	7.88249e-53	4	Hmmr	0.296
Cybb.3	6.61927e-57	-0.47564	0.995	0.994	8.7745e-53	4	Cybb	0.001
Prtn3.4	1.28171e-56	0.475667	0.849	0.454	1.69904e-52	4	Prtn3	0.395
Kifc1.1	3.1975e-56	0.302261	0.44	0.14	4.23861e-52	4	Kifc1	0.3
Smpdl3a.2	1.07908e-55	-0.456167	0.992	0.992	1.43043e-51	4	Smpdl3a	0
Ccnb1.4	1.5833e-55	0.920395	0.536	0.234	2.09883e-51	4	Ccnb1	0.302
Cep55.1	1.75017e-55	0.276562	0.409	0.123	2.32003e-51	4	Cep55	0.286
Tubb4b.3	1.87691e-55	0.967733	0.88	0.55	2.48803e-51	4	Tubb4b	0.33
Trim59.1	3.24671e-55	0.252153	0.438	0.134	4.30384e-51	4	Trim59	0.304
Cbx3.4	4.17375e-55	0.383435	0.883	0.465	5.53273e-51	4	Cbx3	0.418
Cenpw.3	4.30695e-55	0.269086	0.612	0.225	5.7093e-51	4	Cenpw	0.387
Aurkb.3	4.42748e-55	0.447175	0.661	0.28	5.86907e-51	4	Aurkb	0.381
Ccl6.3	1.06072e-54	-0.594891	0.99	0.991	1.40609e-50	4	Ccl6	-0.001
Dnmt1.1	2.02257e-54	0.256685	0.568	0.204	2.68112e-50	4	Dnmt1	0.364
2700029M09Rik.2	4.80456e-54	0.361066	0.844	0.401	6.36893e-50	4	2700029M09Rik	0.443
Rgs2.2	5.04441e-54	-0.518905	0.977	0.964	6.68687e-50	4	Rgs2	0.013
Rbbp7.2	1.90759e-53	0.337467	0.802	0.368	2.5287e-49	4	Rbbp7	0.434
Casc5.1	6.7853e-53	0.277065	0.453	0.147	8.99459e-49	4	Casc5	0.306
Hnrnpf.2	2.41694e-52	0.337541	0.997	0.984	3.2039e-48	4	Hnrnpf	0.013
Ifitm6.3	7.9948e-52	-0.567408	0.971	0.98	1.05979e-47	4	Ifitm6	-0.009
Csrp1.2	9.87146e-52	0.294861	0.672	0.27	1.30856e-47	4	Csrp1	0.402
Samhd1.3	1.02825e-51	-0.546603	0.956	0.963	1.36305e-47	4	Samhd1	-0.007
Tacc3.3	1.29175e-51	0.334059	0.635	0.256	1.71235e-47	4	Tacc3	0.379
Hmgb3.2	2.65846e-51	0.262816	0.622	0.242	3.52406e-47	4	Hmgb3	0.38
Fam64a	3.84253e-51	0.308465	0.398	0.127	5.09366e-47	4	Fam64a	0.271
Sirpb1c.4	5.11471e-51	-0.920029	0.404	0.666	6.78006e-47	4	Sirpb1c	-0.262
Fabp5.3	2.06308e-50	0.437973	0.974	0.712	2.73481e-46	4	Fabp5	0.262
Srsf3.2	3.14011e-50	0.341168	0.997	0.917	4.16253e-46	4	Srsf3	0.08
Nusap1.4	3.16921e-50	0.589953	0.542	0.221	4.20111e-46	4	Nusap1	0.321
Srsf2.3	3.68722e-50	0.410687	0.99	0.819	4.88778e-46	4	Srsf2	0.171
Nop58	4.27031e-50	0.258166	0.594	0.227	5.66073e-46	4	Nop58	0.367
Plp2.2	4.87383e-50	0.399983	0.974	0.744	6.46075e-46	4	Plp2	0.23
Tuba1c.3	5.99075e-50	0.815157	0.789	0.451	7.94134e-46	4	Tuba1c	0.338
Sae1.2	7.73981e-50	0.318904	0.807	0.37	1.02599e-45	4	Sae1	0.437
Ckap2.1	9.59569e-50	0.337359	0.404	0.132	1.27201e-45	4	Ckap2	0.272
Alox5ap.2	1.54003e-49	-0.29109	1	0.999	2.04147e-45	4	Alox5ap	0.001
Ccne1.1	1.71444e-49	0.25029	0.352	0.1	2.27266e-45	4	Ccne1	0.252
Tmcc1.3	4.09685e-49	-0.53415	0.786	0.888	5.43078e-45	4	Tmcc1	-0.102
Terf1	4.33335e-49	0.265291	0.534	0.197	5.74429e-45	4	Terf1	0.337
2700094K13Rik.3	1.28631e-48	0.387567	0.969	0.718	1.70513e-44	4	2700094K13Rik	0.251
Ywhah.2	1.5909e-48	0.327707	0.984	0.788	2.10889e-44	4	Ywhah	0.196
Psat1.2	2.03275e-48	0.278827	0.698	0.296	2.69462e-44	4	Psat1	0.402
Pcna.3	2.42119e-48	0.622888	0.766	0.441	3.20953e-44	4	Pcna	0.325
Tk1.3	3.4877e-48	0.26757	0.544	0.196	4.6233e-44	4	Tk1	0.348
Npc2.1	5.06506e-48	-0.283575	1	1	6.71425e-44	4	Npc2	0
Rbm3.2	9.06608e-48	0.251991	0.997	0.999	1.2018e-43	4	Rbm3	-0.002
Ddx39.3	2.60687e-47	0.339575	0.917	0.519	3.45567e-43	4	Ddx39	0.398
Kif23.3	2.97302e-47	0.386185	0.482	0.187	3.94104e-43	4	Kif23	0.295
Clec4a3.3	3.12468e-47	-0.62796	0.763	0.849	4.14208e-43	4	Clec4a3	-0.086
Tcf19.1	8.1456e-47	0.281775	0.427	0.145	1.07978e-42	4	Tcf19	0.282
Hsp90aa1.4	9.6052e-47	0.36232	0.964	0.659	1.27326e-42	4	Hsp90aa1	0.305
Cenpe.2	1.00161e-46	0.400246	0.445	0.164	1.32774e-42	4	Cenpe	0.281
Sepp1.3	2.15293e-46	-0.5552	0.831	0.893	2.85392e-42	4	Sepp1	-0.062
Nuf2.1	4.23796e-46	0.2825	0.464	0.167	5.61784e-42	4	Nuf2	0.297
Racgap1.4	5.01863e-46	0.448455	0.854	0.461	6.65269e-42	4	Racgap1	0.393
Rnf26.1	1.30444e-45	0.261619	0.583	0.234	1.72917e-41	4	Rnf26	0.349
Hjurp.1	1.40914e-45	0.254726	0.633	0.259	1.86796e-41	4	Hjurp	0.374
Rpa1.1	1.72979e-45	0.292181	0.612	0.257	2.293e-41	4	Rpa1	0.355
Mis18a.1	2.11584e-45	0.365863	0.833	0.47	2.80475e-41	4	Mis18a	0.363
Srgn.3	4.78363e-45	-0.648207	0.654	0.761	6.34118e-41	4	Srgn	-0.107
Kif2c.1	9.75213e-45	0.284247	0.354	0.112	1.29274e-40	4	Kif2c	0.242
Txnip.3	1.09188e-44	-0.529848	0.771	0.848	1.4474e-40	4	Txnip	-0.077
H2afx.3	1.20645e-44	0.769202	0.815	0.46	1.59927e-40	4	H2afx	0.355
Cdc20.4	3.37872e-44	0.787247	0.518	0.247	4.47883e-40	4	Cdc20	0.271
Cxcr4.1	4.70386e-44	0.280737	0.768	0.351	6.23543e-40	4	Cxcr4	0.417
Reep4	1.42701e-43	0.306998	0.594	0.258	1.89164e-39	4	Reep4	0.336
B2m.1	1.8132e-43	-0.281113	1	1	2.40358e-39	4	B2m	0
Prdx4.3	3.02042e-43	0.343187	0.958	0.639	4.00386e-39	4	Prdx4	0.319
Calm3.3	6.60133e-43	0.354389	0.984	0.739	8.75073e-39	4	Calm3	0.245
Hnrnpa3.2	7.8153e-43	0.263415	0.997	0.975	1.036e-38	4	Hnrnpa3	0.022
Incenp.3	1.10919e-42	0.347556	0.612	0.27	1.47035e-38	4	Incenp	0.342
Ly6c2.2	1.18159e-42	0.279083	1	1	1.56631e-38	4	Ly6c2	0
Gpsm2	1.44319e-42	0.280638	0.424	0.153	1.91309e-38	4	Gpsm2	0.271
Sat1.2	1.67274e-42	-0.375475	0.997	0.994	2.21738e-38	4	Sat1	0.003
Eif5a.3	1.96423e-42	0.274932	0.995	0.972	2.60378e-38	4	Eif5a	0.023
Plk1.3	2.90014e-42	0.44172	0.438	0.175	3.84442e-38	4	Plk1	0.263
Cdca3.4	3.60725e-42	0.443033	0.727	0.37	4.78177e-38	4	Cdca3	0.357
Pmf1.3	1.34354e-41	0.276253	0.818	0.391	1.78099e-37	4	Pmf1	0.427
Birc5.4	1.49619e-41	0.64034	0.812	0.478	1.98334e-37	4	Birc5	0.334
Txn1.3	3.13787e-41	0.268201	0.992	0.982	4.15956e-37	4	Txn1	0.01
Dtymk.2	3.59413e-41	0.318762	0.732	0.35	4.76438e-37	4	Dtymk	0.382
Lsm2.2	1.19109e-40	0.290818	0.891	0.482	1.57891e-36	4	Lsm2	0.409
Cd24a.2	1.29167e-40	0.365791	0.693	0.342	1.71224e-36	4	Cd24a	0.351
Cdca8.4	1.6008e-40	0.487322	0.661	0.336	2.12202e-36	4	Cdca8	0.325
Kif22.3	3.14547e-40	0.380022	0.51	0.217	4.16963e-36	4	Kif22	0.293
Hnrnpu.2	3.26213e-40	0.315808	0.992	0.781	4.32428e-36	4	Hnrnpu	0.211
Rbmxl1	3.33597e-40	0.335494	0.779	0.437	4.42216e-36	4	Rbmxl1	0.342
Ube2c.3	1.01376e-39	1.26756	0.734	0.456	1.34385e-35	4	Ube2c	0.278
Hnrnpab.2	1.13547e-39	0.298448	0.927	0.543	1.50517e-35	4	Hnrnpab	0.384
Smc6.2	1.50285e-39	0.311615	0.841	0.451	1.99218e-35	4	Smc6	0.39
Cdk4.2	1.72758e-39	0.365014	0.862	0.498	2.29008e-35	4	Cdk4	0.364
Fxyd5.1	1.99517e-39	-0.310357	0.997	0.997	2.64479e-35	4	Fxyd5	0
Fdps.2	2.39814e-39	0.285217	0.758	0.37	3.17898e-35	4	Fdps	0.388
Knstrn.3	2.51893e-39	0.395472	0.633	0.315	3.33909e-35	4	Knstrn	0.318
G3bp1.2	5.38591e-39	0.31848	0.898	0.546	7.13957e-35	4	G3bp1	0.352
Wbp5.1	5.9785e-39	0.250243	0.747	0.35	7.9251e-35	4	Wbp5	0.397
Kif20a.3	1.26765e-38	0.335822	0.419	0.168	1.6804e-34	4	Kif20a	0.251
Gm9733.4	5.5936e-38	-0.781925	0.568	0.705	7.41488e-34	4	Gm9733	-0.137
Atpif1.3	6.54169e-38	0.311383	0.984	0.849	8.67166e-34	4	Atpif1	0.135
Sumo2.1	7.71452e-38	0.255453	0.997	0.955	1.02264e-33	4	Sumo2	0.042
Ptges3.2	1.50036e-37	0.310111	0.927	0.6	1.98887e-33	4	Ptges3	0.327
Kpna2.3	1.59904e-37	0.876601	0.643	0.358	2.11969e-33	4	Kpna2	0.285
Rad21.4	1.64406e-37	0.349805	0.766	0.402	2.17937e-33	4	Rad21	0.364
Paics.1	1.9924e-37	0.304649	0.776	0.421	2.64112e-33	4	Paics	0.355
Ypel3.3	4.02975e-37	-0.490006	0.849	0.859	5.34183e-33	4	Ypel3	-0.01
Tpm4.1	5.73189e-37	0.298412	0.977	0.763	7.5982e-33	4	Tpm4	0.214
Bub3.1	6.71953e-37	0.470924	0.945	0.695	8.90741e-33	4	Bub3	0.25
Banf1.2	1.52934e-36	0.301471	0.94	0.652	2.02729e-32	4	Banf1	0.288
Cenpa.4	1.70649e-36	0.777696	0.706	0.438	2.26212e-32	4	Cenpa	0.268
Ifitm2.2	2.10846e-36	-0.31022	1	0.998	2.79497e-32	4	Ifitm2	0.002
Msrb1.2	2.66709e-36	-0.275415	1	0.999	3.53549e-32	4	Msrb1	0.001
Ccl9.1	3.04505e-36	-0.435918	0.969	0.986	4.03652e-32	4	Ccl9	-0.017
Nap1l1.2	6.51639e-36	0.300156	0.984	0.848	8.63812e-32	4	Nap1l1	0.136
Vrk1.1	9.9608e-36	0.304679	0.938	0.634	1.3204e-31	4	Vrk1	0.304
Anapc5.2	1.31329e-35	0.299609	0.922	0.641	1.74089e-31	4	Anapc5	0.281
Serpinb1a.1	1.71523e-35	0.321076	0.773	0.436	2.27371e-31	4	Serpinb1a	0.337
Slbp.3	1.71626e-35	0.471813	0.831	0.585	2.27507e-31	4	Slbp	0.246
Mgst1.3	2.7506e-35	-0.333373	0.992	0.989	3.64619e-31	4	Mgst1	0.003
Ube2s.3	3.49606e-35	0.312399	0.688	0.349	4.63438e-31	4	Ube2s	0.339
Impdh2.2	4.25696e-35	0.299774	0.859	0.498	5.64302e-31	4	Impdh2	0.361
Dctpp1.1	6.82837e-35	0.299371	0.747	0.389	9.05169e-31	4	Dctpp1	0.358
U2af1.1	1.67413e-34	0.295205	0.969	0.723	2.21922e-30	4	U2af1	0.246
Tpx2.4	3.67903e-34	0.342578	0.456	0.2	4.87692e-30	4	Tpx2	0.256
Tmpo.2	9.23631e-33	0.30724	0.966	0.698	1.22437e-28	4	Tmpo	0.268
Mrpl51.2	1.6697e-32	0.295237	0.888	0.532	2.21335e-28	4	Mrpl51	0.356
Apoe.4	6.46574e-32	-1.48693	0.839	0.846	8.57099e-28	4	Apoe	-0.007
Pa2g4.2	2.26487e-31	0.290993	0.81	0.47	3.00231e-27	4	Pa2g4	0.34
Psmd14.2	2.4632e-31	0.269208	0.878	0.539	3.26522e-27	4	Psmd14	0.339
Snrpf.2	2.86817e-31	0.261408	0.982	0.878	3.80205e-27	4	Snrpf	0.104
Sirpb1b.4	3.25155e-31	-0.565593	0.294	0.524	4.31025e-27	4	Sirpb1b	-0.23
Clec4a1.3	3.68909e-31	-0.488218	0.812	0.817	4.89026e-27	4	Clec4a1	-0.005
Plbd1.2	4.21349e-31	-0.46696	0.802	0.845	5.5854e-27	4	Plbd1	-0.043
H2-D1.1	4.28789e-31	-0.255302	0.997	1	5.68402e-27	4	H2-D1	-0.003
Klra2.3	1.23007e-30	-0.531487	0.503	0.653	1.63058e-26	4	Klra2	-0.15
Tuba1a.1	1.54912e-30	0.309944	0.828	0.502	2.05351e-26	4	Tuba1a	0.326
Lbr.3	1.6333e-30	0.294893	0.953	0.686	2.16511e-26	4	Lbr	0.267
Atic	1.65953e-30	0.261218	0.552	0.262	2.19987e-26	4	Atic	0.29
Ssrp1.2	5.59988e-30	0.26283	0.862	0.51	7.42321e-26	4	Ssrp1	0.352
Rfc2.1	7.44122e-30	0.300848	0.885	0.588	9.86409e-26	4	Rfc2	0.297
Cox7a2l.2	2.37825e-29	-0.271165	0.997	0.994	3.15261e-25	4	Cox7a2l	0.003
Erh.2	2.85529e-29	0.281202	0.99	0.865	3.78498e-25	4	Erh	0.125
Mrpl18.1	4.70274e-29	0.272173	0.951	0.699	6.23395e-25	4	Mrpl18	0.252
Arpp19.1	6.48937e-29	0.273719	0.951	0.741	8.60231e-25	4	Arpp19	0.21
Rnaseh2c.3	7.3656e-29	0.269409	0.971	0.786	9.76384e-25	4	Rnaseh2c	0.185
Raly.1	3.37578e-28	0.250062	0.992	0.837	4.47493e-24	4	Raly	0.155
Ly86.1	3.42012e-28	-0.347287	0.958	0.962	4.53371e-24	4	Ly86	-0.004
Cks2.4	5.89466e-28	0.677749	0.883	0.634	7.81396e-24	4	Cks2	0.249
Lsm8.1	1.96648e-27	0.259565	0.904	0.6	2.60677e-23	4	Lsm8	0.304
Cd53.1	2.02061e-27	-0.277158	0.987	0.985	2.67852e-23	4	Cd53	0.002
Hp1bp3.1	2.44524e-27	0.267882	0.667	0.365	3.24141e-23	4	Hp1bp3	0.302
Junb.2	3.31344e-27	-0.418135	0.857	0.896	4.3923e-23	4	Junb	-0.039
Ddx39b.2	5.05742e-27	0.261122	0.943	0.66	6.70411e-23	4	Ddx39b	0.283
Nrm.2	1.11879e-26	0.252438	0.88	0.534	1.48306e-22	4	Nrm	0.346
Ccr2.2	1.27044e-26	-0.323611	0.997	0.992	1.68409e-22	4	Ccr2	0.005
Apobec3.1	2.24796e-26	0.337789	0.771	0.498	2.97989e-22	4	Apobec3	0.273
Siva1.1	3.19279e-26	0.334508	0.898	0.688	4.23236e-22	4	Siva1	0.21
Klf2.2	3.98939e-26	-0.466798	0.557	0.671	5.28834e-22	4	Klf2	-0.114
Ldha	9.0305e-26	0.279139	0.971	0.86	1.19708e-21	4	Ldha	0.111
Fzr1.1	2.94691e-25	0.262872	0.513	0.269	3.90642e-21	4	Fzr1	0.244
1810037I17Rik.1	3.74855e-25	0.259359	0.951	0.752	4.96907e-21	4	1810037I17Rik	0.199
Cd300a.3	1.1166e-24	-0.375453	0.88	0.862	1.48016e-20	4	Cd300a	0.018
Sepw1.3	2.05667e-24	-0.408624	0.745	0.772	2.72633e-20	4	Sepw1	-0.027
Tcp11l2.1	2.32743e-24	-0.367207	0.164	0.394	3.08524e-20	4	Tcp11l2	-0.23
Hn1.3	5.04931e-24	0.462653	0.977	0.855	6.69336e-20	4	Hn1	0.122
Lst1.3	9.8516e-24	-0.324561	0.987	0.988	1.30593e-19	4	Lst1	-0.001
Malat1.3	1.24378e-23	-0.310607	1	1	1.64875e-19	4	Malat1	0
Arl6ip1.3	2.12247e-23	0.811418	0.974	0.879	2.81355e-19	4	Arl6ip1	0.095
Gltscr2.1	4.42117e-23	-0.270932	0.982	0.973	5.8607e-19	4	Gltscr2	0.009
Zeb2.1	5.50656e-23	-0.35763	0.94	0.914	7.29949e-19	4	Zeb2	0.026
Calm2.2	1.91407e-22	0.360671	0.995	0.94	2.53729e-18	4	Calm2	0.055
Laptm4a.1	2.02169e-22	-0.279222	0.956	0.943	2.67995e-18	4	Laptm4a	0.013
Csf1r.3	3.25054e-22	-0.394001	0.805	0.803	4.30892e-18	4	Csf1r	0.002
Gngt2.4	6.86564e-22	-0.708523	0.432	0.554	9.10109e-18	4	Gngt2	-0.122
Ifngr1.3	3.2976e-21	-0.343922	0.943	0.925	4.3713e-17	4	Ifngr1	0.018
Susd3.3	9.28117e-21	-0.365085	0.674	0.72	1.23031e-16	4	Susd3	-0.046
Supt4a.1	3.42447e-20	-0.255437	0.935	0.915	4.53948e-16	4	Supt4a	0.02
Fcgr3.2	1.56374e-19	-0.305156	0.938	0.92	2.0729e-15	4	Fcgr3	0.018
Ncf2.2	3.42259e-19	-0.265303	0.982	0.959	4.53699e-15	4	Ncf2	0.023
Ptprc.2	6.30795e-19	-0.327134	0.862	0.862	8.36182e-15	4	Ptprc	0
Fos	1.16035e-18	-0.32083	0.906	0.898	1.53815e-14	4	Fos	0.008
Igsf6.2	1.42213e-18	-0.28701	0.904	0.899	1.88518e-14	4	Igsf6	0.005
Ifi27l2a.2	2.73751e-18	-0.509662	0.924	0.912	3.62885e-14	4	Ifi27l2a	0.012
AF251705.3	5.93827e-18	-0.429393	0.284	0.437	7.87178e-14	4	AF251705	-0.153
Hpgd.4	1.3501e-17	-0.615567	0.161	0.338	1.78969e-13	4	Hpgd	-0.177
Bnip3l	3.42444e-17	-0.270974	0.901	0.858	4.53944e-13	4	Bnip3l	0.043
Mpeg1.1	4.3121e-17	-0.250195	0.958	0.943	5.71613e-13	4	Mpeg1	0.015
Ifi204.3	7.61152e-17	-0.494189	0.63	0.672	1.00898e-12	4	Ifi204	-0.042
Ogt.2	8.31325e-17	-0.33332	0.565	0.618	1.102e-12	4	Ogt	-0.053
Slfn1.3	8.61722e-17	-0.442121	0.383	0.496	1.1423e-12	4	Slfn1	-0.113
Akap13.1	1.57867e-16	-0.277682	0.719	0.732	2.09268e-12	4	Akap13	-0.013
Epsti1.1	1.88114e-16	-0.332758	0.737	0.734	2.49363e-12	4	Epsti1	0.003
Nfkbia.1	2.05893e-16	-0.331128	0.797	0.784	2.72931e-12	4	Nfkbia	0.013
Tnfaip8l2.2	3.4493e-16	-0.25411	0.93	0.91	4.57239e-12	4	Tnfaip8l2	0.02
Gsto1.2	2.80348e-15	-0.29802	0.758	0.755	3.71629e-11	4	Gsto1	0.003
Evi2a.1	2.85319e-15	-0.286037	0.862	0.846	3.78219e-11	4	Evi2a	0.016
Zfp36.1	3.23304e-15	-0.317938	0.734	0.722	4.28572e-11	4	Zfp36	0.012
Fyb.3	5.86836e-15	-0.324919	0.799	0.793	7.7791e-11	4	Fyb	0.006
Ctsa.3	7.6962e-15	-0.278913	0.922	0.871	1.02021e-10	4	Ctsa	0.051
Ms4a6b.1	1.10066e-14	-0.312207	0.93	0.908	1.45904e-10	4	Ms4a6b	0.022
Pirb.3	1.24919e-14	-0.301541	0.839	0.802	1.65592e-10	4	Pirb	0.037
Hmha1	1.36678e-14	-0.252662	0.875	0.842	1.8118e-10	4	Hmha1	0.033
AB124611.2	1.73339e-14	-0.251597	0.953	0.911	2.29778e-10	4	AB124611	0.042
Clec2i.1	2.40373e-14	-0.370996	0.31	0.443	3.18638e-10	4	Clec2i	-0.133
Btg2.1	5.42486e-14	-0.272373	0.768	0.784	7.19119e-10	4	Btg2	-0.016
Plac8.3	7.34502e-14	-0.341812	0.997	0.999	9.73656e-10	4	Plac8	-0.002
Apbb1ip.1	1.34854e-13	-0.262105	0.826	0.777	1.78762e-09	4	Apbb1ip	0.049
BC028528.2	1.41056e-13	-0.306818	0.706	0.691	1.86984e-09	4	BC028528	0.015
Rnase6.1	1.59099e-13	-0.272666	0.878	0.839	2.10902e-09	4	Rnase6	0.039
Atp2b1.2	1.93337e-13	-0.271931	0.841	0.815	2.56288e-09	4	Atp2b1	0.026
Tsc22d3.1	2.00752e-13	-0.275477	0.807	0.79	2.66117e-09	4	Tsc22d3	0.017
Lrp1.2	2.23181e-13	-0.308555	0.352	0.455	2.95849e-09	4	Lrp1	-0.103
Gm5150.3	2.32494e-13	-0.347804	0.25	0.378	3.08194e-09	4	Gm5150	-0.128
Cd177.3	2.49116e-13	-0.385685	0.599	0.64	3.30228e-09	4	Cd177	-0.041
H2-T23.1	6.01624e-13	-0.281364	0.922	0.876	7.97513e-09	4	H2-T23	0.046
Cd74.4	1.21216e-12	-1.48486	0.531	0.573	1.60684e-08	4	Cd74	-0.042
Gsn.1	3.43657e-12	-0.294898	0.57	0.614	4.55552e-08	4	Gsn	-0.044
Pid1.2	4.12507e-12	-0.271618	0.891	0.824	5.46819e-08	4	Pid1	0.067
Cd84.1	1.13333e-11	-0.287137	0.68	0.667	1.50235e-07	4	Cd84	0.013
Cx3cr1.2	2.22114e-11	-0.311356	0.411	0.5	2.94434e-07	4	Cx3cr1	-0.089
Ssh2.2	2.74501e-11	-0.305436	0.448	0.502	3.63879e-07	4	Ssh2	-0.054
Trf.4	3.3812e-11	-0.494545	0.518	0.548	4.48212e-07	4	Trf	-0.03
Nadk.2	8.0688e-11	-0.255295	0.891	0.831	1.0696e-06	4	Nadk	0.06
Chil3.2	8.85864e-11	-0.455117	0.956	0.911	1.1743e-06	4	Chil3	0.045
Fgr.2	1.23717e-10	-0.266524	0.56	0.593	1.63999e-06	4	Fgr	-0.033
Pla2g7.4	1.42193e-10	-0.345831	0.141	0.262	1.88492e-06	4	Pla2g7	-0.121
Apobec1.1	1.51108e-10	-0.280073	0.393	0.469	2.00308e-06	4	Apobec1	-0.076
Trps1.1	1.19341e-09	-0.280442	0.568	0.567	1.58199e-05	4	Trps1	0.001
Nxpe4.2	1.66356e-09	-0.262952	0.185	0.291	2.20521e-05	4	Nxpe4	-0.106
Tlr2.1	2.16995e-09	-0.284185	0.378	0.443	2.87649e-05	4	Tlr2	-0.065
Ier5.1	3.0839e-09	-0.266349	0.331	0.408	4.08801e-05	4	Ier5	-0.077
Adgre1.3	3.17992e-09	-0.295068	0.529	0.529	4.2153e-05	4	Adgre1	0
Rtp4.2	6.47869e-09	-0.307921	0.081	0.187	8.58815e-05	4	Rtp4	-0.106
Zbp1.1	1.61517e-07	-0.319865	0.471	0.5	0.00214106	4	Zbp1	-0.029
Adgre5.2	2.66293e-07	-0.252593	0.68	0.651	0.00352998	4	Adgre5	0.029
Oasl2.2	2.9754e-07	-0.256942	0.099	0.19	0.00394418	4	Oasl2	-0.091
Hist1h2ap.4	2.71336e-06	-0.271259	0.68	0.457	0.0359684	4	Hist1h2ap	0.223
Fcgr1.1	5.45565e-06	-0.290491	0.286	0.348	0.0723201	4	Fcgr1	-0.062
Lyz1.1	9.53311e-06	-0.278869	0.646	0.586	0.126371	4	Lyz1	0.06
Bst2.1	9.16119e-05	-0.273153	0.669	0.615	1	4	Bst2	0.054
Mnda.2	0.00313921	-0.269696	0.651	0.587	1	4	Mnda	0.064
Lpl.3	0.00519781	-0.337504	0.404	0.408	1	4	Lpl	-0.004
S100a9.2	0.00536608	-0.364696	0.253	0.177	1	4	S100a9	0.076
Isg15.3	0.00847723	-0.337093	0.185	0.213	1	4	Isg15	-0.028
H2-Eb1	1.89372e-288	2.573	0.766	0.056	2.51032e-284	5	H2-Eb1	0.71
H2-Aa.3	2.28468e-196	3.16974	0.848	0.131	3.02857e-192	5	H2-Aa	0.717
H2-Ab1.3	6.67758e-194	3.12783	0.88	0.149	8.8518e-190	5	H2-Ab1	0.731
Ciita	4.647e-170	0.290468	0.255	0.006	6.16007e-166	5	Ciita	0.249
Slamf7	6.42311e-165	0.472811	0.359	0.016	8.51448e-161	5	Slamf7	0.343
Cd74.5	5.75433e-109	3.56961	0.973	0.555	7.62794e-105	5	Cd74	0.418
Tmem176b.3	1.62498e-84	1.39387	0.935	0.446	2.15408e-80	5	Tmem176b	0.489
H2-DMb1	5.56573e-81	1.18307	0.951	0.592	7.37793e-77	5	H2-DMb1	0.359
Cd209a	3.76011e-80	1.4714	0.391	0.054	4.98441e-76	5	Cd209a	0.337
Tmem176a	1.22635e-73	1.09684	0.788	0.281	1.62565e-69	5	Tmem176a	0.507
H2-DMa.1	1.05897e-67	0.805662	0.984	0.897	1.40378e-63	5	H2-DMa	0.087
S100a11.2	2.87438e-55	-0.69584	0.967	0.993	3.81028e-51	5	S100a11	-0.026
Slamf8	3.18056e-50	0.623134	0.636	0.217	4.21615e-46	5	Slamf8	0.419
Hpgd.5	1.76951e-49	0.941691	0.755	0.308	2.34567e-45	5	Hpgd	0.447
Slpi	7.04104e-47	-0.87839	0.495	0.871	9.3336e-43	5	Slpi	-0.376
Bcl2a1d	9.15196e-47	0.323194	0.196	0.021	1.21318e-42	5	Bcl2a1d	0.175
Ace	1.66519e-44	0.330063	0.234	0.031	2.20738e-40	5	Ace	0.203
Ly6c2.3	5.64032e-42	-0.616581	1	1	7.47681e-38	5	Ly6c2	0
Hmgb2.5	6.76281e-41	-0.969611	0.984	0.997	8.96478e-37	5	Hmgb2	-0.013
Tmsb10.1	4.73718e-40	-0.430068	1	1	6.2796e-36	5	Tmsb10	0
Hp	5.56084e-39	-0.507892	0.989	0.998	7.37145e-35	5	Hp	-0.009
Arhgdib	4.57807e-38	-0.327979	1	0.999	6.06869e-34	5	Arhgdib	0.001
Txn1.4	4.49642e-35	-0.501112	0.913	0.985	5.96045e-31	5	Txn1	-0.072
Ctss.4	4.36346e-34	0.40457	1	0.999	5.7842e-30	5	Ctss	0.001
Il1b	7.94446e-33	0.271634	0.223	0.038	1.05312e-28	5	Il1b	0.185
Gapdh.2	1.67987e-32	-0.392615	1	0.999	2.22684e-28	5	Gapdh	0.001
S100a10.3	1.25262e-31	-0.569957	0.935	0.987	1.66047e-27	5	S100a10	-0.052
Tspan13	2.18166e-31	0.499589	0.533	0.203	2.89201e-27	5	Tspan13	0.33
H2-D1.2	7.64232e-31	0.365423	1	1	1.01307e-26	5	H2-D1	0
Myl6	9.34004e-31	-0.309848	0.995	1	1.23812e-26	5	Myl6	-0.005
Pkm	4.24977e-30	-0.365257	0.984	0.996	5.6335e-26	5	Pkm	-0.012
Prdx1	2.23878e-29	-0.33834	0.995	0.995	2.96773e-25	5	Prdx1	0
B2m.2	5.80462e-29	0.331865	1	1	7.69461e-25	5	B2m	0
Lgals3.1	8.53375e-29	-0.273536	1	1	1.13123e-24	5	Lgals3	0
Hspa1a	1.11224e-28	0.688375	0.429	0.148	1.47438e-24	5	Hspa1a	0.281
Shfm1	2.66302e-28	-0.287863	1	0.999	3.5301e-24	5	Shfm1	0.001
Pid1.3	2.79594e-28	0.503402	0.957	0.824	3.7063e-24	5	Pid1	0.133
H2-K1.1	3.30706e-28	0.468059	0.995	0.976	4.38384e-24	5	H2-K1	0.019
Mgst1.4	4.43752e-28	-0.46343	0.924	0.992	5.88238e-24	5	Mgst1	-0.068
S100a6.2	4.74497e-28	-0.321046	1	1	6.28993e-24	5	S100a6	0
Plbd1.3	1.22043e-27	0.539673	0.94	0.838	1.6178e-23	5	Plbd1	0.102
Bcl2a1b	5.09621e-27	0.381716	0.136	0.018	6.75554e-23	5	Bcl2a1b	0.118
Abi3.2	5.6169e-27	0.469809	0.495	0.196	7.44577e-23	5	Abi3	0.299
Anxa2	1.07563e-26	-0.33785	0.978	0.997	1.42586e-22	5	Anxa2	-0.019
Cox6c	2.93905e-26	-0.344213	0.978	0.993	3.89601e-22	5	Cox6c	-0.015
Fn1	3.20173e-26	-0.490326	0.875	0.981	4.24422e-22	5	Fn1	-0.106
Batf3	5.60804e-26	0.299505	0.364	0.112	7.43402e-22	5	Batf3	0.252
Cotl1.1	6.0454e-26	-0.316591	1	0.996	8.01379e-22	5	Cotl1	0.004
Gngt2.5	1.08438e-25	0.700647	0.81	0.535	1.43745e-21	5	Gngt2	0.275
Gm2a.1	1.9046e-25	0.411693	0.984	0.968	2.52474e-21	5	Gm2a	0.016
Cx3cr1.3	3.92606e-25	0.43848	0.788	0.482	5.20439e-21	5	Cx3cr1	0.306
Oaz1.1	6.08403e-25	-0.255562	1	1	8.06499e-21	5	Oaz1	0
Capg.2	6.44069e-25	-0.434366	0.891	0.975	8.53777e-21	5	Capg	-0.084
Il2rg	9.84832e-25	0.404731	0.451	0.173	1.30549e-20	5	Il2rg	0.278
Malat1.4	3.48192e-24	0.378916	1	1	4.61564e-20	5	Malat1	0
Lgals1.5	4.92327e-24	-0.501079	0.973	0.983	6.52629e-20	5	Lgals1	-0.01
Rbm3.3	1.34909e-23	-0.31589	1	0.998	1.78835e-19	5	Rbm3	0.002
Pltp	1.5218e-23	0.28961	0.196	0.04	2.0173e-19	5	Pltp	0.156
Lgmn	1.93848e-23	0.51161	0.707	0.422	2.56965e-19	5	Lgmn	0.285
Csf1r.4	2.2336e-23	0.482105	0.924	0.799	2.96087e-19	5	Csf1r	0.125
Cfp.1	2.36022e-23	-0.483092	0.609	0.855	3.1287e-19	5	Cfp	-0.246
Trf.5	4.31742e-23	0.648315	0.772	0.537	5.72317e-19	5	Trf	0.235
H2afz.5	4.39551e-23	-0.431747	1	0.999	5.82669e-19	5	H2afz	0.001
Cox5b.2	1.19357e-22	-0.321354	0.962	0.985	1.5822e-18	5	Cox5b	-0.023
Cd244	1.23617e-22	0.309015	0.337	0.107	1.63867e-18	5	Cd244	0.23
C1galt1c1	2.35231e-22	-0.47806	0.598	0.828	3.11822e-18	5	C1galt1c1	-0.23
AF251705.4	7.0828e-22	0.498853	0.712	0.415	9.38896e-18	5	AF251705	0.297
Sepp1.4	8.01053e-22	0.393399	0.973	0.885	1.06188e-17	5	Sepp1	0.088
Srgn.4	9.49817e-22	0.500372	0.924	0.746	1.25908e-17	5	Srgn	0.178
Chil3.3	1.03255e-21	-1.10786	0.799	0.918	1.36875e-17	5	Chil3	-0.119
Hspa8.1	1.38573e-21	0.317627	1	1	1.83692e-17	5	Hspa8	0
Hfe	1.54523e-21	0.358491	0.467	0.203	2.04835e-17	5	Hfe	0.264
Sirpb1a.2	2.47845e-21	0.328166	0.44	0.171	3.28543e-17	5	Sirpb1a	0.269
Marcks.1	3.19708e-21	0.41747	0.565	0.277	4.23805e-17	5	Marcks	0.288
Apoe.5	8.05975e-21	1.19423	0.87	0.844	1.0684e-16	5	Apoe	0.026
Adgre4	8.19674e-21	0.317816	0.375	0.136	1.08656e-16	5	Adgre4	0.239
Aprt	8.54519e-21	-0.426106	0.88	0.956	1.13275e-16	5	Aprt	-0.076
Klrk1	8.83985e-21	0.268616	0.207	0.05	1.17181e-16	5	Klrk1	0.157
Pfn1.3	1.66234e-20	-0.286006	1	0.998	2.2036e-16	5	Pfn1	0.002
Ly86.2	1.75556e-20	0.364811	0.984	0.961	2.32718e-16	5	Ly86	0.023
Prdx6	2.25562e-20	-0.383553	0.783	0.917	2.99005e-16	5	Prdx6	-0.134
Sell	2.37595e-20	-0.44305	0.56	0.822	3.14956e-16	5	Sell	-0.262
Aif1	2.77976e-20	0.692078	0.745	0.587	3.68485e-16	5	Aif1	0.158
F13a1	6.36057e-20	-0.33542	0.929	0.985	8.43158e-16	5	F13a1	-0.056
Tspo.2	1.53286e-19	-0.298444	0.973	0.993	2.03196e-15	5	Tspo	-0.02
Dusp6.2	3.00761e-19	0.42826	0.516	0.248	3.98689e-15	5	Dusp6	0.268
Hmgn2.5	3.23537e-19	-0.820083	0.446	0.664	4.2888e-15	5	Hmgn2	-0.218
Ppia.4	5.24895e-19	-0.390727	1	1	6.95801e-15	5	Ppia	0
Prdx5	6.41504e-19	-0.263271	0.995	1	8.50378e-15	5	Prdx5	-0.005
Sirpb1c.5	1.02483e-18	0.537188	0.821	0.64	1.35852e-14	5	Sirpb1c	0.181
Atp5j.1	1.4001e-18	-0.32667	0.902	0.968	1.85597e-14	5	Atp5j	-0.066
F10	2.49648e-18	-0.391742	0.359	0.666	3.30934e-14	5	F10	-0.307
Ifngr1.4	2.7031e-18	0.380902	0.962	0.925	3.58323e-14	5	Ifngr1	0.037
Fth1.1	2.9463e-18	0.439179	1	1	3.90562e-14	5	Fth1	0
Ccr2.3	3.89633e-18	0.351686	1	0.992	5.16497e-14	5	Ccr2	0.008
Ms4a6b.2	5.09955e-18	0.383106	0.973	0.907	6.75997e-14	5	Ms4a6b	0.066
Ly6i	5.18975e-18	0.417232	0.234	0.069	6.87954e-14	5	Ly6i	0.165
Ndufa4	5.74355e-18	-0.265097	0.957	0.98	7.61365e-14	5	Ndufa4	-0.023
Clec4a3.4	8.97967e-18	0.394985	0.913	0.84	1.19034e-13	5	Clec4a3	0.073
Tuba4a.5	9.88539e-18	-0.579633	0.467	0.709	1.31041e-13	5	Tuba4a	-0.242
Anxa1	1.05045e-17	-0.414313	0.717	0.882	1.39248e-13	5	Anxa1	-0.165
Rgs2.3	1.12176e-17	0.365884	0.978	0.965	1.487e-13	5	Rgs2	0.013
Ethe1	1.36675e-17	-0.360886	0.696	0.866	1.81176e-13	5	Ethe1	-0.17
Snrpg.2	1.78153e-17	-0.335704	0.88	0.934	2.36159e-13	5	Snrpg	-0.054
Fam26f	2.19718e-17	0.366561	0.375	0.155	2.91259e-13	5	Fam26f	0.22
Fabp5.4	4.51859e-17	-0.494201	0.527	0.74	5.98984e-13	5	Fabp5	-0.213
Mmp8	5.52006e-17	-0.427019	0.283	0.603	7.3174e-13	5	Mmp8	-0.32
Fam96a.1	7.13544e-17	-0.304863	0.94	0.965	9.45875e-13	5	Fam96a	-0.025
Mrpl33	9.14605e-17	-0.275375	0.995	0.997	1.2124e-12	5	Mrpl33	-0.002
Ckb	1.13573e-16	0.32777	0.446	0.212	1.50553e-12	5	Ckb	0.234
Fyb.4	1.87528e-16	0.40378	0.913	0.789	2.48587e-12	5	Fyb	0.124
Gstm1	2.32753e-16	-0.363659	0.598	0.827	3.08537e-12	5	Gstm1	-0.229
Icam1	5.00531e-16	0.280969	0.37	0.156	6.63504e-12	5	Icam1	0.214
Dbi	5.29204e-16	-0.258743	0.962	0.988	7.01513e-12	5	Dbi	-0.026
Sirpb1b.5	6.4637e-16	0.368712	0.745	0.498	8.56828e-12	5	Sirpb1b	0.247
Dstn	9.25612e-16	-0.344893	0.777	0.892	1.22699e-11	5	Dstn	-0.115
Fam105a	1.30397e-15	0.326027	0.891	0.801	1.72854e-11	5	Fam105a	0.09
Msrb1.3	1.3137e-15	-0.271763	0.989	0.999	1.74144e-11	5	Msrb1	-0.01
Pgam1.3	1.78008e-15	-0.340157	0.837	0.908	2.35968e-11	5	Pgam1	-0.071
Cd300a.4	2.19141e-15	0.319976	0.935	0.861	2.90493e-11	5	Cd300a	0.074
Fcgr2b	2.89692e-15	0.444859	0.728	0.563	3.84016e-11	5	Fcgr2b	0.165
Il13ra1	3.07954e-15	0.2982	0.484	0.241	4.08224e-11	5	Il13ra1	0.243
Scp2	3.80201e-15	-0.27183	0.913	0.967	5.03994e-11	5	Scp2	-0.054
Cox7a2.1	3.94428e-15	-0.278353	0.902	0.965	5.22854e-11	5	Cox7a2	-0.063
Ctsd	4.75074e-15	-0.29404	0.707	0.872	6.29758e-11	5	Ctsd	-0.165
Hint1.1	4.90796e-15	-0.256757	0.978	0.992	6.50599e-11	5	Hint1	-0.014
Cyp27a1	4.94162e-15	0.302762	0.533	0.294	6.55061e-11	5	Cyp27a1	0.239
Sepw1.4	5.32791e-15	0.345206	0.88	0.766	7.06267e-11	5	Sepw1	0.114
H2-T23.2	5.32799e-15	0.345925	0.918	0.878	7.06278e-11	5	H2-T23	0.04
Plac8.4	8.14805e-15	0.425475	1	0.999	1.08011e-10	5	Plac8	0.001
Adrbk2	1.19822e-14	0.303477	0.37	0.172	1.58836e-10	5	Adrbk2	0.198
Lgals3bp	2.21221e-14	0.273735	0.342	0.144	2.93251e-10	5	Lgals3bp	0.198
BC028528.3	2.42704e-14	0.327701	0.81	0.687	3.21729e-10	5	BC028528	0.123
Hnrnpa2b1.4	3.68753e-14	-0.332362	0.967	0.983	4.88819e-10	5	Hnrnpa2b1	-0.016
Txnip.4	4.42844e-14	0.295151	0.973	0.837	5.87034e-10	5	Txnip	0.136
Sec11c.1	4.54253e-14	-0.298712	0.875	0.93	6.02157e-10	5	Sec11c	-0.055
Lamtor4	7.12597e-14	-0.284865	0.902	0.962	9.44619e-10	5	Lamtor4	-0.06
Arl5c	7.69785e-14	0.295542	0.717	0.521	1.02043e-09	5	Arl5c	0.196
Tceb2.2	9.92487e-14	-0.262339	0.957	0.966	1.31564e-09	5	Tceb2	-0.009
Ndufb7	1.11457e-13	-0.275976	0.859	0.936	1.47748e-09	5	Ndufb7	-0.077
Zfos1.3	1.19535e-13	0.324736	0.859	0.7	1.58456e-09	5	Zfos1	0.159
Hmgb1.5	1.73949e-13	-0.559396	0.918	0.945	2.30586e-09	5	Hmgb1	-0.027
Ndufa1	3.04309e-13	-0.295133	0.712	0.89	4.03392e-09	5	Ndufa1	-0.178
Uqcr10	3.15648e-13	-0.26962	0.87	0.908	4.18423e-09	5	Uqcr10	-0.038
Cd47	3.1579e-13	0.290451	0.957	0.952	4.18612e-09	5	Cd47	0.005
Lsm5.4	3.51013e-13	-0.367618	0.603	0.773	4.65302e-09	5	Lsm5	-0.17
Lbr.4	3.60407e-13	-0.370989	0.505	0.713	4.77755e-09	5	Lbr	-0.208
Ccr1	3.94511e-13	-0.322749	0.12	0.385	5.22964e-09	5	Ccr1	-0.265
C3	4.12855e-13	-0.341983	0.473	0.751	5.47281e-09	5	C3	-0.278
Ndufa3	4.17021e-13	-0.278278	0.864	0.928	5.52803e-09	5	Ndufa3	-0.064
P2ry6.1	5.68937e-13	0.277892	0.527	0.301	7.54183e-09	5	P2ry6	0.226
Id1.1	5.89266e-13	-0.325437	0.109	0.371	7.81131e-09	5	Id1	-0.262
Gpr18	6.74625e-13	0.271528	0.402	0.196	8.94283e-09	5	Gpr18	0.206
Gsr	7.57578e-13	-0.299826	0.783	0.913	1.00425e-08	5	Gsr	-0.13
Ran.5	8.38587e-13	-0.470341	0.81	0.869	1.11163e-08	5	Ran	-0.059
Filip1l	1.0684e-12	0.271219	0.543	0.315	1.41627e-08	5	Filip1l	0.228
Cdkn3.5	1.12939e-12	-0.423197	0.071	0.314	1.49712e-08	5	Cdkn3	-0.243
Il10ra.1	1.54261e-12	0.269287	0.587	0.366	2.04489e-08	5	Il10ra	0.221
Ptprc.3	1.69222e-12	0.306664	0.902	0.86	2.24321e-08	5	Ptprc	0.042
Ier5.2	1.77054e-12	0.319953	0.598	0.395	2.34702e-08	5	Ier5	0.203
Gbp2	2.7e-12	0.636005	0.304	0.134	3.57912e-08	5	Gbp2	0.17
Bst2.2	2.82728e-12	0.395815	0.777	0.613	3.74785e-08	5	Bst2	0.164
Ppfia4.1	5.49797e-12	0.32659	0.739	0.62	7.28811e-08	5	Ppfia4	0.119
Cdca3.5	9.17461e-12	-0.458313	0.163	0.406	1.21619e-07	5	Cdca3	-0.243
Gm9844	9.76e-12	-0.28751	0.62	0.807	1.29379e-07	5	Gm9844	-0.187
Btg2.2	1.29476e-11	0.291703	0.886	0.779	1.71634e-07	5	Btg2	0.107
Plp2.3	1.42272e-11	-0.297962	0.565	0.769	1.88596e-07	5	Plp2	-0.204
Aes.1	1.44197e-11	-0.296737	0.609	0.774	1.91148e-07	5	Aes	-0.165
Stmn1.4	1.85346e-11	-0.732393	0.576	0.69	2.45695e-07	5	Stmn1	-0.114
Setd8	1.97162e-11	-0.274083	0.217	0.466	2.61357e-07	5	Setd8	-0.249
Commd1	1.98027e-11	-0.305138	0.516	0.697	2.62504e-07	5	Commd1	-0.181
Gm9733.5	3.28614e-11	0.433719	0.772	0.692	4.35611e-07	5	Gm9733	0.08
Rnaseh2c.4	3.56102e-11	-0.308855	0.668	0.805	4.72048e-07	5	Rnaseh2c	-0.137
Rtp4.3	3.82019e-11	0.294476	0.359	0.172	5.06404e-07	5	Rtp4	0.187
Lmnb1.5	4.52617e-11	-0.534625	0.342	0.532	5.99989e-07	5	Lmnb1	-0.19
Tmem51	5.44628e-11	0.324833	0.489	0.292	7.21959e-07	5	Tmem51	0.197
Anp32b.5	5.48049e-11	-0.349049	0.886	0.927	7.26494e-07	5	Anp32b	-0.041
Pygl	5.66211e-11	-0.291494	0.538	0.744	7.5057e-07	5	Pygl	-0.206
AW112010	6.17269e-11	0.630661	0.538	0.377	8.18252e-07	5	AW112010	0.161
Cd24a.3	6.49465e-11	-0.377181	0.147	0.377	8.60931e-07	5	Cd24a	-0.23
Serpinb1a.2	7.72664e-11	-0.310401	0.223	0.471	1.02424e-06	5	Serpinb1a	-0.248
2700094K13Rik.4	7.89524e-11	-0.358884	0.625	0.741	1.04659e-06	5	2700094K13Rik	-0.116
Ccnb2.5	8.35302e-11	-0.594397	0.217	0.43	1.10728e-06	5	Ccnb2	-0.213
S100a13.1	8.51947e-11	-0.260632	0.853	0.918	1.12934e-06	5	S100a13	-0.065
Lfng	9.19409e-11	0.266504	0.418	0.229	1.21877e-06	5	Lfng	0.189
2810417H13Rik.4	1.1569e-10	-0.749943	0.234	0.449	1.53359e-06	5	2810417H13Rik	-0.215
Cisd1	1.28754e-10	-0.287592	0.424	0.654	1.70677e-06	5	Cisd1	-0.23
Tapbp	1.74257e-10	0.283238	0.821	0.733	2.30995e-06	5	Tapbp	0.088
Cdca8.5	1.80671e-10	-0.436996	0.152	0.368	2.39498e-06	5	Cdca8	-0.216
Etfb	1.81665e-10	-0.261875	0.63	0.79	2.40816e-06	5	Etfb	-0.16
Atxn10	2.19434e-10	-0.282309	0.402	0.612	2.90882e-06	5	Atxn10	-0.21
Prtn3.5	2.64721e-10	-0.570242	0.277	0.492	3.50914e-06	5	Prtn3	-0.215
Prcp	2.83279e-10	0.25943	0.853	0.783	3.75515e-06	5	Prcp	0.07
Glipr2	3.09501e-10	-0.291439	0.473	0.673	4.10274e-06	5	Glipr2	-0.2
Vapa	3.10066e-10	-0.253258	0.777	0.923	4.11023e-06	5	Vapa	-0.146
Clec4a1.4	3.17117e-10	0.277456	0.897	0.814	4.2037e-06	5	Clec4a1	0.083
Pfdn6.1	3.32799e-10	-0.270555	0.511	0.715	4.41158e-06	5	Pfdn6	-0.204
Junb.3	3.56619e-10	0.267346	0.957	0.891	4.72734e-06	5	Junb	0.066
Tap1	3.94023e-10	0.287558	0.674	0.551	5.22317e-06	5	Tap1	0.123
Elane.5	4.41172e-10	-0.750897	0.103	0.317	5.84818e-06	5	Elane	-0.214
Klra2.4	4.9741e-10	0.280194	0.799	0.636	6.59366e-06	5	Klra2	0.163
Pglyrp1.1	5.33502e-10	-0.46042	0.207	0.426	7.07211e-06	5	Pglyrp1	-0.219
Lrrc25.1	5.55806e-10	0.274174	0.728	0.57	7.36777e-06	5	Lrrc25	0.158
Spc24.4	6.8885e-10	-0.404278	0.152	0.364	9.1314e-06	5	Spc24	-0.212
Nfkb1	8.49291e-10	0.332108	0.668	0.521	1.12582e-05	5	Nfkb1	0.147
Sod1.1	9.14619e-10	-0.277969	0.484	0.663	1.21242e-05	5	Sod1	-0.179
Vdac3	1.00089e-09	-0.252488	0.641	0.792	1.32679e-05	5	Vdac3	-0.151
Fcgr1.2	1.10234e-09	0.296174	0.527	0.336	1.46126e-05	5	Fcgr1	0.191
Fcnb.1	1.18706e-09	-0.253417	0.033	0.217	1.57356e-05	5	Fcnb	-0.184
Ube2c.4	1.2362e-09	-0.608951	0.272	0.484	1.63871e-05	5	Ube2c	-0.212
Id2.2	1.48102e-09	-0.325914	0.554	0.742	1.96325e-05	5	Id2	-0.188
Erh.3	1.9878e-09	-0.253163	0.832	0.876	2.63503e-05	5	Erh	-0.044
Prkcd	3.04791e-09	0.271581	0.913	0.889	4.0403e-05	5	Prkcd	0.024
Tgfb1	3.21157e-09	0.259819	0.935	0.863	4.25726e-05	5	Tgfb1	0.072
1810037I17Rik.2	3.21499e-09	-0.269629	0.652	0.772	4.2618e-05	5	1810037I17Rik	-0.12
Pi16	3.36145e-09	-0.270467	0.397	0.633	4.45594e-05	5	Pi16	-0.236
Pla2g7.5	3.63557e-09	0.413496	0.413	0.247	4.81931e-05	5	Pla2g7	0.166
Nfkbia.2	8.26366e-09	0.365746	0.853	0.783	0.000109543	5	Nfkbia	0.07
Srsf3.3	1.09355e-08	-0.27137	0.875	0.925	0.000144961	5	Srsf3	-0.05
Rpn2.1	1.10501e-08	-0.250559	0.761	0.85	0.000146479	5	Rpn2	-0.089
Cks1b.5	1.2993e-08	-0.429134	0.293	0.472	0.000172236	5	Cks1b	-0.179
Srsf2.4	1.32858e-08	-0.275509	0.739	0.835	0.000176116	5	Srsf2	-0.096
Gmnn.4	1.46725e-08	-0.343473	0.255	0.436	0.000194499	5	Gmnn	-0.181
Syngr2	1.54058e-08	0.273091	0.87	0.824	0.00020422	5	Syngr2	0.046
Cdkn2d.1	1.6089e-08	-0.297675	0.473	0.65	0.000213276	5	Cdkn2d	-0.177
Cenpa.5	2.39162e-08	-0.518851	0.272	0.466	0.000317033	5	Cenpa	-0.194
Tnfrsf1b.1	2.80601e-08	0.311589	0.598	0.487	0.000371965	5	Tnfrsf1b	0.111
Calm3.4	3.1979e-08	-0.275203	0.685	0.76	0.000423914	5	Calm3	-0.075
Tyms.4	3.25641e-08	-0.32758	0.114	0.296	0.00043167	5	Tyms	-0.182
Pmf1.4	4.3342e-08	-0.2759	0.239	0.43	0.000574542	5	Pmf1	-0.191
Mki67.5	6.46159e-08	-0.358076	0.168	0.35	0.000856548	5	Mki67	-0.182
Smc2.4	6.69488e-08	-0.326834	0.125	0.304	0.000887474	5	Smc2	-0.179
Cdk1.4	6.85487e-08	-0.400774	0.152	0.331	0.000908682	5	Cdk1	-0.179
H2afv.5	8.98434e-08	-0.39931	0.755	0.785	0.00119096	5	H2afv	-0.03
Rrm1.4	9.06495e-08	-0.293266	0.136	0.311	0.00120165	5	Rrm1	-0.175
Apobec1.2	9.37072e-08	0.258645	0.598	0.458	0.00124218	5	Apobec1	0.14
Snrpd1.3	1.07058e-07	-0.308751	0.571	0.681	0.00141917	5	Snrpd1	-0.11
Knstrn.4	1.22217e-07	-0.260487	0.158	0.345	0.00162011	5	Knstrn	-0.187
Prdx4.4	1.23225e-07	-0.287861	0.538	0.668	0.00163347	5	Prdx4	-0.13
Ass1.4	1.25781e-07	-0.306907	0.31	0.503	0.00166735	5	Ass1	-0.193
Ptma.5	2.60661e-07	-0.410117	1	0.999	0.00345533	5	Ptma	0.001
Rnaseh2b.4	3.27253e-07	-0.259996	0.25	0.423	0.00433807	5	Rnaseh2b	-0.173
Top2a.5	4.18911e-07	-0.403514	0.125	0.293	0.00555309	5	Top2a	-0.168
Ccnb1.5	5.43064e-07	-0.326532	0.103	0.262	0.00719886	5	Ccnb1	-0.159
Mcm5.4	5.58915e-07	-0.266002	0.152	0.333	0.00740898	5	Mcm5	-0.181
Birc5.5	6.07781e-07	-0.49252	0.364	0.509	0.00805674	5	Birc5	-0.145
Asf1b.4	6.46278e-07	-0.281018	0.147	0.314	0.00856706	5	Asf1b	-0.167
H2afx.4	9.38616e-07	-0.532534	0.348	0.492	0.0124423	5	H2afx	-0.144
Pou2f2.1	9.54466e-07	0.297473	0.658	0.554	0.0126524	5	Pou2f2	0.104
Adgre5.3	1.45636e-06	0.291174	0.696	0.652	0.0193055	5	Adgre5	0.044
Ranbp1.4	1.49974e-06	-0.321251	0.647	0.716	0.0198805	5	Ranbp1	-0.069
Ccna2.4	1.72217e-06	-0.362896	0.163	0.314	0.022829	5	Ccna2	-0.151
Smc4.4	1.81053e-06	-0.421222	0.283	0.434	0.0240004	5	Smc4	-0.151
Cdc20.5	1.83226e-06	-0.327956	0.114	0.273	0.0242885	5	Cdc20	-0.159
S100a8.2	2.13736e-06	-1.21433	0.348	0.501	0.0283329	5	S100a8	-0.153
Slbp.4	2.78983e-06	-0.296239	0.484	0.608	0.0369819	5	Slbp	-0.124
Tuba1c.4	3.12402e-06	-0.324378	0.315	0.482	0.0414121	5	Tuba1c	-0.167
Tppp3.1	4.57201e-06	0.284167	0.19	0.093	0.0606065	5	Tppp3	0.097
Calm2.3	6.55131e-06	-0.256657	0.891	0.946	0.0868441	5	Calm2	-0.055
Tagln2.5	6.79467e-06	-0.277548	0.799	0.854	0.0900702	5	Tagln2	-0.055
Clec4b1	1.72549e-05	0.336668	0.342	0.242	0.22873	5	Clec4b1	0.1
Stat1.2	1.94622e-05	0.327002	0.56	0.451	0.257992	5	Stat1	0.109
Tubb5.4	2.01451e-05	-0.356208	0.826	0.856	0.267043	5	Tubb5	-0.03
Tipin.4	5.51654e-05	-0.258793	0.228	0.349	0.731272	5	Tipin	-0.121
Hist1h2ae.4	6.43762e-05	-0.261913	0.136	0.261	0.853371	5	Hist1h2ae	-0.125
Cks2.5	6.94958e-05	-0.373423	0.543	0.657	0.921237	5	Cks2	-0.114
Anp32e.5	0.0001127	-0.298567	0.565	0.604	1	5	Anp32e	-0.039
Nusap1.5	0.000186164	-0.303708	0.136	0.249	1	5	Nusap1	-0.113
Tuba1b.5	0.00018736	-0.544636	0.837	0.854	1	5	Tuba1b	-0.017
Kpna2.4	0.000193451	-0.29886	0.261	0.384	1	5	Kpna2	-0.123
Ctsg.4	0.00032367	-0.293085	0.114	0.226	1	5	Ctsg	-0.112
Tubb4b.4	0.00187386	-0.407621	0.516	0.577	1	5	Tubb4b	-0.061
Hist1h2ap.5	0.00231283	-0.507942	0.386	0.477	1	5	Hist1h2ap	-0.091
Ifit3	0	1.9051	0.847	0.058	0	6	Ifit3	0.789
Ifit3b	0	0.871827	0.518	0.011	0	6	Ifit3b	0.507
Ifit1	1.99637e-300	1.63638	0.676	0.034	2.64638e-296	6	Ifit1	0.642
Ifit2	1.3254e-285	0.758692	0.494	0.014	1.75695e-281	6	Ifit2	0.48
Ifit1bl1	8.35532e-282	0.837079	0.4	0.007	1.10758e-277	6	Ifit1bl1	0.393
Rsad2	1.5626e-271	1.07877	0.629	0.032	2.07138e-267	6	Rsad2	0.597
Gm4955	4.91381e-187	0.896837	0.588	0.045	6.51375e-183	6	Gm4955	0.543
Isg15.4	6.5059e-162	1.85145	0.918	0.186	8.62422e-158	6	Isg15	0.732
Rtp4.4	2.69477e-160	1.32977	0.876	0.155	3.57218e-156	6	Rtp4	0.721
Oasl1	1.67848e-154	0.512638	0.353	0.017	2.22499e-150	6	Oasl1	0.336
Oasl2.3	2.28349e-147	1.18186	0.865	0.16	3.027e-143	6	Oasl2	0.705
Ifi205	2.37652e-147	1.0764	0.618	0.07	3.15032e-143	6	Ifi205	0.548
Pydc3	1.95523e-139	0.278713	0.224	0.005	2.59185e-135	6	Pydc3	0.219
Usp18	2.68624e-132	1.17545	0.747	0.128	3.56088e-128	6	Usp18	0.619
Phf11d	1.44465e-115	0.86479	0.488	0.053	1.91502e-111	6	Phf11d	0.435
Oas3	6.24595e-115	0.638373	0.518	0.06	8.27963e-111	6	Oas3	0.458
Cxcl10	1.90332e-108	1.66136	0.441	0.047	2.52304e-104	6	Cxcl10	0.394
Phf11b	1.97819e-107	1.22567	0.788	0.188	2.62229e-103	6	Phf11b	0.6
Pydc4	1.08372e-106	0.674035	0.476	0.055	1.43658e-102	6	Pydc4	0.421
Irf7.2	6.57302e-105	1.51223	0.947	0.354	8.71319e-101	6	Irf7	0.593
Ifi47.1	3.32711e-101	1.41498	0.935	0.372	4.41041e-97	6	Ifi47	0.563
Mnda.3	4.43248e-93	1.39455	0.982	0.578	5.8757e-89	6	Mnda	0.404
Ifi204.4	5.74462e-92	1.43983	0.976	0.658	7.61507e-88	6	Ifi204	0.318
Ddx58	7.0354e-87	0.499767	0.476	0.066	9.32612e-83	6	Ddx58	0.41
Phf11a	2.81114e-78	0.416495	0.3	0.028	3.72645e-74	6	Phf11a	0.272
Slfn5	2.83879e-78	0.709378	0.671	0.153	3.7631e-74	6	Slfn5	0.518
Ifih1	1.8965e-76	0.700151	0.576	0.118	2.514e-72	6	Ifih1	0.458
Gbp7	5.30782e-76	0.603804	0.506	0.088	7.03605e-72	6	Gbp7	0.418
Fcgr1.3	3.84794e-75	1.16734	0.847	0.326	5.10083e-71	6	Fcgr1	0.521
Ifi203.1	1.89854e-73	1.18614	0.959	0.585	2.51671e-69	6	Ifi203	0.374
Zbp1.2	2.41098e-71	1.0712	0.935	0.483	3.196e-67	6	Zbp1	0.452
Socs1	2.85976e-71	0.409626	0.253	0.021	3.79089e-67	6	Socs1	0.232
Irgm1.1	1.48065e-67	0.93682	0.776	0.272	1.96275e-63	6	Irgm1	0.504
Pyhin1	6.42295e-67	1.16539	0.912	0.573	8.51426e-63	6	Pyhin1	0.339
Klrk1.1	2.03637e-66	0.385088	0.347	0.046	2.69942e-62	6	Klrk1	0.301
Xaf1	5.80407e-66	0.76663	0.812	0.294	7.69388e-62	6	Xaf1	0.518
Gbp2.1	1.12657e-65	0.897008	0.553	0.126	1.49338e-61	6	Gbp2	0.427
Mndal.1	2.08564e-65	1.08775	0.976	0.743	2.76473e-61	6	Mndal	0.233
A530040E14Rik	2.60891e-61	0.298177	0.294	0.034	3.45837e-57	6	A530040E14Rik	0.26
Stat1.3	5.20095e-61	0.912879	0.871	0.441	6.89437e-57	6	Stat1	0.43
Oas2	5.37635e-61	0.267842	0.247	0.024	7.12688e-57	6	Oas2	0.223
Ms4a4c.1	2.33089e-60	0.973789	0.982	0.97	3.08983e-56	6	Ms4a4c	0.012
Mx1	3.04787e-60	0.701793	0.553	0.139	4.04025e-56	6	Mx1	0.414
Slfn1.4	3.49136e-60	0.977553	0.9	0.473	4.62814e-56	6	Slfn1	0.427
Trim30b	1.74403e-59	0.312359	0.306	0.039	2.31188e-55	6	Trim30b	0.267
Herc6	2.53213e-59	0.500568	0.482	0.1	3.35659e-55	6	Herc6	0.382
Parp12	5.97589e-58	0.598637	0.571	0.142	7.92164e-54	6	Parp12	0.429
Ube2l6	1.84307e-56	0.859172	0.747	0.284	2.44318e-52	6	Ube2l6	0.463
Stat2	2.53214e-56	0.522333	0.488	0.108	3.3566e-52	6	Stat2	0.38
Ifitm3.4	3.8761e-56	0.530563	1	1	5.13816e-52	6	Ifitm3	0
Tor3a	6.55613e-56	0.85797	0.8	0.377	8.69081e-52	6	Tor3a	0.423
Isg20	3.04439e-55	0.556985	0.388	0.069	4.03564e-51	6	Isg20	0.319
Fgl2	6.01486e-55	0.699249	0.665	0.219	7.9733e-51	6	Fgl2	0.446
Plac8.5	9.38809e-55	0.85504	1	0.999	1.24449e-50	6	Plac8	0.001
Bst2.3	1.1514e-53	1.01496	0.929	0.609	1.5263e-49	6	Bst2	0.32
Trim30a.1	1.2563e-53	0.799627	0.859	0.435	1.66535e-49	6	Trim30a	0.424
Igtp	1.51188e-52	0.536315	0.559	0.148	2.00415e-48	6	Igtp	0.411
Ms4a6b.3	5.36273e-51	0.788768	0.971	0.908	7.10883e-47	6	Ms4a6b	0.063
Sp100	5.4099e-51	0.77417	0.947	0.718	7.17137e-47	6	Sp100	0.229
AI607873.1	1.00404e-50	0.838202	0.829	0.418	1.33095e-46	6	AI607873	0.411
Samhd1.4	4.57971e-47	0.68805	0.982	0.961	6.07086e-43	6	Samhd1	0.021
Daxx	2.26325e-46	0.703088	0.706	0.285	3.00016e-42	6	Daxx	0.421
Ifi35	2.48782e-44	0.687574	0.806	0.446	3.29785e-40	6	Ifi35	0.36
Parp14	1.32804e-43	0.623997	0.624	0.217	1.76044e-39	6	Parp14	0.407
Cmpk2	4.70087e-43	0.669003	0.641	0.251	6.23148e-39	6	Cmpk2	0.39
Pnp	5.85269e-43	0.72233	0.918	0.776	7.75832e-39	6	Pnp	0.142
Lgals9	4.88502e-42	0.661854	0.759	0.357	6.47559e-38	6	Lgals9	0.402
Eif2ak2	3.35523e-41	0.52708	0.618	0.222	4.4477e-37	6	Eif2ak2	0.396
Oas1a	2.11033e-40	0.632749	0.553	0.178	2.79746e-36	6	Oas1a	0.375
H2-T23.3	5.73327e-40	0.700427	0.959	0.877	7.60002e-36	6	H2-T23	0.082
Znfx1	1.12209e-39	0.442993	0.424	0.107	1.48744e-35	6	Znfx1	0.317
Rasa4	1.18201e-39	0.461196	0.529	0.17	1.56687e-35	6	Rasa4	0.359
Ly6e	2.33394e-38	0.431415	1	0.999	3.09388e-34	6	Ly6e	0.001
Slfn8	9.00713e-38	0.513717	0.535	0.175	1.19399e-33	6	Slfn8	0.36
Trim30d	1.25616e-36	0.467288	0.453	0.129	1.66516e-32	6	Trim30d	0.324
Parp9	1.4602e-36	0.499441	0.559	0.2	1.93564e-32	6	Parp9	0.359
Nt5c3	2.05721e-36	0.746609	0.582	0.246	2.72704e-32	6	Nt5c3	0.336
Slfn2	2.06684e-36	0.477388	0.988	0.979	2.73981e-32	6	Slfn2	0.009
Fam26f.1	3.29472e-36	0.544638	0.488	0.152	4.36749e-32	6	Fam26f	0.336
Tpst1	7.1967e-36	0.378032	0.394	0.104	9.53995e-32	6	Tpst1	0.29
Dhx58	7.99104e-36	0.51992	0.612	0.242	1.05929e-31	6	Dhx58	0.37
1600014C10Rik	3.29196e-35	0.575293	0.676	0.32	4.36382e-31	6	1600014C10Rik	0.356
Il18	1.27393e-33	0.454012	0.453	0.136	1.68873e-29	6	Il18	0.317
Tap1.1	2.04367e-33	0.619037	0.818	0.547	2.70909e-29	6	Tap1	0.271
Dtx3l	2.68274e-33	0.472602	0.559	0.205	3.55624e-29	6	Dtx3l	0.354
Lgals3bp.1	3.87739e-33	0.541686	0.447	0.141	5.13987e-29	6	Lgals3bp	0.306
Npc2.2	2.49946e-32	0.339556	1	1	3.31328e-28	6	Npc2	0
Serpina3g	8.60994e-32	0.253526	0.118	0.01	1.14133e-27	6	Serpina3g	0.108
Aldh1b1	1.50742e-31	0.569079	0.559	0.238	1.99823e-27	6	Aldh1b1	0.321
Epsti1.2	2.66893e-31	0.64255	0.882	0.729	3.53793e-27	6	Epsti1	0.153
B2m.3	6.18809e-31	0.332914	1	1	8.20293e-27	6	B2m	0
Trim34a	2.23443e-30	0.352804	0.388	0.11	2.96196e-26	6	Trim34a	0.278
Sp110.1	4.77372e-30	0.6424	0.841	0.647	6.32804e-26	6	Sp110	0.194
Trafd1	6.41081e-30	0.638677	0.8	0.56	8.49817e-26	6	Trafd1	0.24
Cd47.1	2.37727e-29	0.434507	0.994	0.951	3.15131e-25	6	Cd47	0.043
BC147527	6.28255e-29	0.41552	0.535	0.204	8.32815e-25	6	BC147527	0.331
9930111J21Rik2.1	1.27107e-28	0.512404	0.788	0.486	1.68494e-24	6	9930111J21Rik2	0.302
Tcf4	1.53242e-28	0.491509	0.576	0.244	2.03138e-24	6	Tcf4	0.332
Psmb8	1.80432e-28	0.381401	1	0.978	2.39181e-24	6	Psmb8	0.022
Ms4a6c	3.0858e-28	0.343403	1	0.999	4.09054e-24	6	Ms4a6c	0.001
Ctss.5	3.84725e-28	0.379677	1	0.999	5.09992e-24	6	Ctss	0.001
Samd9l	8.43435e-28	0.436116	0.518	0.202	1.11806e-23	6	Samd9l	0.316
Gbp3	1.2444e-27	0.586231	0.529	0.224	1.64958e-23	6	Gbp3	0.305
Rnf213	1.02051e-26	0.428163	0.529	0.211	1.35279e-22	6	Rnf213	0.318
Il15	2.61544e-25	0.363889	0.412	0.142	3.46702e-21	6	Il15	0.27
Ogfr	3.748e-25	0.471237	0.776	0.523	4.96835e-21	6	Ogfr	0.253
Ly86.3	3.988e-25	0.443256	0.965	0.962	5.2865e-21	6	Ly86	0.003
Atf3	4.46793e-24	0.39286	0.418	0.151	5.92268e-20	6	Atf3	0.267
H2afz.6	9.66173e-24	-0.447257	1	0.999	1.28076e-19	6	H2afz	0.001
Pml	1.9115e-23	0.340685	0.329	0.103	2.53389e-19	6	Pml	0.226
Capza2	1.61971e-22	0.325868	0.994	0.988	2.14709e-18	6	Capza2	0.006
Klra2.5	5.98818e-22	0.467122	0.882	0.633	7.93793e-18	6	Klra2	0.249
Ppia.5	7.81191e-22	-0.412568	1	1	1.03555e-17	6	Ppia	0
Pfn1.4	1.57852e-21	-0.315727	0.994	0.998	2.09249e-17	6	Pfn1	-0.004
Dck	3.0787e-21	0.458381	0.635	0.365	4.08113e-17	6	Dck	0.27
Setdb2	5.16344e-21	0.271177	0.312	0.098	6.84465e-17	6	Setdb2	0.214
Tapbp.1	8.33207e-21	0.486851	0.876	0.731	1.1045e-16	6	Tapbp	0.145
Camk2d	1.00476e-20	0.386033	0.565	0.27	1.33191e-16	6	Camk2d	0.295
2023-03-05	1.23803e-20	0.527325	0.682	0.457	1.64113e-16	6	2023-03-05	0.225
Cd69	1.59788e-20	0.278811	0.124	0.019	2.11815e-16	6	Cd69	0.105
Snx2	2.74477e-20	0.526164	0.859	0.757	3.63847e-16	6	Snx2	0.102
Sp140	3.2814e-20	0.497159	0.7	0.46	4.34982e-16	6	Sp140	0.24
Sepw1.5	7.31245e-20	0.468103	0.894	0.766	9.69338e-16	6	Sepw1	0.128
Emp3.1	1.73021e-19	-0.30509	0.994	0.995	2.29357e-15	6	Emp3	-0.001
Hmgb2.6	3.29158e-19	-0.714572	1	0.996	4.36332e-15	6	Hmgb2	0.004
Ifitm6.4	3.29524e-19	0.38901	0.988	0.979	4.36817e-15	6	Ifitm6	0.009
Ccl2	5.79414e-19	0.380558	0.271	0.084	7.68071e-15	6	Ccl2	0.187
Stard3	9.80924e-19	0.338345	0.676	0.394	1.30031e-14	6	Stard3	0.282
Gapdh.3	9.96906e-19	-0.2887	1	0.999	1.3215e-14	6	Gapdh	0.001
Ms4a6d	2.98142e-18	0.595642	0.676	0.418	3.95217e-14	6	Ms4a6d	0.258
Mitd1	1.20742e-17	0.381715	0.471	0.229	1.60055e-13	6	Mitd1	0.242
Ly6i.1	1.32948e-17	0.25825	0.241	0.07	1.76236e-13	6	Ly6i	0.171
Ehd4	1.35853e-17	0.406556	0.794	0.619	1.80086e-13	6	Ehd4	0.175
H2-T22	2.9425e-17	0.491265	0.676	0.472	3.90058e-13	6	H2-T22	0.204
Rbm3.4	8.11341e-17	-0.273203	1	0.998	1.07551e-12	6	Rbm3	0.002
Tmem184b	1.12647e-16	0.264994	0.371	0.149	1.49324e-12	6	Tmem184b	0.222
Chmp4b	3.06475e-16	0.411059	0.788	0.655	4.06264e-12	6	Chmp4b	0.133
Tor1aip1	3.10722e-16	0.407478	0.812	0.664	4.11894e-12	6	Tor1aip1	0.148
Ctsc	4.35128e-16	0.444716	0.982	0.972	5.76806e-12	6	Ctsc	0.01
Nampt	4.86921e-16	0.359109	0.582	0.348	6.45462e-12	6	Nampt	0.234
Psmb9	6.64063e-16	0.394111	0.894	0.775	8.80282e-12	6	Psmb9	0.119
Sap30	8.30439e-16	0.343606	0.918	0.819	1.10083e-11	6	Sap30	0.099
AW112010.1	1.07447e-15	0.608606	0.594	0.375	1.42432e-11	6	AW112010	0.219
Gpr141	1.30875e-15	0.390849	0.788	0.645	1.73487e-11	6	Gpr141	0.143
Irf1	1.63284e-15	0.426136	0.518	0.29	2.16449e-11	6	Irf1	0.228
Hmox2	1.88179e-15	0.37637	0.747	0.606	2.49451e-11	6	Hmox2	0.141
Lgals1.6	2.25795e-15	-0.435823	0.959	0.983	2.99314e-11	6	Lgals1	-0.024
Nmi	2.31127e-15	0.363602	0.659	0.417	3.06382e-11	6	Nmi	0.242
Hint1.2	6.20551e-15	-0.266969	0.988	0.991	8.22603e-11	6	Hint1	-0.003
Calm2.4	6.4562e-15	-0.393459	0.871	0.946	8.55834e-11	6	Calm2	-0.075
Wfdc17.4	1.81694e-14	0.380003	0.976	0.976	2.40854e-10	6	Wfdc17	0
H2-K1.2	1.89264e-14	0.337066	1	0.976	2.50888e-10	6	H2-K1	0.024
Anp32b.6	2.25287e-14	-0.412192	0.859	0.928	2.98641e-10	6	Anp32b	-0.069
Cybb.4	3.18146e-14	0.280297	1	0.994	4.21734e-10	6	Cybb	0.006
Grn	3.19091e-14	0.296186	0.982	0.955	4.22988e-10	6	Grn	0.027
Crip1.3	3.78018e-14	-0.257924	1	1	5.011e-10	6	Crip1	0
Casp4	4.81218e-14	0.291952	0.447	0.22	6.37903e-10	6	Casp4	0.227
Ran.6	4.95811e-14	-0.493386	0.765	0.871	6.57247e-10	6	Ran	-0.106
Sema4d	7.56019e-14	0.350136	0.506	0.285	1.00218e-09	6	Sema4d	0.221
H2afv.6	8.2342e-14	-0.536031	0.665	0.788	1.09153e-09	6	H2afv	-0.123
A530064D06Rik	8.24065e-14	0.300395	0.347	0.153	1.09238e-09	6	A530064D06Rik	0.194
Clec4a3.5	1.07317e-13	0.338239	0.924	0.839	1.4226e-09	6	Clec4a3	0.085
Shisa5	1.12415e-13	0.292605	0.976	0.944	1.49018e-09	6	Shisa5	0.032
S100a10.4	1.79049e-13	-0.340613	0.976	0.985	2.37347e-09	6	S100a10	-0.009
Rps27l.1	1.87056e-13	-0.277972	0.912	0.971	2.47962e-09	6	Rps27l	-0.059
Sirpb1b.6	1.89654e-13	0.40139	0.729	0.499	2.51405e-09	6	Sirpb1b	0.23
Hnrnpa2b1.5	2.11755e-13	-0.325015	0.965	0.983	2.80703e-09	6	Hnrnpa2b1	-0.018
Psme1	3.08329e-13	0.313056	0.959	0.934	4.08721e-09	6	Psme1	0.025
Trim12a	4.66173e-13	0.332264	0.535	0.314	6.17959e-09	6	Trim12a	0.221
Itpr1	5.33705e-13	0.319158	0.441	0.244	7.07479e-09	6	Itpr1	0.197
Ptma.6	6.33983e-13	-0.525364	1	0.999	8.40408e-09	6	Ptma	0.001
Fabp5.5	6.68137e-13	-0.430609	0.494	0.74	8.85683e-09	6	Fabp5	-0.246
[truncated: 123 more rows]
