# Supplementary material for: CaSSiDI: novel single-cell “Cluster Similarity Scoring and Distinction Index” reveals critical functions for PirB and context-dependent Cebpb repression
Source: Cell Death Differ. 2024 Feb 21;31(3):265–79. doi: 10.1038/s41418-024-01268-8 (PMC10923835; doi:10.1038/s41418-024-01268-8)
Supplement: Supplementary file 11 — Table S2 [file 41418_2024_1268_MOESM11_ESM.xlsx]

## Sheet: Table_S2_monocytes_res0p4_PCs20
	p_val	avg_logFC	pct.1	pct.2	p_val_adj	cluster	gene	pct.1_minus_pct.2			Cluster legend
Wfdc17	0	0.758201	0.982	0.921	0	0	Wfdc17	0.061			MON	0
Lyz2	0	0.434034	1	1	0	0	Lyz2	0			TRN	1
Ppia	0	-0.679939	0.999	1	0	0	Ppia	-0.001			MIT	3
S100a10	0	-0.70268	0.913	0.98	0	0	S100a10	-0.067			G2P	2
Lgals1	0	-0.783374	0.93	0.984	0	0	Lgals1	-0.054			G1P	5
Ptma	0	-0.891477	0.995	0.999	0	0	Ptma	-0.004			MDC	4
Hmgn2	0	-1.10584	0.26	0.724	0	0	Hmgn2	-0.464			ISG	6
Crip1	9.66737e-279	-0.377892	1	0.999	1.27155e-274	0	Crip1	0.001
Ctss	3.28763e-276	0.4624	0.998	0.992	4.32422e-272	0	Ctss	0.006
Tagln2	3.78021e-273	-0.761671	0.615	0.902	4.97211e-269	0	Tagln2	-0.287
Sirpb1c	4.44242e-272	0.796475	0.818	0.446	5.84311e-268	0	Sirpb1c	0.372
Ass1	2.51239e-240	-0.732281	0.198	0.638	3.30455e-236	0	Ass1	-0.44
Ifitm3	6.35982e-240	0.368605	1	0.999	8.36507e-236	0	Ifitm3	0.001
Stmn1	1.31519e-239	-1.26925	0.224	0.634	1.72987e-235	0	Stmn1	-0.41
Ccnb2	1.4781e-239	-0.91456	0.073	0.494	1.94415e-235	0	Ccnb2	-0.421
Gapdh	4.68128e-239	-0.400574	0.988	0.997	6.15729e-235	0	Gapdh	-0.009
Hmgb1	1.01887e-238	-0.836928	0.861	0.947	1.34012e-234	0	Hmgb1	-0.086
Ccl6	6.10892e-227	0.553373	0.991	0.948	8.03506e-223	0	Ccl6	0.043
H2afv	1.88096e-220	-0.810129	0.499	0.793	2.47402e-216	0	H2afv	-0.294
Cybb	3.99642e-220	0.439176	0.995	0.976	5.2565e-216	0	Cybb	0.019
H2afz	8.31802e-219	-0.538767	0.998	0.999	1.09407e-214	0	H2afz	-0.001
Lmnb1	7.89543e-215	-0.810412	0.214	0.607	1.03849e-210	0	Lmnb1	-0.393
2810417H13Rik	4.04864e-211	-1.12959	0.108	0.503	5.32517e-207	0	2810417H13Rik	-0.395
Ran	3.07209e-210	-0.721017	0.65	0.869	4.04072e-206	0	Ran	-0.219
Tmsb10	1.24942e-206	-0.312045	1	0.999	1.64336e-202	0	Tmsb10	0.001
Smpdl3a	1.44559e-204	0.43877	0.987	0.961	1.90138e-200	0	Smpdl3a	0.026
Gm9733	1.19222e-202	0.691459	0.734	0.419	1.56813e-198	0	Gm9733	0.315
Apoe	2.94455e-201	0.999605	0.802	0.575	3.87297e-197	0	Apoe	0.227
Eif5a	1.92548e-196	-0.434861	0.901	0.973	2.53259e-192	0	Eif5a	-0.072
Cks1b	2.44934e-195	-0.753536	0.135	0.509	3.22162e-191	0	Cks1b	-0.374
Calm1	5.6166e-195	-0.38182	0.976	0.995	7.38751e-191	0	Calm1	-0.019
Alox5ap	4.70712e-190	0.306399	1	0.993	6.19128e-186	0	Alox5ap	0.007
Btg1	2.12404e-189	0.475439	0.978	0.931	2.79375e-185	0	Btg1	0.047
Rbm3	3.89022e-186	-0.353795	0.988	0.995	5.1168e-182	0	Rbm3	-0.007
Ifitm2	6.8029e-186	0.376046	0.998	0.988	8.94785e-182	0	Ifitm2	0.01
Ifitm6	4.83723e-183	0.455366	0.986	0.942	6.36241e-179	0	Ifitm6	0.044
Ccr2	1.61131e-182	0.399043	0.995	0.991	2.11936e-178	0	Ccr2	0.004
Hnrnpa2b1	1.50726e-180	-0.452791	0.918	0.977	1.9825e-176	0	Hnrnpa2b1	-0.059
Cdca3	1.60472e-180	-0.653957	0.084	0.437	2.11069e-176	0	Cdca3	-0.353
Spc24	1.81521e-180	-0.638513	0.063	0.414	2.38755e-176	0	Spc24	-0.351
Ypel3	1.88666e-175	0.500996	0.861	0.702	2.48152e-171	0	Ypel3	0.159
Samhd1	9.29146e-175	0.420292	0.969	0.913	1.22211e-170	0	Samhd1	0.056
Cdca8	1.23419e-171	-0.659866	0.067	0.401	1.62334e-167	0	Cdca8	-0.334
Sirpb1b	2.61467e-164	0.56068	0.671	0.368	3.43907e-160	0	Sirpb1b	0.303
Anp32e	3.8505e-161	-0.638817	0.317	0.648	5.06456e-157	0	Anp32e	-0.331
Clec4a3	1.91e-160	0.504679	0.87	0.681	2.51222e-156	0	Clec4a3	0.189
Cfl1	7.29642e-160	-0.266268	0.996	1	9.59698e-156	0	Cfl1	-0.004
Birc5	8.67014e-159	-0.869267	0.14	0.469	1.14038e-154	0	Birc5	-0.329
Anp32b	1.23388e-156	-0.550731	0.791	0.904	1.62293e-152	0	Anp32b	-0.113
Hmgb2	1.4155e-156	-0.998181	0.977	0.982	1.8618e-152	0	Hmgb2	-0.005
Txn1	1.29135e-154	-0.38365	0.922	0.971	1.69852e-150	0	Txn1	-0.049
Ly6c2	2.00412e-153	-0.339926	0.996	0.994	2.63602e-149	0	Ly6c2	0.002
Cdkn3	6.46362e-153	-0.52872	0.045	0.346	8.5016e-149	0	Cdkn3	-0.301
Tuba1b	7.27336e-153	-1.01971	0.664	0.846	9.56665e-149	0	Tuba1b	-0.182
Malat1	1.03692e-150	0.329804	1	0.999	1.36386e-146	0	Malat1	0.001
Mki67	2.71789e-149	-0.614772	0.08	0.393	3.57484e-145	0	Mki67	-0.313
Npc2	3.00545e-149	0.267378	0.999	0.998	3.95307e-145	0	Npc2	0.001
Fabp5	7.82912e-149	-0.539849	0.391	0.717	1.02976e-144	0	Fabp5	-0.326
Pfn1	4.17419e-148	-0.317753	0.983	0.996	5.49032e-144	0	Pfn1	-0.013
Lst1	9.32429e-146	0.374712	0.984	0.969	1.22642e-141	0	Lst1	0.015
Nucks1	1.16383e-144	-0.510257	0.152	0.483	1.53078e-140	0	Nucks1	-0.331
Prdx5	1.34013e-143	0.290969	0.998	0.99	1.76268e-139	0	Prdx5	0.008
Ube2c	2.0962e-143	-0.813002	0.141	0.462	2.75714e-139	0	Ube2c	-0.321
Plp2	1.47593e-142	-0.483994	0.506	0.79	1.94129e-138	0	Plp2	-0.284
Clec4a1	7.97224e-142	0.452681	0.849	0.671	1.04859e-137	0	Clec4a1	0.178
Mgst1	5.49105e-139	0.35224	0.98	0.94	7.22238e-135	0	Mgst1	0.04
Msrb1	2.12003e-136	0.289294	0.996	0.992	2.78847e-132	0	Msrb1	0.004
Knstrn	7.86744e-136	-0.419707	0.085	0.387	1.0348e-131	0	Knstrn	-0.302
Lsm5	1.93636e-134	-0.477563	0.551	0.789	2.54689e-130	0	Lsm5	-0.238
Atp5b	7.49845e-134	-0.332647	0.928	0.968	9.86271e-130	0	Atp5b	-0.04
Asf1b	7.346e-133	-0.49421	0.064	0.348	9.66219e-129	0	Asf1b	-0.284
Snrpf	9.99005e-133	-0.38147	0.755	0.917	1.31399e-128	0	Snrpf	-0.162
Smc2	2.24669e-132	-0.529856	0.072	0.359	2.95507e-128	0	Smc2	-0.287
Cenpa	6.31088e-131	-0.780241	0.179	0.476	8.30071e-127	0	Cenpa	-0.297
Ccna2	8.41686e-131	-0.564206	0.062	0.34	1.10707e-126	0	Ccna2	-0.278
2700094K13Rik	2.55794e-130	-0.478613	0.468	0.737	3.36446e-126	0	2700094K13Rik	-0.269
Tubb5	1.38651e-129	-0.913164	0.668	0.829	1.82368e-125	0	Tubb5	-0.161
Tspo	3.17243e-127	-0.297565	0.97	0.99	4.1727e-123	0	Tspo	-0.02
Gngt2	1.80477e-126	0.545726	0.633	0.378	2.37382e-122	0	Gngt2	0.255
Vim	8.11216e-126	-0.273466	0.992	0.996	1.06699e-121	0	Vim	-0.004
Top2a	1.4611e-125	-0.793326	0.071	0.343	1.92178e-121	0	Top2a	-0.272
Cfp	5.25608e-125	-0.434036	0.611	0.846	6.91332e-121	0	Cfp	-0.235
Tuba4a	7.78606e-125	-0.583152	0.352	0.636	1.0241e-120	0	Tuba4a	-0.284
Lockd	1.70967e-124	-0.381665	0.051	0.317	2.24872e-120	0	Lockd	-0.266
Fdps	1.40776e-123	-0.374018	0.131	0.436	1.85162e-119	0	Fdps	-0.305
Srgn	3.77673e-123	0.476992	0.783	0.595	4.96753e-119	0	Srgn	0.188
Snrpd1	1.30753e-122	-0.481588	0.444	0.714	1.71979e-118	0	Snrpd1	-0.27
Srsf2	1.59003e-122	-0.424869	0.703	0.88	2.09137e-118	0	Srsf2	-0.177
Sepp1	1.59498e-121	0.414959	0.881	0.757	2.09788e-117	0	Sepp1	0.124
Fxyd5	5.97426e-121	0.281259	0.997	0.991	7.85794e-117	0	Fxyd5	0.006
Rnaseh2b	1.85012e-120	-0.391505	0.149	0.455	2.43346e-116	0	Rnaseh2b	-0.306
Cd24a	6.8094e-120	-0.48426	0.132	0.425	8.9564e-116	0	Cd24a	-0.293
Calm3	6.91337e-119	-0.423454	0.484	0.76	9.09316e-115	0	Calm3	-0.276
Ybx1	3.77889e-118	-0.275811	0.971	0.989	4.97037e-114	0	Ybx1	-0.018
Prdx4	4.03307e-118	-0.424914	0.36	0.666	5.3047e-114	0	Prdx4	-0.306
Atpif1	1.49986e-116	-0.379849	0.713	0.882	1.97276e-112	0	Atpif1	-0.169
Mcm5	1.77724e-116	-0.436491	0.092	0.366	2.33761e-112	0	Mcm5	-0.274
Tmcc1	1.3813e-115	0.39057	0.914	0.799	1.81683e-111	0	Tmcc1	0.115
Csrp1	1.09624e-113	-0.340012	0.084	0.353	1.44188e-109	0	Csrp1	-0.269
Dek	6.79268e-113	-0.544019	0.684	0.84	8.93442e-109	0	Dek	-0.156
Cenpw	7.70846e-113	-0.303478	0.062	0.321	1.01389e-108	0	Cenpw	-0.259
Hnrnpf	9.82079e-113	-0.304962	0.938	0.979	1.29173e-108	0	Hnrnpf	-0.041
Ddx39	2.86345e-112	-0.371134	0.267	0.589	3.7663e-108	0	Ddx39	-0.322
Rrm1	4.12423e-112	-0.378035	0.076	0.34	5.4246e-108	0	Rrm1	-0.264
Plbd1	5.45683e-109	0.379741	0.878	0.728	7.17737e-105	0	Plbd1	0.15
Tpx2	6.80782e-109	-0.338559	0.031	0.257	8.95433e-105	0	Tpx2	-0.226
Pmf1	1.88823e-108	-0.366504	0.157	0.447	2.48358e-104	0	Pmf1	-0.29
Ccdc34	3.23564e-108	-0.332165	0.065	0.317	4.25584e-104	0	Ccdc34	-0.252
Tubb4b	2.45669e-106	-0.73945	0.274	0.545	3.23128e-102	0	Tubb4b	-0.271
Prtn3	4.22158e-106	-0.752504	0.242	0.526	5.55264e-102	0	Prtn3	-0.284
Cox5b	9.34081e-106	-0.280908	0.934	0.974	1.2286e-101	0	Cox5b	-0.04
Tyms	4.06553e-105	-0.413801	0.064	0.309	5.34739e-101	0	Tyms	-0.245
Erh	1.29248e-104	-0.350924	0.686	0.869	1.7e-100	0	Erh	-0.183
Mcm7	2.03705e-104	-0.369863	0.078	0.331	2.67933e-100	0	Mcm7	-0.253
Ccl9	2.92261e-104	0.324373	0.987	0.941	3.84411e-100	0	Ccl9	0.046
Plac8	5.78665e-104	0.303177	0.998	0.996	7.61118e-100	0	Plac8	0.002
Racgap1	8.61301e-103	-0.479506	0.225	0.499	1.13287e-98	0	Racgap1	-0.274
Tacc3	1.06618e-102	-0.332608	0.069	0.311	1.40235e-98	0	Tacc3	-0.242
Ranbp1	1.60718e-102	-0.505397	0.474	0.717	2.11392e-98	0	Ranbp1	-0.243
Ccnb1	7.75665e-102	-0.429436	0.037	0.257	1.02023e-97	0	Ccnb1	-0.22
Cenpm	1.70469e-100	-0.260011	0.054	0.288	2.24218e-96	0	Cenpm	-0.234
Cenpe	1.84639e-100	-0.305155	0.025	0.233	2.42856e-96	0	Cenpe	-0.208
H2afx	2.32457e-100	-0.776042	0.174	0.431	3.05751e-96	0	H2afx	-0.257
Cdc20	1.09012e-99	-0.504683	0.052	0.274	1.43383e-95	0	Cdc20	-0.222
Gmnn	1.08334e-98	-0.399698	0.177	0.449	1.42491e-94	0	Gmnn	-0.272
Kif22	1.23704e-98	-0.318203	0.04	0.258	1.62707e-94	0	Kif22	-0.218
Rrm2	3.36748e-98	-0.601709	0.081	0.318	4.42925e-94	0	Rrm2	-0.237
Hsp90ab1	3.65381e-98	-0.288328	0.955	0.985	4.80585e-94	0	Hsp90ab1	-0.03
Atp5j	6.32369e-98	-0.27394	0.907	0.962	8.31755e-94	0	Atp5j	-0.055
Cdk1	1.26487e-97	-0.475945	0.08	0.314	1.66369e-93	0	Cdk1	-0.234
AB124611	3.35782e-97	0.342157	0.881	0.823	4.41654e-93	0	AB124611	0.058
Mad2l1	5.09685e-97	-0.269003	0.056	0.284	6.70389e-93	0	Mad2l1	-0.228
Hmgb3	7.72408e-97	-0.27624	0.065	0.297	1.01595e-92	0	Hmgb3	-0.232
Tk1	1.17832e-96	-0.34385	0.045	0.263	1.54985e-92	0	Tk1	-0.218
Ncapd2	4.13751e-96	-0.251558	0.033	0.242	5.44206e-92	0	Ncapd2	-0.209
Nusap1	5.86425e-96	-0.536252	0.05	0.264	7.71325e-92	0	Nusap1	-0.214
Psat1	1.73562e-95	-0.270034	0.093	0.341	2.28285e-91	0	Psat1	-0.248
Cbx3	1.89579e-94	-0.486152	0.407	0.654	2.49353e-90	0	Cbx3	-0.247
Fkbp2	4.59436e-94	-0.35445	0.46	0.738	6.04296e-90	0	Fkbp2	-0.278
Mcm6	9.05979e-93	-0.368449	0.069	0.296	1.19163e-88	0	Mcm6	-0.227
Hnrnpa1	3.67734e-92	-0.338411	0.828	0.91	4.8368e-88	0	Hnrnpa1	-0.082
Lig1	3.70027e-92	-0.325604	0.046	0.26	4.86697e-88	0	Lig1	-0.214
Kif23	3.78904e-92	-0.287883	0.041	0.25	4.98373e-88	0	Kif23	-0.209
Ezh2	9.30973e-90	-0.329859	0.104	0.344	1.22451e-85	0	Ezh2	-0.24
Nasp	1.32715e-89	-0.324264	0.145	0.403	1.7456e-85	0	Nasp	-0.258
Ube2s	2.91202e-89	-0.468011	0.258	0.511	3.83018e-85	0	Ube2s	-0.253
Cd177	4.08552e-89	0.465492	0.69	0.518	5.37369e-85	0	Cd177	0.172
Hist1h2bc	9.666e-89	-0.340417	0.092	0.324	1.27137e-84	0	Hist1h2bc	-0.232
Smc4	1.34247e-88	-0.594449	0.216	0.454	1.76575e-84	0	Smc4	-0.238
Anapc5	2.25749e-88	-0.360203	0.436	0.684	2.96928e-84	0	Anapc5	-0.248
Tceb2	1.8082e-87	-0.272791	0.897	0.958	2.37832e-83	0	Tceb2	-0.061
Tuba1c	2.77774e-87	-0.462181	0.249	0.508	3.65356e-83	0	Tuba1c	-0.259
Ifngr1	4.31565e-87	0.337903	0.899	0.87	5.67638e-83	0	Ifngr1	0.029
Banf1	4.69586e-86	-0.339117	0.426	0.687	6.17647e-82	0	Banf1	-0.261
Hnrnpab	1.87173e-85	-0.386009	0.415	0.662	2.46189e-81	0	Hnrnpab	-0.247
Klra2	3.99141e-85	0.404123	0.604	0.408	5.2499e-81	0	Klra2	0.196
Hpgd	4.53932e-85	0.509581	0.456	0.228	5.97056e-81	0	Hpgd	0.228
Rgs2	4.76323e-85	0.294882	0.957	0.932	6.26507e-81	0	Rgs2	0.025
Srsf7	1.48911e-84	-0.349126	0.419	0.675	1.95862e-80	0	Srsf7	-0.256
Cenpf	2.33449e-84	-0.333566	0.025	0.206	3.07055e-80	0	Cenpf	-0.181
Elane	3.24337e-84	-0.902756	0.082	0.296	4.266e-80	0	Elane	-0.214
Tpm3	1.34723e-83	-0.266738	0.863	0.947	1.77201e-79	0	Tpm3	-0.084
Mcm3	1.78541e-83	-0.314577	0.08	0.296	2.34835e-79	0	Mcm3	-0.216
Dut	2.15131e-83	-0.434934	0.119	0.345	2.82962e-79	0	Dut	-0.226
Snrpg	2.7965e-83	-0.256427	0.896	0.964	3.67824e-79	0	Snrpg	-0.068
Spc25	9.10736e-83	-0.280413	0.042	0.234	1.19789e-78	0	Spc25	-0.192
Prc1	4.10216e-82	-0.309446	0.035	0.218	5.39557e-78	0	Prc1	-0.183
Hsp90aa1	1.51716e-81	-0.395603	0.532	0.742	1.99552e-77	0	Hsp90aa1	-0.21
Junb	4.24043e-81	0.337807	0.878	0.806	5.57744e-77	0	Junb	0.072
Tipin	6.82886e-81	-0.354358	0.125	0.353	8.98199e-77	0	Tipin	-0.228
AF251705	1.52862e-80	0.374684	0.489	0.272	2.01059e-76	0	AF251705	0.217
Cd9	9.40903e-80	-0.273004	0.049	0.241	1.23757e-75	0	Cd9	-0.192
Dnajc9	2.04289e-79	-0.327224	0.135	0.365	2.68702e-75	0	Dnajc9	-0.23
Fyb	2.12491e-79	0.338857	0.796	0.703	2.79489e-75	0	Fyb	0.093
Csf1r	5.70336e-79	0.337585	0.791	0.716	7.50163e-75	0	Csf1r	0.075
Hnrnpa3	4.59915e-78	-0.286438	0.876	0.936	6.04926e-74	0	Hnrnpa3	-0.06
Fbxo5	4.84121e-78	-0.304787	0.054	0.246	6.36764e-74	0	Fbxo5	-0.192
Klf2	5.26936e-78	0.3294	0.86	0.786	6.93079e-74	0	Klf2	0.074
Rbbp7	1.39815e-77	-0.281274	0.159	0.403	1.83899e-73	0	Rbbp7	-0.244
Gm5150	1.4555e-76	0.374061	0.438	0.236	1.91442e-72	0	Gm5150	0.202
Dtymk	2.15638e-76	-0.294642	0.156	0.393	2.83629e-72	0	Dtymk	-0.237
Ctsa	8.16985e-76	0.327895	0.834	0.779	1.07458e-71	0	Ctsa	0.055
Ptprc	2.51084e-75	0.299026	0.882	0.82	3.30251e-71	0	Ptprc	0.062
Susd3	3.29805e-75	0.333797	0.72	0.601	4.33792e-71	0	Susd3	0.119
Txnip	1.04157e-74	0.324111	0.816	0.718	1.36998e-70	0	Txnip	0.098
Mpeg1	5.4716e-74	0.266233	0.944	0.918	7.19679e-70	0	Mpeg1	0.026
Ctsg	1.5209e-73	-0.506656	0.064	0.253	2.00043e-69	0	Ctsg	-0.189
Lbr	1.16089e-72	-0.33821	0.699	0.837	1.52692e-68	0	Lbr	-0.138
Lsm2	2.30874e-72	-0.303521	0.283	0.532	3.03669e-68	0	Lsm2	-0.249
Sae1	2.71789e-72	-0.269575	0.173	0.408	3.57483e-68	0	Sae1	-0.235
Pbk	3.45154e-72	-0.276654	0.045	0.22	4.53981e-68	0	Pbk	-0.175
Cks2	1.13547e-71	-0.588973	0.389	0.6	1.49348e-67	0	Cks2	-0.211
2700029M09Rik	1.49585e-71	-0.274797	0.208	0.455	1.96749e-67	0	2700029M09Rik	-0.247
Rad21	1.50076e-71	-0.333369	0.226	0.469	1.97395e-67	0	Rad21	-0.243
Cd300a	2.94106e-71	0.300775	0.847	0.784	3.86837e-67	0	Cd300a	0.063
Pla2g7	5.76456e-71	0.340447	0.294	0.113	7.58213e-67	0	Pla2g7	0.181
Srsf3	6.66252e-71	-0.319259	0.823	0.915	8.76322e-67	0	Srsf3	-0.092
Hist1h2ae	7.57154e-71	-0.543335	0.12	0.322	9.95885e-67	0	Hist1h2ae	-0.202
Cmc2	7.91658e-71	-0.266424	0.145	0.372	1.04127e-66	0	Cmc2	-0.227
Fcgr3	2.08133e-70	0.304537	0.892	0.848	2.73757e-66	0	Fcgr3	0.044
Slfn1	1.63732e-69	0.338271	0.654	0.471	2.15357e-65	0	Slfn1	0.183
Aurkb	3.0272e-69	-0.316259	0.116	0.32	3.98167e-65	0	Aurkb	-0.204
Cx3cr1	9.3129e-69	0.354945	0.646	0.487	1.22493e-64	0	Cx3cr1	0.159
Nap1l1	1.14747e-67	-0.301993	0.664	0.831	1.50927e-63	0	Nap1l1	-0.167
Ncf2	3.79146e-67	0.265383	0.919	0.897	4.9869e-63	0	Ncf2	0.022
Cdkn2c	1.02793e-66	-0.309015	0.119	0.319	1.35204e-62	0	Cdkn2c	-0.2
Pgam1	5.86726e-65	-0.26635	0.789	0.889	7.7172e-61	0	Pgam1	-0.1
Ptms	7.2559e-65	-0.296727	0.256	0.497	9.54368e-61	0	Ptms	-0.241
Ywhah	7.67158e-65	-0.285521	0.594	0.79	1.00904e-60	0	Ywhah	-0.196
Ddx39b	6.29346e-63	-0.278371	0.457	0.69	8.27779e-59	0	Ddx39b	-0.233
Serpinb1a	1.29738e-62	-0.251947	0.209	0.439	1.70644e-58	0	Serpinb1a	-0.23
Hsp90b1	7.64391e-62	-0.316719	0.669	0.841	1.0054e-57	0	Hsp90b1	-0.172
Smc1a	1.1991e-61	-0.268049	0.298	0.531	1.57717e-57	0	Smc1a	-0.233
Incenp	2.74446e-61	-0.278852	0.109	0.297	3.60979e-57	0	Incenp	-0.188
H2afy	8.8606e-61	-0.280629	0.704	0.855	1.16543e-56	0	H2afy	-0.151
Txndc5	2.03992e-60	-0.266285	0.317	0.559	2.68311e-56	0	Txndc5	-0.242
Rpn2	1.13107e-59	-0.251786	0.658	0.842	1.48769e-55	0	Rpn2	-0.184
Igsf6	7.87057e-59	0.27216	0.858	0.82	1.03522e-54	0	Igsf6	0.038
Nudc	1.48852e-58	-0.27805	0.372	0.597	1.95785e-54	0	Nudc	-0.225
Sptssa	3.23186e-58	-0.261748	0.622	0.794	4.25087e-54	0	Sptssa	-0.172
Adgre1	4.94636e-58	0.327641	0.571	0.432	6.50595e-54	0	Adgre1	0.139
Ssr2	6.27384e-58	-0.274492	0.52	0.741	8.25199e-54	0	Ssr2	-0.221
Tpd52	1.09467e-57	0.255548	0.889	0.88	1.43983e-53	0	Tpd52	0.009
Hist1h2ap	1.85412e-57	-0.523575	0.111	0.28	2.43873e-53	0	Hist1h2ap	-0.169
Smc6	2.53974e-57	-0.308768	0.296	0.517	3.34051e-53	0	Smc6	-0.221
Impdh2	8.26872e-57	-0.270091	0.316	0.544	1.08759e-52	0	Impdh2	-0.228
Fus	3.32572e-55	-0.26014	0.549	0.758	4.37432e-51	0	Fus	-0.209
Sdf2l1	9.40088e-55	-0.256747	0.432	0.665	1.2365e-50	0	Sdf2l1	-0.233
Set	2.84402e-54	-0.27135	0.327	0.554	3.74074e-50	0	Set	-0.227
Mrpl51	6.77614e-54	-0.273212	0.323	0.539	8.91266e-50	0	Mrpl51	-0.216
Hdgf	1.31464e-53	-0.260428	0.367	0.596	1.72915e-49	0	Hdgf	-0.229
Hopx	1.67774e-53	0.32123	0.653	0.55	2.20674e-49	0	Hopx	0.103
Fgr	3.35434e-53	0.288579	0.636	0.503	4.41197e-49	0	Fgr	0.133
Cxcr4	1.16184e-52	-0.25931	0.206	0.411	1.52817e-48	0	Cxcr4	-0.205
Trf	1.93719e-52	0.41462	0.57	0.447	2.54798e-48	0	Trf	0.123
Epsti1	1.2509e-51	0.251921	0.758	0.664	1.64531e-47	0	Epsti1	0.094
Ptges3	2.35063e-51	-0.257273	0.438	0.656	3.09179e-47	0	Ptges3	-0.218
Nxpe4	2.59369e-51	0.284521	0.376	0.216	3.41148e-47	0	Nxpe4	0.16
Abi3	4.74626e-51	0.265829	0.322	0.162	6.24275e-47	0	Abi3	0.16
Ssrp1	9.69606e-51	-0.258216	0.348	0.561	1.27532e-46	0	Ssrp1	-0.213
Pirb	2.73657e-49	0.252017	0.811	0.744	3.59941e-45	0	Pirb	0.067
Arpp19	2.74761e-49	-0.258014	0.634	0.782	3.61393e-45	0	Arpp19	-0.148
Cd302	9.84789e-49	0.276866	0.743	0.679	1.29529e-44	0	Cd302	0.064
Cdk4	1.86669e-48	-0.252697	0.309	0.516	2.45525e-44	0	Cdk4	-0.207
Hacd4	3.85372e-48	0.258383	0.774	0.71	5.06879e-44	0	Hacd4	0.064
Slbp	1.1844e-47	-0.335025	0.391	0.568	1.55784e-43	0	Slbp	-0.177
Nrm	1.01524e-46	-0.252436	0.363	0.569	1.33535e-42	0	Nrm	-0.206
Hn1	1.87025e-46	-0.269291	0.712	0.855	2.45994e-42	0	Hn1	-0.143
Lrp1	2.36743e-46	0.284255	0.494	0.355	3.11388e-42	0	Lrp1	0.139
Nadk	3.06416e-46	0.251406	0.788	0.757	4.03028e-42	0	Nadk	0.031
Metrnl	5.12244e-46	0.279769	0.436	0.288	6.73754e-42	0	Metrnl	0.148
Ifi27l2a	1.15231e-45	0.316091	0.925	0.911	1.51563e-41	0	Ifi27l2a	0.014
Sepw1	1.75528e-44	0.25766	0.756	0.694	2.30871e-40	0	Sepw1	0.062
Ier5	2.08477e-44	0.269984	0.722	0.634	2.74209e-40	0	Ier5	0.088
Lilrb4a	8.63653e-44	0.260125	0.816	0.767	1.13596e-39	0	Lilrb4a	0.049
Clec2i	1.17629e-43	0.312234	0.491	0.345	1.54718e-39	0	Clec2i	0.146
Apobec1	5.77284e-43	0.274296	0.558	0.426	7.59301e-39	0	Apobec1	0.132
Adipor1	8.12867e-43	0.255904	0.714	0.663	1.06916e-38	0	Adipor1	0.051
Dusp6	1.24135e-42	0.296792	0.348	0.205	1.63275e-38	0	Dusp6	0.143
Ms4a8a	1.56047e-41	0.272829	0.601	0.488	2.05248e-37	0	Ms4a8a	0.113
Gsto1	4.17013e-40	0.262715	0.699	0.632	5.48497e-36	0	Gsto1	0.067
BC028528	6.1707e-40	0.267912	0.674	0.618	8.11632e-36	0	BC028528	0.056
Tmpo	6.55081e-40	-0.266803	0.743	0.837	8.61628e-36	0	Tmpo	-0.094
Pcna	7.40049e-39	-0.279899	0.293	0.47	9.73387e-35	0	Pcna	-0.177
Gda	9.82171e-37	0.264921	0.666	0.605	1.29185e-32	0	Gda	0.061
Ssh2	1.12795e-34	0.255934	0.54	0.439	1.48359e-30	0	Ssh2	0.101
Lyz1	4.22682e-31	0.293019	0.521	0.427	5.55954e-27	0	Lyz1	0.094
S100a8	2.117e-30	-1.10642	0.256	0.407	2.78449e-26	0	S100a8	-0.151
Arl6ip1	8.96413e-22	-0.309299	0.798	0.863	1.17905e-17	0	Arl6ip1	-0.065
H2-Ab1	1.56349e-15	-1.04841	0.082	0.151	2.05646e-11	0	H2-Ab1	-0.069
H2-Aa	4.71722e-14	-1.10013	0.076	0.139	6.20456e-10	0	H2-Aa	-0.063
Lpl	2.25656e-09	0.267485	0.331	0.283	2.96806e-05	0	Lpl	0.048
Cd74	2.44124e-09	-1.12662	0.489	0.427	3.21096e-05	0	Cd74	0.062
Gm42418	4.27488e-08	-0.500613	0.323	0.43	0.000562275	0	Gm42418	-0.107
S100a6	3.32229e-142	0.277671	1	1	4.3698e-138	1	S100a6	0
Tmsb10.1	3.9274e-120	0.270588	1	1	5.16571e-116	1	Tmsb10	0
S100a11	1.10272e-91	0.327781	0.996	0.979	1.45041e-87	1	S100a11	0.017
Lgals1.1	1.5582e-85	0.329148	0.999	0.953	2.0495e-81	1	Lgals1	0.046
Birc5.1	6.55692e-70	-0.79811	0.141	0.391	8.62431e-66	1	Birc5	-0.25
Hspa8	2.15772e-69	-0.275696	0.998	0.998	2.83805e-65	1	Hspa8	0
Capg	8.78494e-68	0.262718	0.979	0.939	1.15548e-63	1	Capg	0.04
Cks1b.1	1.76187e-66	-0.601235	0.166	0.412	2.31738e-62	1	Cks1b	-0.246
Cfp.1	3.41336e-63	0.34302	0.899	0.714	4.4896e-59	1	Cfp	0.185
Mki67.1	7.46973e-62	-0.530576	0.084	0.318	9.82493e-58	1	Mki67	-0.234
Cdca8.1	8.71737e-62	-0.5242	0.085	0.317	1.1466e-57	1	Cdca8	-0.232
Apoe.1	9.02471e-59	-1.50582	0.528	0.701	1.18702e-54	1	Apoe	-0.173
Malat1.1	1.49016e-58	-0.373425	1	1	1.96001e-54	1	Malat1	0
Asf1b.1	1.93228e-58	-0.438767	0.061	0.281	2.54152e-54	1	Asf1b	-0.22
2810417H13Rik.1	4.38186e-58	-0.978039	0.176	0.392	5.76346e-54	1	2810417H13Rik	-0.216
Ccna2.1	7.32814e-58	-0.490478	0.057	0.275	9.6387e-54	1	Ccna2	-0.218
Cdk1.1	2.95948e-56	-0.457145	0.053	0.266	3.8926e-52	1	Cdk1	-0.213
Top2a.1	6.43074e-56	-0.737274	0.067	0.279	8.45836e-52	1	Top2a	-0.212
Smc4.1	1.68482e-54	-0.600065	0.188	0.405	2.21604e-50	1	Smc4	-0.217
Smc2.1	2.90719e-53	-0.45436	0.079	0.289	3.82383e-49	1	Smc2	-0.21
Rrm1.1	1.08659e-51	-0.339764	0.07	0.279	1.42919e-47	1	Rrm1	-0.209
Lmnb1.1	1.43089e-51	-0.602568	0.312	0.488	1.88205e-47	1	Lmnb1	-0.176
Stmn1.1	6.12092e-51	-1.04032	0.347	0.504	8.05085e-47	1	Stmn1	-0.157
Spc24.1	6.24294e-51	-0.472096	0.108	0.319	8.21133e-47	1	Spc24	-0.211
Tpx2.1	2.66625e-50	-0.281188	0.022	0.206	3.50692e-46	1	Tpx2	-0.184
Nusap1.1	5.3723e-50	-0.490754	0.033	0.218	7.06619e-46	1	Nusap1	-0.185
Tacc3.1	7.70321e-50	-0.303434	0.059	0.257	1.0132e-45	1	Tacc3	-0.198
Cdkn3.1	6.65684e-49	-0.398723	0.069	0.268	8.75574e-45	1	Cdkn3	-0.199
Rrm2.1	4.90602e-48	-0.548887	0.069	0.265	6.45289e-44	1	Rrm2	-0.196
Lockd.1	2.12187e-47	-0.297687	0.058	0.252	2.79089e-43	1	Lockd	-0.194
Ccnb1.1	3.03617e-47	-0.370673	0.029	0.207	3.99348e-43	1	Ccnb1	-0.178
Hmgb2.1	4.28729e-47	-0.843376	0.984	0.979	5.63908e-43	1	Hmgb2	0.005
Cenpa.1	6.11776e-47	-0.660661	0.203	0.399	8.04669e-43	1	Cenpa	-0.196
H2afx.1	9.25481e-47	-0.738608	0.173	0.371	1.21728e-42	1	H2afx	-0.198
Cdc20.1	1.40341e-46	-0.429367	0.043	0.224	1.84591e-42	1	Cdc20	-0.181
Kif22.1	3.5662e-46	-0.269767	0.032	0.209	4.69062e-42	1	Kif22	-0.177
Anp32e.1	4.3564e-45	-0.472247	0.394	0.549	5.72998e-41	1	Anp32e	-0.155
Pdia3	1.14147e-44	0.277194	0.877	0.802	1.50138e-40	1	Pdia3	0.075
Cdca3.1	4.84227e-43	-0.466131	0.149	0.336	6.36904e-39	1	Cdca3	-0.187
Dek.1	4.71868e-42	-0.428652	0.717	0.794	6.20648e-38	1	Dek	-0.077
Nucks1.1	6.26494e-42	-0.361112	0.193	0.394	8.24028e-38	1	Nucks1	-0.201
Ccdc34.1	7.15844e-42	-0.261048	0.072	0.256	9.41549e-38	1	Ccdc34	-0.184
Cks2.1	2.0714e-41	-0.586169	0.391	0.549	2.72451e-37	1	Cks2	-0.158
Ccnb2.1	8.75945e-40	-0.589759	0.187	0.364	1.15213e-35	1	Ccnb2	-0.177
Prc1.1	1.48534e-39	-0.257355	0.025	0.177	1.95367e-35	1	Prc1	-0.152
Tyms.1	1.99846e-39	-0.341556	0.075	0.248	2.62857e-35	1	Tyms	-0.173
Tk1.1	6.35098e-39	-0.279141	0.048	0.21	8.35344e-35	1	Tk1	-0.162
Cdkn2c.1	3.74423e-38	-0.299107	0.1	0.277	4.92478e-34	1	Cdkn2c	-0.177
Sirpb1c.1	4.96355e-38	-0.568971	0.505	0.617	6.52856e-34	1	Sirpb1c	-0.112
Gm9733.1	1.00769e-37	-0.44394	0.406	0.58	1.32541e-33	1	Gm9733	-0.174
Apobec3	2.17308e-37	-0.32117	0.316	0.502	2.85825e-33	1	Apobec3	-0.186
Trf.1	2.81e-36	-0.42913	0.349	0.534	3.69599e-32	1	Trf	-0.185
Cenpf.1	5.83574e-36	-0.265483	0.023	0.164	7.67575e-32	1	Cenpf	-0.141
Tuba1b.1	7.87108e-36	-0.828028	0.746	0.782	1.03528e-31	1	Tuba1b	-0.036
Hist1h2ap.1	9.23648e-36	-0.515849	0.088	0.246	1.21487e-31	1	Hist1h2ap	-0.158
Hmgb1.1	9.47645e-36	-0.513583	0.909	0.914	1.24644e-31	1	Hmgb1	-0.005
Ube2s.1	1.67184e-35	-0.396728	0.278	0.445	2.19897e-31	1	Ube2s	-0.167
Tubb5.1	2.09753e-35	-0.710906	0.731	0.774	2.75887e-31	1	Tubb5	-0.043
Plac8.1	6.91967e-35	-0.317258	0.999	0.997	9.10144e-31	1	Plac8	0.002
Tubb4b.1	7.21788e-35	-0.64064	0.324	0.468	9.49368e-31	1	Tubb4b	-0.144
Fbxo5.1	9.06899e-35	-0.256692	0.05	0.201	1.19284e-30	1	Fbxo5	-0.151
Incenp.1	2.18868e-33	-0.265176	0.096	0.256	2.87878e-29	1	Incenp	-0.16
Mcm7.1	1.29116e-32	-0.261211	0.101	0.265	1.69826e-28	1	Mcm7	-0.164
Tmpo.1	6.82309e-32	-0.278716	0.756	0.811	8.97442e-28	1	Tmpo	-0.055
Cbx3.1	7.18282e-32	-0.34783	0.453	0.583	9.44757e-28	1	Cbx3	-0.13
Gmnn.1	1.20395e-31	-0.320572	0.212	0.375	1.58356e-27	1	Gmnn	-0.163
Pla2g7.1	5.46236e-31	-0.311837	0.072	0.214	7.18464e-27	1	Pla2g7	-0.142
Hspa1a	1.003e-30	-0.413857	0.073	0.22	1.31925e-26	1	Hspa1a	-0.147
Gngt2.1	1.03127e-28	-0.564953	0.368	0.508	1.35643e-24	1	Gngt2	-0.14
Aurkb.1	1.59047e-28	-0.264414	0.121	0.27	2.09194e-24	1	Aurkb	-0.149
Hsp90aa1.1	9.53829e-28	-0.303227	0.603	0.673	1.25457e-23	1	Hsp90aa1	-0.07
Dut.1	1.50178e-27	-0.334772	0.138	0.286	1.97529e-23	1	Dut	-0.148
Arl6ip1.1	1.51948e-26	-0.364819	0.799	0.848	1.99858e-22	1	Arl6ip1	-0.049
Tipin.1	1.14955e-25	-0.262026	0.149	0.292	1.512e-21	1	Tipin	-0.143
Mcm5.1	1.31495e-25	-0.259608	0.143	0.287	1.72955e-21	1	Mcm5	-0.144
H2afv.1	2.26265e-25	-0.416465	0.646	0.684	2.97606e-21	1	H2afv	-0.038
Fcgr2b	2.28136e-24	-0.258055	0.4	0.554	3.00067e-20	1	Fcgr2b	-0.154
Srgn.1	4.02259e-24	-0.319096	0.59	0.69	5.29092e-20	1	Srgn	-0.1
Rtp4	6.57571e-24	-0.368579	0.161	0.299	8.64904e-20	1	Rtp4	-0.138
Rad21.1	8.92873e-24	-0.26589	0.259	0.402	1.1744e-19	1	Rad21	-0.143
Tmem176b	7.28403e-23	-0.448014	0.273	0.416	9.58068e-19	1	Tmem176b	-0.143
Sirpb1b.1	7.74258e-22	-0.324993	0.398	0.512	1.01838e-17	1	Sirpb1b	-0.114
Tuba1c.1	1.70834e-21	-0.334658	0.306	0.431	2.24698e-17	1	Tuba1c	-0.125
Tuba4a.1	2.66282e-21	-0.377358	0.465	0.539	3.50241e-17	1	Tuba4a	-0.074
Slbp.1	4.33823e-21	-0.29041	0.409	0.522	5.70607e-17	1	Slbp	-0.113
H2afz.1	7.12433e-21	-0.277276	1	0.998	9.37064e-17	1	H2afz	0.002
Hist1h2ae.1	7.9545e-21	-0.450183	0.15	0.266	1.04626e-16	1	Hist1h2ae	-0.116
Anp32b.1	9.62673e-19	-0.282914	0.874	0.856	1.2662e-14	1	Anp32b	0.018
Racgap1.1	8.0247e-18	-0.294763	0.307	0.412	1.05549e-13	1	Racgap1	-0.105
Ifit3	3.20201e-17	-0.381071	0.045	0.13	4.2116e-13	1	Ifit3	-0.085
H2-Ab1.1	5.02943e-17	-0.966072	0.054	0.142	6.6152e-13	1	H2-Ab1	-0.088
H2-Aa.1	1.06171e-16	-1.00967	0.047	0.132	1.39646e-12	1	H2-Aa	-0.085
AF251705.1	2.0095e-16	-0.261606	0.272	0.381	2.64309e-12	1	AF251705	-0.109
Ctsg.1	2.51379e-15	-0.356192	0.102	0.199	3.30639e-11	1	Ctsg	-0.097
Ube2c.1	1.47056e-14	-0.560161	0.262	0.354	1.93422e-10	1	Ube2c	-0.092
Cd74.1	1.90242e-13	-1.52895	0.377	0.472	2.50226e-09	1	Cd74	-0.095
Hpgd.1	6.88518e-13	-0.331652	0.244	0.338	9.05608e-09	1	Hpgd	-0.094
Ran.1	3.16843e-12	-0.30726	0.827	0.771	4.16744e-08	1	Ran	0.056
Elane.1	4.50955e-12	-0.676445	0.145	0.229	5.93141e-08	1	Elane	-0.084
Oasl2	5.38134e-12	-0.257857	0.196	0.283	7.07808e-08	1	Oasl2	-0.087
Ptma.1	1.61704e-06	-0.389871	1	0.997	0.0212689	1	Ptma	0.003
Isg15	3.86693e-06	-0.342396	0.235	0.288	0.0508617	1	Isg15	-0.053
Hmgn2.1	9.7419e-06	-0.348322	0.582	0.528	0.128135	1	Hmgn2	0.054
S100a9	0.000984618	-0.375783	0.074	0.108	1	1	S100a9	-0.034
Ccnb2.2	0	1.25068	0.935	0.244	0	2	Ccnb2	0.691
Cdkn3.2	4.70948e-211	0.802879	0.667	0.167	6.19438e-207	2	Cdkn3	0.5
Hmgn2.2	7.28243e-207	0.885368	0.976	0.48	9.57858e-203	2	Hmgn2	0.496
Ubb	3.04964e-206	-0.617527	0.99	0.999	4.01119e-202	2	Ubb	-0.009
S100a10.1	9.66125e-206	0.670951	1	0.948	1.27074e-201	2	S100a10	0.052
Cenpa.2	1.60717e-204	1.01059	0.816	0.296	2.11391e-200	2	Cenpa	0.52
Hmgb2.2	4.03447e-190	0.914934	1	0.977	5.30653e-186	2	Hmgb2	0.023
Malat1.2	1.02271e-189	-0.821776	1	1	1.34517e-185	2	Malat1	0
H2afz.2	1.16613e-183	0.539209	1	0.998	1.53382e-179	2	H2afz	0.002
Cks1b.2	3.59901e-178	0.74973	0.825	0.297	4.73377e-174	2	Cks1b	0.528
H2afv.2	6.6311e-177	0.714412	0.99	0.633	8.72188e-173	2	H2afv	0.357
Hmgb1.2	1.95101e-170	0.664807	1	0.901	2.56616e-166	2	Hmgb1	0.099
Ppia.1	1.65261e-157	0.491742	1	0.999	2.17368e-153	2	Ppia	0.001
Lyz2.1	8.28684e-153	-0.49578	1	1	1.08997e-148	2	Lyz2	0
2700094K13Rik.1	1.12909e-146	0.655205	0.923	0.59	1.48509e-142	2	2700094K13Rik	0.333
Ptma.2	7.50709e-145	0.525827	1	0.997	9.87408e-141	2	Ptma	0.003
Anp32e.2	3.4755e-133	0.613493	0.892	0.466	4.57133e-129	2	Anp32e	0.426
Lsm5.1	9.3983e-129	0.607451	0.936	0.661	1.23616e-124	2	Lsm5	0.275
Cdca3.2	7.86258e-127	0.550152	0.701	0.242	1.03417e-122	2	Cdca3	0.459
Lmnb1.2	1.36477e-118	0.600092	0.845	0.397	1.79508e-114	2	Lmnb1	0.448
Lgals1.2	1.93203e-117	0.517599	1	0.957	2.5412e-113	2	Lgals1	0.043
Calm1.1	2.60258e-115	0.41354	1	0.986	3.42317e-111	2	Calm1	0.014
Hnrnpa2b1.1	4.53056e-114	0.447804	0.99	0.949	5.95904e-110	2	Hnrnpa2b1	0.041
Ran.2	1.06608e-110	0.562832	0.963	0.758	1.40221e-106	2	Ran	0.205
Stmn1.2	6.86059e-110	0.363528	0.915	0.411	9.02373e-106	2	Stmn1	0.504
Oaz1	8.6156e-108	0.299814	0.999	0.998	1.13321e-103	2	Oaz1	0.001
Cdca8.2	5.04123e-107	0.526111	0.63	0.219	6.63073e-103	2	Cdca8	0.411
Ctss.1	1.05353e-106	-0.561537	0.991	0.995	1.38571e-102	2	Ctss	-0.004
Birc5.2	7.25519e-105	0.546172	0.728	0.286	9.54275e-101	2	Birc5	0.442
Wfdc17.1	2.27794e-104	-0.869987	0.883	0.954	2.99618e-100	2	Wfdc17	-0.071
Ypel3.1	2.90156e-104	-0.706305	0.493	0.802	3.81642e-100	2	Ypel3	-0.309
Eif5a.1	3.5008e-104	0.416433	0.994	0.938	4.60461e-100	2	Eif5a	0.056
Crip1.1	3.65719e-100	0.303922	1	0.999	4.81031e-96	2	Crip1	0.001
Vim.1	4.25248e-99	0.32284	1	0.994	5.59329e-95	2	Vim	0.006
Gapdh.1	1.90142e-97	0.335709	1	0.993	2.50094e-93	2	Gapdh	0.007
Fam96a	9.84991e-97	0.420524	0.976	0.916	1.29556e-92	2	Fam96a	0.06
Hist1h2bc.1	1.78691e-95	0.525976	0.53	0.191	2.35033e-91	2	Hist1h2bc	0.339
Hsp90b1.1	2.41498e-95	0.54373	0.942	0.749	3.17643e-91	2	Hsp90b1	0.193
Pfn1.1	2.45344e-94	0.340805	1	0.99	3.227e-90	2	Pfn1	0.01
Rdm1	9.33419e-94	0.422935	0.487	0.166	1.22773e-89	2	Rdm1	0.321
Ifitm6.1	2.68042e-93	-0.620329	0.909	0.967	3.52556e-89	2	Ifitm6	-0.058
Dynll1	1.36118e-91	0.47211	0.978	0.903	1.79036e-87	2	Dynll1	0.075
Emp3	1.3718e-87	0.347901	0.999	0.979	1.80433e-83	2	Emp3	0.02
Tspo.1	4.19226e-87	0.325362	0.999	0.98	5.51408e-83	2	Tspo	0.019
Knstrn.1	8.98822e-86	0.444654	0.569	0.226	1.18222e-81	2	Knstrn	0.343
Nucks1.2	5.26143e-85	0.476898	0.678	0.307	6.92036e-81	2	Nucks1	0.371
Calm3.1	1.25614e-82	0.472733	0.895	0.618	1.65221e-78	2	Calm3	0.277
Psma7	9.79394e-82	0.29384	1	0.992	1.2882e-77	2	Psma7	0.008
Ass1.1	5.39697e-81	0.548094	0.753	0.424	7.09863e-77	2	Ass1	0.329
Sirpb1c.2	3.09591e-79	-0.913879	0.303	0.633	4.07206e-75	2	Sirpb1c	-0.33
Cybb.1	2.20219e-78	-0.467293	0.97	0.985	2.89654e-74	2	Cybb	-0.015
Atp5b.1	3.14276e-78	0.356244	0.991	0.947	4.13368e-74	2	Atp5b	0.044
Ifitm3.1	4.00847e-76	-0.389217	1	0.999	5.27235e-72	2	Ifitm3	0.001
Samhd1.1	9.46597e-75	-0.563211	0.869	0.944	1.24506e-70	2	Samhd1	-0.075
Fdps.1	4.8123e-74	0.43049	0.588	0.277	6.32962e-70	2	Fdps	0.311
Txn1.1	1.00819e-73	0.338272	0.991	0.946	1.32608e-69	2	Txn1	0.045
Hp1bp3	2.4202e-73	0.420687	0.605	0.282	3.18329e-69	2	Hp1bp3	0.323
Cdc20.2	5.16372e-73	0.612404	0.423	0.153	6.79184e-69	2	Cdc20	0.27
Rbm3.1	7.8735e-70	0.290254	0.997	0.992	1.0356e-65	2	Rbm3	0.005
Clic1	7.89106e-70	0.277525	0.997	0.981	1.03791e-65	2	Clic1	0.016
Fkbp2.1	1.63508e-69	0.408716	0.866	0.595	2.15062e-65	2	Fkbp2	0.271
Cox5b.1	4.93402e-69	0.311982	0.988	0.954	6.48972e-65	2	Cox5b	0.034
Stxbp6	6.97682e-69	-0.494589	0.207	0.553	9.17661e-65	2	Stxbp6	-0.346
Gm9733.2	1.56774e-68	-0.741343	0.262	0.582	2.06205e-64	2	Gm9733	-0.32
Tma7	4.72992e-68	0.337772	0.976	0.919	6.22126e-64	2	Tma7	0.057
Fabp5.1	1.08844e-67	0.465261	0.847	0.552	1.43162e-63	2	Fabp5	0.295
Clec4a1.1	2.00365e-66	-0.572493	0.541	0.769	2.63541e-62	2	Clec4a1	-0.228
Sec11c	8.91392e-66	0.378836	0.957	0.852	1.17245e-61	2	Sec11c	0.105
Btg1.1	1.7452e-65	-0.496654	0.896	0.957	2.29546e-61	2	Btg1	-0.061
Ly6c2.1	3.83456e-65	0.301	1	0.994	5.04359e-61	2	Ly6c2	0.006
1700097N02Rik	5.72099e-65	0.303934	0.276	0.074	7.52482e-61	2	1700097N02Rik	0.202
Ddx39.1	4.38837e-64	0.406443	0.734	0.424	5.77202e-60	2	Ddx39	0.31
Anp32b.2	1.07972e-63	0.337411	0.972	0.844	1.42016e-59	2	Anp32b	0.128
Hnrnpa1.1	5.20309e-62	0.356516	0.97	0.865	6.84363e-58	2	Hnrnpa1	0.105
Ptms.1	6.93013e-62	0.482171	0.657	0.367	9.1152e-58	2	Ptms	0.29
Srsf2.1	1.29038e-60	0.372576	0.948	0.791	1.69724e-56	2	Srsf2	0.157
Tuba4a.2	3.24926e-60	0.524957	0.758	0.491	4.27375e-56	2	Tuba4a	0.267
Hspa5	4.80283e-60	0.431194	0.884	0.704	6.31716e-56	2	Hspa5	0.18
Apoe.2	6.44157e-60	-1.71922	0.468	0.692	8.47259e-56	2	Apoe	-0.224
Pirb.1	2.55188e-59	-0.467119	0.568	0.798	3.35649e-55	2	Pirb	-0.23
Cox7a2	3.12751e-59	0.310071	0.976	0.927	4.11361e-55	2	Cox7a2	0.049
Cmtm7	5.23202e-59	0.365026	0.955	0.877	6.88168e-55	2	Cmtm7	0.078
Idi1	1.50129e-58	0.265584	0.309	0.096	1.97465e-54	2	Idi1	0.213
Tagln2.1	2.27317e-58	0.351203	0.966	0.764	2.9899e-54	2	Tagln2	0.202
Ccnb1.2	3.25317e-58	0.307795	0.391	0.14	4.27889e-54	2	Ccnb1	0.251
Ssr2.1	3.37753e-58	0.394724	0.841	0.627	4.44247e-54	2	Ssr2	0.214
Pgam1.1	2.13006e-57	0.353373	0.944	0.836	2.80167e-53	2	Pgam1	0.108
Ifitm2.1	2.6709e-57	-0.354906	0.994	0.991	3.51304e-53	2	Ifitm2	0.003
Cd24a.1	1.82031e-56	0.406906	0.553	0.275	2.39426e-52	2	Cd24a	0.278
Atp5f1	7.1002e-56	0.291531	0.984	0.952	9.33889e-52	2	Atp5f1	0.032
Tceb2.1	2.98189e-55	0.299668	0.985	0.927	3.92207e-51	2	Tceb2	0.058
Sirpb1b.2	6.51917e-55	-0.597254	0.235	0.522	8.57466e-51	2	Sirpb1b	-0.287
Lrrc59	2.18029e-54	0.294416	0.464	0.204	2.86774e-50	2	Lrrc59	0.26
Snrpg.1	7.20101e-54	0.287749	0.981	0.931	9.47148e-50	2	Snrpg	0.05
Clec4a3.1	3.407e-53	-0.556772	0.599	0.777	4.48123e-49	2	Clec4a3	-0.178
Hmgb3.1	4.74533e-53	0.310864	0.419	0.176	6.24153e-49	2	Hmgb3	0.243
Ccl6.1	6.44053e-53	-0.466973	0.936	0.969	8.47123e-49	2	Ccl6	-0.033
S100a13	2.02469e-52	0.342187	0.961	0.83	2.66307e-48	2	S100a13	0.131
Snrpf.1	2.24642e-52	0.323297	0.949	0.839	2.95472e-48	2	Snrpf	0.11
Tmed2	4.40161e-52	0.306529	0.957	0.875	5.78944e-48	2	Tmed2	0.082
Ccr2.1	4.84556e-52	-0.376585	0.996	0.992	6.37337e-48	2	Ccr2	0.004
Lbr.1	2.15546e-51	0.372238	0.905	0.766	2.83508e-47	2	Lbr	0.139
Atp5a1	8.3794e-51	0.281977	0.969	0.924	1.10214e-46	2	Atp5a1	0.045
Tpm3.1	4.23588e-50	0.290411	0.975	0.906	5.57145e-46	2	Tpm3	0.069
Spcs2	2.41497e-49	0.348844	0.908	0.768	3.17641e-45	2	Spcs2	0.14
Hpgd.2	7.27796e-49	-0.737103	0.079	0.351	9.5727e-45	2	Hpgd	-0.272
Cenpw.1	1.05198e-48	0.301714	0.429	0.189	1.38367e-44	2	Cenpw	0.24
Manf	1.40239e-48	0.393619	0.747	0.525	1.84457e-44	2	Manf	0.222
Rps27l	2.82512e-48	0.292214	0.972	0.925	3.71588e-44	2	Rps27l	0.047
Atpif1.1	2.76714e-47	0.319468	0.926	0.8	3.63962e-43	2	Atpif1	0.126
Prtn3.1	4.14026e-47	0.859034	0.629	0.384	5.44569e-43	2	Prtn3	0.245
Rnaseh2c	5.98221e-47	0.340313	0.874	0.685	7.8684e-43	2	Rnaseh2c	0.189
Vimp	9.92677e-47	0.358278	0.771	0.529	1.30567e-42	2	Vimp	0.242
Cwc15	2.34574e-46	0.343388	0.877	0.708	3.08535e-42	2	Cwc15	0.169
Sf3b6	5.06694e-45	0.291525	0.93	0.826	6.66455e-41	2	Sf3b6	0.104
Prelid1	7.88778e-45	0.297031	0.944	0.848	1.03748e-40	2	Prelid1	0.096
Smpdl3a.1	1.85863e-44	-0.349536	0.951	0.974	2.44466e-40	2	Smpdl3a	-0.023
Gmfg	1.25364e-43	0.263201	0.99	0.967	1.64892e-39	2	Gmfg	0.023
Cacybp	1.87715e-43	0.338752	0.722	0.487	2.46902e-39	2	Cacybp	0.235
Kif20a	1.97881e-43	0.275206	0.305	0.116	2.60273e-39	2	Kif20a	0.189
Gngt2.2	1.99928e-43	-0.752915	0.27	0.507	2.62965e-39	2	Gngt2	-0.237
Cbx3.2	6.44428e-43	0.350256	0.782	0.525	8.47616e-39	2	Cbx3	0.257
Dstn	1.85192e-42	0.321891	0.927	0.813	2.43584e-38	2	Dstn	0.114
Pid1	2.30289e-42	-0.387695	0.648	0.811	3.02899e-38	2	Pid1	-0.163
Swi5	7.66203e-42	0.295782	0.914	0.752	1.00779e-37	2	Swi5	0.162
Cks2.2	1.63794e-40	0.506305	0.724	0.488	2.15438e-36	2	Cks2	0.236
Atp5k	5.27271e-40	0.255624	0.97	0.915	6.93519e-36	2	Atp5k	0.055
Ywhae	7.1272e-40	0.279748	0.955	0.883	9.37441e-36	2	Ywhae	0.072
Klra2.1	8.0309e-40	-0.448051	0.273	0.515	1.0563e-35	2	Klra2	-0.242
Ptgr1	1.79672e-39	0.269537	0.527	0.285	2.36322e-35	2	Ptgr1	0.242
Smdt1	5.13765e-39	0.262037	0.964	0.898	6.75755e-35	2	Smdt1	0.066
Ppih	5.66098e-39	0.302802	0.502	0.279	7.44589e-35	2	Ppih	0.223
Tmcc1.1	6.48093e-39	-0.370859	0.728	0.861	8.52437e-35	2	Tmcc1	-0.133
Fxyd5.1	1.19082e-38	-0.258821	0.991	0.994	1.56628e-34	2	Fxyd5	-0.003
Prdx4.1	1.20129e-38	0.297904	0.779	0.513	1.58006e-34	2	Prdx4	0.266
Serinc3	3.75833e-38	0.252578	0.981	0.949	4.94334e-34	2	Serinc3	0.032
Cfp.2	4.26981e-37	0.320296	0.909	0.732	5.61608e-33	2	Cfp	0.177
Susd3.1	4.73309e-37	-0.369673	0.48	0.671	6.22543e-33	2	Susd3	-0.191
Ctsg.2	5.08443e-37	0.711847	0.339	0.156	6.68755e-33	2	Ctsg	0.183
Tpd52.1	1.33964e-36	-0.318751	0.823	0.892	1.76202e-32	2	Tpd52	-0.069
Hdgf.1	1.70634e-36	0.32296	0.713	0.477	2.24436e-32	2	Hdgf	0.236
Shisa5	1.09151e-35	-0.28848	0.872	0.918	1.43566e-31	2	Shisa5	-0.046
Gsto1.1	2.075e-35	-0.371315	0.508	0.679	2.72924e-31	2	Gsto1	-0.171
Magoh	2.09802e-35	0.301536	0.738	0.527	2.75952e-31	2	Magoh	0.211
Ndufb11	2.93326e-35	0.255458	0.947	0.866	3.85811e-31	2	Ndufb11	0.081
Rtp4.1	3.26207e-35	-0.551652	0.08	0.296	4.2906e-31	2	Rtp4	-0.216
Plp2.1	6.71489e-35	0.297987	0.862	0.653	8.8321e-31	2	Plp2	0.209
Tmem256	8.13672e-35	0.265592	0.939	0.844	1.07022e-30	2	Tmem256	0.095
Pdia6	8.2712e-35	0.318583	0.795	0.612	1.08791e-30	2	Pdia6	0.183
Psmd14	1.41321e-34	0.31224	0.685	0.461	1.8588e-30	2	Psmd14	0.224
Psmb6	2.5137e-34	0.265934	0.923	0.812	3.30627e-30	2	Psmb6	0.111
M6pr	3.06486e-34	0.287186	0.793	0.599	4.03121e-30	2	M6pr	0.194
Slfn1.1	3.49938e-34	-0.441132	0.352	0.57	4.60273e-30	2	Slfn1	-0.218
Bzw1	4.33453e-34	0.31038	0.82	0.653	5.70121e-30	2	Bzw1	0.167
Sfpq	5.27857e-34	0.300232	0.755	0.546	6.9429e-30	2	Sfpq	0.209
Elane.2	6.71565e-34	1.09734	0.371	0.189	8.83309e-30	2	Elane	0.182
Capg.1	1.13603e-33	0.253261	0.982	0.942	1.49422e-29	2	Capg	0.04
Trf.2	2.2116e-33	-0.539239	0.325	0.519	2.90892e-29	2	Trf	-0.194
Rad21.2	4.84724e-33	0.332343	0.568	0.346	6.37557e-29	2	Rad21	0.222
Ostc	4.96049e-33	0.293374	0.875	0.728	6.52454e-29	2	Ostc	0.147
Txndc5.1	7.72251e-33	0.292966	0.651	0.437	1.01574e-28	2	Txndc5	0.214
Rnaseh2b.1	8.16555e-33	0.262703	0.541	0.305	1.07401e-28	2	Rnaseh2b	0.236
Ifngr1.1	9.51826e-33	-0.355772	0.835	0.888	1.25194e-28	2	Ifngr1	-0.053
Ckap4	9.56659e-33	0.272237	0.556	0.333	1.25829e-28	2	Ckap4	0.223
Usmg5	1.00646e-32	0.260856	0.955	0.867	1.32379e-28	2	Usmg5	0.088
Csf1r.1	1.76155e-32	-0.377653	0.645	0.759	2.31696e-28	2	Csf1r	-0.114
Sepp1.1	1.02534e-31	-0.369992	0.695	0.821	1.34863e-27	2	Sepp1	-0.126
Vasp	2.25635e-31	0.291668	0.737	0.552	2.96778e-27	2	Vasp	0.185
Bud31	3.0127e-31	0.284665	0.785	0.602	3.9626e-27	2	Bud31	0.183
Hnrnph1	8.95739e-31	0.289784	0.585	0.379	1.17817e-26	2	Hnrnph1	0.206
Ccl9.1	1.18317e-30	-0.291333	0.935	0.963	1.55623e-26	2	Ccl9	-0.028
Mgst1.1	1.37323e-30	-0.268051	0.952	0.956	1.80621e-26	2	Mgst1	-0.004
Eif4g2	1.68909e-30	0.26827	0.902	0.801	2.22166e-26	2	Eif4g2	0.101
Ms4a6b	2.56018e-30	-0.36234	0.825	0.881	3.36741e-26	2	Ms4a6b	-0.056
Vcp	3.5702e-30	0.274561	0.822	0.68	4.69588e-26	2	Vcp	0.142
Psmb7	5.74672e-30	0.254624	0.89	0.736	7.55866e-26	2	Psmb7	0.154
AF251705.2	7.62757e-30	-0.408886	0.178	0.382	1.00325e-25	2	AF251705	-0.204
Mpeg1.1	1.61298e-29	-0.26748	0.9	0.932	2.12155e-25	2	Mpeg1	-0.032
Ptprc.1	2.72664e-29	-0.323857	0.762	0.855	3.58635e-25	2	Ptprc	-0.093
Rgs2.1	2.82677e-29	-0.314435	0.915	0.946	3.71806e-25	2	Rgs2	-0.031
Serpinb1a.1	3.2321e-29	0.263596	0.532	0.323	4.25119e-25	2	Serpinb1a	0.209
Camk1d	3.83324e-29	-0.285133	0.116	0.32	5.04186e-25	2	Camk1d	-0.204
Adgre1.1	3.92541e-29	-0.363814	0.318	0.51	5.16309e-25	2	Adgre1	-0.192
Glipr1	5.8624e-29	0.254836	0.895	0.771	7.71081e-25	2	Glipr1	0.124
Srgn.2	5.95021e-29	-0.408473	0.522	0.69	7.82631e-25	2	Srgn	-0.168
Plbd1.1	9.59636e-29	-0.351882	0.666	0.804	1.26221e-24	2	Plbd1	-0.138
Tifab	1.72332e-28	-0.294521	0.63	0.754	2.26668e-24	2	Tifab	-0.124
Evi2a	4.11198e-28	-0.312407	0.664	0.778	5.40849e-24	2	Evi2a	-0.114
Tpx2.2	6.97905e-28	0.266314	0.309	0.148	9.17955e-24	2	Tpx2	0.161
Mrps14	7.7176e-28	0.255231	0.848	0.711	1.0151e-23	2	Mrps14	0.137
Epsti1.1	8.37676e-28	-0.341986	0.572	0.718	1.10179e-23	2	Epsti1	-0.146
Snrpc	2.59382e-27	0.261953	0.819	0.653	3.41165e-23	2	Snrpc	0.166
Npm3	2.19604e-26	0.266249	0.712	0.515	2.88845e-22	2	Npm3	0.197
Cd300a.1	2.86274e-26	-0.315189	0.743	0.818	3.76537e-22	2	Cd300a	-0.075
Psmc1	4.00855e-26	0.266865	0.602	0.415	5.27244e-22	2	Psmc1	0.187
Anxa3	8.50382e-26	0.259784	0.614	0.426	1.11851e-21	2	Anxa3	0.188
Stat1	9.0319e-26	-0.387576	0.306	0.484	1.18797e-21	2	Stat1	-0.178
Oasl2.1	2.15846e-25	-0.400068	0.107	0.286	2.83902e-21	2	Oasl2	-0.179
Tmed9	2.43175e-25	0.250363	0.856	0.724	3.19848e-21	2	Tmed9	0.132
Sp110	3.19691e-25	-0.317218	0.495	0.644	4.20489e-21	2	Sp110	-0.149
Abi3.1	3.44457e-25	-0.316921	0.074	0.246	4.53065e-21	2	Abi3	-0.172
Fyb.1	3.60052e-25	-0.344922	0.652	0.752	4.73576e-21	2	Fyb	-0.1
Nxpe4.1	4.23558e-25	-0.307819	0.123	0.301	5.57106e-21	2	Nxpe4	-0.178
Fgr.1	4.24234e-25	-0.312248	0.394	0.577	5.57995e-21	2	Fgr	-0.183
Tnfaip8l2	7.40296e-25	-0.265989	0.761	0.85	9.73711e-21	2	Tnfaip8l2	-0.089
Sepw1.1	9.97253e-25	-0.343045	0.621	0.732	1.31169e-20	2	Sepw1	-0.111
Ctsa.1	1.05737e-24	-0.300653	0.727	0.811	1.39076e-20	2	Ctsa	-0.084
Tmed5	3.27807e-24	0.256982	0.704	0.519	4.31165e-20	2	Tmed5	0.185
Mpo	5.10709e-24	0.567959	0.156	0.055	6.71735e-20	2	Mpo	0.101
Fam107b	9.77009e-24	0.254321	0.752	0.59	1.28506e-19	2	Fam107b	0.162
Cd177.1	1.29592e-23	-0.397393	0.453	0.604	1.70452e-19	2	Cd177	-0.151
Frg1	1.89634e-23	-0.253534	0.536	0.675	2.49425e-19	2	Frg1	-0.139
Dock2	1.94496e-23	-0.280422	0.279	0.461	2.55821e-19	2	Dock2	-0.182
Gnai3	1.94972e-23	0.251555	0.577	0.399	2.56446e-19	2	Gnai3	0.178
Tuba1a	2.57241e-23	0.280042	0.59	0.408	3.38349e-19	2	Tuba1a	0.182
Ifi204	5.14688e-23	-0.450586	0.606	0.711	6.7697e-19	2	Ifi204	-0.105
Ssr1	1.3506e-22	0.253816	0.773	0.61	1.77644e-18	2	Ssr1	0.163
Fos	3.0982e-22	-0.270466	0.865	0.904	4.07506e-18	2	Fos	-0.039
Pla2g7.2	3.73475e-22	-0.319142	0.052	0.203	4.91232e-18	2	Pla2g7	-0.151
2023-09-07	9.49475e-22	0.250493	0.796	0.648	1.24884e-17	2	2023-09-07	0.148
AB124611.1	2.16704e-21	-0.251247	0.771	0.856	2.85031e-17	2	AB124611	-0.085
Ms4a4c	2.2708e-21	-0.279194	0.917	0.952	2.98679e-17	2	Ms4a4c	-0.035
Ssh2.1	3.95084e-21	-0.295437	0.336	0.499	5.19654e-17	2	Ssh2	-0.163
Cd74.2	1.0514e-20	-1.68122	0.327	0.469	1.38291e-16	2	Cd74	-0.142
Isg15.1	1.99195e-20	-0.51551	0.138	0.296	2.62002e-16	2	Isg15	-0.158
Dusp6.1	5.76473e-20	-0.305804	0.125	0.28	7.58235e-16	2	Dusp6	-0.155
Racgap1.2	1.69789e-19	0.25962	0.556	0.367	2.23323e-15	2	Racgap1	0.189
Kdm7a	6.48833e-19	-0.261518	0.44	0.577	8.53411e-15	2	Kdm7a	-0.137
Mcl1	1.17801e-18	-0.265832	0.529	0.641	1.54943e-14	2	Mcl1	-0.112
Gm5150.1	1.28747e-18	-0.296669	0.184	0.334	1.69341e-14	2	Gm5150	-0.15
Arhgap15	2.35233e-18	-0.258817	0.55	0.659	3.09402e-14	2	Arhgap15	-0.109
Lrp1.1	1.25918e-17	-0.262749	0.282	0.428	1.6562e-13	2	Lrp1	-0.146
Ifit3.1	2.09429e-17	-0.400571	0.016	0.125	2.75462e-13	2	Ifit3	-0.109
Marcks	2.72021e-17	-0.269045	0.158	0.304	3.57789e-13	2	Marcks	-0.146
Junb.1	4.0272e-17	-0.26515	0.808	0.838	5.29698e-13	2	Junb	-0.03
Klf2.1	6.70597e-17	-0.292414	0.773	0.821	8.82037e-13	2	Klf2	-0.048
Cx3cr1.1	8.16859e-17	-0.295445	0.446	0.565	1.07441e-12	2	Cx3cr1	-0.119
Irf7	9.17637e-17	-0.402954	0.319	0.453	1.20697e-12	2	Irf7	-0.134
Mycbp2	1.53905e-16	-0.258772	0.328	0.468	2.02431e-12	2	Mycbp2	-0.14
Lyz1.1	2.01772e-16	-0.295072	0.331	0.482	2.6539e-12	2	Lyz1	-0.151
Id2	4.04201e-16	-0.317378	0.642	0.713	5.31646e-12	2	Id2	-0.071
Phf11b	4.27652e-16	-0.285065	0.189	0.331	5.62491e-12	2	Phf11b	-0.142
Bst2	4.07239e-15	-0.286433	0.59	0.668	5.35642e-11	2	Bst2	-0.078
Clec2i.1	6.22106e-15	-0.274354	0.273	0.421	8.18256e-11	2	Clec2i	-0.148
Zfos1	1.43931e-14	-0.266825	0.569	0.652	1.89312e-10	2	Zfos1	-0.083
Zbp1	1.64619e-14	-0.292105	0.409	0.531	2.16524e-10	2	Zbp1	-0.122
Hspa1a.1	1.13798e-13	-0.382321	0.089	0.203	1.49679e-09	2	Hspa1a	-0.114
Hist1h2ap.2	1.31607e-12	-0.472724	0.125	0.225	1.73102e-08	2	Hist1h2ap	-0.1
S100a8.1	2.03152e-12	0.569721	0.446	0.334	2.67206e-08	2	S100a8	0.112
Cdkn2c.2	7.65023e-12	-0.252338	0.15	0.252	1.00624e-07	2	Cdkn2c	-0.102
Tmem176b.1	2.83223e-11	-0.460731	0.296	0.398	3.72523e-07	2	Tmem176b	-0.102
Fcgr1	3.74522e-10	-0.252364	0.334	0.44	4.92609e-06	2	Fcgr1	-0.106
Pyhin1	1.42307e-09	-0.26511	0.585	0.654	1.87176e-05	2	Pyhin1	-0.069
Mnda	1.08428e-08	-0.29054	0.605	0.653	0.000142615	2	Mnda	-0.048
H2afx.2	2.37026e-08	-0.283843	0.478	0.309	0.000311761	2	H2afx	0.169
Nusap1.2	6.82351e-08	-0.334771	0.116	0.188	0.000897496	2	Nusap1	-0.072
H2-Ab1.2	2.14391e-06	-0.888818	0.071	0.131	0.0281989	2	H2-Ab1	-0.06
Ifi47	3.24559e-06	-0.292457	0.334	0.389	0.0426893	2	Ifi47	-0.055
Hist1h2ae.2	4.9307e-06	-0.414692	0.195	0.249	0.0648535	2	Hist1h2ae	-0.054
H2-Aa.2	0.000400213	-0.901728	0.077	0.119	1	2	H2-Aa	-0.042
2810417H13Rik.2	0	1.80576	0.989	0.265	0	3	2810417H13Rik	0.724
Stmn1.3	0	1.75712	0.995	0.404	0	3	Stmn1	0.591
Tuba1b.2	0	1.75436	0.998	0.745	0	3	Tuba1b	0.253
Top2a.2	0	1.68616	0.994	0.138	0	3	Top2a	0.856
H2afx.3	0	1.64043	0.972	0.247	0	3	H2afx	0.725
Tubb5.2	0	1.59843	0.997	0.735	0	3	Tubb5	0.262
Hist1h2ap.3	0	1.59563	0.978	0.116	0	3	Hist1h2ap	0.862
Hist1h2ae.3	0	1.56636	0.961	0.15	0	3	Hist1h2ae	0.811
Rrm2.2	0	1.36282	0.912	0.136	0	3	Rrm2	0.776
Birc5.3	0	1.28977	0.976	0.257	0	3	Birc5	0.719
Smc4.2	0	1.28591	0.964	0.283	0	3	Smc4	0.681
Nusap1.3	0	1.284	0.928	0.084	0	3	Nusap1	0.844
Spc24.2	0	1.22547	0.951	0.188	0	3	Spc24	0.763
Cdk1.2	0	1.13448	0.913	0.133	0	3	Cdk1	0.78
Mki67.2	0	1.12013	0.935	0.184	0	3	Mki67	0.751
Ccna2.2	0	1.11251	0.928	0.141	0	3	Ccna2	0.787
Asf1b.2	0	1.10108	0.924	0.147	0	3	Asf1b	0.777
Smc2.2	0	1.09361	0.943	0.156	0	3	Smc2	0.787
Tyms.2	0	1.02072	0.847	0.131	0	3	Tyms	0.716
Cdca8.3	0	1.00448	0.924	0.185	0	3	Cdca8	0.739
Cdca3.3	0	0.994933	0.912	0.219	0	3	Cdca3	0.693
Fbxo5.2	0	0.949211	0.855	0.082	0	3	Fbxo5	0.773
Pbk.1	0	0.94565	0.849	0.061	0	3	Pbk	0.788
Tk1.2	0	0.920508	0.811	0.095	0	3	Tk1	0.716
Cdkn2c.3	0	0.90315	0.882	0.158	0	3	Cdkn2c	0.724
Aurkb.2	0	0.883707	0.861	0.16	0	3	Aurkb	0.701
Rrm1.2	0	0.881722	0.874	0.154	0	3	Rrm1	0.72
Spc25.1	0	0.875312	0.846	0.07	0	3	Spc25	0.776
Hist1h1b	0	0.871669	0.841	0.059	0	3	Hist1h1b	0.782
Prc1.2	0	0.848531	0.808	0.061	0	3	Prc1	0.747
Ezh2.1	0	0.816839	0.865	0.17	0	3	Ezh2	0.695
Incenp.2	0	0.787453	0.835	0.144	0	3	Incenp	0.691
Kif22.2	0	0.769578	0.803	0.091	0	3	Kif22	0.712
Mxd3	0	0.766338	0.737	0.052	0	3	Mxd3	0.685
Tacc3.2	0	0.719777	0.798	0.141	0	3	Tacc3	0.657
Lockd.2	0	0.682295	0.792	0.137	0	3	Lockd	0.655
Kif11	0	0.680735	0.724	0.071	0	3	Kif11	0.653
Esco2	0	0.667486	0.706	0.035	0	3	Esco2	0.671
Ndc80	0	0.632121	0.685	0.05	0	3	Ndc80	0.635
Tpx2.3	0	0.619938	0.757	0.092	0	3	Tpx2	0.665
Plk1	0	0.6168	0.669	0.069	0	3	Plk1	0.6
Ccnf	0	0.614613	0.671	0.045	0	3	Ccnf	0.626
Neil3	0	0.609766	0.717	0.076	0	3	Neil3	0.641
Ncapg	0	0.606082	0.685	0.063	0	3	Ncapg	0.622
Ska1	0	0.59914	0.68	0.058	0	3	Ska1	0.622
Ncapd2.1	0	0.597782	0.706	0.09	0	3	Ncapd2	0.616
Casc5	0	0.568955	0.663	0.073	0	3	Casc5	0.59
Kif23.1	0	0.560547	0.709	0.098	0	3	Kif23	0.611
Cit	0	0.552831	0.619	0.059	0	3	Cit	0.56
Shcbp1	0	0.539929	0.66	0.075	0	3	Shcbp1	0.585
Mis18bp1	0	0.53138	0.62	0.053	0	3	Mis18bp1	0.567
Cdca5	0	0.5143	0.6	0.045	0	3	Cdca5	0.555
Rad51ap1	0	0.503136	0.605	0.057	0	3	Rad51ap1	0.548
Hirip3	0	0.494638	0.614	0.074	0	3	Hirip3	0.54
Cdca2	0	0.494055	0.606	0.04	0	3	Cdca2	0.566
Nuf2	0	0.490687	0.616	0.071	0	3	Nuf2	0.545
Plk4	0	0.47507	0.628	0.074	0	3	Plk4	0.554
Melk	0	0.474274	0.598	0.066	0	3	Melk	0.532
Sgol1	0	0.460138	0.569	0.056	0	3	Sgol1	0.513
Ncaph	0	0.456768	0.573	0.047	0	3	Ncaph	0.526
Kifc1	0	0.452788	0.587	0.059	0	3	Kifc1	0.528
Ube2t	0	0.433003	0.54	0.042	0	3	Ube2t	0.498
Ptma.3	8.11738e-306	1.07846	0.998	0.998	1.06768e-301	3	Ptma	0
Aurka	2.88907e-305	0.554523	0.633	0.078	3.8e-301	3	Aurka	0.555
Ube2s.2	2.39634e-304	1.0032	0.964	0.34	3.1519e-300	3	Ube2s	0.624
Sgol2a	3.58503e-302	0.369309	0.506	0.043	4.71539e-298	3	Sgol2a	0.463
Cenpl	8.09723e-296	0.45164	0.614	0.074	1.06503e-291	3	Cenpl	0.54
Mad2l1.1	5.92691e-293	0.586562	0.734	0.125	7.79566e-289	3	Mad2l1	0.609
Ccdc34.2	5.86953e-291	0.674459	0.772	0.146	7.7202e-287	3	Ccdc34	0.626
Bub1b	7.2134e-291	0.509082	0.671	0.097	9.48778e-287	3	Bub1b	0.574
Gmnn.2	2.41151e-284	0.846643	0.915	0.268	3.17186e-280	3	Gmnn	0.647
Cenpe.1	3.33128e-281	0.527085	0.639	0.088	4.38163e-277	3	Cenpe	0.551
Dbf4	1.94315e-280	0.537859	0.687	0.108	2.55582e-276	3	Dbf4	0.579
Cenpm.1	2.52166e-278	0.577881	0.721	0.129	3.31674e-274	3	Cenpm	0.592
Hmgb1.3	5.14869e-277	1.05219	0.995	0.902	6.77208e-273	3	Hmgb1	0.093
Tubb4b.2	4.74414e-275	1.10197	0.951	0.372	6.23997e-271	3	Tubb4b	0.579
Lig1.1	9.51326e-274	0.66582	0.68	0.11	1.25128e-269	3	Lig1	0.57
Mcm7.2	1.20211e-271	0.658151	0.789	0.159	1.58114e-267	3	Mcm7	0.63
Ttk	1.28039e-271	0.329446	0.427	0.032	1.6841e-267	3	Ttk	0.395
Pkmyt1	2.60422e-271	0.436053	0.583	0.076	3.42534e-267	3	Pkmyt1	0.507
Dnajc9.1	4.51674e-271	0.730842	0.838	0.202	5.94087e-267	3	Dnajc9	0.636
Cmc2.1	5.3725e-269	0.683781	0.85	0.21	7.06645e-265	3	Cmc2	0.64
Lmnb1.3	6.66462e-269	1.00564	0.962	0.386	8.76597e-265	3	Lmnb1	0.576
Whsc1	1.87758e-266	0.437134	0.591	0.079	2.46958e-262	3	Whsc1	0.512
Anln	8.21364e-266	0.342036	0.471	0.044	1.08034e-261	3	Anln	0.427
Cks1b.3	3.02504e-265	0.892676	0.929	0.288	3.97884e-261	3	Cks1b	0.641
Dek.2	1.03409e-263	1.00486	0.998	0.75	1.36014e-259	3	Dek	0.248
Spag5	1.23521e-263	0.339791	0.43	0.034	1.62467e-259	3	Spag5	0.396
Racgap1.3	3.54743e-263	0.868005	0.932	0.321	4.66593e-259	3	Racgap1	0.611
Cenph	7.06061e-263	0.380519	0.521	0.059	9.28682e-259	3	Cenph	0.462
Ckap2l	4.29848e-262	0.408916	0.513	0.056	5.6538e-258	3	Ckap2l	0.457
Hist1h4d	7.00257e-257	0.415956	0.501	0.054	9.21048e-253	3	Hist1h4d	0.447
Hmgb2.3	7.3798e-256	1.1555	0.997	0.978	9.70665e-252	3	Hmgb2	0.019
Ncapg2	1.22008e-255	0.34814	0.469	0.046	1.60477e-251	3	Ncapg2	0.423
Fignl1	3.29872e-255	0.419941	0.518	0.062	4.3388e-251	3	Fignl1	0.456
Kif20b	1.01532e-254	0.422725	0.524	0.062	1.33546e-250	3	Kif20b	0.462
Kif2c	3.09591e-254	0.32413	0.471	0.045	4.07204e-250	3	Kif2c	0.426
Anp32b.3	4.89825e-252	0.876667	0.991	0.843	6.44267e-248	3	Anp32b	0.148
Mcm5.2	1.11395e-250	0.697539	0.808	0.187	1.46518e-246	3	Mcm5	0.621
Tipin.2	3.79484e-249	0.701462	0.809	0.192	4.99135e-245	3	Tipin	0.617
Pmf1.1	7.29114e-249	0.725541	0.877	0.262	9.59004e-245	3	Pmf1	0.615
Ube2c.2	5.13033e-247	1.10601	0.857	0.268	6.74793e-243	3	Ube2c	0.589
H2afz.3	6.37236e-245	0.737689	0.998	0.998	8.38156e-241	3	H2afz	0
Depdc1a	1.29819e-243	0.361009	0.48	0.052	1.70751e-239	3	Depdc1a	0.428
Dut.2	9.87082e-242	0.824066	0.78	0.188	1.29831e-237	3	Dut	0.592
Hjurp	8.3599e-241	0.594554	0.762	0.168	1.09958e-236	3	Hjurp	0.594
Atad2	4.85318e-240	0.471404	0.575	0.085	6.38338e-236	3	Atad2	0.49
Hmmr	1.16085e-239	0.397099	0.553	0.073	1.52687e-235	3	Hmmr	0.48
Kif15	5.63095e-236	0.369783	0.458	0.049	7.40638e-232	3	Kif15	0.409
Oip5	1.62246e-235	0.253917	0.361	0.025	2.13402e-231	3	Oip5	0.336
Clspn	2.51954e-233	0.368544	0.446	0.047	3.31395e-229	3	Clspn	0.399
Anp32e.3	1.08622e-232	0.913743	0.962	0.46	1.42871e-228	3	Anp32e	0.502
Cbx5	2.34042e-230	0.448979	0.594	0.097	3.07835e-226	3	Cbx5	0.497
Ncapd3	2.22073e-227	0.409429	0.573	0.09	2.92093e-223	3	Ncapd3	0.483
Mns1	4.41025e-226	0.262669	0.335	0.022	5.8008e-222	3	Mns1	0.313
Cdca4	3.36647e-225	0.451412	0.666	0.126	4.42791e-221	3	Cdca4	0.54
H2afv.3	3.7727e-224	0.919321	0.994	0.636	4.96223e-220	3	H2afv	0.358
Cxcr4.1	1.35414e-222	0.718089	0.85	0.263	1.78109e-218	3	Cxcr4	0.587
Smc6.1	1.99471e-222	0.80372	0.924	0.366	2.62364e-218	3	Smc6	0.558
Tuba1c.2	1.36842e-221	0.797484	0.912	0.341	1.79989e-217	3	Tuba1c	0.571
Csrp1.1	2.68126e-221	0.602474	0.75	0.182	3.52666e-217	3	Csrp1	0.568
Bub1	2.51983e-220	0.322628	0.431	0.046	3.31433e-216	3	Bub1	0.385
Hmgn2.3	1.49913e-219	0.936053	0.975	0.484	1.97181e-215	3	Hmgn2	0.491
Hist1h1e	5.85665e-219	0.561176	0.655	0.128	7.70325e-215	3	Hist1h1e	0.527
Tyrobp	4.42236e-218	-0.445729	0.998	1	5.81673e-214	3	Tyrobp	-0.002
Foxm1	5.19537e-218	0.275241	0.389	0.036	6.83346e-214	3	Foxm1	0.353
Kif20a.1	7.78604e-218	0.388778	0.557	0.085	1.0241e-213	3	Kif20a	0.472
Nucks1.3	1.44873e-217	0.680128	0.898	0.282	1.90552e-213	3	Nucks1	0.616
Syce2	1.6167e-217	0.493229	0.539	0.084	2.12645e-213	3	Syce2	0.455
Rnaseh2b.2	2.33212e-216	0.653127	0.861	0.266	3.06743e-212	3	Rnaseh2b	0.595
Cenpf.2	6.1696e-216	0.468026	0.545	0.082	8.11487e-212	3	Cenpf	0.463
Ccnb1.3	5.15173e-215	0.48924	0.627	0.111	6.77606e-211	3	Ccnb1	0.516
Ctss.2	1.18141e-214	-0.908947	0.983	0.996	1.55391e-210	3	Ctss	-0.013
Tagln2.2	3.66162e-214	0.851166	0.984	0.764	4.81614e-210	3	Tagln2	0.22
Cbx3.3	6.98417e-213	0.858422	0.976	0.502	9.18628e-209	3	Cbx3	0.474
Ran.3	8.13842e-213	0.861391	0.98	0.757	1.07045e-208	3	Ran	0.223
Dtymk.1	4.49524e-211	0.649321	0.811	0.234	5.91259e-207	3	Dtymk	0.577
Haus4	3.63196e-210	0.444469	0.663	0.134	4.77711e-206	3	Haus4	0.529
Rangap1	7.65294e-210	0.519027	0.729	0.169	1.00659e-205	3	Rangap1	0.56
Prim1	1.27713e-208	0.392772	0.526	0.081	1.67981e-204	3	Prim1	0.445
Cks2.3	1.68203e-208	0.878547	0.956	0.46	2.21237e-204	3	Cks2	0.496
Cdc45	2.0057e-208	0.376501	0.554	0.09	2.6381e-204	3	Cdc45	0.464
Psip1	4.28907e-208	0.450262	0.628	0.122	5.64141e-204	3	Psip1	0.506
Trim59	9.21452e-205	0.393637	0.537	0.086	1.21199e-200	3	Trim59	0.451
Kif4	1.10564e-204	0.253003	0.364	0.033	1.45425e-200	3	Kif4	0.331
Lrr1	1.13931e-203	0.273853	0.383	0.038	1.49853e-199	3	Lrr1	0.345
Rbbp7.1	1.78647e-203	0.61553	0.813	0.242	2.34975e-199	3	Rbbp7	0.571
Tuba4a.3	2.64114e-203	0.844737	0.951	0.469	3.47389e-199	3	Tuba4a	0.482
Cdc20.3	5.54211e-200	0.456179	0.654	0.126	7.28953e-196	3	Cdc20	0.528
Dlgap5	7.46474e-200	0.32644	0.471	0.066	9.81837e-196	3	Dlgap5	0.405
Calm2	2.53131e-199	0.747171	0.989	0.886	3.32943e-195	3	Calm2	0.103
Rfc5	3.89124e-199	0.463255	0.671	0.149	5.11815e-195	3	Rfc5	0.522
Cenpw.2	4.16066e-199	0.482658	0.694	0.157	5.47252e-195	3	Cenpw	0.537
Snrpd1.1	4.39097e-199	0.751707	0.97	0.56	5.77544e-195	3	Snrpd1	0.41
Ifitm6.2	6.86333e-198	-1.02986	0.879	0.97	9.02734e-194	3	Ifitm6	-0.091
Ranbp1.1	9.562e-198	0.868137	0.956	0.578	1.25769e-193	3	Ranbp1	0.378
Hist1h2bj	1.26219e-197	0.285611	0.372	0.037	1.66016e-193	3	Hist1h2bj	0.335
E2f8	1.54681e-197	0.406917	0.523	0.086	2.03453e-193	3	E2f8	0.437
Ppia.2	1.9899e-196	0.62568	0.998	1	2.61732e-192	3	Ppia	-0.002
4930579G24Rik	2.93709e-195	0.326228	0.51	0.08	3.86316e-191	3	4930579G24Rik	0.43
Arhgef39	2.2019e-193	0.254787	0.383	0.041	2.89616e-189	3	Arhgef39	0.342
Hist2h2ac	1.10966e-192	0.282976	0.381	0.04	1.45954e-188	3	Hist2h2ac	0.341
Hmgb3.2	1.06819e-191	0.4679	0.658	0.147	1.40499e-187	3	Hmgb3	0.511
Ifitm3.2	1.96533e-191	-0.709341	0.998	1	2.58499e-187	3	Ifitm3	-0.002
Rad51	2.60091e-191	0.292612	0.411	0.05	3.42097e-187	3	Rad51	0.361
Tcf19	7.21591e-189	0.39812	0.531	0.092	9.49109e-185	3	Tcf19	0.439
Poc1a	1.03853e-187	0.334749	0.509	0.083	1.36598e-183	3	Poc1a	0.426
Ect2	2.47809e-187	0.255745	0.394	0.045	3.25944e-183	3	Ect2	0.349
Gatm	3.29742e-187	0.278213	0.386	0.044	4.33709e-183	3	Gatm	0.342
Kpna2	1.00088e-185	0.52857	0.669	0.162	1.31645e-181	3	Kpna2	0.507
Ndc1	1.05121e-185	0.256608	0.4	0.048	1.38266e-181	3	Ndc1	0.352
Slbp.2	2.363e-185	0.75078	0.934	0.442	3.10806e-181	3	Slbp	0.492
Ngfrap1	3.08536e-185	0.460387	0.643	0.146	4.05817e-181	3	Ngfrap1	0.497
Dnmt1	1.11335e-184	0.45846	0.68	0.157	1.46439e-180	3	Dnmt1	0.523
Chaf1a	6.58619e-184	0.289885	0.457	0.066	8.66281e-180	3	Chaf1a	0.391
Fen1	2.64302e-182	0.448956	0.671	0.157	3.47637e-178	3	Fen1	0.514
Lyz2.2	2.91727e-182	-0.577791	1	1	3.83709e-178	3	Lyz2	0
Rcc1	4.38654e-182	0.406823	0.553	0.106	5.76962e-178	3	Rcc1	0.447
Haus5	1.13048e-181	0.25436	0.389	0.047	1.48692e-177	3	Haus5	0.342
Sumo2	1.6069e-181	0.620447	0.983	0.908	2.11355e-177	3	Sumo2	0.075
Hmgn1	6.84144e-181	0.578277	0.603	0.138	8.99854e-177	3	Hmgn1	0.465
Trip13	4.23039e-178	0.253298	0.369	0.042	5.56423e-174	3	Trip13	0.327
Tmpo.2	2.82899e-177	0.686679	0.978	0.777	3.72097e-173	3	Tmpo	0.201
Sae1.1	2.84293e-177	0.563912	0.795	0.253	3.7393e-173	3	Sae1	0.542
Fam64a	2.97023e-177	0.318245	0.428	0.06	3.90674e-173	3	Fam64a	0.368
Wfdc17.2	3.38108e-177	-1.21638	0.847	0.958	4.44714e-173	3	Wfdc17	-0.111
Rbl1	7.88383e-177	0.33172	0.509	0.088	1.03696e-172	3	Rbl1	0.421
Lsp1	1.45323e-176	-0.58362	0.992	0.997	1.91144e-172	3	Lsp1	-0.005
Wbp5	2.00615e-176	0.573269	0.789	0.25	2.63869e-172	3	Wbp5	0.539
Hnrnpab.1	1.22258e-175	0.707549	0.948	0.515	1.60806e-171	3	Hnrnpab	0.433
Hist1h4i	1.49191e-175	0.498706	0.71	0.191	1.9623e-171	3	Hist1h4i	0.519
Tubg1	1.68703e-175	0.316604	0.518	0.092	2.21895e-171	3	Tubg1	0.426
Slc43a3	3.53678e-175	0.29581	0.417	0.058	4.65193e-171	3	Slc43a3	0.359
Cep55	9.42708e-172	0.272513	0.422	0.06	1.23994e-167	3	Cep55	0.362
Nasp.1	3.71572e-169	0.539519	0.789	0.239	4.88729e-165	3	Nasp	0.55
Rfc4	2.05991e-166	0.39827	0.606	0.137	2.70939e-162	3	Rfc4	0.469
Srsf3.1	2.42293e-166	0.624973	0.992	0.864	3.18687e-162	3	Srsf3	0.128
Phgdh	2.69413e-165	0.361064	0.403	0.06	3.54359e-161	3	Phgdh	0.343
Nap1l1.1	4.23808e-162	0.612144	0.975	0.738	5.57434e-158	3	Nap1l1	0.237
Cenpk	2.29907e-161	0.250897	0.409	0.06	3.02396e-157	3	Cenpk	0.349
Rad21.3	5.72593e-161	0.571557	0.86	0.31	7.53131e-157	3	Rad21	0.55
Gm10282	8.50125e-161	0.344239	0.524	0.105	1.11817e-156	3	Gm10282	0.419
Hnrnpa2b1.2	4.00464e-160	0.551849	0.998	0.948	5.2673e-156	3	Hnrnpa2b1	0.05
Orc6	7.6058e-160	0.368314	0.597	0.134	1.00039e-155	3	Orc6	0.463
Hsp90aa1.2	1.32546e-156	0.697636	0.953	0.621	1.74338e-152	3	Hsp90aa1	0.332
Nup62	1.39383e-156	0.336317	0.564	0.122	1.83331e-152	3	Nup62	0.442
Ccr2.2	3.63561e-155	-0.715118	0.983	0.994	4.78191e-151	3	Ccr2	-0.011
Apitd1	3.29619e-152	0.280737	0.425	0.071	4.33548e-148	3	Apitd1	0.354
Ssrp1.1	5.97548e-152	0.602667	0.891	0.423	7.85954e-148	3	Ssrp1	0.468
Ccl6.2	1.28508e-151	-0.948079	0.898	0.974	1.69026e-147	3	Ccl6	-0.076
Ccnb2.3	7.0065e-151	0.485675	0.841	0.261	9.21565e-147	3	Ccnb2	0.58
Anapc5.1	1.50784e-150	0.613445	0.943	0.54	1.98326e-146	3	Anapc5	0.403
Ftl1	6.12462e-150	-0.337884	1	1	8.05571e-146	3	Ftl1	0
Npc2.1	1.67645e-149	-0.486269	0.992	0.999	2.20503e-145	3	Npc2	-0.007
Mcm3.1	1.03282e-148	0.405023	0.63	0.156	1.35847e-144	3	Mcm3	0.474
Rbbp4	2.3746e-148	0.612426	0.923	0.531	3.1233e-144	3	Rbbp4	0.392
Nrm.1	3.06296e-148	0.619121	0.893	0.435	4.02871e-144	3	Nrm	0.458
2700029M09Rik.1	2.43326e-146	0.551439	0.795	0.301	3.20047e-142	3	2700029M09Rik	0.494
Wdr76	3.18518e-146	0.311208	0.431	0.077	4.18946e-142	3	Wdr76	0.354
Samhd1.2	4.66962e-146	-0.823044	0.861	0.944	6.14195e-142	3	Samhd1	-0.083
Cdkn2d	9.79334e-146	0.653607	0.94	0.554	1.28812e-141	3	Cdkn2d	0.386
Dctpp1	1.94041e-145	0.53248	0.789	0.282	2.55222e-141	3	Dctpp1	0.507
Nsmce1	8.29779e-145	0.509932	0.791	0.283	1.09141e-140	3	Nsmce1	0.508
Bub3	1.52328e-144	0.62391	0.945	0.562	2.00357e-140	3	Bub3	0.383
Mcm6.1	1.83147e-144	0.476937	0.603	0.155	2.40893e-140	3	Mcm6	0.448
Nfyb	7.43567e-144	0.415389	0.698	0.204	9.78014e-140	3	Nfyb	0.494
Suv39h1	2.68932e-143	0.269848	0.424	0.075	3.53726e-139	3	Suv39h1	0.349
Lsm2.1	4.97981e-143	0.562623	0.868	0.378	6.54994e-139	3	Lsm2	0.49
Cenpa.3	5.60914e-143	0.611022	0.82	0.299	7.3777e-139	3	Cenpa	0.521
B2m	7.08238e-143	-0.453546	0.995	1	9.31546e-139	3	B2m	-0.005
Id1	9.44482e-143	0.535299	0.693	0.223	1.24228e-138	3	Id1	0.47
Uhrf1	1.34485e-142	0.271714	0.409	0.069	1.76888e-138	3	Uhrf1	0.34
Alox5ap.1	2.16013e-142	-0.482328	0.986	0.997	2.84122e-138	3	Alox5ap	-0.011
Hint1	2.85911e-141	0.426706	0.994	0.973	3.76059e-137	3	Hint1	0.021
Usp1	1.20835e-140	0.476702	0.802	0.287	1.58934e-136	3	Usp1	0.515
Rhno1	3.14961e-140	0.332421	0.543	0.125	4.14268e-136	3	Rhno1	0.418
Pola1	7.70368e-140	0.255331	0.343	0.049	1.01326e-135	3	Pola1	0.294
Cd52	2.21685e-139	-0.371013	0.994	1	2.91582e-135	3	Cd52	-0.006
Hnrnpa3.1	4.28912e-139	0.512948	0.983	0.903	5.64148e-135	3	Hnrnpa3	0.08
Knstrn.2	5.6349e-139	0.439745	0.709	0.211	7.41158e-135	3	Knstrn	0.498
Ncaph2	4.76334e-138	0.467006	0.767	0.264	6.26522e-134	3	Ncaph2	0.503
Ccne1	2.87596e-137	0.273301	0.353	0.053	3.78274e-133	3	Ccne1	0.3
Cdkn3.3	2.99121e-137	0.351004	0.654	0.172	3.93434e-133	3	Cdkn3	0.482
Mrpl51.1	3.9636e-137	0.545909	0.88	0.399	5.21332e-133	3	Mrpl51	0.481
Rpa1	6.00404e-137	0.411448	0.649	0.186	7.89711e-133	3	Rpa1	0.463
Impdh2.1	8.90876e-137	0.556577	0.872	0.4	1.17177e-132	3	Impdh2	0.472
H3f3b	1.8415e-136	0.399942	0.998	0.998	2.42212e-132	3	H3f3b	0
Clec4a3.2	3.41842e-136	-0.994272	0.485	0.79	4.49625e-132	3	Clec4a3	-0.305
Nudc.1	4.35198e-136	0.557786	0.888	0.46	5.72416e-132	3	Nudc	0.428
Ubb.1	2.17517e-135	0.453271	0.997	0.998	2.861e-131	3	Ubb	-0.001
Maz	4.39967e-135	0.402364	0.69	0.206	5.78689e-131	3	Maz	0.484
Cenpq	1.1566e-134	0.330268	0.542	0.131	1.52128e-130	3	Cenpq	0.411
Ppil1	9.28359e-134	0.38742	0.647	0.187	1.22107e-129	3	Ppil1	0.46
Fxyd5.2	4.5262e-133	-0.533702	0.98	0.995	5.95331e-129	3	Fxyd5	-0.015
Lmf2	1.25404e-132	0.279213	0.431	0.084	1.64944e-128	3	Lmf2	0.347
Mthfd2	1.13996e-131	0.446725	0.717	0.235	1.49939e-127	3	Mthfd2	0.482
Nrg1	6.17858e-131	0.318888	0.452	0.095	8.12669e-127	3	Nrg1	0.357
Ifitm2.2	3.59374e-130	-0.566333	0.98	0.993	4.72684e-126	3	Ifitm2	-0.013
Nxt1	3.8191e-130	0.469041	0.769	0.288	5.02326e-126	3	Nxt1	0.481
Rps27	1.23668e-129	-0.303302	0.998	1	1.62661e-125	3	Rps27	-0.002
Dhfr	2.59106e-128	0.256157	0.37	0.063	3.40802e-124	3	Dhfr	0.307
Arl6ip1.2	4.66735e-128	0.65498	0.973	0.82	6.13897e-124	3	Arl6ip1	0.153
Pold2	1.65285e-124	0.283466	0.433	0.089	2.17399e-120	3	Pold2	0.344
Bckdk	1.65375e-124	0.318544	0.591	0.159	2.17518e-120	3	Bckdk	0.432
Ly86	3.00143e-123	-0.64437	0.877	0.943	3.94778e-119	3	Ly86	-0.066
Mis18a	1.10548e-121	0.478072	0.808	0.338	1.45404e-117	3	Mis18a	0.47
Smc1a.1	1.13108e-121	0.508812	0.85	0.386	1.48771e-117	3	Smc1a	0.464
Serp1	5.3046e-121	-0.603309	0.898	0.961	6.97714e-117	3	Serp1	-0.063
S100a4	3.42145e-120	-0.45344	0.992	0.998	4.50023e-116	3	S100a4	-0.006
Fcer1g	3.28393e-119	-0.312367	0.998	0.999	4.31936e-115	3	Fcer1g	-0.001
Ywhah.1	5.46857e-119	0.51474	0.945	0.683	7.19281e-115	3	Ywhah	0.262
Ckap2	6.52469e-119	0.260237	0.397	0.077	8.58193e-115	3	Ckap2	0.32
Klf2.2	2.26489e-118	-0.830497	0.636	0.838	2.97901e-114	3	Klf2	-0.202
Ccl9.2	3.55277e-118	-0.731947	0.894	0.968	4.67296e-114	3	Ccl9	-0.074
Brd8	4.8227e-118	0.354899	0.614	0.181	6.3433e-114	3	Brd8	0.433
Yaf2	3.91095e-117	0.291865	0.55	0.145	5.14408e-113	3	Yaf2	0.405
Oxct1	3.9176e-117	0.378157	0.702	0.237	5.15282e-113	3	Oxct1	0.465
Psat1.1	1.15462e-116	0.349441	0.635	0.193	1.51867e-112	3	Psat1	0.442
Smc3	2.55362e-116	0.463174	0.838	0.353	3.35878e-112	3	Smc3	0.485
H2afy.1	3.47987e-116	0.51333	0.976	0.773	4.57708e-112	3	H2afy	0.203
Prdx4.2	4.17721e-116	0.54143	0.898	0.5	5.49428e-112	3	Prdx4	0.398
Gins2	7.00239e-116	0.255206	0.42	0.089	9.21025e-112	3	Gins2	0.331
Clec4a1.2	6.17218e-115	-0.818989	0.488	0.774	8.11827e-111	3	Clec4a1	-0.286
Plac8.2	1.03976e-114	-0.641102	0.986	0.999	1.3676e-110	3	Plac8	-0.013
Nup210	2.35247e-114	0.30252	0.554	0.15	3.0942e-110	3	Nup210	0.404
Ppp1cc	1.59486e-113	0.506968	0.926	0.602	2.09772e-109	3	Ppp1cc	0.324
Rnf26	5.04864e-113	0.283561	0.584	0.164	6.64047e-109	3	Rnf26	0.42
Rpia	2.38629e-112	0.395084	0.742	0.274	3.13869e-108	3	Rpia	0.468
Ctsg.3	2.42944e-112	0.6429	0.506	0.137	3.19544e-108	3	Ctsg	0.369
Banf1.1	3.83643e-111	0.507812	0.915	0.542	5.04606e-107	3	Banf1	0.373
Exosc8	4.42666e-111	0.409417	0.786	0.309	5.82239e-107	3	Exosc8	0.477
Rpa3	7.65054e-111	0.406497	0.732	0.272	1.00628e-106	3	Rpa3	0.46
Ass1.2	1.94188e-109	0.561493	0.852	0.414	2.55415e-105	3	Ass1	0.438
Sephs1	2.1877e-109	0.278069	0.524	0.139	2.87748e-105	3	Sephs1	0.385
Rpl10	7.9762e-109	-0.272139	0.997	1	1.04911e-104	3	Rpl10	-0.003
Pgp	1.68156e-108	0.423703	0.757	0.297	2.21175e-104	3	Pgp	0.46
Atpif1.2	2.30545e-108	0.468637	0.976	0.795	3.03235e-104	3	Atpif1	0.181
Elane.3	4.23293e-108	0.967434	0.542	0.169	5.56758e-104	3	Elane	0.373
Cltb	1.59266e-107	0.265464	0.469	0.116	2.09482e-103	3	Cltb	0.353
Topbp1	1.9547e-107	0.273107	0.498	0.129	2.57102e-103	3	Topbp1	0.369
Csrp2	3.49515e-107	0.418185	0.75	0.296	4.59717e-103	3	Csrp2	0.454
Hnrnpr	4.94932e-107	0.430202	0.781	0.327	6.50984e-103	3	Hnrnpr	0.454
Cd53	1.01383e-106	-0.518909	0.926	0.963	1.33349e-102	3	Cd53	-0.037
Cybb.2	4.18555e-106	-0.566456	0.972	0.985	5.50526e-102	3	Cybb	-0.013
Lbr.2	1.24878e-105	0.505013	0.972	0.758	1.64252e-101	3	Lbr	0.214
Cox7a2l	2.38145e-105	-0.485687	0.953	0.973	3.13232e-101	3	Cox7a2l	-0.02
Hnrnpa1.2	2.50285e-105	0.443146	0.978	0.865	3.292e-101	3	Hnrnpa1	0.113
Srsf2.2	1.42745e-104	0.484058	0.975	0.789	1.87752e-100	3	Srsf2	0.186
Cep57	1.03152e-103	0.258018	0.506	0.134	1.35676e-99	3	Cep57	0.372
Fzr1	1.50698e-102	0.362995	0.587	0.187	1.98213e-98	3	Fzr1	0.4
Arhgap11a	2.29581e-102	0.293236	0.545	0.157	3.01968e-98	3	Arhgap11a	0.388
Plbd1.2	4.8894e-102	-0.752297	0.602	0.811	6.43103e-98	3	Plbd1	-0.209
H2-D1	6.60135e-102	-0.411721	0.994	0.999	8.68276e-98	3	H2-D1	-0.005
Sepp1.2	9.61204e-102	-0.734324	0.647	0.826	1.26427e-97	3	Sepp1	-0.179
Pa2g4	7.09835e-100	0.479314	0.802	0.373	9.33646e-96	3	Pa2g4	0.429
Btg1.2	1.01425e-99	-0.638755	0.893	0.957	1.33404e-95	3	Btg1	-0.064
Hat1	1.28001e-99	0.420293	0.737	0.3	1.6836e-95	3	Hat1	0.437
Smarcc1	1.61656e-99	0.272446	0.479	0.129	2.12626e-95	3	Smarcc1	0.35
Junb.2	1.39179e-98	-0.723823	0.706	0.851	1.83063e-94	3	Junb	-0.145
Ilf2	2.25348e-98	0.36236	0.723	0.278	2.96401e-94	3	Ilf2	0.445
Ccne2	4.2805e-98	0.264595	0.285	0.049	5.63015e-94	3	Ccne2	0.236
Sirpb1c.3	4.43422e-98	-1.09481	0.274	0.634	5.83234e-94	3	Sirpb1c	-0.36
Smpdl3a.2	5.48111e-98	-0.561882	0.953	0.974	7.2093e-94	3	Smpdl3a	-0.021
Nudt4	2.29642e-97	0.383516	0.706	0.266	3.02048e-93	3	Nudt4	0.44
Pcna.1	3.58657e-97	0.586259	0.753	0.355	4.71741e-93	3	Pcna	0.398
Txnip.1	4.64771e-97	-0.72378	0.587	0.779	6.11314e-93	3	Txnip	-0.192
Lsm3	8.51246e-96	0.421766	0.852	0.428	1.11964e-91	3	Lsm3	0.424
Dpy30	1.40068e-95	0.414965	0.797	0.363	1.84232e-91	3	Dpy30	0.434
S100a6.1	3.3766e-95	-0.351581	1	1	4.44124e-91	3	S100a6	0
Rbm3.2	3.64642e-95	0.342013	0.997	0.992	4.79614e-91	3	Rbm3	0.005
Ipo5	1.16816e-94	0.3167	0.546	0.172	1.53648e-90	3	Ipo5	0.374
Ctcf	1.94372e-94	0.346812	0.663	0.237	2.55657e-90	3	Ctcf	0.426
Srsf7.1	5.05764e-94	0.450103	0.909	0.531	6.65231e-90	3	Srsf7	0.378
Arpp19.1	3.24993e-92	0.46571	0.945	0.695	4.27464e-88	3	Arpp19	0.25
Nudt5	3.0679e-91	0.275693	0.569	0.181	4.03521e-87	3	Nudt5	0.388
Txn1.2	8.5947e-91	0.370641	0.992	0.947	1.13046e-86	3	Txn1	0.045
Ubl4a	8.80291e-91	0.320988	0.68	0.25	1.15785e-86	3	Ubl4a	0.43
Raly	1.05569e-90	0.409185	0.961	0.742	1.38855e-86	3	Raly	0.219
Nelfe	2.11552e-90	0.270084	0.539	0.168	2.78254e-86	3	Nelfe	0.371
Faf1	2.72458e-90	0.276989	0.63	0.214	3.58364e-86	3	Faf1	0.416
Lsm5.2	3.80897e-90	0.426192	0.953	0.661	5.00994e-86	3	Lsm5	0.292
Actn4	7.84484e-90	0.334799	0.698	0.272	1.03183e-85	3	Actn4	0.426
Smarca5	8.99252e-90	0.413714	0.811	0.391	1.18279e-85	3	Smarca5	0.42
Ccng2	1.22084e-89	0.323026	0.649	0.234	1.60577e-85	3	Ccng2	0.415
Lst1.1	2.96926e-89	-0.531713	0.969	0.976	3.90547e-85	3	Lst1	-0.007
Ncf2.1	7.69756e-88	-0.509964	0.877	0.909	1.01246e-83	3	Ncf2	-0.032
Odf2	1.02769e-87	0.261405	0.468	0.135	1.35173e-83	3	Odf2	0.333
Hnrnpu	1.75412e-87	0.433887	0.946	0.745	2.3072e-83	3	Hnrnpu	0.201
Eri1	4.41121e-87	0.324542	0.624	0.225	5.80206e-83	3	Eri1	0.399
Arpc1b	1.03795e-86	-0.271246	0.997	1	1.36522e-82	3	Arpc1b	-0.003
Uchl5	6.24143e-86	0.347447	0.707	0.289	8.20935e-82	3	Uchl5	0.418
Nudt21	1.14957e-85	0.425747	0.921	0.596	1.51203e-81	3	Nudt21	0.325
Rgs2.2	1.52537e-85	-0.555717	0.932	0.943	2.00632e-81	3	Rgs2	-0.011
Hnrnpdl	1.67071e-85	0.431526	0.899	0.523	2.19748e-81	3	Hnrnpdl	0.376
Sms	2.12538e-85	0.325036	0.654	0.245	2.79551e-81	3	Sms	0.409
Cd300a.2	2.30308e-85	-0.613662	0.702	0.822	3.02924e-81	3	Cd300a	-0.12
Fcgr3.1	2.55816e-84	-0.565746	0.789	0.875	3.36475e-80	3	Fcgr3	-0.086
Stub1	5.44273e-84	0.371433	0.8	0.365	7.15882e-80	3	Stub1	0.435
Hn1.1	1.94957e-83	0.434494	0.957	0.778	2.56426e-79	3	Hn1	0.179
Msrb1.1	2.28449e-83	-0.38422	0.992	0.994	3.00479e-79	3	Msrb1	-0.002
H2-T23	2.90622e-83	-0.594156	0.786	0.862	3.82256e-79	3	H2-T23	-0.076
Clic1.1	7.05612e-83	0.310267	0.987	0.983	9.28092e-79	3	Clic1	0.004
Fkbp4	3.59017e-82	0.342055	0.718	0.297	4.72215e-78	3	Fkbp4	0.421
1700020L24Rik	4.18049e-82	0.250142	0.446	0.129	5.4986e-78	3	1700020L24Rik	0.317
Haus8	8.10363e-82	0.283314	0.644	0.236	1.06587e-77	3	Haus8	0.408
Set.1	1.01906e-81	0.447142	0.831	0.417	1.34037e-77	3	Set	0.414
Kpnb1	1.8571e-81	0.278012	0.565	0.194	2.44265e-77	3	Kpnb1	0.371
Cst3	6.05773e-81	-0.262527	0.997	1	7.96773e-77	3	Cst3	-0.003
Asf1a	8.02784e-81	0.256577	0.477	0.148	1.0559e-76	3	Asf1a	0.329
Aes	1.54509e-80	0.427744	0.961	0.67	2.03226e-76	3	Aes	0.291
Snrpe	1.64162e-80	0.370317	0.973	0.868	2.15923e-76	3	Snrpe	0.105
Fus.1	1.68422e-80	0.426327	0.929	0.643	2.21525e-76	3	Fus	0.286
Plp2.2	1.63587e-78	0.41582	0.939	0.644	2.15167e-74	3	Plp2	0.295
Cdk4.1	4.71574e-78	0.426234	0.772	0.391	6.20262e-74	3	Cdk4	0.381
Rsrp1	6.04827e-78	-0.415675	0.973	0.98	7.95529e-74	3	Rsrp1	-0.007
Mapre1	1.08846e-77	0.403324	0.877	0.522	1.43165e-73	3	Mapre1	0.355
Rpl9	2.08535e-77	-0.251541	0.998	1	2.74286e-73	3	Rpl9	-0.002
Prtn3.2	2.70269e-77	0.703701	0.742	0.372	3.55484e-73	3	Prtn3	0.37
Spn	3.68645e-77	0.315697	0.685	0.277	4.84879e-73	3	Spn	0.408
Rpa2	4.02105e-77	0.275899	0.512	0.169	5.28889e-73	3	Rpa2	0.343
Atp5g2	5.85648e-77	0.341863	0.983	0.911	7.70303e-73	3	Atp5g2	0.072
0610010K14Rik	1.5609e-76	0.311965	0.687	0.284	2.05305e-72	3	0610010K14Rik	0.403
1810037I17Rik	3.19554e-76	0.423887	0.926	0.682	4.20309e-72	3	1810037I17Rik	0.244
Slfn1.2	4.8744e-76	-0.757977	0.268	0.579	6.4113e-72	3	Slfn1	-0.311
Eif3f	4.90224e-76	-0.328093	0.981	0.992	6.44791e-72	3	Eif3f	-0.011
Aars	5.20303e-76	0.322778	0.688	0.286	6.84355e-72	3	Aars	0.402
Hsd11b1	5.47171e-75	0.277909	0.427	0.13	7.19694e-71	3	Hsd11b1	0.297
Ypel3.2	7.23146e-75	-0.633235	0.658	0.779	9.51154e-71	3	Ypel3	-0.121
Snrpf.2	2.67539e-74	0.367234	0.983	0.836	3.51894e-70	3	Snrpf	0.147
Eif1ad	1.22826e-73	0.253139	0.583	0.213	1.61553e-69	3	Eif1ad	0.37
Trim28	3.05695e-73	0.272534	0.687	0.278	4.0208e-69	3	Trim28	0.409
Cbfb	3.43437e-73	0.360914	0.808	0.403	4.51722e-69	3	Cbfb	0.405
Dazap1	4.86266e-73	0.349153	0.805	0.401	6.39586e-69	3	Dazap1	0.404
Acadl	6.60343e-73	0.314361	0.704	0.307	8.68548e-69	3	Acadl	0.397
Sptssa.1	7.24403e-73	0.39081	0.926	0.7	9.52807e-69	3	Sptssa	0.226
Paics	1.98485e-72	0.353528	0.761	0.355	2.61067e-68	3	Paics	0.406
Hmgn5	4.61531e-72	0.251276	0.531	0.187	6.07052e-68	3	Hmgn5	0.344
Azin1	4.64506e-72	0.301807	0.679	0.28	6.10964e-68	3	Azin1	0.399
G3bp1	7.85475e-72	0.3665	0.838	0.453	1.03314e-67	3	G3bp1	0.385
Evi2a.1	1.03161e-71	-0.569365	0.643	0.78	1.35688e-67	3	Evi2a	-0.137
Xpo1	1.0932e-71	0.260131	0.575	0.211	1.43789e-67	3	Xpo1	0.364
Hnrnpd	1.72139e-71	0.359531	0.764	0.352	2.26415e-67	3	Hnrnpd	0.412
Itm2b	3.30237e-71	-0.268918	0.995	0.999	4.34361e-67	3	Itm2b	-0.004
Calm3.2	3.5552e-71	0.383283	0.928	0.615	4.67615e-67	3	Calm3	0.313
Ybx1.1	4.21438e-71	0.295024	0.986	0.982	5.54317e-67	3	Ybx1	0.004
Cbx1	1.73841e-70	0.338262	0.753	0.356	2.28653e-66	3	Cbx1	0.397
Erh.1	2.89571e-70	0.376873	0.953	0.777	3.80872e-66	3	Erh	0.176
Tpi1	5.88932e-70	0.370149	0.948	0.666	7.74623e-66	3	Tpi1	0.282
Ptges3.1	8.35203e-70	0.396627	0.876	0.531	1.09854e-65	3	Ptges3	0.345
Stra13	1.12453e-69	0.388418	0.88	0.566	1.4791e-65	3	Stra13	0.314
Cdk2ap2	1.7412e-69	-0.548644	0.893	0.926	2.29021e-65	3	Cdk2ap2	-0.033
Eif3e	1.88246e-69	-0.403808	0.907	0.932	2.476e-65	3	Eif3e	-0.025
Timm50	2.72318e-69	0.251004	0.597	0.225	3.5818e-65	3	Timm50	0.372
Arl6ip5	3.34016e-69	-0.441198	0.822	0.873	4.39331e-65	3	Arl6ip5	-0.051
Lgals3	3.99525e-69	-0.261178	0.998	1	5.25496e-65	3	Lgals3	-0.002
Hnrnpf.1	4.35328e-69	0.330073	0.983	0.96	5.72587e-65	3	Hnrnpf	0.023
Fabp5.2	1.97096e-68	0.408073	0.91	0.546	2.59241e-64	3	Fabp5	0.364
Klrb1f	2.35737e-68	0.257114	0.491	0.17	3.10065e-64	3	Klrb1f	0.321
Fcnb	4.51088e-68	0.363875	0.397	0.125	5.93316e-64	3	Fcnb	0.272
Pds5a	4.55624e-68	0.257858	0.565	0.213	5.99283e-64	3	Pds5a	0.352
Srsf4	8.66838e-68	0.27226	0.652	0.268	1.14015e-63	3	Srsf4	0.384
Mrpl28	1.17583e-67	0.348021	0.855	0.49	1.54657e-63	3	Mrpl28	0.365
Fth1	1.4979e-67	-0.282139	0.994	0.999	1.97018e-63	3	Fth1	-0.005
Tmcc1.2	1.79892e-67	-0.531104	0.759	0.856	2.36612e-63	3	Tmcc1	-0.097
Mrpl18	3.17386e-67	0.366186	0.912	0.599	4.17457e-63	3	Mrpl18	0.313
AB124611.2	6.55607e-67	-0.495861	0.808	0.851	8.6232e-63	3	AB124611	-0.043
Sat1	1.18882e-66	-0.412334	0.978	0.983	1.56365e-62	3	Sat1	-0.005
Gltscr2	2.26258e-66	-0.411422	0.921	0.933	2.97597e-62	3	Gltscr2	-0.012
Laptm5	3.39591e-66	-0.344878	0.975	0.976	4.46665e-62	3	Laptm5	-0.001
2700094K13Rik.2	7.60062e-66	0.350458	0.923	0.593	9.99709e-62	3	2700094K13Rik	0.33
Lgals1.3	7.82503e-66	0.374428	0.997	0.958	1.02923e-61	3	Lgals1	0.039
Ifi27l2a.1	9.7741e-66	-0.836851	0.891	0.92	1.28559e-61	3	Ifi27l2a	-0.029
Me2	1.28683e-65	0.347762	0.827	0.463	1.69257e-61	3	Me2	0.364
Ms4a6b.1	7.15535e-65	-0.567481	0.825	0.881	9.41143e-61	3	Ms4a6b	-0.056
Btf3	7.71539e-65	-0.279962	0.969	0.994	1.01481e-60	3	Btf3	-0.025
Rnaseh2c.1	1.98749e-64	0.355679	0.945	0.678	2.61415e-60	3	Rnaseh2c	0.267
Hspa14	5.05608e-64	0.278123	0.717	0.326	6.65026e-60	3	Hspa14	0.391
Eif5a.2	8.28288e-64	0.310861	0.994	0.938	1.08945e-59	3	Eif5a	0.056
Lsm8	1.87074e-63	0.354872	0.841	0.487	2.46058e-59	3	Lsm8	0.354
Cox5a	9.18308e-63	0.30068	0.978	0.909	1.20785e-58	3	Cox5a	0.069
Uba2	1.38778e-62	0.319256	0.794	0.421	1.82535e-58	3	Uba2	0.373
Cirbp	4.04664e-62	0.296874	0.746	0.354	5.32254e-58	3	Cirbp	0.392
Sirpb1b.3	6.1661e-62	-0.700449	0.241	0.52	8.11027e-58	3	Sirpb1b	-0.279
U2af1	8.87299e-62	0.36216	0.893	0.624	1.16706e-57	3	U2af1	0.269
Fdps.2	1.46549e-61	0.281516	0.628	0.275	1.92756e-57	3	Fdps	0.353
Fyb.2	2.33323e-61	-0.568783	0.609	0.756	3.0689e-57	3	Fyb	-0.147
Prmt1	5.37927e-61	0.299848	0.767	0.386	7.07535e-57	3	Prmt1	0.381
Baz1b	5.74371e-61	0.264027	0.545	0.214	7.5547e-57	3	Baz1b	0.331
Naa50	6.79046e-61	0.288464	0.74	0.347	8.93149e-57	3	Naa50	0.393
Larp7	2.17987e-60	0.258141	0.668	0.289	2.86719e-56	3	Larp7	0.379
Prdx5.1	2.21373e-60	-0.316279	0.989	0.994	2.91172e-56	3	Prdx5	-0.005
Rfc2	4.51905e-60	0.333843	0.839	0.478	5.94391e-56	3	Rfc2	0.361
Laptm4a	2.79746e-59	-0.426321	0.869	0.893	3.67949e-55	3	Laptm4a	-0.024
Nsmce4a	3.39046e-59	0.29664	0.819	0.448	4.45947e-55	3	Nsmce4a	0.371
mt-Co3	7.00326e-59	0.300819	1	1	9.21139e-55	3	mt-Co3	0
Snrnp40	7.34015e-59	0.294177	0.756	0.374	9.6545e-55	3	Snrnp40	0.382
Irf2bp2	1.29218e-58	0.260027	0.622	0.261	1.6996e-54	3	Irf2bp2	0.361
Hprt	1.29535e-58	0.344941	0.931	0.766	1.70377e-54	3	Hprt	0.165
Hdgf.2	6.00214e-58	0.298581	0.857	0.46	7.89462e-54	3	Hdgf	0.397
Snrpg.2	2.25009e-57	0.266167	0.983	0.931	2.95955e-53	3	Snrpg	0.052
Snrpb	7.08899e-57	0.280661	0.987	0.92	9.32415e-53	3	Snrpb	0.067
Lsm6	1.01858e-56	0.325427	0.906	0.591	1.33974e-52	3	Lsm6	0.315
Syncrip	1.70021e-56	0.250026	0.622	0.267	2.23628e-52	3	Syncrip	0.355
Ncl	2.09594e-56	0.336104	0.956	0.697	2.75679e-52	3	Ncl	0.259
Vrk1	4.48202e-56	0.3265	0.85	0.526	5.8952e-52	3	Vrk1	0.324
Snrnp70	1.19388e-55	0.294515	0.786	0.41	1.57031e-51	3	Snrnp70	0.376
Rnase6	1.93066e-55	-0.488981	0.691	0.775	2.5394e-51	3	Rnase6	-0.084
Mgst1.2	1.95203e-55	-0.385496	0.939	0.958	2.56751e-51	3	Mgst1	-0.019
Matr3	2.58375e-55	0.288565	0.757	0.384	3.39841e-51	3	Matr3	0.373
Psmc3	1.07818e-54	0.322764	0.898	0.581	1.41813e-50	3	Psmc3	0.317
Flot2	1.88031e-54	0.256143	0.619	0.275	2.47317e-50	3	Flot2	0.344
Thoc7	1.93313e-54	0.311925	0.865	0.549	2.54264e-50	3	Thoc7	0.316
Tnfaip8l2.1	2.09482e-54	-0.422598	0.827	0.841	2.75531e-50	3	Tnfaip8l2	-0.014
Ddx39.2	2.15569e-54	0.288936	0.802	0.418	2.83538e-50	3	Ddx39	0.384
Rap1b	4.15551e-54	-0.377208	0.915	0.931	5.46574e-50	3	Rap1b	-0.016
Supt16	4.26849e-54	0.276502	0.575	0.245	5.61434e-50	3	Supt16	0.33
Ctsb	6.79318e-54	-0.320207	0.978	0.978	8.93507e-50	3	Ctsb	0
S100a8.2	3.40287e-53	1.59937	0.622	0.312	4.4758e-49	3	S100a8	0.31
Tra2b	4.11462e-53	0.316472	0.931	0.647	5.41197e-49	3	Tra2b	0.284
Gm2a	4.88825e-53	-0.387984	0.954	0.962	6.42952e-49	3	Gm2a	-0.008
Irf8	5.99784e-53	0.349156	0.964	0.803	7.88896e-49	3	Irf8	0.161
Ssna1	7.20735e-53	0.300654	0.876	0.53	9.47983e-49	3	Ssna1	0.346
Eef2	1.58417e-52	-0.255848	0.992	0.998	2.08366e-48	3	Eef2	-0.006
Srgn.3	2.95866e-52	-0.627055	0.554	0.684	3.89152e-48	3	Srgn	-0.13
Taldo1	3.1246e-52	-0.280677	0.97	0.989	4.10979e-48	3	Taldo1	-0.019
Prr13	1.04891e-51	-0.432309	0.824	0.838	1.37963e-47	3	Prr13	-0.014
Pbrm1	1.15856e-51	0.263025	0.721	0.354	1.52386e-47	3	Pbrm1	0.367
Serbp1	2.12412e-51	0.288298	0.978	0.886	2.79385e-47	3	Serbp1	0.092
Atp5b.2	3.45471e-51	0.261107	0.984	0.949	4.54398e-47	3	Atp5b	0.035
Hsp90ab1.1	4.03981e-51	0.267526	0.991	0.971	5.31356e-47	3	Hsp90ab1	0.02
Ddx39b.1	9.72393e-51	0.308843	0.872	0.562	1.27899e-46	3	Ddx39b	0.31
Tmem109	1.24328e-50	0.283446	0.786	0.432	1.63529e-46	3	Tmem109	0.354
Sf3b2	3.27996e-50	0.308656	0.898	0.68	4.31413e-46	3	Sf3b2	0.218
Pole4	9.65842e-50	0.256644	0.676	0.325	1.27037e-45	3	Pole4	0.351
Idh2	9.87331e-50	0.271042	0.701	0.362	1.29864e-45	3	Idh2	0.339
Sepw1.2	1.3845e-49	-0.510874	0.646	0.728	1.82103e-45	3	Sepw1	-0.082
Ifi204.1	1.88633e-49	-0.678728	0.606	0.71	2.48109e-45	3	Ifi204	-0.104
Fkbp3	2.352e-49	0.296114	0.762	0.425	3.09358e-45	3	Fkbp3	0.337
Rasgrp2	2.59108e-49	0.327177	0.888	0.609	3.40804e-45	3	Rasgrp2	0.279
Epsti1.2	2.77727e-49	-0.510875	0.631	0.71	3.65294e-45	3	Epsti1	-0.079
Rps27rt	5.59684e-49	-0.305677	0.975	0.972	7.36152e-45	3	Rps27rt	0.003
Anapc11	6.25763e-49	0.290229	0.825	0.514	8.23066e-45	3	Anapc11	0.311
Lcn2	7.28469e-49	0.480842	0.249	0.069	9.58156e-45	3	Lcn2	0.18
Hacd4.1	1.11647e-48	-0.459498	0.638	0.747	1.46849e-44	3	Hacd4	-0.109
Ube2e3	1.43832e-48	0.268105	0.712	0.361	1.89183e-44	3	Ube2e3	0.351
Uqcrh	1.83742e-48	-0.281219	0.981	0.984	2.41675e-44	3	Uqcrh	-0.003
Cx3cr1.2	2.99355e-48	-0.535997	0.354	0.575	3.93741e-44	3	Cx3cr1	-0.221
Apobec3.1	3.81375e-48	0.295325	0.767	0.425	5.01622e-44	3	Apobec3	0.342
Mpo.1	5.36833e-48	0.384222	0.203	0.05	7.06097e-44	3	Mpo	0.153
Ywhaq	5.9209e-48	0.29693	0.898	0.641	7.78775e-44	3	Ywhaq	0.257
BC035044	7.33329e-48	0.299252	0.753	0.417	9.64548e-44	3	BC035044	0.336
Ndufab1	8.64464e-48	0.288958	0.8	0.485	1.13703e-43	3	Ndufab1	0.315
Atox1	2.34639e-47	-0.282633	0.98	0.975	3.0862e-43	3	Atox1	0.005
Uqcr10	2.61243e-47	0.275029	0.98	0.861	3.43613e-43	3	Uqcr10	0.119
Vdac1	4.00073e-47	0.295995	0.854	0.572	5.26216e-43	3	Vdac1	0.282
Gngt2.3	4.19868e-47	-0.845213	0.288	0.503	5.52253e-43	3	Gngt2	-0.215
Rtn3	7.94046e-47	0.303262	0.871	0.58	1.04441e-42	3	Rtn3	0.291
Gm9733.3	9.21429e-47	-0.728508	0.398	0.562	1.21196e-42	3	Gm9733	-0.164
Emilin2	1.09201e-46	-0.397831	0.757	0.805	1.43632e-42	3	Emilin2	-0.048
H2-DMa	1.46277e-46	-0.428025	0.806	0.831	1.92398e-42	3	H2-DMa	-0.025
Rdx	2.94841e-46	0.2532	0.745	0.383	3.87805e-42	3	Rdx	0.362
Ptprc.2	3.06687e-46	-0.430731	0.822	0.847	4.03386e-42	3	Ptprc	-0.025
Fam107b.1	7.19857e-46	0.2855	0.872	0.576	9.46828e-42	3	Fam107b	0.296
Atp5g3	1.29482e-45	0.289122	0.943	0.728	1.70308e-41	3	Atp5g3	0.215
Eif1ax	1.45083e-45	0.265764	0.78	0.437	1.90828e-41	3	Eif1ax	0.343
S100a10.2	2.12123e-45	0.258156	0.994	0.949	2.79005e-41	3	S100a10	0.045
Tcp11l2	3.44188e-45	-0.429504	0.087	0.343	4.5271e-41	3	Tcp11l2	-0.256
Apoe.3	4.15476e-45	-1.76204	0.611	0.672	5.46475e-41	3	Apoe	-0.061
Hnrnpl	6.91636e-45	0.251083	0.737	0.382	9.09709e-41	3	Hnrnpl	0.355
Ndufa5	7.56575e-45	0.277212	0.858	0.539	9.95123e-41	3	Ndufa5	0.319
AF251705.3	1.56987e-44	-0.537332	0.132	0.387	2.06484e-40	3	AF251705	-0.255
Arpc5	2.25585e-44	-0.258797	0.978	0.976	2.96712e-40	3	Arpc5	0.002
H2-K1	3.89777e-44	-0.388511	0.951	0.942	5.12674e-40	3	H2-K1	0.009
Cd302.1	9.22858e-44	-0.450926	0.641	0.713	1.21384e-39	3	Cd302	-0.072
Mif	2.1063e-43	0.28829	0.737	0.42	2.77042e-39	3	Mif	0.317
Map1lc3b	2.39436e-43	-0.332763	0.89	0.88	3.1493e-39	3	Map1lc3b	0.01
Gsn	3.00061e-43	-0.489995	0.373	0.561	3.94671e-39	3	Gsn	-0.188
Acat1	1.07582e-42	0.252324	0.783	0.448	1.41502e-38	3	Acat1	0.335
Pgam1.2	1.39533e-42	0.27014	0.962	0.835	1.83528e-38	3	Pgam1	0.127
Smchd1	1.59747e-42	0.254993	0.775	0.43	2.10115e-38	3	Smchd1	0.345
Spi1	1.82184e-42	-0.284094	0.969	0.96	2.39626e-38	3	Spi1	0.009
Cnih4	4.26772e-42	0.27898	0.865	0.59	5.61333e-38	3	Cnih4	0.275
Sod1	6.77127e-42	0.326045	0.894	0.595	8.90626e-38	3	Sod1	0.299
Mpeg1.2	1.77825e-41	-0.342881	0.942	0.927	2.33893e-37	3	Mpeg1	0.015
Ier5.1	2.4975e-41	-0.491886	0.58	0.68	3.28496e-37	3	Ier5	-0.1
Slfn2	5.38255e-41	-0.315709	0.961	0.95	7.07966e-37	3	Slfn2	0.011
Nhp2l1	8.29392e-41	0.2726	0.888	0.599	1.0909e-36	3	Nhp2l1	0.289
Cyc1	3.63096e-40	0.269122	0.865	0.564	4.7758e-36	3	Cyc1	0.301
Ctsa.2	4.04261e-40	-0.418529	0.806	0.8	5.31724e-36	3	Ctsa	0.006
Lyn	5.1921e-40	-0.351327	0.876	0.866	6.82917e-36	3	Lyn	0.01
Snrpd2	9.98156e-40	0.269341	0.921	0.723	1.31288e-35	3	Snrpd2	0.198
Rpgrip1	2.3418e-39	0.262339	0.463	0.206	3.08017e-35	3	Rpgrip1	0.257
Mrpl42	2.54996e-39	0.257728	0.817	0.504	3.35397e-35	3	Mrpl42	0.313
Csf1r.2	2.56538e-39	-0.463907	0.72	0.749	3.37425e-35	3	Csf1r	-0.029
Siva1	3.07858e-39	0.304216	0.847	0.573	4.04925e-35	3	Siva1	0.274
Capg.2	5.10315e-39	-0.318786	0.97	0.944	6.71217e-35	3	Capg	0.026
mt-Nd1	6.29588e-39	0.29259	0.995	0.995	8.28097e-35	3	mt-Nd1	0
BC028528.1	1.29312e-38	-0.463745	0.573	0.649	1.70084e-34	3	BC028528	-0.076
Luc7l2	1.90597e-38	0.266313	0.902	0.606	2.50692e-34	3	Luc7l2	0.296
Zeb2	2.68078e-38	-0.33483	0.913	0.908	3.52603e-34	3	Zeb2	0.005
Pld4	3.12963e-38	-0.270499	0.957	0.961	4.11641e-34	3	Pld4	-0.004
Nono	1.13074e-37	0.255951	0.913	0.689	1.48726e-33	3	Nono	0.224
Ifngr1.2	2.23478e-37	-0.405301	0.893	0.88	2.9394e-33	3	Ifngr1	0.013
Cycs	2.3286e-37	0.268605	0.961	0.846	3.0628e-33	3	Cycs	0.115
Slfn5	5.02808e-37	-0.406796	0.044	0.267	6.61343e-33	3	Slfn5	-0.223
Ap3s1	5.3549e-37	0.280768	0.822	0.549	7.0433e-33	3	Ap3s1	0.273
Dstn.1	2.13589e-36	0.275222	0.948	0.811	2.80933e-32	3	Dstn	0.137
Il17ra	1.29985e-35	-0.3964	0.638	0.702	1.7097e-31	3	Il17ra	-0.064
Mndal	1.92577e-35	-0.478413	0.737	0.761	2.53297e-31	3	Mndal	-0.024
Lilrb4a.1	3.18292e-35	-0.399726	0.764	0.79	4.1865e-31	3	Lilrb4a	-0.026
Hpgd.3	5.94925e-35	-0.719568	0.129	0.342	7.82505e-31	3	Hpgd	-0.213
Ubald2	7.1855e-35	0.272187	0.858	0.595	9.45108e-31	3	Ubald2	0.263
mt-Atp6	7.69597e-35	0.252446	1	1	1.01225e-30	3	mt-Atp6	0
Smim14	8.78474e-35	-0.374137	0.606	0.674	1.15546e-30	3	Smim14	-0.068
Rtp4.2	9.57273e-35	-0.581068	0.079	0.294	1.2591e-30	3	Rtp4	-0.215
AI839979	1.80004e-34	-0.397399	0.778	0.785	2.36759e-30	3	AI839979	-0.007
Anxa5	2.61793e-34	-0.259683	0.956	0.968	3.44336e-30	3	Anxa5	-0.012
Unc93b1	3.71259e-34	-0.292838	0.918	0.935	4.88317e-30	3	Unc93b1	-0.017
Cd24a.2	4.67239e-34	0.355729	0.55	0.278	6.14559e-30	3	Cd24a	0.272
Tpd52.2	7.43534e-34	-0.326358	0.901	0.881	9.7797e-30	3	Tpd52	0.02
Tmem50a	7.89368e-34	-0.285833	0.915	0.922	1.03826e-29	3	Tmem50a	-0.007
Aldh2	1.14096e-33	-0.260849	0.95	0.945	1.50071e-29	3	Aldh2	0.005
Idh1	1.34647e-33	-0.364072	0.797	0.796	1.77102e-29	3	Idh1	0.001
Igsf6.1	1.53479e-33	-0.364371	0.849	0.833	2.01871e-29	3	Igsf6	0.016
Vsir	6.68114e-33	-0.281669	0.917	0.889	8.7877e-29	3	Vsir	0.028
Itgb2	1.56583e-31	-0.314661	0.83	0.834	2.05953e-27	3	Itgb2	-0.004
Supt4a	2.8702e-31	-0.302735	0.855	0.83	3.77517e-27	3	Supt4a	0.025
Lrp1.2	3.83461e-31	-0.418168	0.261	0.43	5.04367e-27	3	Lrp1	-0.169
H1f0	4.92209e-31	0.31266	0.557	0.312	6.47403e-27	3	H1f0	0.245
Ccdc12	8.28854e-31	-0.250721	0.926	0.908	1.09019e-26	3	Ccdc12	0.018
Ahnak	1.33843e-30	-0.285694	0.91	0.9	1.76043e-26	3	Ahnak	0.01
Clec2i.2	1.96963e-30	-0.475653	0.241	0.424	2.59066e-26	3	Clec2i	-0.183
Klra2.2	2.81777e-30	-0.457141	0.354	0.503	3.70621e-26	3	Klra2	-0.149
Susd3.2	3.14265e-30	-0.390828	0.598	0.655	4.13353e-26	3	Susd3	-0.057
Klf13	4.96053e-30	-0.343361	0.786	0.808	6.52459e-26	3	Klf13	-0.022
Bin2	5.90472e-30	-0.294635	0.85	0.847	7.76648e-26	3	Bin2	0.003
Zbp1.1	6.56633e-30	-0.502136	0.409	0.53	8.63669e-26	3	Zbp1	-0.121
Ms4a4c.1	9.94955e-30	-0.371694	0.926	0.951	1.30866e-25	3	Ms4a4c	-0.025
Ifi203	2.77238e-29	-0.461384	0.625	0.667	3.64652e-25	3	Ifi203	-0.042
Glud1	3.15111e-29	-0.267257	0.921	0.913	4.14466e-25	3	Glud1	0.008
Nadk.1	6.67127e-29	-0.353217	0.772	0.769	8.77472e-25	3	Nadk	0.003
Abi3.2	6.98597e-29	-0.37092	0.061	0.247	9.18864e-25	3	Abi3	-0.186
Apobec1.1	7.50699e-29	-0.417263	0.356	0.494	9.87394e-25	3	Apobec1	-0.138
Ms4a8a.1	1.06929e-28	-0.410611	0.414	0.548	1.40643e-24	3	Ms4a8a	-0.134
Pou2f2	1.1283e-28	-0.424176	0.436	0.561	1.48405e-24	3	Pou2f2	-0.125
Fcgr1.1	1.36509e-28	-0.527035	0.291	0.445	1.7955e-24	3	Fcgr1	-0.154
Pid1.1	3.59379e-28	-0.329994	0.765	0.795	4.72691e-24	3	Pid1	-0.03
Cd74.3	3.79692e-28	-1.77529	0.328	0.468	4.99408e-24	3	Cd74	-0.14
Hopx.1	4.25999e-28	-0.411404	0.521	0.6	5.60316e-24	3	Hopx	-0.079
Oasl2.2	8.65433e-28	-0.461821	0.101	0.286	1.1383e-23	3	Oasl2	-0.185
Ptpn1	2.32941e-27	-0.323971	0.756	0.754	3.06387e-23	3	Ptpn1	0.002
Sema4d	2.74369e-27	-0.380095	0.236	0.399	3.60878e-23	3	Sema4d	-0.163
Fam174a	3.62312e-27	-0.365598	0.641	0.661	4.76549e-23	3	Fam174a	-0.02
Gm5150.2	3.58993e-26	-0.402472	0.162	0.336	4.72183e-22	3	Gm5150	-0.174
Ogt	3.77587e-26	-0.369218	0.43	0.537	4.96641e-22	3	Ogt	-0.107
Hmox1	5.84835e-26	-0.382462	0.266	0.421	7.69234e-22	3	Hmox1	-0.155
Mcl1.1	1.05965e-25	-0.352644	0.57	0.635	1.39376e-21	3	Mcl1	-0.065
Apbb1ip	1.57754e-25	-0.326379	0.756	0.738	2.07494e-21	3	Apbb1ip	0.018
Metrnl.1	1.70665e-25	-0.376344	0.198	0.366	2.24475e-21	3	Metrnl	-0.168
Sh3glb1	2.00706e-25	-0.262487	0.898	0.87	2.63989e-21	3	Sh3glb1	0.028
Camkk2	2.67071e-25	-0.317477	0.765	0.751	3.51278e-21	3	Camkk2	0.014
AI662270	2.67851e-25	-0.31969	0.784	0.747	3.52304e-21	3	AI662270	0.037
Shisa5.1	3.10536e-25	-0.260548	0.928	0.91	4.08448e-21	3	Shisa5	0.018
Cd68	7.12928e-25	-0.280548	0.855	0.875	9.37715e-21	3	Cd68	-0.02
Nupr1	8.97733e-25	-0.376841	0.479	0.555	1.18079e-20	3	Nupr1	-0.076
Itm2c	1.09747e-24	-0.347559	0.561	0.611	1.4435e-20	3	Itm2c	-0.05
Eif3m	1.23334e-24	-0.251869	0.871	0.863	1.62221e-20	3	Eif3m	0.008
Bri3	1.28553e-24	-0.260051	0.906	0.86	1.69086e-20	3	Bri3	0.046
Sh3bgrl	3.18851e-24	-0.30772	0.731	0.723	4.19385e-20	3	Sh3bgrl	0.008
Clec12a	4.73663e-24	-0.28198	0.868	0.852	6.23009e-20	3	Clec12a	0.016
Hspa5.1	5.68822e-24	-0.350827	0.729	0.725	7.48172e-20	3	Hspa5	0.004
Tlr2	9.69957e-24	-0.360438	0.211	0.364	1.27578e-19	3	Tlr2	-0.153
Mpp1	1.49654e-23	-0.344061	0.537	0.586	1.9684e-19	3	Mpp1	-0.049
Irf7.1	1.51556e-23	-0.529616	0.323	0.452	1.99342e-19	3	Irf7	-0.129
Bnip3l	1.99797e-23	-0.29533	0.798	0.783	2.62793e-19	3	Bnip3l	0.015
Zfp36l2	2.05764e-23	-0.264704	0.917	0.9	2.70641e-19	3	Zfp36l2	0.017
Zfp36	2.32161e-23	-0.334925	0.704	0.703	3.05362e-19	3	Zfp36	0.001
AI607873	2.89657e-23	-0.414847	0.381	0.5	3.80986e-19	3	AI607873	-0.119
Cytip	5.09521e-23	-0.299946	0.82	0.8	6.70173e-19	3	Cytip	0.02
Adgre5	6.38808e-23	-0.355424	0.687	0.677	8.40225e-19	3	Adgre5	0.01
Cyp4f18	6.91489e-23	-0.379507	0.605	0.631	9.09516e-19	3	Cyp4f18	-0.026
2700060E02Rik	8.66124e-23	-0.256765	0.849	0.826	1.13921e-18	3	2700060E02Rik	0.023
Fgr.2	2.38954e-22	-0.345441	0.483	0.565	3.14296e-18	3	Fgr	-0.082
Plin2	3.78358e-22	-0.306165	0.723	0.723	4.97654e-18	3	Plin2	0
Itgam	4.63086e-22	-0.345577	0.499	0.572	6.09097e-18	3	Itgam	-0.073
Cd177.2	5.45561e-22	-0.45909	0.531	0.593	7.17577e-18	3	Cd177	-0.062
Adgre1.2	5.58621e-22	-0.375597	0.405	0.498	7.34755e-18	3	Adgre1	-0.093
Neurl3	8.03249e-22	-0.284798	0.088	0.242	1.05651e-17	3	Neurl3	-0.154
Pgd	1.25895e-21	-0.252652	0.861	0.839	1.65589e-17	3	Pgd	0.022
Cd84	1.49118e-21	-0.345803	0.542	0.596	1.96135e-17	3	Cd84	-0.054
Sp100	1.68462e-21	-0.345093	0.787	0.741	2.21578e-17	3	Sp100	0.046
Tnfrsf1b	1.71723e-21	-0.356902	0.4	0.491	2.25867e-17	3	Tnfrsf1b	-0.091
Ptpro	1.86595e-21	-0.323992	0.633	0.655	2.45429e-17	3	Ptpro	-0.022
P2ry6	2.64756e-21	-0.285749	0.129	0.283	3.48233e-17	3	P2ry6	-0.154
Ifi47.1	2.76821e-21	-0.471577	0.261	0.398	3.64102e-17	3	Ifi47	-0.137
Hexb	8.97555e-21	-0.275241	0.828	0.801	1.18055e-16	3	Hexb	0.027
Zfos1.1	1.09362e-20	-0.369442	0.647	0.641	1.43844e-16	3	Zfos1	0.006
Cd180	6.19813e-20	-0.331151	0.279	0.402	8.1524e-16	3	Cd180	-0.123
Cyth4	8.69173e-20	-0.310167	0.55	0.58	1.14322e-15	3	Cyth4	-0.03
Snap23	2.79847e-19	-0.33672	0.403	0.473	3.68083e-15	3	Snap23	-0.07
Hck	4.74088e-19	-0.287273	0.723	0.719	6.23568e-15	3	Hck	0.004
Phf11b.1	9.93993e-19	-0.419517	0.2	0.328	1.3074e-14	3	Phf11b	-0.128
Itga4	1.37624e-18	-0.329999	0.502	0.552	1.81017e-14	3	Itga4	-0.05
Il13ra1	1.92957e-18	-0.261109	0.096	0.233	2.53796e-14	3	Il13ra1	-0.137
Xaf1	4.23651e-18	-0.349479	0.271	0.383	5.57228e-14	3	Xaf1	-0.112
Paip2	4.88571e-18	-0.279214	0.69	0.669	6.42618e-14	3	Paip2	0.021
Cstb	5.68512e-18	-0.251696	0.869	0.829	7.47764e-14	3	Cstb	0.04
Gdpd3	6.48779e-18	-0.357057	0.296	0.4	8.53339e-14	3	Gdpd3	-0.104
Sirpa	1.00694e-17	-0.273192	0.764	0.722	1.32442e-13	3	Sirpa	0.042
Mxd4	1.09962e-17	-0.262818	0.121	0.257	1.44633e-13	3	Mxd4	-0.136
Pla2g7.3	2.68424e-17	-0.326371	0.071	0.199	3.53058e-13	3	Pla2g7	-0.128
Trim30a	6.03208e-17	-0.358056	0.465	0.526	7.934e-13	3	Trim30a	-0.061
9930111J21Rik2	6.9723e-17	-0.315679	0.471	0.519	9.17067e-13	3	9930111J21Rik2	-0.048
Il10ra	1.1612e-16	-0.315303	0.238	0.349	1.52732e-12	3	Il10ra	-0.111
Ppt1	1.34562e-16	-0.303944	0.591	0.583	1.7699e-12	3	Ppt1	0.008
1600010M07Rik	1.3738e-16	-0.281587	0.175	0.298	1.80697e-12	3	1600010M07Rik	-0.123
Slamf8	1.5199e-16	-0.25955	0.083	0.21	1.99912e-12	3	Slamf8	-0.127
Nxpe4.2	1.6403e-16	-0.305749	0.17	0.294	2.15749e-12	3	Nxpe4	-0.124
Akap13	2.85845e-16	-0.254244	0.786	0.741	3.75972e-12	3	Akap13	0.045
Ubl3	3.53531e-16	-0.256988	0.732	0.697	4.64999e-12	3	Ubl3	0.035
Plek	4.2036e-16	-0.310255	0.254	0.36	5.52899e-12	3	Plek	-0.106
Btg2	4.73387e-16	-0.261502	0.753	0.736	6.22646e-12	3	Btg2	0.017
Isg15.2	6.8137e-16	-0.537112	0.165	0.291	8.96206e-12	3	Isg15	-0.126
Cyp27a1	7.89355e-16	-0.275124	0.156	0.277	1.03824e-11	3	Cyp27a1	-0.121
Tsc22d3	9.52663e-16	-0.311996	0.685	0.651	1.25304e-11	3	Tsc22d3	0.034
Irgm1	1.01739e-15	-0.338139	0.216	0.328	1.33817e-11	3	Irgm1	-0.112
Cebpa	1.76883e-15	-0.298995	0.427	0.482	2.32655e-11	3	Cebpa	-0.055
Bst2.1	2.8372e-15	-0.358397	0.671	0.657	3.73177e-11	3	Bst2	0.014
Dusp3	5.26922e-15	-0.2908	0.22	0.334	6.93061e-11	3	Dusp3	-0.114
Cmtm6	6.54887e-15	-0.279407	0.557	0.566	8.61373e-11	3	Cmtm6	-0.009
Ssh2.2	7.69416e-15	-0.309088	0.433	0.485	1.01201e-10	3	Ssh2	-0.052
Ninj1	3.04793e-14	-0.280007	0.639	0.62	4.00895e-10	3	Ninj1	0.019
Tmem71	3.29699e-14	-0.263002	0.203	0.309	4.33653e-10	3	Tmem71	-0.106
Myd88	4.06276e-14	-0.281254	0.391	0.445	5.34375e-10	3	Myd88	-0.054
S100a9.1	4.46801e-14	1.3189	0.191	0.09	5.87677e-10	3	S100a9	0.101
Cd300lb	4.81646e-14	-0.288267	0.326	0.407	6.33509e-10	3	Cd300lb	-0.081
Ppfia4	5.53605e-14	-0.26965	0.57	0.573	7.28156e-10	3	Ppfia4	-0.003
Dusp6.2	6.36064e-14	-0.320501	0.164	0.274	8.36615e-10	3	Dusp6	-0.11
Mnda.1	6.87452e-14	-0.430931	0.683	0.643	9.04206e-10	3	Mnda	0.04
Adssl1	8.21722e-14	-0.262706	0.723	0.678	1.08081e-09	3	Adssl1	0.045
Tmem106a	1.83138e-13	-0.271792	0.219	0.315	2.40881e-09	3	Tmem106a	-0.096
Dusp22	2.53865e-13	-0.286487	0.441	0.478	3.33908e-09	3	Dusp22	-0.037
Arl5c	2.70253e-13	-0.297337	0.466	0.499	3.55464e-09	3	Arl5c	-0.033
Slc11a1	2.95815e-13	-0.279611	0.25	0.347	3.89086e-09	3	Slc11a1	-0.097
Tmem176b.2	7.1117e-13	-0.574448	0.31	0.396	9.35402e-09	3	Tmem176b	-0.086
Mafb	8.19627e-13	-0.291534	0.135	0.244	1.07806e-08	3	Mafb	-0.109
Lrrc25	1.60843e-12	-0.266126	0.524	0.533	2.11557e-08	3	Lrrc25	-0.009
Lipa	3.29759e-12	-0.279197	0.485	0.506	4.33732e-08	3	Lipa	-0.021
Rnf114	4.30186e-12	-0.282263	0.394	0.44	5.65824e-08	3	Rnf114	-0.046
Gsto1.2	4.80966e-12	-0.267733	0.699	0.653	6.32614e-08	3	Gsto1	0.046
Fam129a	5.85413e-12	-0.270604	0.334	0.401	7.69994e-08	3	Fam129a	-0.067
2023-03-01	6.92279e-12	-0.271558	0.296	0.37	9.10554e-08	3	2023-03-01	-0.074
Gm42418.1	8.23893e-12	1.25568	0.564	0.365	1.08367e-07	3	Gm42418	0.199
Tprgl	1.0277e-11	-0.252898	0.553	0.55	1.35174e-07	3	Tprgl	0.003
Il6ra	1.04895e-11	-0.254971	0.671	0.634	1.37969e-07	3	Il6ra	0.037
Pkib	1.85586e-11	-0.284943	0.324	0.388	2.44101e-07	3	Pkib	-0.064
Lyz1.2	2.28125e-11	-0.356959	0.444	0.467	3.00053e-07	3	Lyz1	-0.023
Dram2	2.35371e-11	-0.265792	0.326	0.381	3.09583e-07	3	Dram2	-0.055
Mettl9	2.67269e-11	-0.268345	0.556	0.545	3.5154e-07	3	Mettl9	0.011
Pnrc1	3.0809e-11	-0.27484	0.477	0.493	4.0523e-07	3	Pnrc1	-0.016
Rbks	3.28738e-11	-0.291856	0.531	0.53	4.32388e-07	3	Rbks	0.001
Ifit3.2	3.90291e-11	-0.386994	0.038	0.122	5.1335e-07	3	Ifit3	-0.084
Casp1	4.01001e-11	-0.260247	0.48	0.492	5.27437e-07	3	Casp1	-0.012
Ldlrad3	8.46334e-11	-0.267369	0.34	0.403	1.11318e-06	3	Ldlrad3	-0.063
Lgmn	9.01604e-11	-0.303233	0.337	0.384	1.18588e-06	3	Lgmn	-0.047
Evl	9.95139e-11	-0.262468	0.427	0.451	1.30891e-06	3	Evl	-0.024
Marcks.1	1.57264e-10	-0.302632	0.214	0.295	2.0685e-06	3	Marcks	-0.081
Lpl.1	6.43034e-10	-0.435931	0.238	0.31	8.45782e-06	3	Lpl	-0.072
Smim4	1.08596e-09	-0.256655	0.524	0.509	1.42837e-05	3	Smim4	0.015
Rnf149	1.42906e-09	-0.253371	0.515	0.511	1.87964e-05	3	Rnf149	0.004
Nfkbia	1.80046e-09	-0.256471	0.751	0.691	2.36814e-05	3	Nfkbia	0.06
Stat3	1.23146e-08	-0.253619	0.425	0.437	0.000161973	3	Stat3	-0.012
Lgals9	3.70048e-08	-0.264213	0.35	0.382	0.000486724	3	Lgals9	-0.032
Pyhin1.1	2.65888e-07	-0.305192	0.709	0.638	0.00349723	3	Pyhin1	0.071
Tor3a	9.88055e-07	-0.261481	0.364	0.375	0.0129959	3	Tor3a	-0.011
Ms4a6d	1.61826e-05	-0.279433	0.356	0.373	0.21285	3	Ms4a6d	-0.017
Hbb-bs	2.78281e-05	3.04951	0.142	0.085	0.366024	3	Hbb-bs	0.057
Stat1.1	0.000194059	-0.257758	0.494	0.459	1	3	Stat1	0.035
H2-DMb1	0.00055379	-0.265372	0.575	0.509	1	3	H2-DMb1	0.066
Trf.3	0.00122115	-0.339904	0.546	0.489	1	3	Trf	0.057
H2-Ab1.3	3.72432e-303	2.81572	0.694	0.083	4.8986e-299	4	H2-Ab1	0.611
H2-Eb1	2.00701e-294	2.17801	0.511	0.035	2.63981e-290	4	H2-Eb1	0.476
H2-Aa.3	5.52375e-288	2.85618	0.653	0.076	7.26539e-284	4	H2-Aa	0.577
Ciita	7.54403e-188	0.311566	0.207	0.004	9.92266e-184	4	Ciita	0.203
Cd74.4	2.68293e-181	3.26553	0.906	0.419	3.52886e-177	4	Cd74	0.487
Slamf7	7.87248e-177	0.407601	0.277	0.014	1.03547e-172	4	Slamf7	0.263
Cd209a	6.54224e-150	1.48583	0.409	0.053	8.60501e-146	4	Cd209a	0.356
Ace	7.90564e-126	0.458939	0.239	0.017	1.03983e-121	4	Ace	0.222
Tmem176b.3	3.79351e-106	1.19081	0.788	0.358	4.98961e-102	4	Tmem176b	0.43
Ly6c2.2	6.04163e-103	-0.772834	0.954	0.998	7.94656e-99	4	Ly6c2	-0.044
H2-DMb1.1	4.54544e-84	1.07672	0.788	0.497	5.97861e-80	4	H2-DMb1	0.291
Slpi	5.71905e-77	-0.978525	0.352	0.775	7.52227e-73	4	Slpi	-0.423
Rps9	2.34207e-74	0.261002	1	1	3.08053e-70	4	Rps9	0
Rps27.1	2.90281e-74	0.266401	1	1	3.81807e-70	4	Rps27	0
H2-DMa.1	2.96681e-73	0.706231	0.935	0.82	3.90224e-69	4	H2-DMa	0.115
Tmem176a	9.70098e-72	0.862079	0.602	0.239	1.27597e-67	4	Tmem176a	0.363
S100a11.1	1.88951e-71	-0.597834	0.93	0.987	2.48528e-67	4	S100a11	-0.057
Hp	2.73057e-71	-0.599286	0.849	0.987	3.59152e-67	4	Hp	-0.138
Tmsb10.2	2.21596e-67	-0.400054	1	1	2.91465e-63	4	Tmsb10	0
Hmgb2.4	4.12147e-67	-0.982464	0.927	0.984	5.42097e-63	4	Hmgb2	-0.057
Adgre4	8.74679e-66	0.507612	0.374	0.094	1.15047e-61	4	Adgre4	0.28
Txn1.3	2.84712e-62	-0.534728	0.879	0.957	3.74481e-58	4	Txn1	-0.078
Hpgd.4	2.22691e-61	0.768755	0.656	0.294	2.92905e-57	4	Hpgd	0.362
Flt3	6.50372e-59	0.350923	0.242	0.044	8.55434e-55	4	Flt3	0.198
H2-D1.1	4.64143e-57	0.387901	1	0.999	6.10487e-53	4	H2-D1	0.001
Fn1	4.55818e-56	-0.578688	0.828	0.965	5.99537e-52	4	Fn1	-0.137
Pkm	5.1148e-56	-0.386508	0.973	0.99	6.72749e-52	4	Pkm	-0.017
Sell	1.87868e-55	-0.616355	0.419	0.78	2.47102e-51	4	Sell	-0.361
Tspan13	1.20467e-54	0.476533	0.468	0.162	1.5845e-50	4	Tspan13	0.306
Cd244	1.56019e-54	0.408667	0.32	0.08	2.05212e-50	4	Cd244	0.24
Arhgdib	5.73773e-54	-0.330778	0.995	0.997	7.54684e-50	4	Arhgdib	-0.002
Pltp	1.42844e-52	0.338927	0.21	0.036	1.87882e-48	4	Pltp	0.174
Batf3	4.14566e-52	0.418272	0.352	0.1	5.45278e-48	4	Batf3	0.252
Lgals3.1	6.90224e-52	-0.30257	0.995	1	9.07852e-48	4	Lgals3	-0.005
Malat1.3	1.00571e-50	0.474378	1	1	1.32281e-46	4	Malat1	0
Prdx1	3.18891e-49	-0.383075	0.96	0.985	4.19437e-45	4	Prdx1	-0.025
Mgst1.3	3.30465e-49	-0.497434	0.804	0.967	4.3466e-45	4	Mgst1	-0.163
Hspa8.1	1.18074e-48	0.349658	1	0.998	1.55303e-44	4	Hspa8	0.002
Marcks.2	5.83388e-48	0.517464	0.583	0.265	7.6733e-44	4	Marcks	0.318
Plbd1.3	8.56696e-48	0.510795	0.922	0.778	1.12681e-43	4	Plbd1	0.144
Rbm3.3	1.91756e-46	-0.38171	0.978	0.994	2.52216e-42	4	Rbm3	-0.016
Lgals1.4	5.688e-46	-0.542175	0.895	0.967	7.48142e-42	4	Lgals1	-0.072
AF251705.4	1.32136e-45	0.573341	0.645	0.338	1.73798e-41	4	AF251705	0.307
B2m.1	1.44317e-45	0.300141	1	0.999	1.8982e-41	4	B2m	0.001
S100a10.3	7.72318e-44	-0.505735	0.874	0.96	1.01583e-39	4	S100a10	-0.086
Slamf8.1	1.72146e-43	0.370667	0.462	0.177	2.26424e-39	4	Slamf8	0.285
Ctss.3	3.70016e-43	0.35062	0.987	0.995	4.86682e-39	4	Ctss	-0.008
Gngt2.4	7.08132e-43	0.941069	0.707	0.463	9.31406e-39	4	Gngt2	0.244
C3	1.25016e-42	-0.530172	0.444	0.763	1.64434e-38	4	C3	-0.319
F13a1	6.8079e-42	-0.403237	0.86	0.982	8.95443e-38	4	F13a1	-0.122
Capg.3	8.03249e-42	-0.446659	0.817	0.956	1.05651e-37	4	Capg	-0.139
Cst3.1	2.03686e-41	0.272792	0.997	1	2.67908e-37	4	Cst3	-0.003
Srgn.4	3.13835e-41	0.513624	0.847	0.657	4.12787e-37	4	Srgn	0.19
Tppp3	2.27547e-40	0.730085	0.226	0.055	2.99293e-36	4	Tppp3	0.171
Shfm1	3.05146e-40	-0.265503	0.995	0.997	4.01358e-36	4	Shfm1	-0.002
Eno3	6.92387e-40	0.37854	0.14	0.022	9.10697e-36	4	Eno3	0.118
H2-K1.1	7.01238e-40	0.448946	0.968	0.941	9.22338e-36	4	H2-K1	0.027
Gm2a.1	1.29798e-39	0.432368	0.981	0.959	1.70723e-35	4	Gm2a	0.022
Gapdh.2	2.5333e-39	-0.337466	0.987	0.994	3.33205e-35	4	Gapdh	-0.007
Trf.4	2.68918e-39	0.613588	0.728	0.479	3.53708e-35	4	Trf	0.249
Myl6	3.92888e-39	-0.29108	0.992	0.996	5.16765e-35	4	Myl6	-0.004
Hfe	1.18479e-38	0.440404	0.419	0.175	1.55836e-34	4	Hfe	0.244
Abi3.3	3.91954e-38	0.476336	0.476	0.208	5.15537e-34	4	Abi3	0.268
Prdx5.2	7.40032e-38	-0.338653	0.949	0.996	9.73364e-34	4	Prdx5	-0.047
Hspa1a.2	9.6484e-38	0.73887	0.422	0.172	1.26905e-33	4	Hspa1a	0.25
C1galt1c1	1.75352e-37	-0.511158	0.43	0.73	2.3064e-33	4	C1galt1c1	-0.3
Chil3	1.2135e-36	-1.185	0.492	0.748	1.59612e-32	4	Chil3	-0.256
Fabp5.3	3.68277e-36	-0.622591	0.306	0.608	4.84395e-32	4	Fabp5	-0.302
Csf1r.3	3.91523e-36	0.474698	0.871	0.737	5.1497e-32	4	Csf1r	0.134
Apoe.4	6.13119e-36	1.15164	0.793	0.656	8.06435e-32	4	Apoe	0.137
Psma7.1	1.23234e-35	-0.278756	0.984	0.994	1.62089e-31	4	Psma7	-0.01
Anxa2	3.17973e-35	-0.292284	0.965	0.991	4.1823e-31	4	Anxa2	-0.026
Cd300a.3	4.0927e-35	0.42118	0.909	0.802	5.38313e-31	4	Cd300a	0.107
Cfl1.1	8.61346e-35	-0.263185	0.997	0.998	1.13293e-30	4	Cfl1	-0.001
Cx3cr1.3	2.20813e-34	0.43276	0.777	0.534	2.90436e-30	4	Cx3cr1	0.243
Hmgn2.4	7.91049e-34	-0.762256	0.274	0.559	1.04047e-29	4	Hmgn2	-0.285
Tspo.2	4.33778e-33	-0.31959	0.957	0.984	5.70549e-29	4	Tspo	-0.027
Cotl1	1.65491e-32	-0.282182	0.973	0.989	2.17671e-28	4	Cotl1	-0.016
H2afz.4	1.76101e-32	-0.4171	0.992	0.999	2.31625e-28	4	H2afz	-0.007
Pid1.2	2.66245e-32	0.402389	0.909	0.783	3.50192e-28	4	Pid1	0.126
S100a6.2	3.38372e-32	-0.25088	0.995	1	4.45061e-28	4	S100a6	-0.005
Cfp.3	1.00305e-31	-0.43491	0.476	0.773	1.31931e-27	4	Cfp	-0.297
Adrbk2	1.70796e-31	0.358837	0.392	0.17	2.24648e-27	4	Adrbk2	0.222
Pgam1.3	3.52085e-31	-0.391107	0.71	0.859	4.63097e-27	4	Pgam1	-0.149
Aprt	3.74715e-31	-0.405248	0.747	0.911	4.92863e-27	4	Aprt	-0.164
Cox6c	5.36082e-31	-0.282795	0.965	0.985	7.05109e-27	4	Cox6c	-0.02
Lbr.3	1.15231e-30	-0.441001	0.602	0.795	1.51564e-26	4	Lbr	-0.193
Sirpb1c.4	3.29027e-30	0.557613	0.758	0.582	4.32769e-26	4	Sirpb1c	0.176
Ifngr1.3	3.79108e-30	0.414176	0.93	0.878	4.98641e-26	4	Ifngr1	0.052
Ly86.1	4.3603e-30	0.311313	0.965	0.934	5.7351e-26	4	Ly86	0.031
Dusp6.3	2.25782e-29	0.405532	0.489	0.245	2.96971e-25	4	Dusp6	0.244
Ier5.2	2.45954e-29	0.39756	0.828	0.657	3.23504e-25	4	Ier5	0.171
Cox5b.2	2.57852e-29	-0.312103	0.922	0.961	3.39152e-25	4	Cox5b	-0.039
Prdx6	5.23838e-29	-0.370317	0.683	0.853	6.89004e-25	4	Prdx6	-0.17
Ethe1	2.59629e-27	-0.367194	0.651	0.819	3.4149e-23	4	Ethe1	-0.168
Ndufa4	3.47362e-27	-0.285658	0.919	0.958	4.56886e-23	4	Ndufa4	-0.039
Emb	5.10503e-27	-0.280485	0.906	0.972	6.71464e-23	4	Emb	-0.066
Ppia.3	8.20469e-27	-0.375875	1	0.999	1.07916e-22	4	Ppia	0.001
Fyb.3	2.01861e-26	0.437352	0.825	0.734	2.65507e-22	4	Fyb	0.091
Sirpb1b.4	5.42977e-26	0.41565	0.696	0.473	7.14178e-22	4	Sirpb1b	0.223
Dstn.2	6.17988e-26	-0.372219	0.675	0.837	8.12839e-22	4	Dstn	-0.162
2810417H13Rik.3	3.49065e-25	-0.8543	0.105	0.364	4.59125e-21	4	2810417H13Rik	-0.259
Mrpl33	1.7851e-24	-0.252638	0.97	0.99	2.34794e-20	4	Mrpl33	-0.02
Rgs2.3	3.55016e-24	0.316146	0.965	0.94	4.66952e-20	4	Rgs2	0.025
Rtp4.3	1.09704e-23	0.387161	0.487	0.255	1.44294e-19	4	Rtp4	0.232
Fth1.1	1.44675e-23	0.258564	1	0.998	1.90291e-19	4	Fth1	0.002
Vapa	2.78079e-23	-0.280608	0.766	0.869	3.65757e-19	4	Vapa	-0.103
Gmfg.1	5.26872e-23	-0.259087	0.949	0.971	6.92994e-19	4	Gmfg	-0.022
Cox7a2.1	5.4563e-23	-0.269926	0.892	0.936	7.17667e-19	4	Cox7a2	-0.044
Atp5k.1	1.1393e-22	-0.27831	0.858	0.926	1.49853e-18	4	Atp5k	-0.068
Atp5j.1	2.55827e-22	-0.273031	0.898	0.943	3.36489e-18	4	Atp5j	-0.045
Ccnb2.4	3.32622e-22	-0.597185	0.105	0.343	4.37498e-18	4	Ccnb2	-0.238
Ctsd	8.05542e-22	-0.32312	0.591	0.8	1.05953e-17	4	Ctsd	-0.209
Snrpg.3	8.36966e-22	-0.270313	0.887	0.94	1.10086e-17	4	Snrpg	-0.053
Prtn3.3	8.50605e-22	-0.712686	0.191	0.429	1.1188e-17	4	Prtn3	-0.238
Jund	1.03521e-21	0.404772	0.446	0.252	1.36162e-17	4	Jund	0.194
Lgmn.1	1.11313e-21	0.403574	0.556	0.366	1.4641e-17	4	Lgmn	0.19
Ran.4	1.18336e-21	-0.491943	0.669	0.791	1.55647e-17	4	Ran	-0.122
Anp32b.4	1.56508e-21	-0.416779	0.761	0.866	2.05854e-17	4	Anp32b	-0.105
Ccr1	2.06802e-21	-0.337047	0.094	0.336	2.72006e-17	4	Ccr1	-0.242
Ckb	2.66867e-21	0.294717	0.374	0.181	3.51011e-17	4	Ckb	0.193
Pgd.1	4.22952e-21	-0.286514	0.675	0.853	5.56309e-17	4	Pgd	-0.178
Mmp8	4.2703e-21	-0.386548	0.258	0.514	5.61673e-17	4	Mmp8	-0.256
Aif1	5.50819e-21	0.491975	0.648	0.499	7.24493e-17	4	Aif1	0.149
Stmn1.4	6.18549e-21	-0.808051	0.277	0.485	8.13578e-17	4	Stmn1	-0.208
Fam96a.1	8.57963e-21	-0.279209	0.844	0.929	1.12848e-16	4	Fam96a	-0.085
Tceb2.2	9.88437e-21	-0.270933	0.901	0.936	1.30009e-16	4	Tceb2	-0.035
Anxa1	1.14277e-20	-0.265655	0.575	0.801	1.50309e-16	4	Anxa1	-0.226
Pou2f2.1	1.88355e-20	0.381979	0.688	0.537	2.47744e-16	4	Pou2f2	0.151
F10	2.02025e-20	-0.328839	0.336	0.597	2.65724e-16	4	F10	-0.261
Cdca3.4	2.53445e-20	-0.455751	0.089	0.312	3.33356e-16	4	Cdca3	-0.223
Snrpf.3	4.43487e-20	-0.298047	0.785	0.857	5.83318e-16	4	Snrpf	-0.072
Plp2.3	4.89298e-20	-0.309913	0.457	0.693	6.43574e-16	4	Plp2	-0.236
Tuba4a.4	5.50305e-20	-0.490339	0.325	0.538	7.23816e-16	4	Tuba4a	-0.213
Sepp1.3	5.99767e-20	0.288742	0.898	0.8	7.88874e-16	4	Sepp1	0.098
Id1.1	2.3551e-19	-0.304617	0.073	0.291	3.09767e-15	4	Id1	-0.218
Nr4a1	7.80483e-19	0.279307	0.266	0.116	1.02657e-14	4	Nr4a1	0.15
Cdca8.4	8.92469e-19	-0.439462	0.073	0.283	1.17386e-14	4	Cdca8	-0.21
Gstm1	2.28455e-18	-0.322551	0.535	0.733	3.00487e-14	4	Gstm1	-0.198
Srsf3.2	2.87076e-18	-0.300479	0.815	0.883	3.77591e-14	4	Srsf3	-0.068
Tubb4b.3	3.1313e-18	-0.601313	0.242	0.452	4.11859e-14	4	Tubb4b	-0.21
Cisd1	4.73071e-18	-0.281786	0.304	0.532	6.2223e-14	4	Cisd1	-0.228
Clec4a3.3	6.92176e-18	0.29489	0.839	0.75	9.10419e-14	4	Clec4a3	0.089
Mcl1.2	7.10657e-18	0.299946	0.766	0.618	9.34727e-14	4	Mcl1	0.148
2700094K13Rik.3	8.68969e-18	-0.360459	0.462	0.642	1.14296e-13	4	2700094K13Rik	-0.18
H2afv.4	1.01369e-17	-0.456118	0.546	0.685	1.3333e-13	4	H2afv	-0.139
Tmem256.1	1.01674e-17	-0.284373	0.75	0.863	1.33732e-13	4	Tmem256	-0.113
Txnip.2	1.40435e-17	0.294437	0.855	0.75	1.84714e-13	4	Txnip	0.105
Sema4d.1	1.49604e-17	0.313177	0.546	0.369	1.96774e-13	4	Sema4d	0.177
Zfos1.2	1.86155e-17	0.326729	0.734	0.636	2.4485e-13	4	Zfos1	0.098
Prdx4.3	2.15845e-17	-0.355618	0.358	0.558	2.83901e-13	4	Prdx4	-0.2
BC028528.2	2.33249e-17	0.312768	0.745	0.633	3.06792e-13	4	BC028528	0.112
Pla2g7.4	2.93729e-17	0.35996	0.339	0.174	3.86342e-13	4	Pla2g7	0.165
Fcgr2b.1	2.94665e-17	0.399104	0.645	0.513	3.87573e-13	4	Fcgr2b	0.132
Glipr2	3.35679e-17	-0.277291	0.374	0.604	4.41519e-13	4	Glipr2	-0.23
Eif5a.3	6.10406e-17	-0.25325	0.906	0.947	8.02867e-13	4	Eif5a	-0.041
Ms4a6b.2	7.20536e-17	0.272544	0.914	0.872	9.47721e-13	4	Ms4a6b	0.042
Rnaseh2c.2	8.09783e-17	-0.304692	0.573	0.718	1.06511e-12	4	Rnaseh2c	-0.145
Fam105a	9.23335e-17	0.269088	0.825	0.733	1.21446e-12	4	Fam105a	0.092
Ptprc.3	9.49975e-17	0.279415	0.892	0.841	1.2495e-12	4	Ptprc	0.051
Serpinb1a.2	9.70989e-17	-0.290394	0.148	0.362	1.27714e-12	4	Serpinb1a	-0.214
Lsm5.3	9.7319e-17	-0.335546	0.546	0.705	1.28004e-12	4	Lsm5	-0.159
Cdkn3.4	9.81589e-17	-0.361961	0.054	0.239	1.29108e-12	4	Cdkn3	-0.185
Clec4a1.3	1.05626e-16	0.296945	0.839	0.735	1.3893e-12	4	Clec4a1	0.104
Mki67.3	1.18489e-16	-0.411386	0.086	0.282	1.55849e-12	4	Mki67	-0.196
Lamtor4	1.66742e-16	-0.25151	0.812	0.915	2.19315e-12	4	Lamtor4	-0.103
Anxa3.1	3.03706e-16	-0.278199	0.237	0.463	3.99465e-12	4	Anxa3	-0.226
Setd8	4.48107e-16	-0.280671	0.231	0.445	5.89395e-12	4	Setd8	-0.214
Cks1b.4	6.28697e-16	-0.472375	0.185	0.373	8.26925e-12	4	Cks1b	-0.188
Ass1.3	7.08231e-16	-0.38975	0.277	0.477	9.31536e-12	4	Ass1	-0.2
Klf2.3	7.19561e-16	0.379185	0.895	0.809	9.46438e-12	4	Klf2	0.086
Lmnb1.4	7.37829e-16	-0.511005	0.288	0.462	9.70466e-12	4	Lmnb1	-0.174
Elane.4	7.38592e-16	-0.825143	0.048	0.223	9.71469e-12	4	Elane	-0.175
Btg2.1	7.91526e-16	0.310415	0.806	0.733	1.04109e-11	4	Btg2	0.073
Birc5.4	8.37289e-16	-0.619152	0.167	0.351	1.10129e-11	4	Birc5	-0.184
Hmgb1.4	1.00057e-15	-0.466929	0.895	0.914	1.31604e-11	4	Hmgb1	-0.019
Spc24.3	1.0553e-15	-0.404792	0.099	0.287	1.38804e-11	4	Spc24	-0.188
Asf1b.3	1.14401e-15	-0.351803	0.067	0.247	1.50471e-11	4	Asf1b	-0.18
Btg1.3	2.04546e-15	0.264404	0.962	0.948	2.6904e-11	4	Btg1	0.014
Tnfrsf1b.1	2.23281e-15	0.301493	0.621	0.47	2.93682e-11	4	Tnfrsf1b	0.151
P2ry6.1	2.33282e-15	0.268175	0.425	0.254	3.06836e-11	4	P2ry6	0.171
Cstb.1	4.32845e-15	-0.26275	0.71	0.842	5.69321e-11	4	Cstb	-0.132
Rnaseh2b.3	5.19341e-15	-0.297391	0.156	0.346	6.83089e-11	4	Rnaseh2b	-0.19
Tacc3.3	5.40085e-15	-0.251309	0.054	0.227	7.10373e-11	4	Tacc3	-0.173
Pi16	8.59988e-15	-0.277881	0.333	0.541	1.13114e-10	4	Pi16	-0.208
Il10ra.1	1.0452e-14	0.252925	0.495	0.326	1.37476e-10	4	Il10ra	0.169
Aes.1	1.11467e-14	-0.285872	0.565	0.712	1.46613e-10	4	Aes	-0.147
Smc4.3	1.24061e-14	-0.472264	0.188	0.372	1.63177e-10	4	Smc4	-0.184
Gm9844	1.72485e-14	-0.26772	0.659	0.794	2.2687e-10	4	Gm9844	-0.135
Cd48	1.88086e-14	0.261456	0.938	0.906	2.47389e-10	4	Cd48	0.032
Tuba1b.3	1.9372e-14	-0.700462	0.704	0.779	2.548e-10	4	Tuba1b	-0.075
Top2a.3	2.75746e-14	-0.4512	0.073	0.247	3.62688e-10	4	Top2a	-0.174
Ndufc1	2.82857e-14	-0.253984	0.581	0.732	3.72042e-10	4	Ndufc1	-0.151
Smc2.3	2.95039e-14	-0.369794	0.086	0.257	3.88064e-10	4	Smc2	-0.171
S100a13.1	2.95998e-14	-0.259126	0.772	0.851	3.89326e-10	4	S100a13	-0.079
Cenpa.4	3.20505e-14	-0.520495	0.188	0.37	4.21561e-10	4	Cenpa	-0.182
Tmpo.3	3.74975e-14	-0.282645	0.68	0.808	4.93204e-10	4	Tmpo	-0.128
Zfp36.1	4.14995e-14	0.251443	0.793	0.697	5.45843e-10	4	Zfp36	0.096
Clec10a	4.37421e-14	0.379163	0.376	0.23	5.75339e-10	4	Clec10a	0.146
Csk	5.14788e-14	0.252824	0.71	0.603	6.771e-10	4	Csk	0.107
Sepw1.3	5.15616e-14	0.265582	0.782	0.714	6.7819e-10	4	Sepw1	0.068
Lsm2.2	1.27161e-13	-0.260992	0.253	0.446	1.67255e-09	4	Lsm2	-0.193
Ube2c.3	1.45062e-13	-0.583271	0.172	0.346	1.908e-09	4	Ube2c	-0.174
Ddx39.3	1.65571e-13	-0.253241	0.269	0.475	2.17775e-09	4	Ddx39	-0.206
Pygl	2.74925e-13	-0.255837	0.435	0.63	3.61609e-09	4	Pygl	-0.195
Metrnl.2	3.27453e-13	0.304497	0.497	0.336	4.30698e-09	4	Metrnl	0.161
Gm9733.4	3.60195e-13	0.307871	0.664	0.535	4.73764e-09	4	Gm9733	0.129
Cbfa2t3	3.75698e-13	0.273606	0.476	0.334	4.94156e-09	4	Cbfa2t3	0.142
Ccna2.3	5.88157e-13	-0.381424	0.083	0.24	7.73603e-09	4	Ccna2	-0.157
Junb.3	6.29354e-13	0.254932	0.858	0.833	8.2779e-09	4	Junb	0.025
Cdk1.3	6.33859e-13	-0.364852	0.075	0.232	8.33714e-09	4	Cdk1	-0.157
AI839979.1	6.85149e-13	-0.26618	0.651	0.793	9.01176e-09	4	AI839979	-0.142
Bst2.2	7.6408e-13	0.275824	0.745	0.652	1.00499e-08	4	Bst2	0.093
Gda.1	1.15596e-12	-0.253837	0.427	0.644	1.52044e-08	4	Gda	-0.217
Tsc22d3.1	1.40843e-12	0.298356	0.755	0.648	1.8525e-08	4	Tsc22d3	0.107
Skint3	1.50322e-12	0.275663	0.28	0.148	1.97718e-08	4	Skint3	0.132
Plekho1	1.79255e-12	0.261323	0.484	0.339	2.35773e-08	4	Plekho1	0.145
Mcm5.3	1.88907e-12	-0.302003	0.108	0.268	2.4847e-08	4	Mcm5	-0.16
Plac8.3	2.11619e-12	0.26449	0.995	0.997	2.78342e-08	4	Plac8	-0.002
S100a8.3	2.60624e-12	-1.1698	0.194	0.358	3.42799e-08	4	S100a8	-0.164
Mef2c	5.59497e-12	0.26611	0.476	0.331	7.35906e-08	4	Mef2c	0.145
Mrpl51.2	9.72465e-12	-0.264943	0.301	0.464	1.27908e-07	4	Mrpl51	-0.163
Tyms.3	1.30238e-11	-0.279619	0.075	0.222	1.71302e-07	4	Tyms	-0.147
Nfkb1	1.31484e-11	0.285139	0.586	0.467	1.7294e-07	4	Nfkb1	0.119
Ctsg.4	1.9752e-11	-0.402623	0.051	0.187	2.59798e-07	4	Ctsg	-0.136
Cdc20.4	2.07441e-11	-0.332894	0.056	0.195	2.72847e-07	4	Cdc20	-0.139
Adgre5.1	2.31574e-11	0.291542	0.728	0.675	3.04589e-07	4	Adgre5	0.053
Arl5c.1	2.67607e-11	0.287186	0.608	0.487	3.51983e-07	4	Arl5c	0.121
Nabp1	2.72153e-11	0.274193	0.457	0.317	3.57963e-07	4	Nabp1	0.14
Mcm6.2	2.77925e-11	-0.271334	0.073	0.215	3.65554e-07	4	Mcm6	-0.142
Hopx.2	2.79824e-11	-0.254092	0.422	0.603	3.68052e-07	4	Hopx	-0.181
Snrpd1.2	5.17399e-11	-0.295883	0.492	0.615	6.80535e-07	4	Snrpd1	-0.123
Tipin.3	6.74965e-11	-0.28417	0.129	0.272	8.87782e-07	4	Tipin	-0.143
Rrm2.3	8.50233e-11	-0.453036	0.094	0.233	1.11831e-06	4	Rrm2	-0.139
Trappc5	1.24874e-10	0.305187	0.54	0.447	1.64247e-06	4	Trappc5	0.093
Ptma.4	1.79417e-10	-0.387942	0.997	0.998	2.35987e-06	4	Ptma	-0.001
Tuba1c.3	1.94667e-10	-0.33587	0.266	0.415	2.56046e-06	4	Tuba1c	-0.149
Cdk2ap2.1	1.95898e-10	0.251169	0.93	0.921	2.57664e-06	4	Cdk2ap2	0.009
Racgap1.4	5.72631e-10	-0.299775	0.253	0.4	7.53181e-06	4	Racgap1	-0.147
Gmnn.3	6.49125e-10	-0.282317	0.21	0.35	8.53794e-06	4	Gmnn	-0.14
Cks2.4	9.66078e-10	-0.414522	0.39	0.525	1.27068e-05	4	Cks2	-0.135
Ccnb1.4	1.21745e-09	-0.27113	0.056	0.178	1.60131e-05	4	Ccnb1	-0.122
Cbx3.4	1.43462e-09	-0.30221	0.435	0.564	1.88696e-05	4	Cbx3	-0.129
Anp32e.4	1.57372e-09	-0.351903	0.414	0.524	2.06992e-05	4	Anp32e	-0.11
H2afx.4	5.87617e-09	-0.462836	0.207	0.338	7.72893e-05	4	H2afx	-0.131
Nusap1.4	1.07074e-08	-0.318993	0.073	0.187	0.000140834	4	Nusap1	-0.114
Dut.3	1.53008e-08	-0.275588	0.134	0.264	0.000201251	4	Dut	-0.13
Itgal	1.6094e-08	0.326385	0.425	0.329	0.000211684	4	Itgal	0.096
Ube2s.3	4.45497e-08	-0.267809	0.282	0.42	0.000585962	4	Ube2s	-0.138
Dek.3	1.10679e-07	-0.292311	0.745	0.781	0.00145576	4	Dek	-0.036
Pcna.2	1.3996e-07	-0.25867	0.282	0.408	0.00184089	4	Pcna	-0.126
Hist1h2ae.4	5.95985e-07	-0.323078	0.142	0.249	0.00783899	4	Hist1h2ae	-0.107
Clec4b1	1.16901e-06	0.251411	0.28	0.194	0.015376	4	Clec4b1	0.086
Ranbp1.2	8.62926e-06	-0.276989	0.559	0.625	0.113501	4	Ranbp1	-0.066
Serpinb10	1.34168e-05	0.332275	0.462	0.416	0.176472	4	Serpinb10	0.046
Ptp4a3	2.95369e-05	0.269962	0.247	0.175	0.388499	4	Ptp4a3	0.072
Hist1h2ap.4	7.72916e-05	-0.296425	0.14	0.219	1	4	Hist1h2ap	-0.079
Tubb5.3	0.000188333	-0.408421	0.774	0.764	1	4	Tubb5	0.01
S100a9.2	0.00218468	-0.407444	0.054	0.104	1	4	S100a9	-0.05
Ung	1.28626e-224	0.458088	0.398	0.024	1.69182e-220	5	Ung	0.374
Cdca7	2.28307e-166	0.649494	0.55	0.084	3.00292e-162	5	Cdca7	0.466
Hells	3.41969e-149	0.526253	0.49	0.072	4.49792e-145	5	Hells	0.418
Mcm2	6.04993e-130	0.58385	0.559	0.113	7.95747e-126	5	Mcm2	0.446
Mcm6.3	3.8571e-124	0.846216	0.659	0.176	5.07325e-120	5	Mcm6	0.483
Asf1b.4	1.81088e-123	0.563084	0.779	0.199	2.38186e-119	5	Asf1b	0.58
2810417H13Rik.4	2.39446e-122	0.758351	0.937	0.308	3.14943e-118	5	2810417H13Rik	0.629
Mcm3.2	7.0038e-117	0.739874	0.653	0.181	9.2121e-113	5	Mcm3	0.472
Mcm5.4	5.32675e-115	0.774918	0.736	0.225	7.00628e-111	5	Mcm5	0.511
Mcm7.3	1.14846e-113	0.713951	0.702	0.199	1.51056e-109	5	Mcm7	0.503
Stmn1.5	1.03281e-111	0.790285	0.983	0.437	1.35846e-107	5	Stmn1	0.546
Uhrf1.1	3.89897e-111	0.392852	0.461	0.084	5.12832e-107	5	Uhrf1	0.377
Cdk1.4	5.55114e-108	0.698033	0.702	0.189	7.30142e-104	5	Cdk1	0.513
Chaf1b	2.89966e-105	0.331259	0.395	0.063	3.81392e-101	5	Chaf1b	0.332
Tipin.4	1.30365e-104	0.663691	0.728	0.231	1.71469e-100	5	Tipin	0.497
Cdc6	3.18044e-104	0.286739	0.312	0.039	4.18323e-100	5	Cdc6	0.273
Lmnb1.5	4.35877e-104	0.746265	0.931	0.419	5.73308e-100	5	Lmnb1	0.512
Smc2.4	1.06765e-103	0.638494	0.736	0.213	1.40428e-99	5	Smc2	0.523
Tuba1b.4	1.46961e-101	0.774048	1	0.759	1.93298e-97	5	Tuba1b	0.241
Mcm4	1.16604e-98	0.455376	0.516	0.119	1.53369e-94	5	Mcm4	0.397
Lig1.2	2.98955e-98	0.608683	0.579	0.148	3.93215e-94	5	Lig1	0.431
Hmgn2.5	5.92019e-98	0.753797	0.977	0.511	7.78682e-94	5	Hmgn2	0.466
Ccne2.1	8.71807e-97	0.399247	0.358	0.057	1.14669e-92	5	Ccne2	0.301
Ptma.5	8.9913e-97	0.633545	1	0.998	1.18263e-92	5	Ptma	0.002
Gins2.1	6.19093e-96	0.422235	0.476	0.103	8.14293e-92	5	Gins2	0.373
Top2a.4	1.99656e-95	0.640249	0.719	0.203	2.62607e-91	5	Top2a	0.516
Chaf1a.1	1.14545e-92	0.344358	0.436	0.089	1.50661e-88	5	Chaf1a	0.347
Ctss.4	2.97943e-92	-0.754358	0.989	0.994	3.91885e-88	5	Ctss	-0.005
Ifitm3.3	4.86832e-92	-0.603199	1	0.999	6.4033e-88	5	Ifitm3	0.001
Lyz2.3	1.41366e-91	-0.519432	1	1	1.85939e-87	5	Lyz2	0
Dut.4	4.00779e-91	0.737918	0.685	0.227	5.27145e-87	5	Dut	0.458
Hmgb2.5	7.08829e-89	0.74183	1	0.979	9.32323e-85	5	Hmgb2	0.021
Ran.5	7.97131e-89	0.633085	0.994	0.769	1.04847e-84	5	Ran	0.225
Smc4.4	1.10308e-88	0.713181	0.842	0.328	1.45088e-84	5	Smc4	0.514
Mki67.4	1.22773e-88	0.694149	0.728	0.238	1.61484e-84	5	Mki67	0.49
Gmnn.4	1.03841e-86	0.573104	0.819	0.309	1.36583e-82	5	Gmnn	0.51
Rfc3	1.07154e-85	0.408161	0.479	0.114	1.4094e-81	5	Rfc3	0.365
Cks1b.5	1.49694e-85	0.678162	0.851	0.328	1.96893e-81	5	Cks1b	0.523
Cdc45.1	4.85818e-85	0.370196	0.493	0.119	6.38996e-81	5	Cdc45	0.374
Ppia.4	1.71479e-84	0.480221	1	0.999	2.25546e-80	5	Ppia	0.001
Rrm1.3	3.45136e-82	0.439407	0.676	0.206	4.53958e-78	5	Rrm1	0.47
Dtl	1.16045e-81	0.320513	0.355	0.066	1.52634e-77	5	Dtl	0.289
Prim1.1	7.11434e-81	0.395556	0.458	0.109	9.3575e-77	5	Prim1	0.349
Tubb5.4	8.15845e-81	0.682017	0.991	0.75	1.07308e-76	5	Tubb5	0.241
Dhfr.1	1.33066e-77	0.308199	0.381	0.079	1.75022e-73	5	Dhfr	0.302
Spc24.4	3.18757e-77	0.434321	0.748	0.243	4.19261e-73	5	Spc24	0.505
Dnajc9.2	3.38274e-77	0.528818	0.696	0.246	4.44932e-73	5	Dnajc9	0.45
Sgol1.1	4.74398e-77	0.329254	0.421	0.094	6.23975e-73	5	Sgol1	0.327
Tcf19.1	2.06624e-76	0.386777	0.47	0.12	2.71773e-72	5	Tcf19	0.35
Cenpf.3	2.23725e-76	0.861124	0.433	0.114	2.94265e-72	5	Cenpf	0.319
Cdkn2c.4	3.18033e-76	0.445502	0.662	0.212	4.18309e-72	5	Cdkn2c	0.45
Aspm	3.29257e-76	0.321128	0.289	0.047	4.33072e-72	5	Aspm	0.242
Anp32b.5	1.23538e-75	0.520627	0.986	0.851	1.62489e-71	5	Anp32b	0.135
Rnaseh2b.4	3.89242e-75	0.483162	0.777	0.304	5.11971e-71	5	Rnaseh2b	0.473
Hmgb1.5	2.35432e-74	0.571915	0.997	0.907	3.09663e-70	5	Hmgb1	0.09
Pkmyt1.1	3.08751e-74	0.281429	0.458	0.112	4.06101e-70	5	Pkmyt1	0.346
H2afz.5	5.97901e-74	0.432222	1	0.998	7.8642e-70	5	H2afz	0.002
Cdc25b	6.29614e-74	0.420951	0.358	0.076	8.28132e-70	5	Cdc25b	0.282
Apitd1.1	1.22875e-73	0.281789	0.407	0.091	1.61617e-69	5	Apitd1	0.316
Nasp.2	4.61036e-73	0.540837	0.711	0.274	6.06401e-69	5	Nasp	0.437
Nucks1.4	1.35387e-72	0.567925	0.799	0.322	1.78075e-68	5	Nucks1	0.477
Rfc4.1	4.22481e-72	0.382803	0.553	0.166	5.55689e-68	5	Rfc4	0.387
Cbx5.1	2.84854e-71	0.308361	0.496	0.131	3.74669e-67	5	Cbx5	0.365
Tyms.4	8.29029e-70	0.431553	0.605	0.186	1.09042e-65	5	Tyms	0.419
Wfdc17.3	3.81908e-69	-1.00149	0.914	0.947	5.02324e-65	5	Wfdc17	-0.033
Fen1.1	5.93463e-69	0.403118	0.593	0.19	7.80582e-65	5	Fen1	0.403
Elane.5	8.35705e-69	0.326265	0.59	0.186	1.0992e-64	5	Elane	0.404
Ezh2.2	3.12111e-68	0.38345	0.665	0.221	4.1052e-64	5	Ezh2	0.444
Snrpd1.3	3.4547e-68	0.553027	0.937	0.585	4.54397e-64	5	Snrpd1	0.352
Ppil1.1	5.27962e-68	0.399662	0.628	0.213	6.94428e-64	5	Ppil1	0.415
Tagln2.3	1.64398e-67	0.520565	0.989	0.775	2.16233e-63	5	Tagln2	0.214
Lockd.3	3.02703e-67	0.469816	0.585	0.187	3.98145e-63	5	Lockd	0.398
Rrm2.4	4.76491e-67	0.582825	0.61	0.198	6.26729e-63	5	Rrm2	0.412
Ccl6.3	5.90633e-67	-0.81731	0.911	0.969	7.76859e-63	5	Ccl6	-0.058
Nup37	9.55991e-66	0.315656	0.438	0.114	1.25742e-61	5	Nup37	0.324
Rpa2.1	4.24444e-65	0.419082	0.556	0.185	5.58271e-61	5	Rpa2	0.371
S100a10.4	8.41943e-65	0.442899	1	0.951	1.10741e-60	5	S100a10	0.049
Prtn3.4	9.59337e-64	0.540236	0.822	0.386	1.26182e-59	5	Prtn3	0.436
Lgals1.5	1.62915e-63	0.51853	1	0.96	2.14282e-59	5	Lgals1	0.04
H2afv.5	7.66948e-63	0.567173	0.98	0.656	1.00877e-58	5	H2afv	0.324
Mad2l1.2	1.82691e-62	0.314596	0.553	0.17	2.40293e-58	5	Mad2l1	0.383
Syce2.1	3.05264e-61	0.339966	0.427	0.116	4.01513e-57	5	Syce2	0.311
Cdkn3.5	4.90079e-61	0.656658	0.564	0.204	6.44601e-57	5	Cdkn3	0.36
Csrp1.2	1.179e-60	0.403546	0.622	0.222	1.55074e-56	5	Csrp1	0.4
Samhd1.3	1.49021e-60	-0.694033	0.917	0.936	1.96008e-56	5	Samhd1	-0.019
Dek.4	1.1908e-59	0.482758	0.989	0.764	1.56626e-55	5	Dek	0.225
Ass1.4	2.28152e-59	0.543095	0.854	0.438	3.00088e-55	5	Ass1	0.416
Tuba4a.5	2.4313e-58	0.511656	0.891	0.499	3.19789e-54	5	Tuba4a	0.392
Ckap2.1	4.06526e-58	0.401006	0.37	0.096	5.34703e-54	5	Ckap2	0.274
Tubb4b.4	5.65827e-58	1.02525	0.799	0.414	7.44232e-54	5	Tubb4b	0.385
Fabp5.4	1.21315e-57	0.540689	0.923	0.565	1.59566e-53	5	Fabp5	0.358
Rfc5.1	1.77015e-57	0.310832	0.559	0.185	2.32828e-53	5	Rfc5	0.374
Npc2.2	2.86457e-56	-0.378317	0.997	0.998	3.76776e-52	5	Npc2	-0.001
Srsf7.2	3.2356e-56	0.480788	0.92	0.551	4.25579e-52	5	Srsf7	0.369
Crip1.2	3.95785e-56	0.282776	1	0.999	5.20576e-52	5	Crip1	0.001
Btg1.4	7.67976e-56	-0.636971	0.923	0.951	1.01012e-51	5	Btg1	-0.028
Gas2l3	9.46029e-56	0.341287	0.332	0.081	1.24431e-51	5	Gas2l3	0.251
Ranbp1.3	2.26713e-55	0.5987	0.917	0.601	2.98195e-51	5	Ranbp1	0.316
Orc6.1	3.77282e-55	0.354246	0.496	0.166	4.96239e-51	5	Orc6	0.33
Aurkb.3	1.03523e-54	0.407757	0.599	0.215	1.36164e-50	5	Aurkb	0.384
Fignl1.1	1.10752e-54	0.275852	0.37	0.097	1.45672e-50	5	Fignl1	0.273
Pcna.3	1.38639e-54	0.653816	0.728	0.378	1.82351e-50	5	Pcna	0.35
Usp1.1	1.54272e-54	0.393934	0.745	0.319	2.02914e-50	5	Usp1	0.426
Cenpw.3	2.60715e-54	0.321524	0.564	0.195	3.42918e-50	5	Cenpw	0.369
Dnmt1.1	4.05912e-54	0.372359	0.547	0.195	5.33895e-50	5	Dnmt1	0.352
Smpdl3a.3	1.36585e-53	-0.546097	0.957	0.972	1.79651e-49	5	Smpdl3a	-0.015
Ccnb2.5	6.11294e-53	0.666973	0.67	0.304	8.04036e-49	5	Ccnb2	0.366
Kif20b.1	1.68311e-52	0.334498	0.361	0.098	2.21379e-48	5	Kif20b	0.263
Casc5.1	6.04692e-51	0.335439	0.407	0.122	7.95352e-47	5	Casc5	0.285
Ccnb1.5	1.09366e-50	0.912236	0.424	0.153	1.43849e-46	5	Ccnb1	0.271
Hat1.1	1.48468e-50	0.420905	0.699	0.326	1.9528e-46	5	Hat1	0.373
Wdr76.1	1.61317e-50	0.262972	0.367	0.1	2.12181e-46	5	Wdr76	0.267
Alox5ap.2	4.76057e-50	-0.355093	0.989	0.996	6.26158e-46	5	Alox5ap	-0.007
Cybb.3	9.16462e-50	-0.505793	0.986	0.983	1.20542e-45	5	Cybb	0.003
Ifitm6.3	1.67314e-49	-0.612768	0.943	0.961	2.20068e-45	5	Ifitm6	-0.018
Cep55.1	2.45848e-49	0.259059	0.33	0.086	3.23363e-45	5	Cep55	0.244
Rgs2.4	5.40749e-49	-0.557497	0.903	0.945	7.11247e-45	5	Rgs2	-0.042
Ccdc34.3	8.024e-49	0.300923	0.556	0.195	1.0554e-44	5	Ccdc34	0.361
Hmmr.1	1.17665e-48	0.518163	0.364	0.112	1.54765e-44	5	Hmmr	0.252
Hint1.1	1.64935e-48	0.309931	1	0.974	2.16939e-44	5	Hint1	0.026
Kif23.2	4.26627e-48	0.449684	0.438	0.149	5.61142e-44	5	Kif23	0.289
Tuba1c.4	5.17176e-48	0.808724	0.745	0.383	6.80241e-44	5	Tuba1c	0.362
Dtymk.2	5.30819e-48	0.361406	0.659	0.275	6.98187e-44	5	Dtymk	0.384
Ccl9.3	1.7316e-47	-0.583831	0.885	0.964	2.27757e-43	5	Ccl9	-0.079
Trim59.1	2.01415e-47	0.28526	0.393	0.12	2.64921e-43	5	Trim59	0.273
Tacc3.4	5.68676e-47	0.330824	0.533	0.194	7.4798e-43	5	Tacc3	0.339
Nusap1.5	1.18964e-46	0.600998	0.456	0.161	1.56473e-42	5	Nusap1	0.295
Nop58	1.4312e-46	0.299542	0.539	0.199	1.88246e-42	5	Nop58	0.34
Incenp.3	1.52639e-46	0.422267	0.539	0.202	2.00766e-42	5	Incenp	0.337
Ckap2l.1	1.92724e-46	0.307105	0.335	0.093	2.5349e-42	5	Ckap2l	0.242
Hmgb3.3	2.78259e-46	0.269265	0.521	0.184	3.65994e-42	5	Hmgb3	0.337
Cbx3.5	5.16104e-46	0.427464	0.908	0.532	6.78832e-42	5	Cbx3	0.376
Cdca8.5	8.02251e-46	0.521072	0.599	0.247	1.0552e-41	5	Cdca8	0.352
Lsm5.4	1.19165e-45	0.407159	0.946	0.678	1.56738e-41	5	Lsm5	0.268
Clec4a3.4	1.2475e-45	-0.74093	0.593	0.766	1.64083e-41	5	Clec4a3	-0.173
Topbp1.1	1.48837e-45	0.27292	0.453	0.152	1.95766e-41	5	Topbp1	0.301
Mis18bp1.1	1.65139e-45	0.292326	0.352	0.102	2.17207e-41	5	Mis18bp1	0.25
Sirpb1c.5	2.27774e-45	-0.992428	0.312	0.612	2.99591e-41	5	Sirpb1c	-0.3
Ypel3.3	3.21234e-45	-0.655107	0.656	0.772	4.22519e-41	5	Ypel3	-0.116
G3bp1.1	3.86095e-45	0.379239	0.857	0.473	5.07831e-41	5	G3bp1	0.384
Mis18a.1	5.81559e-45	0.388704	0.745	0.367	7.64924e-41	5	Mis18a	0.378
Smc6.2	5.96222e-45	0.354829	0.822	0.404	7.84211e-41	5	Smc6	0.418
Srsf2.3	1.65317e-44	0.432101	0.96	0.8	2.17442e-40	5	Srsf2	0.16
2700094K13Rik.4	1.95177e-44	0.420639	0.928	0.61	2.56716e-40	5	2700094K13Rik	0.318
Cxcr4.2	3.57343e-44	0.332488	0.699	0.305	4.70014e-40	5	Cxcr4	0.394
Tk1.3	4.11778e-44	0.300728	0.467	0.157	5.41612e-40	5	Tk1	0.31
Ccr2.3	4.74195e-44	-0.468949	0.986	0.993	6.23708e-40	5	Ccr2	-0.007
Ccna2.4	4.8092e-44	0.563345	0.521	0.21	6.32554e-40	5	Ccna2	0.311
Knstrn.3	2.11718e-43	0.465584	0.564	0.247	2.78473e-39	5	Knstrn	0.317
Rpa3.1	2.21694e-43	0.305209	0.693	0.3	2.91594e-39	5	Rpa3	0.393
Anp32e.5	2.41192e-43	0.40729	0.877	0.493	3.17239e-39	5	Anp32e	0.384
Cdc20.5	2.93369e-43	0.803026	0.424	0.17	3.85868e-39	5	Cdc20	0.254
Plp2.4	2.93798e-43	0.421148	0.937	0.661	3.86433e-39	5	Plp2	0.276
Prc1.3	3.5184e-43	0.449031	0.39	0.129	4.62775e-39	5	Prc1	0.261
Aurka.1	5.47002e-43	0.429823	0.372	0.125	7.19472e-39	5	Aurka	0.247
Cenpe.2	8.57414e-43	0.492708	0.39	0.134	1.12776e-38	5	Cenpe	0.256
Pfn1.2	1.33819e-42	0.286178	1	0.991	1.76012e-38	5	Pfn1	0.009
Ctsg.5	1.55945e-42	0.267586	0.458	0.16	2.05114e-38	5	Ctsg	0.298
Hjurp.1	2.73873e-42	0.306265	0.553	0.214	3.60225e-38	5	Hjurp	0.339
Psip1.1	3.11995e-42	0.257891	0.461	0.16	4.10366e-38	5	Psip1	0.301
Rbbp7.2	3.79357e-42	0.307783	0.656	0.283	4.98968e-38	5	Rbbp7	0.373
B2m.2	5.257e-42	-0.306879	1	0.999	6.91453e-38	5	B2m	0.001
Txnip.3	6.89294e-42	-0.614439	0.619	0.766	9.06628e-38	5	Txnip	-0.147
Fam64a.1	7.27808e-42	0.272876	0.309	0.088	9.57286e-38	5	Fam64a	0.221
Hsp90aa1.3	1.03817e-41	0.395225	0.923	0.641	1.3655e-37	5	Hsp90aa1	0.282
Klf2.4	1.1886e-41	-0.647719	0.725	0.821	1.56336e-37	5	Klf2	-0.096
Rangap1.1	1.2687e-41	0.294335	0.542	0.212	1.66872e-37	5	Rangap1	0.33
Hn1l	1.85946e-41	0.252011	0.375	0.119	2.44575e-37	5	Hn1l	0.256
Anapc15	4.21449e-41	0.256475	0.559	0.22	5.54332e-37	5	Anapc15	0.339
Cdt1	4.48972e-41	0.327923	0.458	0.173	5.90533e-37	5	Cdt1	0.285
Ifitm2.3	4.61519e-41	-0.408808	0.991	0.992	6.07036e-37	5	Ifitm2	-0.001
Prdx4.4	1.16708e-40	0.375575	0.877	0.523	1.53506e-36	5	Prdx4	0.354
Cd24a.3	1.48576e-40	0.37658	0.628	0.287	1.95421e-36	5	Cd24a	0.341
Rpa1.1	1.49736e-40	0.303965	0.542	0.218	1.96948e-36	5	Rpa1	0.324
Srsf3.3	1.7769e-40	0.360613	0.983	0.872	2.33715e-36	5	Srsf3	0.111
Fxyd5.3	3.72472e-40	-0.365664	0.989	0.994	4.89912e-36	5	Fxyd5	-0.005
Sgol2a.1	3.87188e-40	0.250092	0.292	0.082	5.09269e-36	5	Sgol2a	0.21
Birc5.5	4.06062e-40	0.681511	0.65	0.318	5.34093e-36	5	Birc5	0.332
Reep4	5.53687e-40	0.31998	0.501	0.197	7.28264e-36	5	Reep4	0.304
Kpna2.1	7.139e-40	0.549115	0.49	0.201	9.38993e-36	5	Kpna2	0.289
Eif5a.4	7.90862e-40	0.316107	0.994	0.941	1.04022e-35	5	Eif5a	0.053
Hnrnpa2b1.3	1.86401e-39	0.307932	0.997	0.951	2.45173e-35	5	Hnrnpa2b1	0.046
Tmcc1.3	1.87892e-39	-0.543934	0.734	0.852	2.47135e-35	5	Tmcc1	-0.118
Ddx39.4	2.05209e-39	0.332183	0.805	0.438	2.69911e-35	5	Ddx39	0.367
Clec4a1.4	1.5735e-38	-0.627362	0.625	0.75	2.06962e-34	5	Clec4a1	-0.125
Srgn.5	1.71796e-38	-0.681264	0.461	0.683	2.25964e-34	5	Srgn	-0.222
Pa2g4.1	1.99097e-38	0.380979	0.762	0.399	2.61873e-34	5	Pa2g4	0.363
Kif11.1	2.49597e-38	0.322548	0.378	0.129	3.28295e-34	5	Kif11	0.249
Hnrnpf.2	3.42427e-38	0.342044	0.986	0.961	4.50395e-34	5	Hnrnpf	0.025
Plbd1.4	4.04681e-38	-0.579583	0.628	0.798	5.32276e-34	5	Plbd1	-0.17
Paics.1	1.10884e-37	0.356233	0.719	0.379	1.45846e-33	5	Paics	0.34
Exosc8.1	1.56917e-37	0.309047	0.705	0.34	2.06393e-33	5	Exosc8	0.365
Rbm3.4	1.64803e-37	0.251173	1	0.992	2.16765e-33	5	Rbm3	0.008
Cmc2.2	2.03245e-37	0.265199	0.619	0.26	2.67328e-33	5	Cmc2	0.359
Ube2s.4	2.05242e-37	0.425874	0.751	0.388	2.69954e-33	5	Ube2s	0.363
Lsp1.1	4.44765e-37	-0.316474	0.997	0.997	5.84999e-33	5	Lsp1	0
Slbp.3	4.54619e-37	0.558315	0.742	0.482	5.9796e-33	5	Slbp	0.26
Pmf1.2	8.48271e-37	0.28658	0.693	0.308	1.11573e-32	5	Pmf1	0.385
Plk1.1	8.9142e-37	0.411225	0.35	0.123	1.17249e-32	5	Plk1	0.227
Cit.1	2.13993e-36	0.256388	0.338	0.108	2.81465e-32	5	Cit	0.23
Tmpo.4	3.3295e-36	0.352394	0.96	0.789	4.37929e-32	5	Tmpo	0.171
Cdca3.5	6.33298e-36	0.426546	0.602	0.277	8.32976e-32	5	Cdca3	0.325
Gpsm2	6.71365e-36	0.304298	0.338	0.114	8.83047e-32	5	Gpsm2	0.224
Calm3.3	6.75898e-36	0.365104	0.923	0.633	8.89009e-32	5	Calm3	0.29
Hnrnpab.2	7.85811e-36	0.396226	0.865	0.544	1.03358e-31	5	Hnrnpab	0.321
Wbp5.1	8.99009e-36	0.286357	0.642	0.289	1.18247e-31	5	Wbp5	0.353
Cd53.1	9.24539e-36	-0.386531	0.946	0.96	1.21605e-31	5	Cd53	-0.014
Atpif1.3	3.63893e-35	0.342354	0.968	0.805	4.78628e-31	5	Atpif1	0.163
Mrpl51.3	9.37711e-35	0.341381	0.777	0.432	1.23337e-30	5	Mrpl51	0.345
Kifc1.1	1.00902e-34	0.288632	0.318	0.105	1.32716e-30	5	Kifc1	0.213
Ube2c.4	1.71737e-34	1.23851	0.57	0.319	2.25886e-30	5	Ube2c	0.251
Sepp1.4	1.73051e-34	-0.555478	0.739	0.811	2.27614e-30	5	Sepp1	-0.072
Apoe.5	2.80905e-34	-1.85503	0.527	0.674	3.69474e-30	5	Apoe	-0.147
Dctpp1.1	3.22903e-34	0.3438	0.65	0.319	4.24714e-30	5	Dctpp1	0.331
Sae1.2	4.53814e-34	0.261939	0.639	0.293	5.96902e-30	5	Sae1	0.346
Dbf4.1	5.02487e-34	0.284609	0.41	0.158	6.60921e-30	5	Dbf4	0.252
Hdgf.3	9.45244e-34	0.356995	0.819	0.484	1.24328e-29	5	Hdgf	0.335
Sumo2.1	1.26758e-33	0.282584	0.989	0.912	1.66724e-29	5	Sumo2	0.077
Fdps.3	1.38599e-33	0.277243	0.636	0.293	1.82299e-29	5	Fdps	0.343
Lsm2.3	1.61438e-33	0.311174	0.771	0.411	2.1234e-29	5	Lsm2	0.36
2700029M09Rik.2	2.06052e-33	0.307086	0.682	0.335	2.71021e-29	5	2700029M09Rik	0.347
Racgap1.5	2.19535e-33	0.421004	0.691	0.37	2.88754e-29	5	Racgap1	0.321
Nap1l1.2	2.73556e-33	0.315803	0.974	0.751	3.59808e-29	5	Nap1l1	0.223
Txn1.4	2.81015e-33	0.271967	1	0.948	3.69619e-29	5	Txn1	0.052
Dpy30.1	4.16537e-33	0.300335	0.745	0.39	5.47872e-29	5	Dpy30	0.355
Rad21.4	4.45463e-33	0.38849	0.679	0.352	5.85918e-29	5	Rad21	0.327
Mgst1.4	5.55385e-33	-0.391693	0.94	0.957	7.30498e-29	5	Mgst1	-0.017
Tpx2.4	6.41457e-33	0.411991	0.384	0.153	8.43708e-29	5	Tpx2	0.231
Anapc5.2	1.06241e-32	0.330178	0.883	0.566	1.39739e-28	5	Anapc5	0.317
Msrb1.2	2.03308e-32	-0.312596	0.989	0.994	2.67411e-28	5	Msrb1	-0.005
S100a4.1	2.06318e-32	-0.273404	1	0.998	2.71369e-28	5	S100a4	0.002
Kif22.3	3.31444e-32	0.305753	0.404	0.156	4.35949e-28	5	Kif22	0.248
Junb.4	6.51984e-32	-0.540601	0.762	0.839	8.57555e-28	5	Junb	-0.077
Cdk4.2	1.22839e-31	0.378188	0.722	0.415	1.6157e-27	5	Cdk4	0.307
Psat1.2	2.90738e-31	0.258509	0.513	0.225	3.82408e-27	5	Psat1	0.288
Ptges3.2	3.4238e-31	0.333072	0.86	0.55	4.50332e-27	5	Ptges3	0.31
Sms.1	4.58452e-31	0.263617	0.582	0.272	6.03002e-27	5	Sms	0.31
Sirpb1b.5	4.9742e-31	-0.637218	0.238	0.505	6.54256e-27	5	Sirpb1b	-0.267
Cd300a.4	5.3299e-31	-0.490412	0.765	0.812	7.01041e-27	5	Cd300a	-0.047
Kif20a.2	1.08171e-30	0.307622	0.338	0.125	1.42277e-26	5	Kif20a	0.213
Smc1a.2	1.19924e-30	0.287244	0.762	0.417	1.57736e-26	5	Smc1a	0.345
Rbmxl1	1.49645e-30	0.337033	0.676	0.378	1.96828e-26	5	Rbmxl1	0.298
Cenpa.5	1.54314e-30	0.782831	0.587	0.343	2.02969e-26	5	Cenpa	0.244
Ifngr1.4	2.25085e-30	-0.460087	0.877	0.882	2.96054e-26	5	Ifngr1	-0.005
Set.2	2.86563e-30	0.310225	0.797	0.442	3.76917e-26	5	Set	0.355
Cox7a2l.1	4.08821e-30	-0.320628	0.968	0.971	5.37723e-26	5	Cox7a2l	-0.003
Rsrp1.1	5.50551e-30	-0.340463	0.974	0.98	7.24139e-26	5	Rsrp1	-0.006
Smc3.1	6.97985e-30	0.286239	0.739	0.386	9.18059e-26	5	Smc3	0.353
Sat1.1	9.01424e-30	-0.361139	0.98	0.982	1.18564e-25	5	Sat1	-0.002
Bub1b.1	1.44704e-29	0.262772	0.375	0.148	1.90329e-25	5	Bub1b	0.227
Nudcd2	1.52998e-29	0.256143	0.53	0.241	2.01238e-25	5	Nudcd2	0.289
H2afx.5	3.12694e-29	0.567242	0.613	0.31	4.11286e-25	5	H2afx	0.303
Atic	7.33178e-29	0.292118	0.484	0.223	9.64349e-25	5	Atic	0.261
Impdh2.2	8.76585e-29	0.278787	0.785	0.432	1.15297e-24	5	Impdh2	0.353
Snrpf.4	1.7785e-28	0.277468	0.974	0.844	2.33926e-24	5	Snrpf	0.13
Ly86.2	1.86254e-28	-0.393591	0.946	0.935	2.4498e-24	5	Ly86	0.011
Pgam1.4	2.00692e-28	0.282554	0.966	0.842	2.6397e-24	5	Pgam1	0.124
Mrpl18.1	2.46353e-28	0.312222	0.877	0.618	3.24028e-24	5	Mrpl18	0.259
H2-D1.2	2.80066e-28	-0.282362	0.997	0.999	3.6837e-24	5	H2-D1	-0.002
Banf1.2	3.09428e-28	0.295713	0.868	0.565	4.06991e-24	5	Banf1	0.303
Nhp2	8.69884e-28	0.312238	0.785	0.458	1.14416e-23	5	Nhp2	0.327
Ssrp1.2	1.6719e-27	0.277107	0.791	0.455	2.19906e-23	5	Ssrp1	0.336
Gm9733.5	3.37156e-27	-0.699194	0.358	0.556	4.43461e-23	5	Gm9733	-0.198
Nop56	3.95011e-27	0.281711	0.524	0.254	5.19558e-23	5	Nop56	0.27
Prdx5.3	5.40066e-27	-0.26954	0.994	0.993	7.10349e-23	5	Prdx5	0.001
Smim11	6.13729e-27	0.283379	0.742	0.435	8.07238e-23	5	Smim11	0.307
Lsm6.1	1.80936e-26	0.288942	0.888	0.609	2.37985e-22	5	Lsm6	0.279
Pycard	2.18902e-26	0.267593	0.989	0.911	2.87922e-22	5	Pycard	0.078
Anapc11.1	5.24983e-26	0.294717	0.848	0.529	6.90511e-22	5	Anapc11	0.319
Cbfb.1	6.19284e-26	0.2771	0.759	0.428	8.14545e-22	5	Cbfb	0.331
Serpinb1a.3	6.81555e-26	0.268424	0.625	0.33	8.96449e-22	5	Serpinb1a	0.295
Cks2.5	9.60979e-26	0.709847	0.765	0.5	1.26398e-21	5	Cks2	0.265
Arpp19.2	1.19336e-25	0.284302	0.917	0.711	1.56963e-21	5	Arpp19	0.206
Fos.1	1.24362e-25	-0.425275	0.854	0.903	1.63573e-21	5	Fos	-0.049
Ier5.3	1.35559e-25	-0.500771	0.55	0.677	1.783e-21	5	Ier5	-0.127
Rnaseh2c.3	1.42323e-25	0.282197	0.937	0.693	1.87197e-21	5	Rnaseh2c	0.244
Ptms.2	2.43001e-25	0.27334	0.682	0.383	3.1962e-21	5	Ptms	0.299
Siva1.1	3.01666e-25	0.367385	0.834	0.589	3.96782e-21	5	Siva1	0.245
Ctsa.3	5.16139e-25	-0.422042	0.742	0.805	6.78878e-21	5	Ctsa	-0.063
Gngt2.5	5.82525e-25	-0.799654	0.281	0.492	7.66196e-21	5	Gngt2	-0.211
Lsm3.1	9.9923e-25	0.262583	0.779	0.456	1.31429e-20	5	Lsm3	0.323
Tmem256.2	1.13295e-24	0.254229	0.971	0.848	1.49018e-20	5	Tmem256	0.123
Ldha	1.23474e-24	0.326545	0.943	0.784	1.62405e-20	5	Ldha	0.159
Lst1.2	3.2293e-24	-0.357579	0.974	0.975	4.2475e-20	5	Lst1	-0.001
Ms4a4c.2	3.45812e-24	-0.424199	0.923	0.949	4.54846e-20	5	Ms4a4c	-0.026
Pole4.1	6.08998e-24	0.266814	0.628	0.347	8.01015e-20	5	Pole4	0.281
Srsf6	9.09349e-24	0.2728	0.808	0.52	1.19607e-19	5	Srsf6	0.288
Luc7l3	1.04811e-23	0.254359	0.805	0.492	1.37857e-19	5	Luc7l3	0.313
Plac8.4	1.086e-23	-0.400963	1	0.997	1.42841e-19	5	Plac8	0.003
Ywhaq.1	1.78526e-23	0.265699	0.894	0.655	2.34815e-19	5	Ywhaq	0.239
Ifi204.2	2.29531e-23	-0.585158	0.582	0.706	3.01902e-19	5	Ifi204	-0.124
Rfc2.1	2.49372e-23	0.311424	0.768	0.503	3.27999e-19	5	Rfc2	0.265
H2-T23.1	3.5162e-23	-0.419866	0.845	0.854	4.62485e-19	5	H2-T23	-0.009
Sh3glb1.1	4.22384e-23	-0.332362	0.891	0.872	5.55561e-19	5	Sh3glb1	0.019
Rbbp4.1	4.44913e-23	0.269591	0.862	0.556	5.85193e-19	5	Rbbp4	0.306
Lsm8.1	7.82447e-23	0.262917	0.797	0.51	1.02915e-18	5	Lsm8	0.287
Fzr1.1	1.32488e-22	0.27534	0.444	0.218	1.74261e-18	5	Fzr1	0.226
Ifi27l2a.2	1.33271e-22	-0.629066	0.905	0.917	1.75291e-18	5	Ifi27l2a	-0.012
Zfp36.2	1.60754e-22	-0.445712	0.628	0.708	2.11439e-18	5	Zfp36	-0.08
Slfn1.3	3.00596e-22	-0.561479	0.39	0.554	3.95374e-18	5	Slfn1	-0.164
Lbr.4	4.97615e-22	0.28078	0.954	0.771	6.54513e-18	5	Lbr	0.183
U2af1.1	4.99221e-22	0.288903	0.877	0.64	6.56625e-18	5	U2af1	0.237
Hnrnpu.1	7.11965e-22	0.265475	0.931	0.757	9.36448e-18	5	Hnrnpu	0.174
Tpm4	8.17719e-22	0.292242	0.885	0.653	1.07555e-17	5	Tpm4	0.232
Bub3.1	8.60524e-22	0.417456	0.817	0.591	1.13185e-17	5	Bub3	0.226
Laptm4a.1	1.28779e-21	-0.334575	0.874	0.891	1.69382e-17	5	Laptm4a	-0.017
Fyb.4	2.08621e-21	-0.460442	0.713	0.742	2.74399e-17	5	Fyb	-0.029
Tuba1a.1	2.14175e-21	0.272491	0.685	0.413	2.81704e-17	5	Tuba1a	0.272
Erh.2	3.52553e-21	0.270659	0.934	0.788	4.63713e-17	5	Erh	0.146
AB124611.3	3.96476e-21	-0.355068	0.84	0.847	5.21485e-17	5	AB124611	-0.007
Vrk1.1	5.80035e-21	0.257023	0.825	0.545	7.62921e-17	5	Vrk1	0.28
Fkbp2.2	7.1941e-21	0.256193	0.883	0.611	9.4624e-17	5	Fkbp2	0.272
Sdf2l1.1	7.43061e-21	0.288436	0.819	0.556	9.77348e-17	5	Sdf2l1	0.263
Ncf2.2	8.28075e-21	-0.326285	0.92	0.905	1.08917e-16	5	Ncf2	0.015
Nhp2l1.1	8.29559e-21	0.275159	0.845	0.617	1.09112e-16	5	Nhp2l1	0.228
Higd1a	5.14381e-20	0.253672	0.86	0.627	6.76566e-16	5	Higd1a	0.233
Mpeg1.3	1.81775e-19	-0.296066	0.94	0.928	2.39089e-15	5	Mpeg1	0.012
Rtp4.4	5.21619e-19	-0.559227	0.077	0.283	6.86085e-15	5	Rtp4	-0.206
Fus.2	5.64122e-19	0.255973	0.891	0.661	7.4199e-15	5	Fus	0.23
Hp1bp3.1	7.11541e-19	0.295701	0.536	0.306	9.3589e-15	5	Hp1bp3	0.23
Evi2a.2	1.24548e-18	-0.384585	0.725	0.767	1.63818e-14	5	Evi2a	-0.042
Csf1r.4	1.36621e-18	-0.411362	0.705	0.748	1.79698e-14	5	Csf1r	-0.043
Apobec3.2	1.49607e-18	0.268626	0.693	0.448	1.96778e-14	5	Apobec3	0.245
Ms4a6b.3	2.46024e-18	-0.399827	0.877	0.874	3.23595e-14	5	Ms4a6b	0.003
Susd3.3	2.46248e-18	-0.389076	0.556	0.654	3.23889e-14	5	Susd3	-0.098
Epsti1.3	3.39298e-18	-0.401511	0.639	0.705	4.46279e-14	5	Epsti1	-0.066
Btg2.2	6.46462e-18	-0.381625	0.67	0.742	8.50291e-14	5	Btg2	-0.072
Klra2.3	8.29458e-18	-0.458176	0.347	0.495	1.09099e-13	5	Klra2	-0.148
Zeb2.1	2.57975e-17	-0.303672	0.92	0.908	3.39314e-13	5	Zeb2	0.012
Hpgd.5	2.63376e-17	-0.65824	0.138	0.33	3.46419e-13	5	Hpgd	-0.192
Fcgr1.2	2.71557e-17	-0.501728	0.258	0.439	3.57178e-13	5	Fcgr1	-0.181
Arl6ip1.3	3.67661e-17	0.787017	0.934	0.831	4.83584e-13	5	Arl6ip1	0.103
Ptprc.4	4.13627e-17	-0.333826	0.842	0.844	5.44044e-13	5	Ptprc	-0.002
Gltscr2.1	7.98964e-17	-0.268648	0.943	0.931	1.05088e-12	5	Gltscr2	0.012
Lyn.1	1.54491e-16	-0.295123	0.868	0.867	2.03203e-12	5	Lyn	0.001
Tcp11l2.1	2.29714e-16	-0.341232	0.14	0.326	3.02142e-12	5	Tcp11l2	-0.186
Ubc	5.94517e-16	-0.279629	0.911	0.91	7.81969e-12	5	Ubc	0.001
Cd177.3	7.92088e-16	-0.498329	0.493	0.592	1.04183e-11	5	Cd177	-0.099
Hn1.2	2.03243e-15	0.469962	0.914	0.79	2.67325e-11	5	Hn1	0.124
Serp1.1	2.24135e-15	-0.251214	0.966	0.953	2.94805e-11	5	Serp1	0.013
Bnip3l.1	2.73918e-15	-0.296795	0.754	0.787	3.60285e-11	5	Bnip3l	-0.033
Tsc22d3.2	3.95147e-15	-0.353432	0.573	0.661	5.19736e-11	5	Tsc22d3	-0.088
Igsf6.2	5.47929e-15	-0.309565	0.797	0.837	7.20691e-11	5	Igsf6	-0.04
Hmha1	1.01547e-14	-0.302366	0.748	0.77	1.33564e-10	5	Hmha1	-0.022
Gsto1.3	1.07021e-14	-0.343455	0.607	0.662	1.40765e-10	5	Gsto1	-0.055
Slfn5.1	1.18604e-14	-0.347382	0.083	0.252	1.55999e-10	5	Slfn5	-0.169
AF251705.5	1.92941e-14	-0.43337	0.212	0.368	2.53776e-10	5	AF251705	-0.156
Fcgr3.2	3.85348e-14	-0.31001	0.857	0.866	5.06848e-10	5	Fcgr3	-0.009
Pirb.2	5.22921e-14	-0.313511	0.771	0.77	6.87798e-10	5	Pirb	0.001
Oasl2.3	6.8675e-14	-0.413944	0.106	0.275	9.03282e-10	5	Oasl2	-0.169
Sepw1.4	1.02521e-13	-0.365817	0.693	0.72	1.34845e-09	5	Sepw1	-0.027
Fgr.3	1.22505e-13	-0.332429	0.444	0.563	1.6113e-09	5	Fgr	-0.119
Cd68.1	1.387e-13	-0.279019	0.857	0.874	1.82432e-09	5	Cd68	-0.017
Calm2.1	1.6911e-13	0.319631	0.977	0.892	2.22431e-09	5	Calm2	0.085
Supt4a.1	2.23051e-13	-0.255979	0.854	0.832	2.93379e-09	5	Supt4a	0.022
Gsn.1	3.59591e-13	-0.357126	0.441	0.546	4.7297e-09	5	Gsn	-0.105
Adgre1.3	3.68125e-13	-0.360593	0.381	0.494	4.84195e-09	5	Adgre1	-0.113
Tnfaip8l2.2	4.11951e-13	-0.26157	0.837	0.84	5.41839e-09	5	Tnfaip8l2	-0.003
Clec2i.3	6.86262e-13	-0.424398	0.278	0.411	9.0264e-09	5	Clec2i	-0.133
Apobec1.2	8.57603e-13	-0.344129	0.364	0.486	1.128e-08	5	Apobec1	-0.122
Gm5150.3	1.12441e-12	-0.358361	0.175	0.326	1.47894e-08	5	Gm5150	-0.151
Pid1.3	4.56436e-12	-0.314267	0.797	0.791	6.0035e-08	5	Pid1	0.006
[truncated: 464 more rows]
