# Supplementary material for: CaSSiDI: novel single-cell “Cluster Similarity Scoring and Distinction Index” reveals critical functions for PirB and context-dependent Cebpb repression
Source: Cell Death Differ. 2024 Feb 21;31(3):265–79. doi: 10.1038/s41418-024-01268-8 (PMC10923835; doi:10.1038/s41418-024-01268-8)
Supplement: Supplementary file 12 — Table S3 [file 41418_2024_1268_MOESM12_ESM.xlsx]

## Sheet: monocytes_res0p8_PCs10_SeprT_Wi
	p_val	avg_logFC	pct.1	pct.2	p_val_adj	cluster	gene	pct.1_minus_pct.2
Hnrnpa2b1	3.87012e-57	-0.301811	0.984	0.982	5.13023e-53	0	Hnrnpa2b1	0.002
H2afz	4.69947e-61	-0.359288	1	0.999	6.22961e-57	0	H2afz	0.001
Ptma	2.93253e-68	-0.580624	1	0.999	3.88737e-64	0	Ptma	0.001
Hmgb2	6.98313e-62	-0.804775	0.997	0.996	9.25683e-58	0	Hmgb2	0.001
Ppia	2.69301e-33	-0.266302	1	1	3.56986e-29	0	Ppia	0
Plac8	8.38443e-40	-0.32813	0.999	0.999	1.11144e-35	0	Plac8	0
Anp32b	9.83364e-50	-0.367874	0.921	0.928	1.30355e-45	0	Anp32b	-0.007
Ran	1.12965e-52	-0.439218	0.858	0.87	1.49747e-48	0	Ran	-0.012
Tagln2	3.02747e-50	-0.45595	0.843	0.855	4.01322e-46	0	Tagln2	-0.012
Calm2	2.46931e-21	-0.251522	0.93	0.948	3.27332e-17	0	Calm2	-0.018
Hmgb1	2.47458e-98	-0.663921	0.925	0.951	3.28031e-94	0	Hmgb1	-0.026
Arl6ip1	9.71527e-26	-0.350792	0.862	0.894	1.28786e-21	0	Arl6ip1	-0.032
Tuba1b	1.61983e-62	-0.839676	0.815	0.865	2.14725e-58	0	Tuba1b	-0.05
Srsf2	6.22519e-35	-0.265293	0.791	0.844	8.25212e-31	0	Srsf2	-0.053
S100a9	9.82486e-05	-0.576401	0.142	0.196	1	0	S100a9	-0.054
Apoe	7.35076e-05	-0.73093	0.801	0.859	0.974417	0	Apoe	-0.058
Tubb5	2.04348e-56	-0.676427	0.81	0.869	2.70883e-52	0	Tubb5	-0.059
Hn1	3.58115e-35	-0.277251	0.816	0.88	4.74718e-31	0	Hn1	-0.064
Gngt2	1.22221e-06	-0.343557	0.495	0.561	0.0162016	0	Gngt2	-0.066
Isg15	8.35852e-08	-0.280152	0.16	0.227	0.00110801	0	Isg15	-0.067
H2-Aa	2.12481e-09	-0.797617	0.102	0.174	2.81665e-05	0	H2-Aa	-0.072
Dek	1.35511e-51	-0.431848	0.759	0.832	1.79634e-47	0	Dek	-0.073
H2-Ab1	1.4955e-09	-0.778178	0.117	0.193	1.98244e-05	0	H2-Ab1	-0.076
Ranbp1	4.31882e-24	-0.279906	0.648	0.734	5.72503e-20	0	Ranbp1	-0.086
H2afv	4.74711e-76	-0.577526	0.714	0.805	6.29277e-72	0	H2afv	-0.091
Calm3	8.10593e-40	-0.279017	0.682	0.781	1.07452e-35	0	Calm3	-0.099
2700094K13Rik	5.06989e-41	-0.304572	0.658	0.762	6.72064e-37	0	2700094K13Rik	-0.104
S100a8	2.66129e-11	-1.06974	0.416	0.52	3.5278e-07	0	S100a8	-0.104
Kpna2	5.49362e-14	-0.276801	0.3	0.405	7.28235e-10	0	Kpna2	-0.105
Lsm5	6.61839e-50	-0.303555	0.687	0.792	8.77334e-46	0	Lsm5	-0.105
Snrpd1	3.893e-35	-0.305627	0.596	0.702	5.16057e-31	0	Snrpd1	-0.106
Tuba4a	4.3348e-43	-0.400342	0.618	0.726	5.74621e-39	0	Tuba4a	-0.108
Hist1h2ap	1.953e-22	-0.919879	0.381	0.503	2.5889e-18	0	Hist1h2ap	-0.122
Rtp4	7.55393e-24	-0.280547	0.085	0.208	1.00135e-19	0	Rtp4	-0.123
Slbp	1.51498e-28	-0.283447	0.51	0.633	2.00826e-24	0	Slbp	-0.123
Hist1h2ae	8.11867e-22	-0.370818	0.16	0.286	1.07621e-17	0	Hist1h2ae	-0.126
Mnda	5.74328e-15	-0.270878	0.495	0.622	7.61329e-11	0	Mnda	-0.127
Ctsg	6.99809e-21	-0.316207	0.125	0.252	9.27666e-17	0	Ctsg	-0.127
Ass1	1.00116e-28	-0.328672	0.392	0.529	1.32714e-24	0	Ass1	-0.137
Pcna	1.62239e-21	-0.263018	0.355	0.5	2.15064e-17	0	Pcna	-0.145
Cks2	2.68506e-45	-0.540253	0.541	0.688	3.55932e-41	0	Cks2	-0.147
Dut	6.74832e-26	-0.303153	0.231	0.38	8.94557e-22	0	Dut	-0.149
Racgap1	9.06214e-33	-0.345408	0.377	0.527	1.20128e-28	0	Racgap1	-0.15
Prtn3	1.04749e-24	-0.470754	0.369	0.52	1.38856e-20	0	Prtn3	-0.151
Tubb4b	6.35407e-44	-0.634092	0.46	0.611	8.42296e-40	0	Tubb4b	-0.151
Hsp90aa1	7.45338e-49	-0.376781	0.566	0.718	9.8802e-45	0	Hsp90aa1	-0.152
Gmnn	1.72469e-29	-0.296852	0.312	0.466	2.28625e-25	0	Gmnn	-0.154
Elane	5.80926e-27	-0.716683	0.19	0.347	7.70075e-23	0	Elane	-0.157
Tuba1c	3.74473e-31	-0.373681	0.356	0.514	4.96401e-27	0	Tuba1c	-0.158
Aif1	2.81277e-24	-0.2558	0.47	0.631	3.72861e-20	0	Aif1	-0.161
Aurkb	7.54651e-30	-0.260329	0.184	0.348	1.00036e-25	0	Aurkb	-0.164
Mcm6	2.02068e-31	-0.274693	0.132	0.298	2.67862e-27	0	Mcm6	-0.166
Stmn1	1.1998e-87	-0.968118	0.559	0.726	1.59045e-83	0	Stmn1	-0.167
Pbk	4.3737e-40	-0.259248	0.072	0.247	5.79777e-36	0	Pbk	-0.175
Prc1	1.85566e-44	-0.25005	0.05	0.227	2.45986e-40	0	Prc1	-0.177
Cdkn2c	1.0907e-34	-0.290193	0.207	0.384	1.44583e-30	0	Cdkn2c	-0.177
Cenpf	3.13694e-45	-0.28152	0.044	0.222	4.15833e-41	0	Cenpf	-0.178
Ube2c	1.90892e-41	-0.672769	0.339	0.52	2.53046e-37	0	Ube2c	-0.181
Hmgn2	3.59313e-93	-0.776174	0.518	0.699	4.76305e-89	0	Hmgn2	-0.181
Rad21	3.50406e-33	-0.256897	0.289	0.474	4.64498e-29	0	Rad21	-0.185
Fbxo5	9.90505e-43	-0.28088	0.08	0.266	1.31301e-38	0	Fbxo5	-0.186
H2afx	1.49637e-44	-0.69888	0.345	0.531	1.98359e-40	0	H2afx	-0.186
Cbx3	2.48787e-39	-0.295083	0.352	0.542	3.29792e-35	0	Cbx3	-0.19
Tipin	2.1272e-37	-0.289763	0.199	0.391	2.81982e-33	0	Tipin	-0.192
Ccnb1	1.39002e-43	-0.400342	0.11	0.303	1.8426e-39	0	Ccnb1	-0.193
Rnaseh2b	7.96956e-39	-0.279522	0.268	0.463	1.05644e-34	0	Rnaseh2b	-0.195
Apobec3	1.94674e-35	-0.27081	0.368	0.566	2.5806e-31	0	Apobec3	-0.198
Tyms	7.20891e-41	-0.307503	0.137	0.337	9.55612e-37	0	Tyms	-0.2
Nusap1	6.3098e-49	-0.471979	0.093	0.293	8.36427e-45	0	Nusap1	-0.2
Ezh2	7.86908e-40	-0.251135	0.152	0.355	1.04312e-35	0	Ezh2	-0.203
Dnajc9	3.55456e-41	-0.277585	0.181	0.385	4.71193e-37	0	Dnajc9	-0.204
Mcm7	2.96763e-43	-0.315343	0.157	0.364	3.93389e-39	0	Mcm7	-0.207
Kif22	1.57572e-51	-0.310943	0.081	0.289	2.08877e-47	0	Kif22	-0.208
Pmf1	3.87315e-43	-0.287499	0.261	0.474	5.13425e-39	0	Pmf1	-0.213
Knstrn	2.02298e-44	-0.293076	0.173	0.391	2.68167e-40	0	Knstrn	-0.218
Smc4	3.47722e-55	-0.544224	0.261	0.481	4.60941e-51	0	Smc4	-0.22
Tpx2	1.08813e-58	-0.296201	0.051	0.272	1.44242e-54	0	Tpx2	-0.221
Mcm5	2.13214e-46	-0.319339	0.158	0.38	2.82636e-42	0	Mcm5	-0.222
Anp32e	5.14712e-81	-0.551197	0.433	0.656	6.82302e-77	0	Anp32e	-0.223
Rrm2	1.31569e-52	-0.498418	0.134	0.358	1.74407e-48	0	Rrm2	-0.224
Nucks1	8.34686e-48	-0.318523	0.232	0.458	1.10646e-43	0	Nucks1	-0.226
Cdk1	3.38524e-55	-0.474427	0.152	0.378	4.48748e-51	0	Cdk1	-0.226
Cdc20	4.03261e-59	-0.486502	0.092	0.323	5.34563e-55	0	Cdc20	-0.231
Top2a	1.22632e-58	-0.590862	0.11	0.342	1.62561e-54	0	Top2a	-0.232
Tacc3	2.68519e-58	-0.309224	0.103	0.342	3.55949e-54	0	Tacc3	-0.239
Cenpa	1.05032e-68	-0.735991	0.275	0.516	1.3923e-64	0	Cenpa	-0.241
Ccna2	6.31146e-62	-0.506263	0.124	0.366	8.36647e-58	0	Ccna2	-0.242
Ccdc34	3.45201e-61	-0.29511	0.092	0.335	4.57598e-57	0	Ccdc34	-0.243
Birc5	1.12564e-75	-0.740949	0.318	0.562	1.49215e-71	0	Birc5	-0.244
Rrm1	2.70152e-60	-0.353421	0.118	0.363	3.58114e-56	0	Rrm1	-0.245
Lmnb1	6.88605e-86	-0.672073	0.338	0.583	9.12814e-82	0	Lmnb1	-0.245
Asf1b	2.42045e-62	-0.413258	0.119	0.367	3.20855e-58	0	Asf1b	-0.248
Lockd	3.00996e-64	-0.303425	0.079	0.33	3.99e-60	0	Lockd	-0.251
Smc2	1.64512e-66	-0.442655	0.102	0.358	2.18077e-62	0	Smc2	-0.256
Cdca8	4.88513e-68	-0.520229	0.166	0.422	6.47573e-64	0	Cdca8	-0.256
Cdca3	5.03191e-71	-0.557819	0.202	0.458	6.6703e-67	0	Cdca3	-0.256
Mki67	5.34489e-68	-0.46556	0.144	0.406	7.08519e-64	0	Mki67	-0.262
Cdkn3	1.94362e-72	-0.454757	0.1	0.37	2.57646e-68	0	Cdkn3	-0.27
Cks1b	1.80222e-82	-0.622304	0.258	0.53	2.38902e-78	0	Cks1b	-0.272
Spc24	4.15188e-74	-0.541646	0.148	0.422	5.50373e-70	0	Spc24	-0.274
2810417H13Rik	1.5771e-84	-0.90196	0.226	0.508	2.0906e-80	0	2810417H13Rik	-0.282
Ccnb2	4.34436e-89	-0.763589	0.201	0.491	5.75888e-85	0	Ccnb2	-0.29
Sirpb1c	8.65814e-164	0.802627	0.912	0.596	1.14772e-159	1	Sirpb1c	0.316
Gngt2.1	1.00909e-133	0.750303	0.81	0.495	1.33765e-129	1	Gngt2	0.315
Sirpb1b	2.29527e-102	0.556175	0.764	0.458	3.04261e-98	1	Sirpb1b	0.306
Pla2g7	8.15087e-73	0.507371	0.477	0.211	1.08048e-68	1	Pla2g7	0.266
Gm9733	3.4053e-120	0.660241	0.889	0.658	4.51407e-116	1	Gm9733	0.231
AF251705	4.13882e-54	0.405333	0.61	0.391	5.48642e-50	1	AF251705	0.219
Hpgd	1.61011e-44	0.528705	0.502	0.29	2.13436e-40	1	Hpgd	0.212
Abi3	1.35914e-44	0.308512	0.374	0.175	1.80168e-40	1	Abi3	0.199
Dusp6	1.60519e-43	0.352249	0.423	0.226	2.12784e-39	1	Dusp6	0.197
Gm5150	1.9735e-46	0.407069	0.533	0.338	2.61607e-42	1	Gm5150	0.195
Sirpb1a	1.0869e-41	0.299947	0.336	0.151	1.44079e-37	1	Sirpb1a	0.185
Srgn	1.60621e-88	0.485337	0.895	0.725	2.12919e-84	1	Srgn	0.17
Nxpe4	1.06752e-31	0.267059	0.425	0.257	1.4151e-27	1	Nxpe4	0.168
Klra2	1.19326e-55	0.413819	0.774	0.616	1.58178e-51	1	Klra2	0.158
Trf	2.22514e-51	0.562521	0.678	0.521	2.94965e-47	1	Trf	0.157
Cx3cr1	1.39429e-33	0.325521	0.62	0.469	1.84827e-29	1	Cx3cr1	0.151
Gm1673	3.02344e-26	0.281896	0.396	0.251	4.00788e-22	1	Gm1673	0.145
Skint3	5.62593e-27	0.286113	0.265	0.13	7.45773e-23	1	Skint3	0.135
Marcks	4.03553e-22	0.253526	0.398	0.267	5.3495e-18	1	Marcks	0.131
Apoe.1	2.14881e-163	1.19784	0.954	0.824	2.84846e-159	1	Apoe	0.13
Lrp1	1.01918e-25	0.253558	0.556	0.427	1.35103e-21	1	Lrp1	0.129
Apoc1	4.16658e-27	0.267017	0.226	0.099	5.52322e-23	1	Apoc1	0.127
Clec4a3	1.26506e-69	0.405347	0.935	0.825	1.67696e-65	1	Clec4a3	0.11
Tmem176b	3.50605e-17	0.297162	0.549	0.447	4.64762e-13	1	Tmem176b	0.102
Ssh2	2.08859e-23	0.284699	0.578	0.483	2.76863e-19	1	Ssh2	0.095
Clec4a1	4.70782e-51	0.341128	0.889	0.803	6.24069e-47	1	Clec4a1	0.086
Lpl	4.3152e-13	0.309476	0.48	0.394	5.72022e-09	1	Lpl	0.086
Adgre1	1.39113e-22	0.264708	0.601	0.515	1.84409e-18	1	Adgre1	0.086
Plbd1	8.59317e-46	0.304658	0.912	0.829	1.13911e-41	1	Plbd1	0.083
Csf1r	3.74939e-48	0.332214	0.872	0.791	4.97019e-44	1	Csf1r	0.081
Serpinb10	1.14377e-27	0.380481	0.641	0.562	1.51618e-23	1	Serpinb10	0.079
Fyb	5.41963e-51	0.351406	0.86	0.781	7.18426e-47	1	Fyb	0.079
Ypel3	7.62881e-64	0.381923	0.922	0.847	1.01128e-59	1	Ypel3	0.075
Klf2	3.533e-25	0.295732	0.723	0.651	4.68334e-21	1	Klf2	0.072
Tmcc1	2.86623e-49	0.313172	0.937	0.869	3.79947e-45	1	Tmcc1	0.068
Tppp3	6.02186e-10	0.37035	0.151	0.086	7.98258e-06	1	Tppp3	0.065
Cd177	3.59115e-21	0.307217	0.689	0.627	4.76043e-17	1	Cd177	0.062
Zfos1	4.11403e-26	0.263845	0.757	0.696	5.45355e-22	1	Zfos1	0.061
Sepp1	1.88551e-56	0.363567	0.937	0.879	2.49943e-52	1	Sepp1	0.058
Cd74	1.22918e-12	-0.579532	0.612	0.562	1.6294e-08	1	Cd74	0.05
Cd300a	1.59645e-44	0.298683	0.901	0.857	2.11626e-40	1	Cd300a	0.044
Pirb	1.3351e-39	0.296468	0.841	0.798	1.76981e-35	1	Pirb	0.043
Txnip	1.13467e-35	0.271596	0.874	0.836	1.50412e-31	1	Txnip	0.038
Junb	1.14254e-39	0.308675	0.923	0.887	1.51455e-35	1	Junb	0.036
Adipor1	8.63821e-32	0.269757	0.788	0.759	1.14508e-27	1	Adipor1	0.029
Ptprc	6.2617e-29	0.252218	0.885	0.858	8.30051e-25	1	Ptprc	0.027
Igsf6	1.68517e-44	0.304819	0.92	0.896	2.23387e-40	1	Igsf6	0.024
Wfdc17	3.85323e-133	0.601488	0.996	0.973	5.10784e-129	1	Wfdc17	0.023
Samhd1	7.97927e-66	0.318653	0.98	0.959	1.05773e-61	1	Samhd1	0.021
Ifngr1	2.3756e-63	0.385049	0.942	0.923	3.1491e-59	1	Ifngr1	0.019
AB124611	1.09734e-40	0.264697	0.93	0.912	1.45464e-36	1	AB124611	0.018
Fcgr3	2.65524e-40	0.285595	0.936	0.919	3.51979e-36	1	Fcgr3	0.017
Btg1	4.15381e-102	0.461695	0.978	0.963	5.50629e-98	1	Btg1	0.015
Ccl6	1.93343e-75	0.370611	0.998	0.99	2.56295e-71	1	Ccl6	0.008
Rgs2	1.24859e-44	0.274262	0.972	0.964	1.65514e-40	1	Rgs2	0.008
Cybb	4.79756e-78	0.333965	1	0.993	6.35965e-74	1	Cybb	0.007
Ifitm6	2.16155e-42	0.281371	0.985	0.979	2.86535e-38	1	Ifitm6	0.006
Smpdl3a	8.51969e-66	0.297659	0.996	0.992	1.12937e-61	1	Smpdl3a	0.004
Lst1	1.14416e-56	0.294874	0.991	0.987	1.5167e-52	1	Lst1	0.004
Cox7a2l	1.43716e-56	0.257217	0.996	0.994	1.90509e-52	1	Cox7a2l	0.002
Ctss	9.17215e-121	0.367789	1	0.999	1.21586e-116	1	Ctss	0.001
Malat1	2.28386e-117	0.412817	1	1	3.02748e-113	1	Malat1	0
Lyz2	4.48122e-136	0.288478	1	1	5.9403e-132	1	Lyz2	0
Ccr2	2.51262e-51	0.288401	0.993	0.993	3.33072e-47	1	Ccr2	0
Plac8.1	1.839e-41	0.257726	0.999	0.999	2.43778e-37	1	Plac8	0
Crip1	5.69464e-103	-0.342946	1	1	7.54881e-99	1	Crip1	0
Tmsb10	2.06136e-158	-0.388821	1	1	2.73254e-154	1	Tmsb10	0
Ppia.1	2.44856e-169	-0.588652	1	1	3.24581e-165	1	Ppia	0
Ly6c2	1.28383e-153	-0.539096	0.999	1	1.70184e-149	1	Ly6c2	-0.001
H2afz.1	8.54155e-73	-0.415912	0.998	1	1.13227e-68	1	H2afz	-0.002
Ptma.1	1.14062e-144	-0.782985	0.998	1	1.51201e-140	1	Ptma	-0.002
Gapdh	1.01309e-120	-0.376795	0.996	0.999	1.34295e-116	1	Gapdh	-0.003
Cfl1	5.10676e-101	-0.291867	0.996	1	6.76951e-97	1	Cfl1	-0.004
Rbm3	1.56168e-104	-0.343341	0.994	0.999	2.07016e-100	1	Rbm3	-0.005
Pfn1	1.79074e-115	-0.35143	0.994	0.999	2.3738e-111	1	Pfn1	-0.005
Hmgb2.1	1.8044e-67	-0.824447	0.991	0.997	2.39191e-63	1	Hmgb2	-0.006
Ybx1	1.02743e-59	-0.255171	0.986	0.995	1.36196e-55	1	Ybx1	-0.009
Tspo	5.3507e-84	-0.332065	0.985	0.994	7.09289e-80	1	Tspo	-0.009
Calm1	3.13542e-86	-0.343856	0.985	0.996	4.15632e-82	1	Calm1	-0.011
S100a11	2.3359e-75	-0.360024	0.983	0.994	3.09646e-71	1	S100a11	-0.011
Txn1	6.73734e-73	-0.344263	0.964	0.986	8.93102e-69	1	Txn1	-0.022
Atp5b	7.32727e-68	-0.312958	0.962	0.985	9.71303e-64	1	Atp5b	-0.023
Hnrnpf	1.97002e-73	-0.336604	0.963	0.989	2.61145e-69	1	Hnrnpf	-0.026
S100a10	2.47078e-153	-0.627089	0.963	0.989	3.27527e-149	1	S100a10	-0.026
Hnrnpa3	5.61795e-39	-0.276272	0.954	0.981	7.44716e-35	1	Hnrnpa3	-0.027
Hnrnpa2b1.1	2.23371e-77	-0.404685	0.96	0.987	2.96101e-73	1	Hnrnpa2b1	-0.027
Atp5a1	6.09526e-48	-0.251869	0.936	0.977	8.07988e-44	1	Atp5a1	-0.041
Hmgb1.1	7.41181e-66	-0.639834	0.909	0.951	9.82509e-62	1	Hmgb1	-0.042
Lgals1	6.34835e-191	-0.828966	0.944	0.99	8.41538e-187	1	Lgals1	-0.046
H2-Aa.1	0.00167169	-0.686219	0.117	0.164	1	1	H2-Aa	-0.047
Atp5j	7.23738e-59	-0.28614	0.925	0.974	9.59387e-55	1	Atp5j	-0.049
Hnrnpa1	3.47387e-35	-0.252684	0.896	0.946	4.60496e-31	1	Hnrnpa1	-0.05
Eif5a	1.0405e-78	-0.356564	0.932	0.982	1.37928e-74	1	Eif5a	-0.05
Hbb-bs	0.0089828	-1.15168	0.148	0.199	1	1	Hbb-bs	-0.051
Tceb2	2.93583e-45	-0.256777	0.922	0.974	3.89174e-41	1	Tceb2	-0.052
S100a9.1	0.00104352	-0.529532	0.137	0.192	1	1	S100a9	-0.055
H2-Ab1.1	0.000340349	-0.64952	0.127	0.184	1	1	H2-Ab1	-0.057
Tpm3	2.82454e-41	-0.25755	0.886	0.953	3.74421e-37	1	Tpm3	-0.067
Arl6ip1.1	3.17191e-12	-0.308296	0.819	0.899	4.20469e-08	1	Arl6ip1	-0.08
Pgam1	2.02691e-39	-0.277618	0.836	0.919	2.68687e-35	1	Pgam1	-0.083
Anp32b.1	3.23822e-61	-0.446721	0.854	0.94	4.29258e-57	1	Anp32b	-0.086
Tubb5.1	1.13399e-36	-0.650982	0.777	0.87	1.50321e-32	1	Tubb5	-0.093
Srsf3	3.10096e-57	-0.379947	0.837	0.94	4.11063e-53	1	Srsf3	-0.103
Dek.1	8.41901e-39	-0.44712	0.722	0.833	1.11602e-34	1	Dek	-0.111
Tuba1b.1	4.15877e-53	-0.838771	0.747	0.873	5.51286e-49	1	Tuba1b	-0.126
Hsp90b1	3.22719e-25	-0.269033	0.733	0.867	4.27796e-21	1	Hsp90b1	-0.134
Snrpf	5.22189e-61	-0.346993	0.77	0.908	6.92214e-57	1	Snrpf	-0.138
Srsf2.1	2.47807e-40	-0.342784	0.712	0.854	3.28493e-36	1	Srsf2	-0.142
Atpif1	1.4734e-45	-0.322174	0.738	0.882	1.95314e-41	1	Atpif1	-0.144
Sptssa	1.44283e-35	-0.257027	0.686	0.835	1.91262e-31	1	Sptssa	-0.149
Erh	5.59258e-46	-0.302304	0.749	0.898	7.41352e-42	1	Erh	-0.149
Cenpf.1	7.67268e-25	-0.25524	0.053	0.203	1.01709e-20	1	Cenpf	-0.15
Cks2.1	7.41714e-21	-0.429227	0.527	0.677	9.83217e-17	1	Cks2	-0.15
Pcna.1	4.67341e-14	-0.275763	0.337	0.49	6.19507e-10	1	Pcna	-0.153
Kpna2.1	8.85264e-15	-0.278849	0.251	0.405	1.17351e-10	1	Kpna2	-0.154
Lsm5.1	1.91424e-42	-0.344119	0.63	0.793	2.53752e-38	1	Lsm5	-0.163
Hist1h2ap.1	1.31537e-19	-0.844945	0.333	0.501	1.74365e-15	1	Hist1h2ap	-0.168
Ctsg.1	4.88392e-25	-0.332677	0.08	0.249	6.47413e-21	1	Ctsg	-0.169
Ran.1	1.07414e-92	-0.636585	0.725	0.894	1.42388e-88	1	Ran	-0.169
C1galt1c1	1.9697e-30	-0.257402	0.677	0.847	2.61103e-26	1	C1galt1c1	-0.17
Hist1h2ae.1	7.14575e-27	-0.395783	0.109	0.284	9.47241e-23	1	Hist1h2ae	-0.175
Aurkb.1	8.23201e-24	-0.252632	0.159	0.337	1.09123e-19	1	Aurkb	-0.178
Fbxo5.1	3.09413e-29	-0.267524	0.072	0.25	4.10158e-25	1	Fbxo5	-0.178
Hsp90aa1.1	4.17001e-27	-0.326568	0.531	0.71	5.52776e-23	1	Hsp90aa1	-0.179
Rnaseh2c	7.32355e-32	-0.259824	0.646	0.829	9.7081e-28	1	Rnaseh2c	-0.183
Tagln2.1	9.98613e-72	-0.527649	0.698	0.882	1.32376e-67	1	Tagln2	-0.184
H2afx.1	1.56764e-25	-0.631752	0.332	0.516	2.07806e-21	1	H2afx	-0.184
Cdc20.1	5.27416e-28	-0.403448	0.112	0.297	6.99142e-24	1	Cdc20	-0.185
Lig1	9.95078e-33	-0.282466	0.051	0.237	1.31908e-28	1	Lig1	-0.186
H2afv.1	1.05781e-60	-0.569382	0.627	0.813	1.40223e-56	1	H2afv	-0.186
Pdia6	2.82093e-30	-0.27348	0.612	0.802	3.73943e-26	1	Pdia6	-0.19
Nusap1.1	3.12613e-31	-0.40769	0.085	0.275	4.14399e-27	1	Nusap1	-0.19
Ranbp1.1	1.49979e-34	-0.400077	0.551	0.744	1.98812e-30	1	Ranbp1	-0.193
Mcm6.1	7.5221e-31	-0.330521	0.095	0.289	9.97129e-27	1	Mcm6	-0.194
Tk1	4.7899e-34	-0.271573	0.057	0.253	6.3495e-30	1	Tk1	-0.196
S100a8.1	3.31169e-21	-1.20028	0.331	0.527	4.38997e-17	1	S100a8	-0.196
Ccnb1.1	2.38075e-31	-0.377524	0.091	0.288	3.15592e-27	1	Ccnb1	-0.197
Calm3.1	1.84539e-40	-0.332021	0.59	0.789	2.44625e-36	1	Calm3	-0.199
Tuba4a.1	9.32303e-45	-0.463028	0.533	0.732	1.23586e-40	1	Tuba4a	-0.199
Stmn1.1	1.41901e-56	-0.930414	0.516	0.718	1.88105e-52	1	Stmn1	-0.202
Tipin.1	1.57787e-28	-0.292121	0.174	0.377	2.09162e-24	1	Tipin	-0.203
Dut.1	2.15529e-29	-0.364662	0.174	0.377	2.85706e-25	1	Dut	-0.203
Ssr2	6.39409e-30	-0.252928	0.581	0.785	8.47601e-26	1	Ssr2	-0.204
Mcm3	4.08003e-32	-0.281039	0.106	0.313	5.40849e-28	1	Mcm3	-0.207
Cfp	1.23557e-64	-0.413406	0.672	0.879	1.63787e-60	1	Cfp	-0.207
Gm9844	3.10964e-37	-0.282872	0.626	0.834	4.12214e-33	1	Gm9844	-0.208
Kif22.1	4.01471e-36	-0.286093	0.065	0.273	5.3219e-32	1	Kif22	-0.208
Rrm2.1	7.36501e-33	-0.488995	0.13	0.338	9.76306e-29	1	Rrm2	-0.208
Prtn3.1	5.54552e-27	-0.494542	0.306	0.518	7.35114e-23	1	Prtn3	-0.212
Elane.1	1.59824e-32	-0.683779	0.131	0.343	2.11863e-28	1	Elane	-0.212
Tubb4b.1	2.36775e-34	-0.585603	0.396	0.609	3.13869e-30	1	Tubb4b	-0.213
Top2a.1	4.1076e-36	-0.519611	0.107	0.321	5.44503e-32	1	Top2a	-0.214
Cbx3.1	9.5627e-27	-0.286012	0.316	0.531	1.26763e-22	1	Cbx3	-0.215
Lbr	9.48168e-41	-0.337203	0.525	0.74	1.25689e-36	1	Lbr	-0.215
Ube2s	5.33139e-29	-0.262777	0.193	0.409	7.06729e-25	1	Ube2s	-0.216
Lsm6	1.97086e-30	-0.25119	0.525	0.743	2.61257e-26	1	Lsm6	-0.218
Anapc5	3.1738e-36	-0.314549	0.477	0.697	4.20719e-32	1	Anapc5	-0.22
Smc4.1	1.2127e-34	-0.484404	0.243	0.463	1.60756e-30	1	Smc4	-0.22
Banf1	7.66653e-38	-0.30002	0.488	0.71	1.01627e-33	1	Banf1	-0.222
Asf1b.1	4.82606e-37	-0.383037	0.121	0.343	6.39743e-33	1	Asf1b	-0.222
Cenpa.1	3.49211e-36	-0.626204	0.272	0.494	4.62914e-32	1	Cenpa	-0.222
2700094K13Rik.1	4.30993e-54	-0.402406	0.548	0.773	5.71324e-50	1	2700094K13Rik	-0.225
Cdk1.1	8.80921e-37	-0.431267	0.135	0.36	1.16775e-32	1	Cdk1	-0.225
Tyms.1	1.60719e-37	-0.33548	0.099	0.325	2.13049e-33	1	Tyms	-0.226
Rrm1.1	1.32899e-37	-0.326159	0.114	0.341	1.76171e-33	1	Rrm1	-0.227
Tuba1c.1	5.7825e-32	-0.377565	0.285	0.513	7.66528e-28	1	Tuba1c	-0.228
Prdx4	3.43596e-34	-0.302546	0.469	0.7	4.55471e-30	1	Prdx4	-0.231
Lockd.1	3.59362e-42	-0.289639	0.073	0.307	4.7637e-38	1	Lockd	-0.234
Dnajc9.1	2.26074e-36	-0.290592	0.138	0.374	2.99683e-32	1	Dnajc9	-0.236
Birc5.1	9.1976e-43	-0.649001	0.305	0.541	1.21923e-38	1	Birc5	-0.236
Rbbp7	1.3439e-32	-0.264292	0.202	0.439	1.78147e-28	1	Rbbp7	-0.237
Tacc3.1	1.56342e-41	-0.294367	0.085	0.323	2.07247e-37	1	Tacc3	-0.238
Csrp1	9.81111e-40	-0.256344	0.099	0.339	1.30056e-35	1	Csrp1	-0.24
Hist1h2bc	2.28887e-41	-0.305556	0.085	0.325	3.03413e-37	1	Hist1h2bc	-0.24
Smc2.1	5.4209e-43	-0.410233	0.095	0.335	7.18594e-39	1	Smc2	-0.24
Snrpd1.1	1.69462e-49	-0.405368	0.474	0.715	2.24638e-45	1	Snrpd1	-0.241
Ccna2.1	1.51931e-43	-0.465491	0.102	0.347	2.01399e-39	1	Ccna2	-0.245
Ddx39b	4.91588e-38	-0.290222	0.473	0.721	6.5165e-34	1	Ddx39b	-0.248
Pmf1.1	6.13991e-36	-0.300086	0.215	0.463	8.13907e-32	1	Pmf1	-0.248
Nasp	3.59328e-37	-0.302794	0.178	0.426	4.76325e-33	1	Nasp	-0.248
Gmnn.1	9.1079e-39	-0.359097	0.221	0.469	1.20734e-34	1	Gmnn	-0.248
Racgap1.1	3.19451e-36	-0.367671	0.283	0.531	4.23465e-32	1	Racgap1	-0.248
Cdkn3.1	3.37252e-44	-0.407941	0.096	0.345	4.47062e-40	1	Cdkn3	-0.249
Sdf2l1	1.02259e-42	-0.332934	0.49	0.742	1.35555e-38	1	Sdf2l1	-0.252
Mcm5.1	2.56829e-44	-0.38281	0.115	0.367	3.40452e-40	1	Mcm5	-0.252
Mcm7.1	2.25508e-45	-0.384508	0.102	0.355	2.98933e-41	1	Mcm7	-0.253
Plp2	8.76385e-74	-0.462905	0.549	0.802	1.16174e-69	1	Plp2	-0.253
Srsf7	1.34891e-40	-0.322842	0.42	0.677	1.78812e-36	1	Srsf7	-0.257
Anp32e.1	1.11374e-52	-0.51073	0.386	0.643	1.47637e-48	1	Anp32e	-0.257
Fdps	6.18201e-38	-0.268196	0.181	0.441	8.19487e-34	1	Fdps	-0.26
Nucks1.1	1.43509e-42	-0.328034	0.18	0.446	1.90236e-38	1	Nucks1	-0.266
Fabp5	2.22724e-69	-0.504339	0.509	0.775	2.95242e-65	1	Fabp5	-0.266
Psmd14	2.33135e-39	-0.283124	0.332	0.608	3.09044e-35	1	Psmd14	-0.276
Knstrn.1	5.77394e-49	-0.340343	0.106	0.383	7.65394e-45	1	Knstrn	-0.277
Cdca8.1	9.34444e-52	-0.501921	0.127	0.405	1.2387e-47	1	Cdca8	-0.278
Serpinb1a	7.57447e-43	-0.308927	0.226	0.506	1.00407e-38	1	Serpinb1a	-0.28
Ube2c.1	3.22555e-49	-0.692746	0.241	0.521	4.27579e-45	1	Ube2c	-0.28
Mki67.1	1.91486e-52	-0.444655	0.106	0.388	2.53834e-48	1	Mki67	-0.282
Cd24a	2.47351e-50	-0.408353	0.131	0.414	3.27889e-46	1	Cd24a	-0.283
Rnaseh2b.1	9.11427e-51	-0.3648	0.173	0.463	1.20819e-46	1	Rnaseh2b	-0.29
Spc24.1	4.62415e-55	-0.502118	0.111	0.403	6.12977e-51	1	Spc24	-0.292
2810417H13Rik.1	3.75295e-61	-0.947581	0.195	0.487	4.97492e-57	1	2810417H13Rik	-0.292
Ddx39	4.71446e-49	-0.344725	0.291	0.598	6.24949e-45	1	Ddx39	-0.307
Cks1b.1	1.37235e-64	-0.619265	0.201	0.515	1.81919e-60	1	Cks1b	-0.314
Ccnb2.1	4.92626e-70	-0.748677	0.146	0.475	6.53025e-66	1	Ccnb2	-0.329
Cdca3.1	1.54253e-68	-0.578484	0.119	0.45	2.04478e-64	1	Cdca3	-0.331
Lmnb1.1	1.14714e-76	-0.710577	0.244	0.578	1.52064e-72	1	Lmnb1	-0.334
Hmgn2.1	1.30124e-106	-0.940541	0.374	0.709	1.72492e-102	1	Hmgn2	-0.335
Ass1.1	8.94693e-87	-0.593712	0.169	0.558	1.186e-82	1	Ass1	-0.389
Fbxo5.2	0	0.942838	0.94	0.119	0	2	Fbxo5	0.821
Hist1h2ae.2	0	1.36647	0.962	0.155	0	2	Hist1h2ae	0.807
Pbk.1	0	0.943134	0.91	0.104	0	2	Pbk	0.806
Nusap1.2	0	1.1616	0.947	0.144	0	2	Nusap1	0.803
Top2a.2	0	1.42352	0.986	0.187	0	2	Top2a	0.799
Hist1h1b	0	0.72312	0.854	0.086	0	2	Hist1h1b	0.768
Smc2.2	0	1.01774	0.967	0.201	0	2	Smc2	0.766
Kif22.2	0	0.76242	0.898	0.145	0	2	Kif22	0.753
Ccna2.2	0	1.03781	0.965	0.214	0	2	Ccna2	0.751
Spc25	0	0.81783	0.877	0.126	0	2	Spc25	0.751
Cdk1.2	0	1.08638	0.978	0.23	0	2	Cdk1	0.748
Asf1b.2	0	1.02207	0.958	0.215	0	2	Asf1b	0.743
Esco2	0	0.655585	0.796	0.056	0	2	Esco2	0.74
Rrm2.2	0	1.27558	0.95	0.212	0	2	Rrm2	0.738
Aurkb.2	0	0.824089	0.948	0.217	0	2	Aurkb	0.731
Rrm1.2	0	0.865067	0.942	0.214	0	2	Rrm1	0.728
Incenp	0	0.745291	0.926	0.205	0	2	Incenp	0.721
Prc1.1	0	0.690167	0.811	0.095	0	2	Prc1	0.716
Mxd3	0	0.690983	0.807	0.093	0	2	Mxd3	0.714
Tk1.1	0	0.837698	0.843	0.133	0	2	Tk1	0.71
Cdkn2c.1	0	0.852489	0.962	0.253	0	2	Cdkn2c	0.709
Spc24.2	0	1.17653	0.975	0.268	0	2	Spc24	0.707
Mki67.2	0	0.906904	0.962	0.255	0	2	Mki67	0.707
Tyms.2	0	0.929641	0.903	0.201	0	2	Tyms	0.702
Cdca8.2	0	0.943729	0.969	0.273	0	2	Cdca8	0.696
Ezh2.1	2.04193e-305	0.738357	0.912	0.219	2.70678e-301	2	Ezh2	0.693
Neil3	0	0.627881	0.796	0.104	0	2	Neil3	0.692
Tacc3.2	5.72996e-300	0.704326	0.882	0.2	7.59563e-296	2	Tacc3	0.682
Ccdc34.1	2.57199e-302	0.664091	0.874	0.192	3.40943e-298	2	Ccdc34	0.682
Dnajc9.2	5.01298e-280	0.701985	0.932	0.251	6.64521e-276	2	Dnajc9	0.681
Ccnf	0	0.552959	0.753	0.076	0	2	Ccnf	0.677
Ncapg	0	0.583124	0.77	0.095	0	2	Ncapg	0.675
Ska1	0	0.561866	0.777	0.104	0	2	Ska1	0.673
Tipin.2	7.41336e-254	0.692879	0.931	0.261	9.82715e-250	2	Tipin	0.67
Tpx2.1	2.90105e-300	0.572895	0.803	0.135	3.84564e-296	2	Tpx2	0.668
Ndc80	0	0.578725	0.742	0.084	0	2	Ndc80	0.658
Lockd.2	2.07623e-256	0.569728	0.84	0.188	2.75224e-252	2	Lockd	0.652
Cdca3.2	8.62167e-295	0.973218	0.967	0.316	1.14289e-290	2	Cdca3	0.651
Mcm7.2	1.06641e-246	0.676435	0.884	0.233	1.41363e-242	2	Mcm7	0.651
Cenpm	1.72112e-276	0.55864	0.814	0.169	2.28152e-272	2	Cenpm	0.645
Mcm5.2	9.54982e-230	0.635682	0.89	0.246	1.26592e-225	2	Mcm5	0.644
Melk	0	0.491617	0.752	0.108	0	2	Melk	0.644
Kif11	0	0.48878	0.719	0.075	0	2	Kif11	0.644
Plk1	0	0.585583	0.753	0.115	0	2	Plk1	0.638
Smc4.2	0	1.15836	0.983	0.349	0	2	Smc4	0.634
Mad2l1	1.35993e-242	0.52165	0.821	0.188	1.80273e-238	2	Mad2l1	0.633
Shcbp1	0	0.541389	0.742	0.111	0	2	Shcbp1	0.631
Cdca5	0	0.48983	0.708	0.08	0	2	Cdca5	0.628
2810417H13Rik.2	0	1.7416	0.989	0.362	0	2	2810417H13Rik	0.627
Kif23	1.21333e-273	0.514802	0.758	0.131	1.60838e-269	2	Kif23	0.627
Hjurp	9.35513e-223	0.521164	0.832	0.21	1.24012e-218	2	Hjurp	0.622
Nuf2	5.1106e-288	0.461815	0.728	0.113	6.77461e-284	2	Nuf2	0.615
Hmgb3	1.12236e-226	0.51758	0.808	0.194	1.48779e-222	2	Hmgb3	0.614
Ube2s.1	1.10767e-216	0.634516	0.91	0.298	1.46833e-212	2	Ube2s	0.612
Cmc2	8.30576e-221	0.610256	0.893	0.284	1.10101e-216	2	Cmc2	0.609
Gmnn.2	4.32816e-257	0.80919	0.961	0.353	5.73741e-253	2	Gmnn	0.608
Rbbp7.1	7.37205e-226	0.656182	0.931	0.325	9.77239e-222	2	Rbbp7	0.606
Casc5	0	0.479307	0.701	0.095	0	2	Casc5	0.606
Rangap1	3.26057e-208	0.479874	0.813	0.21	4.32221e-204	2	Rangap1	0.603
Pmf1.2	2.22877e-232	0.694396	0.95	0.348	2.95446e-228	2	Pmf1	0.602
Cxcr4	5.78672e-215	0.622873	0.909	0.308	7.67088e-211	2	Cxcr4	0.601
Hist1h1e	4.20606e-225	0.470944	0.763	0.163	5.57555e-221	2	Hist1h1e	0.6
Rnaseh2b.2	2.38834e-216	0.661154	0.939	0.342	3.16599e-212	2	Rnaseh2b	0.597
Rad51ap1	0	0.447366	0.686	0.091	0	2	Rad51ap1	0.595
Hist1h2ap.2	0	2.29977	0.992	0.4	0	2	Hist1h2ap	0.592
Cks1b.2	4.92234e-240	0.841386	0.981	0.391	6.52505e-236	2	Cks1b	0.59
Aurka	2.11366e-250	0.505087	0.717	0.128	2.80187e-246	2	Aurka	0.589
Ube2t	0	0.436736	0.66	0.071	0	2	Ube2t	0.589
Cdca4	3.55911e-213	0.427721	0.761	0.173	4.71796e-209	2	Cdca4	0.588
Csrp1.1	7.18819e-202	0.534464	0.814	0.227	9.52867e-198	2	Csrp1	0.587
Hirip3	5.50047e-282	0.462321	0.693	0.106	7.29143e-278	2	Hirip3	0.587
Lig1.1	1.20968e-250	0.638313	0.719	0.134	1.60355e-246	2	Lig1	0.585
Dbf4	2.91056e-215	0.449973	0.748	0.164	3.85824e-211	2	Dbf4	0.584
Dut.2	4.58797e-213	0.792058	0.855	0.272	6.08181e-209	2	Dut	0.583
Fen1	6.78007e-199	0.472241	0.781	0.198	8.98767e-195	2	Fen1	0.583
Ccnb1.2	2.05862e-196	0.506442	0.764	0.184	2.72891e-192	2	Ccnb1	0.58
H2afx.2	0	1.51434	0.991	0.414	0	2	H2afx	0.577
Kpna2.2	3.16355e-196	0.634202	0.884	0.308	4.19361e-192	2	Kpna2	0.576
Cenpe	6.13135e-249	0.468852	0.687	0.113	8.12772e-245	2	Cenpe	0.574
Haus4	2.25382e-205	0.456585	0.756	0.182	2.98766e-201	2	Haus4	0.574
Mis18bp1	2.59198e-293	0.4424	0.66	0.086	3.43593e-289	2	Mis18bp1	0.574
Sae1	4.18974e-189	0.550386	0.903	0.331	5.55392e-185	2	Sae1	0.572
Kifc1	1.41238e-282	0.420132	0.662	0.091	1.87225e-278	2	Kifc1	0.571
Cdc45	1.6508e-232	0.435366	0.7	0.131	2.1883e-228	2	Cdc45	0.569
Fignl1	1.43528e-289	0.426705	0.654	0.087	1.9026e-285	2	Fignl1	0.567
Dtymk	4.95292e-189	0.611113	0.874	0.308	6.56559e-185	2	Dtymk	0.566
Cdca2	0	0.416039	0.623	0.057	0	2	Cdca2	0.566
Wbp5	1.04019e-176	0.551495	0.874	0.309	1.37887e-172	2	Wbp5	0.565
Nucks1.2	3.92092e-165	0.55598	0.896	0.334	5.19757e-161	2	Nucks1	0.562
Bub1b	3.18677e-225	0.425219	0.692	0.131	4.22438e-221	2	Bub1b	0.561
Tuba1c.2	3.0913e-219	0.731019	0.964	0.406	4.09783e-215	2	Tuba1c	0.558
Cit	0	0.446578	0.629	0.071	0	2	Cit	0.558
Cenpl	2.6959e-239	0.4205	0.675	0.117	3.57368e-235	2	Cenpl	0.558
Birc5.2	1.42379e-288	1.13966	0.991	0.434	1.88738e-284	2	Birc5	0.557
Orc6	2.17925e-190	0.400149	0.717	0.163	2.88881e-186	2	Orc6	0.554
Cdkn3.2	2.11473e-139	0.374845	0.788	0.236	2.80328e-135	2	Cdkn3	0.552
Nasp.1	2.87447e-164	0.534655	0.868	0.317	3.8104e-160	2	Nasp	0.551
Cdc20.2	4.38021e-160	0.395356	0.75	0.199	5.80641e-156	2	Cdc20	0.551
Ccnb2.2	1.24649e-123	0.451903	0.903	0.353	1.65235e-119	2	Ccnb2	0.55
Ncapd2	4.85474e-267	0.414777	0.643	0.093	6.43545e-263	2	Ncapd2	0.55
Smc6	1.28816e-210	0.693668	0.958	0.412	1.70759e-206	2	Smc6	0.546
Hist1h4i	1.93012e-157	0.422606	0.775	0.232	2.55856e-153	2	Hist1h4i	0.543
Rfc5	9.75269e-175	0.413698	0.734	0.191	1.29282e-170	2	Rfc5	0.543
Rfc4	1.31736e-165	0.393694	0.739	0.196	1.74629e-161	2	Rfc4	0.543
Racgap1.2	1.88717e-218	0.742363	0.964	0.423	2.50163e-214	2	Racgap1	0.541
2700029M09Rik	6.2823e-168	0.559533	0.906	0.367	8.32782e-164	2	2700029M09Rik	0.539
Prim1	1.34513e-234	0.416675	0.645	0.108	1.7831e-230	2	Prim1	0.537
4930579G24Rik	1.21945e-227	0.343724	0.649	0.112	1.6165e-223	2	4930579G24Rik	0.537
Ncapd3	8.19208e-238	0.396753	0.643	0.107	1.08594e-233	2	Ncapd3	0.536
Kif20a	1.72712e-199	0.33303	0.651	0.12	2.28947e-195	2	Kif20a	0.531
Usp1	2.45763e-129	0.400803	0.843	0.313	3.25783e-125	2	Usp1	0.53
Pkmyt1	3.85932e-230	0.404392	0.642	0.113	5.11591e-226	2	Pkmyt1	0.529
Nsmce1	5.07161e-143	0.477695	0.896	0.368	6.72293e-139	2	Nsmce1	0.528
Lmnb1.2	1.93063e-259	0.960672	0.986	0.459	2.55924e-255	2	Lmnb1	0.527
Mthfd2	1.95301e-133	0.422777	0.821	0.296	2.5889e-129	2	Mthfd2	0.525
Ncaph2	5.44571e-133	0.433722	0.86	0.336	7.21883e-129	2	Ncaph2	0.524
Rpa3	1.69108e-128	0.430459	0.84	0.321	2.2417e-124	2	Rpa3	0.519
Ncaph	1.16222e-270	0.384581	0.594	0.075	1.54064e-266	2	Ncaph	0.519
Rpa1	5.59777e-152	0.420476	0.737	0.219	7.4204e-148	2	Rpa1	0.518
Dnmt1	1.18292e-168	0.382357	0.684	0.166	1.56807e-164	2	Dnmt1	0.518
Cenpa.2	1.42631e-130	0.549102	0.909	0.394	1.89071e-126	2	Cenpa	0.515
Sgol1	1.42164e-279	0.369252	0.582	0.067	1.88453e-275	2	Sgol1	0.515
E2f8	1.1654e-194	0.373135	0.643	0.129	1.54486e-190	2	E2f8	0.514
Cenpw	7.15652e-158	0.405868	0.701	0.19	9.48668e-154	2	Cenpw	0.511
Cenph	1.07346e-238	0.379954	0.602	0.091	1.42297e-234	2	Cenph	0.511
Cbx3.2	1.57056e-170	0.630191	0.943	0.433	2.08193e-166	2	Cbx3	0.51
Mcm3.1	6.05627e-133	0.377499	0.726	0.216	8.0282e-129	2	Mcm3	0.51
Ppil1	8.43572e-123	0.372679	0.777	0.269	1.11824e-118	2	Ppil1	0.508
Tcf19	4.54503e-218	0.412012	0.61	0.103	6.0249e-214	2	Tcf19	0.507
Nxt1	5.49588e-126	0.430426	0.876	0.37	7.28534e-122	2	Nxt1	0.506
Mis18a	1.13778e-134	0.482923	0.939	0.434	1.50824e-130	2	Mis18a	0.505
Dctpp1	1.63108e-129	0.474081	0.858	0.353	2.16217e-125	2	Dctpp1	0.505
Knstrn.2	1.92358e-117	0.379683	0.78	0.275	2.54989e-113	2	Knstrn	0.505
Ckap2l	3.62971e-243	0.359345	0.585	0.08	4.81154e-239	2	Ckap2l	0.505
Depdc1a	2.49863e-247	0.343834	0.582	0.077	3.31218e-243	2	Depdc1a	0.505
Exosc8	6.23036e-116	0.406626	0.869	0.366	8.25897e-112	2	Exosc8	0.503
Hat1	3.87039e-129	0.468702	0.903	0.401	5.13059e-125	2	Hat1	0.502
Id1	9.94237e-132	0.467408	0.8	0.298	1.31796e-127	2	Id1	0.502
Nfyb	1.54615e-143	0.404952	0.722	0.222	2.04958e-139	2	Nfyb	0.5
Hmmr	2.98135e-203	0.363291	0.602	0.102	3.95207e-199	2	Hmmr	0.5
Rad21.1	2.52116e-121	0.429296	0.866	0.367	3.34205e-117	2	Rad21	0.499
Cbx5	3.68504e-202	0.353099	0.61	0.112	4.88488e-198	2	Cbx5	0.498
Tubg1	1.80289e-186	0.32894	0.623	0.125	2.38991e-182	2	Tubg1	0.498
Plk4	1.82781e-241	0.365672	0.575	0.08	2.42295e-237	2	Plk4	0.495
Pgp	2.30328e-114	0.412568	0.851	0.358	3.05322e-110	2	Pgp	0.493
Lsm2	4.95984e-151	0.554243	0.943	0.451	6.57477e-147	2	Lsm2	0.492
Ube2c.2	2.13194e-187	0.973834	0.906	0.415	2.8261e-183	2	Ube2c	0.491
Cenpq	3.25307e-144	0.336476	0.671	0.18	4.31227e-140	2	Cenpq	0.491
Bckdk	8.17445e-123	0.301768	0.701	0.21	1.08361e-118	2	Bckdk	0.491
Kif20b	4.49358e-218	0.349423	0.58	0.09	5.95669e-214	2	Kif20b	0.49
Cenpf.2	7.77686e-184	0.405485	0.607	0.118	1.0309e-179	2	Cenpf	0.489
Rcc1	7.80157e-165	0.367978	0.643	0.154	1.03418e-160	2	Rcc1	0.489
Ilf2	7.11747e-107	0.357273	0.832	0.343	9.43492e-103	2	Ilf2	0.489
Impdh2	4.57615e-168	0.591682	0.951	0.464	6.06615e-164	2	Impdh2	0.487
Ngfrap1	3.1021e-147	0.443544	0.692	0.205	4.11214e-143	2	Ngfrap1	0.487
Hnrnpr	2.54629e-98	0.389787	0.888	0.403	3.37536e-94	2	Hnrnpr	0.485
Mcm6.2	9.17633e-142	0.496429	0.682	0.198	1.21641e-137	2	Mcm6	0.484
Smc1a	3.8377e-127	0.491586	0.915	0.431	5.08726e-123	2	Smc1a	0.484
Pa2g4	2.89514e-137	0.522181	0.918	0.435	3.8378e-133	2	Pa2g4	0.483
Rpia	2.6828e-104	0.329832	0.769	0.286	3.55632e-100	2	Rpia	0.483
Poc1a	6.53006e-178	0.325799	0.602	0.122	8.65624e-174	2	Poc1a	0.48
Trim59	3.94407e-201	0.337811	0.575	0.097	5.22825e-197	2	Trim59	0.478
Tubb4b.2	1.31798e-254	1.00744	0.989	0.516	1.74712e-250	2	Tubb4b	0.473
Brd8	8.75265e-117	0.329435	0.692	0.22	1.16025e-112	2	Brd8	0.472
Nrm	4.29443e-172	0.613575	0.972	0.501	5.69269e-168	2	Nrm	0.471
Syce2	2.53292e-174	0.4371	0.596	0.128	3.35764e-170	2	Syce2	0.468
Clspn	9.09133e-237	0.346144	0.536	0.069	1.20515e-232	2	Clspn	0.467
Fzr1	1.97547e-112	0.336252	0.695	0.229	2.61868e-108	2	Fzr1	0.466
Ubl4a	1.58007e-92	0.331302	0.791	0.325	2.09455e-88	2	Ubl4a	0.466
Psat1	4.58718e-102	0.328995	0.734	0.268	6.08077e-98	2	Psat1	0.466
0610010K14Rik	1.30471e-86	0.326531	0.832	0.368	1.72953e-82	2	0610010K14Rik	0.464
Whsc1	4.40131e-172	0.321722	0.58	0.116	5.83437e-168	2	Whsc1	0.464
Cbfb	3.54283e-89	0.343473	0.832	0.371	4.69638e-85	2	Cbfb	0.461
Smc3	1.2725e-98	0.392638	0.86	0.402	1.68682e-94	2	Smc3	0.458
Psip1	1.0707e-168	0.310425	0.571	0.113	1.41932e-164	2	Psip1	0.458
Fkbp4	2.00809e-90	0.3614	0.844	0.387	2.66192e-86	2	Fkbp4	0.457
Ssrp1	5.59002e-149	0.572181	0.936	0.48	7.41013e-145	2	Ssrp1	0.456
Atad2	3.08543e-184	0.357979	0.558	0.102	4.09005e-180	2	Atad2	0.456
Ctcf	5.77903e-92	0.296654	0.728	0.272	7.66068e-88	2	Ctcf	0.456
Haus8	9.47111e-83	0.278507	0.753	0.297	1.25549e-78	2	Haus8	0.456
Oxct1	3.90906e-91	0.321587	0.756	0.301	5.18185e-87	2	Oxct1	0.455
Csrp2	4.91446e-100	0.40319	0.849	0.395	6.51461e-96	2	Csrp2	0.454
Dlgap5	6.81939e-189	0.293196	0.542	0.09	9.03978e-185	2	Dlgap5	0.452
Nup62	4.48954e-115	0.27936	0.637	0.185	5.95134e-111	2	Nup62	0.452
Mrpl51	1.00317e-144	0.517217	0.954	0.503	1.3298e-140	2	Mrpl51	0.451
Trip13	9.25885e-228	0.294219	0.514	0.065	1.22735e-223	2	Trip13	0.449
Smarca5	2.42664e-77	0.297835	0.775	0.327	3.21675e-73	2	Smarca5	0.448
Actn4	3.11456e-82	0.273791	0.737	0.289	4.12866e-78	2	Actn4	0.448
Dpy30	8.03103e-98	0.390202	0.904	0.458	1.06459e-93	2	Dpy30	0.446
Maz	3.63343e-100	0.293962	0.675	0.229	4.81647e-96	2	Maz	0.446
Anp32e.2	1.78799e-242	0.893206	0.991	0.547	2.37015e-238	2	Anp32e	0.444
Eri1	6.48373e-92	0.339563	0.725	0.281	8.59483e-88	2	Eri1	0.444
Sgol2a	1.65361e-222	0.319779	0.508	0.064	2.19203e-218	2	Sgol2a	0.444
Cep55	7.10361e-182	0.272351	0.533	0.089	9.41655e-178	2	Cep55	0.444
Srsf4	7.43887e-79	0.293507	0.772	0.33	9.86097e-75	2	Srsf4	0.442
Ass1.2	7.5975e-96	0.471195	0.882	0.441	1.00712e-91	2	Ass1	0.441
Stub1	3.2805e-83	0.352884	0.877	0.438	4.34863e-79	2	Stub1	0.439
Kif2c	5.19691e-192	0.281007	0.511	0.075	6.88902e-188	2	Kif2c	0.436
Rbl1	5.90426e-149	0.276328	0.549	0.115	7.82668e-145	2	Rbl1	0.434
Lsm3	1.63267e-117	0.450198	0.948	0.515	2.16427e-113	2	Lsm3	0.433
Larp7	1.05029e-72	0.268422	0.752	0.319	1.39227e-68	2	Larp7	0.433
Spag5	5.19286e-258	0.286758	0.475	0.043	6.88366e-254	2	Spag5	0.432
Aars	1.60768e-68	0.262832	0.781	0.349	2.13114e-64	2	Aars	0.432
Rad51	1.58832e-200	0.311787	0.502	0.071	2.10548e-196	2	Rad51	0.431
Nudt5	4.12587e-88	0.265837	0.67	0.239	5.46926e-84	2	Nudt5	0.431
Hnrnpab	2.19931e-150	0.587228	0.947	0.518	2.91541e-146	2	Hnrnpab	0.429
Cep57	3.31355e-114	0.262626	0.594	0.165	4.39244e-110	2	Cep57	0.429
Faf1	2.89005e-79	0.254844	0.689	0.26	3.83105e-75	2	Faf1	0.429
Slbp.1	1.49742e-195	0.735542	0.978	0.55	1.98498e-191	2	Slbp	0.428
Rhno1	9.82906e-109	0.286408	0.607	0.179	1.30294e-104	2	Rhno1	0.428
Hspa14	9.75969e-67	0.275853	0.825	0.397	1.29374e-62	2	Hspa14	0.428
Uchl5	1.49973e-75	0.312105	0.786	0.359	1.98805e-71	2	Uchl5	0.427
Ppp1cc	5.53924e-72	0.300947	0.819	0.392	7.34281e-68	2	Ppp1cc	0.427
Hmgn1	7.61137e-133	0.488411	0.597	0.171	1.00896e-128	2	Hmgn1	0.426
Acadl	4.45229e-71	0.304225	0.816	0.39	5.90195e-67	2	Acadl	0.426
Eif1ad	4.13064e-80	0.28429	0.697	0.271	5.47557e-76	2	Eif1ad	0.426
Pcna.2	1.05158e-113	0.63923	0.836	0.412	1.39398e-109	2	Pcna	0.424
Idh2	6.04028e-71	0.33062	0.84	0.422	8.00699e-67	2	Idh2	0.418
Fam64a	9.52477e-156	0.264492	0.513	0.095	1.2626e-151	2	Fam64a	0.418
Cdk4	8.37976e-96	0.448332	0.89	0.473	1.11082e-91	2	Cdk4	0.417
Snrnp40	4.73534e-66	0.288324	0.857	0.44	6.27717e-62	2	Snrnp40	0.417
Sms	1.70581e-78	0.288759	0.689	0.275	2.26122e-74	2	Sms	0.414
Kif15	4.6293e-194	0.265713	0.48	0.066	6.1366e-190	2	Kif15	0.414
Set	1.94466e-72	0.342747	0.836	0.423	2.57784e-68	2	Set	0.413
Chaf1a	1.18668e-166	0.276521	0.502	0.089	1.57307e-162	2	Chaf1a	0.413
Ncapg2	8.88756e-203	0.270357	0.475	0.062	1.17814e-198	2	Ncapg2	0.413
Pdzd11	2.01055e-75	0.250306	0.673	0.261	2.66518e-71	2	Pdzd11	0.412
Nudc	4.63039e-165	0.558266	0.972	0.561	6.13805e-161	2	Nudc	0.411
Dazap1	4.00181e-72	0.335247	0.887	0.476	5.3048e-68	2	Dazap1	0.411
Snrnp70	2.98551e-61	0.289437	0.896	0.485	3.95759e-57	2	Snrnp70	0.411
Apobec3.1	1.22626e-62	0.299342	0.877	0.467	1.62554e-58	2	Apobec3	0.41
Me2	1.00544e-73	0.349019	0.923	0.516	1.33281e-69	2	Me2	0.407
BC035044	2.23113e-68	0.319882	0.835	0.431	2.95759e-64	2	BC035044	0.404
Bub1	3.78717e-183	0.269394	0.473	0.07	5.02028e-179	2	Bub1	0.403
Cbx1	1.04485e-54	0.2588	0.799	0.397	1.38505e-50	2	Cbx1	0.402
Paics	4.37921e-66	0.328531	0.799	0.398	5.80508e-62	2	Paics	0.401
Hnrnpd	2.00829e-54	0.254278	0.785	0.388	2.66218e-50	2	Hnrnpd	0.397
Uba2	3.76971e-60	0.294608	0.874	0.479	4.99713e-56	2	Uba2	0.395
Rpa2	2.04592e-75	0.266254	0.627	0.233	2.71207e-71	2	Rpa2	0.394
Ddx39.1	9.40071e-59	0.289205	0.892	0.5	1.24616e-54	2	Ddx39	0.392
Elane.2	2.35183e-84	1.06099	0.651	0.261	3.11759e-80	2	Elane	0.39
Hmgn2.2	7.42803e-221	0.915856	0.995	0.607	9.84659e-217	2	Hmgn2	0.388
Cirbp	4.76036e-60	0.31191	0.865	0.477	6.31033e-56	2	Cirbp	0.388
Pold2	1.0065e-123	0.277382	0.505	0.118	1.33421e-119	2	Pold2	0.387
Cks2.2	1.23254e-193	0.820402	0.991	0.605	1.63385e-189	2	Cks2	0.386
G3bp1	8.47896e-76	0.356558	0.91	0.525	1.12397e-71	2	G3bp1	0.385
Lrr1	2.28854e-188	0.25434	0.442	0.057	3.03369e-184	2	Lrr1	0.385
Tmem109	2.32615e-59	0.305251	0.888	0.506	3.08354e-55	2	Tmem109	0.382
Prmt1	8.98506e-52	0.261911	0.858	0.482	1.19106e-47	2	Prmt1	0.376
Fkbp3	5.63257e-51	0.256095	0.863	0.488	7.46653e-47	2	Fkbp3	0.375
Mapre1	4.50034e-91	0.411292	0.958	0.584	5.96565e-87	2	Mapre1	0.374
Cdkn2d	6.15201e-164	0.642739	0.97	0.597	8.1551e-160	2	Cdkn2d	0.373
Ptges3	6.36376e-90	0.406913	0.95	0.578	8.43579e-86	2	Ptges3	0.372
Eif1ax	1.71227e-47	0.252723	0.873	0.503	2.26978e-43	2	Eif1ax	0.37
Rbbp4	1.563e-163	0.599149	0.975	0.607	2.07191e-159	2	Rbbp4	0.368
Anln	2.60596e-171	0.25584	0.428	0.06	3.45446e-167	2	Anln	0.368
Nrg1	2.16376e-113	0.263584	0.484	0.118	2.86827e-109	2	Nrg1	0.366
Hsd11b1	9.66072e-76	0.301245	0.574	0.209	1.28062e-71	2	Hsd11b1	0.365
Gatm	6.00387e-172	0.257367	0.42	0.057	7.95874e-168	2	Gatm	0.363
Ctsg.2	1.92687e-92	0.569226	0.538	0.177	2.55426e-88	2	Ctsg	0.361
Snrpd1.2	4.5201e-214	0.734106	0.992	0.632	5.99185e-210	2	Snrpd1	0.36
Srsf7.1	2.84745e-82	0.413958	0.947	0.591	3.77457e-78	2	Srsf7	0.356
Anapc5.1	1.20148e-151	0.580298	0.972	0.618	1.59268e-147	2	Anapc5	0.354
Prdx4.1	1.49124e-123	0.530096	0.972	0.619	1.97679e-119	2	Prdx4	0.353
Banf1.1	8.20551e-130	0.49839	0.981	0.63	1.08772e-125	2	Banf1	0.351
Stmn1.2	0	1.63757	0.992	0.642	0	2	Stmn1	0.35
Vrk1	7.0545e-79	0.359263	0.961	0.613	9.35144e-75	2	Vrk1	0.348
Dhfr	2.78412e-123	0.258367	0.436	0.088	3.69063e-119	2	Dhfr	0.348
Hsp90aa1.2	6.62272e-180	0.727644	0.984	0.639	8.77908e-176	2	Hsp90aa1	0.345
Prtn3.2	4.13463e-58	0.622122	0.785	0.441	5.48086e-54	2	Prtn3	0.344
Rfc2	3.59102e-61	0.324143	0.91	0.568	4.76025e-57	2	Rfc2	0.342
Hnrnpdl	3.67748e-87	0.411107	0.962	0.621	4.87487e-83	2	Hnrnpdl	0.341
Phgdh	2.52491e-143	0.292489	0.407	0.067	3.34703e-139	2	Phgdh	0.34
Lsm8	5.76666e-67	0.343342	0.92	0.581	7.64428e-63	2	Lsm8	0.339
Mrpl28	2.19219e-69	0.338363	0.91	0.573	2.90597e-65	2	Mrpl28	0.337
Mif	1.71984e-39	0.253335	0.796	0.459	2.27982e-35	2	Mif	0.337
Anapc11	8.86039e-60	0.303684	0.942	0.611	1.17453e-55	2	Anapc11	0.331
Mrpl42	1.48948e-47	0.262364	0.929	0.599	1.97445e-43	2	Mrpl42	0.33
Fcnb	4.69115e-76	0.393131	0.498	0.169	6.21859e-72	2	Fcnb	0.329
Sod1	3.35336e-45	0.252773	0.942	0.615	4.44522e-41	2	Sod1	0.327
Tuba4a.2	3.97178e-186	0.772942	0.984	0.659	5.26499e-182	2	Tuba4a	0.325
Ccne1	6.81044e-119	0.263274	0.403	0.078	9.02792e-115	2	Ccne1	0.325
Magoh	1.74609e-47	0.257324	0.929	0.604	2.31462e-43	2	Magoh	0.325
Stra13	4.53469e-92	0.394164	0.967	0.644	6.01118e-88	2	Stra13	0.323
Ndufab1	9.1441e-46	0.2687	0.896	0.573	1.21214e-41	2	Ndufab1	0.323
Ranbp1.2	1.23747e-201	0.795711	0.994	0.673	1.64039e-197	2	Ranbp1	0.321
H1f0	6.94337e-49	0.414744	0.703	0.382	9.20413e-45	2	H1f0	0.321
Lbr.1	4.39664e-119	0.487274	0.981	0.666	5.82819e-115	2	Lbr	0.315
Tmpo	7.63736e-143	0.575085	0.986	0.68	1.01241e-138	2	Tmpo	0.306
Thoc7	3.27604e-45	0.26806	0.939	0.634	4.34272e-41	2	Thoc7	0.305
Bub3	1.47419e-138	0.562326	0.98	0.676	1.95419e-134	2	Bub3	0.304
Cnih4	8.72917e-65	0.315825	0.964	0.661	1.15714e-60	2	Cnih4	0.303
Rtn3	2.97941e-57	0.286577	0.964	0.661	3.9495e-53	2	Rtn3	0.303
Lsm6.1	2.04782e-55	0.291463	0.969	0.67	2.71458e-51	2	Lsm6	0.299
Fam107b	4.3207e-56	0.301727	0.923	0.626	5.72752e-52	2	Fam107b	0.297
Mrpl18	1.05332e-75	0.356496	0.972	0.682	1.39628e-71	2	Mrpl18	0.29
Commd1	8.55777e-41	0.251466	0.943	0.654	1.13442e-36	2	Commd1	0.289
Psmc3	1.44077e-63	0.31947	0.956	0.668	1.90989e-59	2	Psmc3	0.288
Vdac1	5.69074e-52	0.287166	0.951	0.663	7.54364e-48	2	Vdac1	0.288
Ddx39b.1	6.93156e-55	0.304049	0.932	0.646	9.18847e-51	2	Ddx39b	0.286
Siva1	7.8242e-51	0.298844	0.954	0.668	1.03718e-46	2	Siva1	0.286
S100a8.2	9.06957e-33	1.41555	0.742	0.46	1.20226e-28	2	S100a8	0.282
Tcp1	1.9153e-57	0.297801	0.959	0.679	2.53893e-53	2	Tcp1	0.28
2700094K13Rik.2	7.49512e-65	0.316795	0.98	0.702	9.93553e-61	2	2700094K13Rik	0.278
Rasgrp2	1.90708e-44	0.276083	0.926	0.649	2.52802e-40	2	Rasgrp2	0.277
Nudt21	1.45917e-90	0.383096	0.98	0.704	1.93428e-86	2	Nudt21	0.276
Tra2b	2.9839e-51	0.278204	0.931	0.659	3.95546e-47	2	Tra2b	0.272
Fabp5.1	2.3164e-53	0.318593	0.965	0.699	3.07062e-49	2	Fabp5	0.266
Nhp2l1	1.68101e-47	0.284987	0.943	0.679	2.22835e-43	2	Nhp2l1	0.264
Arpp19	1.04965e-88	0.414249	0.986	0.724	1.39142e-84	2	Arpp19	0.262
U2af1	1.7056e-78	0.386921	0.97	0.709	2.26095e-74	2	U2af1	0.261
Fus	2.18139e-91	0.425759	0.98	0.723	2.89165e-87	2	Fus	0.257
Plp2.1	6.66654e-87	0.405506	0.986	0.729	8.83716e-83	2	Plp2	0.257
Calm3.2	5.34699e-76	0.36435	0.981	0.725	7.08797e-72	2	Calm3	0.256
Ubald2	2.81609e-43	0.260324	0.962	0.706	3.733e-39	2	Ubald2	0.256
Rheb	4.94172e-43	0.25521	0.953	0.697	6.55075e-39	2	Rheb	0.256
Lsm5.2	1.40744e-106	0.420971	0.989	0.735	1.86571e-102	2	Lsm5	0.254
Ube2i	4.26956e-55	0.288062	0.98	0.727	5.65973e-51	2	Ube2i	0.253
H2afv.2	8.55841e-227	0.892274	0.998	0.753	1.1345e-222	2	H2afv	0.245
1810037I17Rik	1.86431e-88	0.415887	0.98	0.737	2.47133e-84	2	1810037I17Rik	0.243
Aes	1.1295e-73	0.356167	0.981	0.738	1.49727e-69	2	Aes	0.243
H2afy	2.95245e-115	0.469733	0.983	0.742	3.91377e-111	2	H2afy	0.241
Ywhaq	8.32933e-70	0.330001	0.973	0.748	1.10414e-65	2	Ywhaq	0.225
Tpm4	7.85687e-47	0.277308	0.976	0.751	1.04151e-42	2	Tpm4	0.225
Sf3b2	1.45411e-61	0.310976	0.972	0.751	1.92757e-57	2	Sf3b2	0.221
Hnrnpu	3.55847e-109	0.446211	0.989	0.77	4.71711e-105	2	Hnrnpu	0.219
Ywhah	1.11683e-150	0.542147	0.992	0.776	1.48047e-146	2	Ywhah	0.216
Rnaseh2c.1	1.12522e-65	0.323573	0.986	0.773	1.49159e-61	2	Rnaseh2c	0.213
Dek.2	1.5477e-263	0.962655	0.997	0.789	2.05164e-259	2	Dek	0.208
Tpi1	8.14842e-61	0.304411	0.981	0.773	1.08015e-56	2	Tpi1	0.208
Ncl	2.49198e-58	0.323758	0.97	0.764	3.30337e-54	2	Ncl	0.206
Sptssa.1	1.86964e-85	0.364103	0.987	0.786	2.4784e-81	2	Sptssa	0.201
Lcn2	8.64584e-37	0.290059	0.3	0.111	1.14609e-32	2	Lcn2	0.189
Srsf2.2	2.43601e-110	0.47383	0.995	0.808	3.22917e-106	2	Srsf2	0.187
Tagln2.2	1.5842e-219	0.833042	1	0.831	2.10002e-215	2	Tagln2	0.169
Tuba1b.2	0	1.63798	0.998	0.832	0	2	Tuba1b	0.166
Irf8	6.25666e-54	0.32069	0.976	0.811	8.29383e-50	2	Irf8	0.165
Raly	6.7472e-106	0.418268	0.992	0.828	8.94409e-102	2	Raly	0.164
S100a9.2	4.61335e-19	1.08467	0.325	0.163	6.11545e-15	2	S100a9	0.162
Tubb5.2	0	1.4023	0.995	0.835	0	2	Tubb5	0.16
Nap1l1	1.96709e-172	0.580083	0.998	0.838	2.60758e-168	2	Nap1l1	0.16
Atpif1.1	2.64122e-109	0.417778	0.994	0.84	3.5012e-105	2	Atpif1	0.154
Mpo	1.83382e-32	0.460511	0.233	0.081	2.43091e-28	2	Mpo	0.152
Hn1.1	3.00271e-102	0.469608	0.995	0.846	3.98039e-98	2	Hn1	0.149
Ran.2	1.98428e-233	0.825968	0.995	0.849	2.63037e-229	2	Ran	0.146
Hprt	2.89397e-82	0.36087	0.995	0.851	3.83624e-78	2	Hprt	0.144
Atp5g3	6.17221e-47	0.25752	0.981	0.838	8.18188e-43	2	Atp5g3	0.143
Erh.1	6.71956e-83	0.367276	0.995	0.857	8.90745e-79	2	Erh	0.138
Arl6ip1.2	1.67326e-153	0.660871	0.998	0.87	2.21807e-149	2	Arl6ip1	0.128
Snrpf.1	3.79898e-81	0.344887	0.997	0.87	5.03593e-77	2	Snrpf	0.127
Hbb-bs.1	7.89233e-07	-1.14738	0.291	0.176	0.0104621	2	Hbb-bs	0.115
Cycs	8.38385e-46	0.29833	0.994	0.885	1.11136e-41	2	Cycs	0.109
Hspa5	2.06016e-14	-0.270798	0.881	0.773	2.73095e-10	2	Hspa5	0.108
Pgam1.1	2.09819e-69	0.321366	0.998	0.893	2.78136e-65	2	Pgam1	0.105
Trf.1	0.000712206	-0.362598	0.631	0.534	1	2	Trf	0.097
Idh1	3.9777e-18	-0.251446	0.896	0.804	5.27284e-14	2	Idh1	0.092
Srsf3.1	1.54418e-197	0.646845	1	0.912	2.04696e-193	2	Srsf3	0.088
Anp32b.2	6.02061e-268	0.830403	0.998	0.916	7.98092e-264	2	Anp32b	0.082
Snrpe	1.48318e-91	0.349059	0.998	0.916	1.9661e-87	2	Snrpe	0.082
Serpinb10.1	1.34265e-05	-0.27856	0.646	0.565	0.177982	2	Serpinb10	0.081
Stk38	6.11361e-14	-0.251439	0.741	0.66	8.1042e-10	2	Stk38	0.081
Akap13	1.92438e-15	-0.25096	0.796	0.722	2.55096e-11	2	Akap13	0.074
Snrpg	3.54523e-68	0.284815	0.997	0.923	4.69956e-64	2	Snrpg	0.074
Serbp1	2.33572e-55	0.27184	1	0.928	3.09623e-51	2	Serbp1	0.072
Hnrnpa1.1	1.17838e-97	0.386598	0.997	0.93	1.56206e-93	2	Hnrnpa1	0.067
Tsc22d3	2.98488e-17	-0.265533	0.849	0.783	3.95676e-13	2	Tsc22d3	0.066
Bst2	8.9739e-11	-0.3254	0.676	0.611	1.18958e-06	2	Bst2	0.065
Mndal	1.04031e-18	-0.342658	0.808	0.743	1.37904e-14	2	Mndal	0.065
Calm2.1	3.4718e-222	0.760852	1	0.936	4.60222e-218	2	Calm2	0.064
Rbx1	3.35875e-58	0.260686	0.997	0.933	4.45236e-54	2	Rbx1	0.064
Pold4	1.69716e-18	-0.27797	0.777	0.714	2.24976e-14	2	Pold4	0.063
Lyz1	1.31378e-09	-0.300782	0.646	0.583	1.74155e-05	2	Lyz1	0.063
Hmgb1.2	1.94773e-282	1.02341	1	0.937	2.58191e-278	2	Hmgb1	0.063
Hck	2.39595e-18	-0.255703	0.829	0.766	3.17607e-14	2	Hck	0.063
Tpm3.1	7.75937e-59	0.269745	0.997	0.935	1.02858e-54	2	Tpm3	0.062
Camkk2	5.8479e-18	-0.256414	0.808	0.747	7.75198e-14	2	Camkk2	0.061
Adipor1.1	5.06167e-21	-0.273301	0.816	0.756	6.70975e-17	2	Adipor1	0.06
Cyp4f18	1.16339e-22	-0.31912	0.786	0.727	1.54219e-18	2	Cyp4f18	0.059
Ctsa	2.62328e-28	-0.301062	0.925	0.867	3.47742e-24	2	Ctsa	0.058
Pirb.1	2.17584e-21	-0.296144	0.855	0.797	2.88429e-17	2	Pirb	0.058
Gsto1	2.21848e-16	-0.258606	0.805	0.748	2.94082e-12	2	Gsto1	0.057
Rsu1	1.69679e-29	-0.273296	0.854	0.797	2.24927e-25	2	Rsu1	0.057
Lyn	4.02631e-31	-0.276894	0.959	0.903	5.33727e-27	2	Lyn	0.056
Ahnak	2.46452e-25	-0.257487	0.954	0.902	3.26697e-21	2	Ahnak	0.052
Cox5a	1.16203e-77	0.293878	0.998	0.949	1.54039e-73	2	Cox5a	0.049
Ptpro	1.13916e-16	-0.257255	0.748	0.699	1.51008e-12	2	Ptpro	0.049
Sumo2	8.23686e-233	0.622786	1	0.952	1.09188e-228	2	Sumo2	0.048
Mpeg1	1.70851e-35	-0.287637	0.986	0.938	2.2648e-31	2	Mpeg1	0.048
Igsf6.1	5.71845e-22	-0.266435	0.942	0.894	7.58038e-18	2	Igsf6	0.048
Snx20	1.76065e-18	-0.252693	0.725	0.678	2.33392e-14	2	Snx20	0.047
Paip2	5.79616e-24	-0.258225	0.81	0.764	7.68338e-20	2	Paip2	0.046
Sh3bgrl	1.99782e-29	-0.294116	0.819	0.773	2.64831e-25	2	Sh3bgrl	0.046
Ms4a6b	8.15719e-35	-0.379829	0.95	0.904	1.08132e-30	2	Ms4a6b	0.046
Hba-a2	0.000140121	-0.772092	0.107	0.062	1	2	Hba-a2	0.045
Map1lc3b	3.18966e-34	-0.256618	0.975	0.931	4.22822e-30	2	Map1lc3b	0.044
Ifngr1.1	7.36312e-25	-0.307887	0.965	0.921	9.76056e-21	2	Ifngr1	0.044
Tnfaip8l2	5.62982e-41	-0.319061	0.95	0.906	7.46289e-37	2	Tnfaip8l2	0.044
Pid1	1.44683e-19	-0.275787	0.866	0.824	1.91792e-15	2	Pid1	0.042
Itgb2	1.31736e-24	-0.251386	0.948	0.907	1.7463e-20	2	Itgb2	0.041
Atp5g2	1.87234e-104	0.350456	0.998	0.959	2.48198e-100	2	Atp5g2	0.039
Itga4	6.22514e-11	-0.253356	0.593	0.555	8.25204e-07	2	Itga4	0.038
Apbb1ip	4.21848e-24	-0.28309	0.814	0.776	5.59201e-20	2	Apbb1ip	0.038
Arl6ip5	2.0166e-43	-0.300258	0.948	0.911	2.6732e-39	2	Arl6ip5	0.037
Stat1	1.54717e-05	-0.269322	0.486	0.451	0.205093	2	Stat1	0.035
Supt4a	8.57818e-30	-0.258041	0.947	0.912	1.13712e-25	2	Supt4a	0.035
Snrpb	9.98546e-80	0.297518	0.998	0.964	1.32367e-75	2	Snrpb	0.034
Ppfia4	8.44008e-14	-0.250064	0.653	0.62	1.11882e-09	2	Ppfia4	0.033
Zfos1.1	4.93817e-25	-0.342047	0.734	0.701	6.54604e-21	2	Zfos1	0.033
Il6ra	5.79174e-16	-0.253644	0.7	0.668	7.67754e-12	2	Il6ra	0.032
Prr13	1.0486e-47	-0.358781	0.943	0.911	1.39002e-43	2	Prr13	0.032
Nadk	1.07449e-33	-0.345147	0.862	0.831	1.42435e-29	2	Nadk	0.031
Eif5a.1	1.06115e-65	0.281259	1	0.97	1.40666e-61	2	Eif5a	0.03
AI839979	2.82362e-40	-0.375333	0.91	0.88	3.74298e-36	2	AI839979	0.03
Fam174a	9.30237e-24	-0.290515	0.772	0.743	1.23312e-19	2	Fam174a	0.029
Tprgl	4.2298e-14	-0.253635	0.582	0.553	5.60703e-10	2	Tprgl	0.029
H2-DMa	1.54903e-37	-0.330623	0.925	0.897	2.05339e-33	2	H2-DMa	0.028
Smim14	2.6129e-36	-0.336079	0.786	0.758	3.46366e-32	2	Smim14	0.028
Hnrnpa3.1	4.6917e-212	0.601954	1	0.973	6.21932e-208	2	Hnrnpa3	0.027
Trps1	9.21445e-13	-0.27034	0.59	0.564	1.22147e-08	2	Trps1	0.026
Adgre5	4.41939e-19	-0.325212	0.676	0.65	5.85834e-15	2	Adgre5	0.026
Zfp36	6.09416e-23	-0.322133	0.745	0.72	8.07842e-19	2	Zfp36	0.025
Atp5b.1	4.53641e-60	0.252847	1	0.978	6.01346e-56	2	Atp5b	0.022
Ppt1	1.36285e-19	-0.286981	0.646	0.624	1.80659e-15	2	Ppt1	0.022
Capg	7.58591e-33	-0.260157	0.991	0.97	1.00559e-28	2	Capg	0.021
Cdk2ap2	4.64298e-53	-0.42889	0.984	0.963	6.15474e-49	2	Cdk2ap2	0.021
Txn1.1	1.38979e-119	0.379273	1	0.98	1.8423e-115	2	Txn1	0.02
Lgals1.1	3.06647e-56	0.333997	1	0.98	4.06492e-52	2	Lgals1	0.02
Pnrc1	7.97008e-15	-0.26146	0.597	0.577	1.05651e-10	2	Pnrc1	0.02
Gm2a	1.49178e-39	-0.296765	0.986	0.966	1.97751e-35	2	Gm2a	0.02
Gpx4	1.91072e-65	0.267371	1	0.981	2.53285e-61	2	Gpx4	0.019
Lilrb4a	3.28883e-31	-0.320359	0.881	0.862	4.35967e-27	2	Lilrb4a	0.019
Cd84	8.79726e-23	-0.322922	0.684	0.665	1.16617e-18	2	Cd84	0.019
Susd3	5.18986e-27	-0.33705	0.733	0.714	6.87968e-23	2	Susd3	0.019
Mpp1	6.73836e-29	-0.337221	0.681	0.662	8.93237e-25	2	Mpp1	0.019
Tmem176b.1	6.24709e-06	-0.456648	0.48	0.461	0.0828115	2	Tmem176b	0.019
Hnrnpa2b1.2	7.09271e-185	0.547059	0.998	0.98	9.40209e-181	2	Hnrnpa2b1	0.018
Hnrnpf.1	2.98741e-95	0.349041	1	0.982	3.96011e-91	2	Hnrnpf	0.018
Eif4a1	1.5493e-61	0.275359	1	0.982	2.05376e-57	2	Eif4a1	0.018
Nupr1	1.00218e-21	-0.310354	0.679	0.661	1.3285e-17	2	Nupr1	0.018
H2-K1	8.00762e-49	-0.366641	0.992	0.974	1.06149e-44	2	H2-K1	0.018
Eif3e	1.20323e-48	-0.295065	0.983	0.966	1.595e-44	2	Eif3e	0.017
Ptprc.1	4.31721e-45	-0.398684	0.877	0.86	5.7229e-41	2	Ptprc	0.017
Gltscr2	5.47703e-70	-0.376469	0.986	0.971	7.26035e-66	2	Gltscr2	0.015
Csf1r.1	8.46482e-37	-0.404007	0.816	0.802	1.1221e-32	2	Csf1r	0.014
AB124611.1	4.80897e-54	-0.38609	0.926	0.913	6.37476e-50	2	AB124611	0.013
9930111J21Rik2	2.33808e-10	-0.250973	0.506	0.494	3.09936e-06	2	9930111J21Rik2	0.012
Gm26740	1.04883e-19	-0.286703	0.632	0.621	1.39033e-15	2	Gm26740	0.011
Laptm4a	4.62046e-46	-0.322589	0.954	0.943	6.12488e-42	2	Laptm4a	0.011
Apoe.2	1.53775e-51	-1.47218	0.855	0.844	2.03845e-47	2	Apoe	0.011
Hint1	4.14722e-164	0.4023	1	0.99	5.49756e-160	2	Hint1	0.01
Zeb2	4.16336e-40	-0.382467	0.925	0.915	5.51895e-36	2	Zeb2	0.01
Ncf2	1.69082e-77	-0.420767	0.969	0.959	2.24135e-73	2	Ncf2	0.01
Cd74.1	9.00259e-18	-1.52745	0.579	0.569	1.19338e-13	2	Cd74	0.01
Ifi27l2a	2.60353e-57	-0.833454	0.921	0.912	3.45124e-53	2	Ifi27l2a	0.009
Il17ra	2.70615e-30	-0.323387	0.752	0.744	3.58727e-26	2	Il17ra	0.008
Smpdl3a.1	5.14466e-66	-0.386013	0.998	0.991	6.81976e-62	2	Smpdl3a	0.007
Serp1	6.3332e-97	-0.469193	0.986	0.979	8.3953e-93	2	Serp1	0.007
Clic1	6.58325e-132	0.353578	1	0.994	8.72675e-128	2	Clic1	0.006
Itgam	1.28666e-13	-0.262026	0.552	0.546	1.7056e-09	2	Itgam	0.006
Sat1	2.57645e-66	-0.372628	1	0.994	3.41534e-62	2	Sat1	0.006
Hmgb2.2	1.02585e-243	1.08322	1	0.995	1.35987e-239	2	Hmgb2	0.005
Ybx1.1	5.32098e-76	0.260088	0.998	0.993	7.05349e-72	2	Ybx1	0.005
Mgst1	1.61107e-43	-0.295646	0.994	0.989	2.13563e-39	2	Mgst1	0.005
Laptm5	1.86093e-70	-0.337062	0.994	0.99	2.46685e-66	2	Laptm5	0.004
Eif3f	1.23305e-72	-0.273282	1	0.997	1.63453e-68	2	Eif3f	0.003
Rbm3.1	3.48868e-104	0.30694	1	0.998	4.62459e-100	2	Rbm3	0.002
Msrb1	2.00975e-78	-0.324529	1	0.998	2.66413e-74	2	Msrb1	0.002
Rsrp1	8.89771e-77	-0.348204	0.998	0.996	1.17948e-72	2	Rsrp1	0.002
Ifitm2	2.46435e-117	-0.441151	1	0.998	3.26675e-113	2	Ifitm2	0.002
Ptma.2	0	1.04528	1	0.999	0	2	Ptma	0.001
H2afz.2	6.4908e-259	0.697139	1	0.999	8.6042e-255	2	H2afz	0.001
H3f3b	3.34248e-202	0.478901	1	0.999	4.43079e-198	2	H3f3b	0.001
Alox5ap	2.42471e-120	-0.368678	1	0.999	3.2142e-116	2	Alox5ap	0.001
Plac8.2	3.7635e-59	-0.479914	1	0.999	4.9889e-55	2	Plac8	0.001
Ctss.1	6.21851e-194	-0.715115	1	0.999	8.24326e-190	2	Ctss	0.001
Ppia.2	7.78822e-236	0.605932	1	1	1.03241e-231	2	Ppia	0
Ubb	2.04077e-187	0.465913	1	1	2.70525e-183	2	Ubb	0
Fth1	4.82151e-65	-0.270917	1	1	6.39139e-61	2	Fth1	0
S100a6	6.71859e-76	-0.280421	1	1	8.90616e-72	2	S100a6	0
Rps27	4.5977e-114	-0.283335	1	1	6.09472e-110	2	Rps27	0
Cd52	3.87058e-120	-0.307117	1	1	5.13084e-116	2	Cd52	0
Ftl1	1.01872e-173	-0.31824	1	1	1.35042e-169	2	Ftl1	0
H2-D1	3.61105e-85	-0.333406	1	1	4.7868e-81	2	H2-D1	0
B2m	7.21124e-105	-0.344827	1	1	9.55922e-101	2	B2m	0
S100a4	1.16508e-103	-0.375175	1	1	1.54443e-99	2	S100a4	0
Tyrobp	1.67274e-209	-0.379222	1	1	2.21739e-205	2	Tyrobp	0
Npc2	3.33965e-139	-0.38674	1	1	4.42703e-135	2	Npc2	0
Lyz2.1	1.56007e-154	-0.431698	1	1	2.06803e-150	2	Lyz2	0
Lsp1	3.84276e-171	-0.48285	1	1	5.09396e-167	2	Lsp1	0
Rgs2.1	1.07193e-84	-0.513194	0.965	0.965	1.42095e-80	2	Rgs2	0
Ifitm3	7.47984e-157	-0.574481	1	1	9.91527e-153	2	Ifitm3	0
Emilin2	3.90331e-35	-0.326682	0.824	0.825	5.17423e-31	2	Emilin2	-0.001
Lst1.1	3.36602e-80	-0.470817	0.987	0.988	4.46199e-76	2	Lst1	-0.001
Lrrc25	6.85291e-16	-0.270375	0.574	0.576	9.08422e-12	2	Lrrc25	-0.002
Cd53	2.80381e-72	-0.364354	0.983	0.985	3.71674e-68	2	Cd53	-0.002
Fxyd5	6.21509e-117	-0.434673	0.995	0.997	8.23872e-113	2	Fxyd5	-0.002
Rnase6	7.68369e-48	-0.389847	0.84	0.843	1.01855e-43	2	Rnase6	-0.003
Cybb.1	2.49711e-123	-0.561875	0.992	0.995	3.31017e-119	2	Cybb	-0.003
Fcgr3.1	6.45075e-74	-0.469091	0.918	0.922	8.55112e-70	2	Fcgr3	-0.004
Ccr2.1	2.21913e-112	-0.558519	0.989	0.993	2.94168e-108	2	Ccr2	-0.004
Ccl9	1.73012e-101	-0.612395	0.981	0.985	2.29345e-97	2	Ccl9	-0.004
Btg2	5.87168e-29	-0.342929	0.778	0.783	7.7835e-25	2	Btg2	-0.005
Epsti1	4.93055e-38	-0.407169	0.73	0.735	6.53593e-34	2	Epsti1	-0.005
Cd177.1	3.19713e-16	-0.370728	0.631	0.638	4.23812e-12	2	Cd177	-0.007
Ly86	2.08662e-99	-0.512118	0.956	0.963	2.76602e-95	2	Ly86	-0.007
Cox7a2l.1	1.47614e-107	-0.428267	0.987	0.995	1.95678e-103	2	Cox7a2l	-0.008
Mcl1	2.4685e-27	-0.325311	0.687	0.697	3.27224e-23	2	Mcl1	-0.01
BC028528	8.49475e-32	-0.367198	0.682	0.693	1.12606e-27	2	BC028528	-0.011
Btg1.1	2.5883e-75	-0.525923	0.956	0.967	3.43105e-71	2	Btg1	-0.011
Trim30a	3.8458e-10	-0.28384	0.439	0.451	5.098e-06	2	Trim30a	-0.012
Wfdc17.1	4.4219e-152	-0.989234	0.965	0.978	5.86167e-148	2	Wfdc17	-0.013
Cd302	7.99125e-43	-0.377595	0.772	0.786	1.05932e-38	2	Cd302	-0.014
Ccl6.1	3.43863e-109	-0.677094	0.978	0.993	4.55825e-105	2	Ccl6	-0.015
Ifi203	1.37146e-18	-0.384904	0.583	0.6	1.81801e-14	2	Ifi203	-0.017
Tnfrsf1b	1.97013e-16	-0.312427	0.473	0.494	2.61161e-12	2	Tnfrsf1b	-0.021
Borcs6	3.37034e-15	-0.261438	0.483	0.507	4.46772e-11	2	Borcs6	-0.024
Adgre1.1	4.89498e-16	-0.306971	0.508	0.532	6.48879e-12	2	Adgre1	-0.024
Evl	1.02759e-14	-0.268814	0.494	0.519	1.36218e-10	2	Evl	-0.025
Ifi204	7.78954e-30	-0.527268	0.646	0.672	1.03258e-25	2	Ifi204	-0.026
Cd300a.1	8.33466e-74	-0.488671	0.84	0.867	1.10484e-69	2	Cd300a	-0.027
Ifitm6.1	3.20237e-172	-0.856821	0.956	0.983	4.24506e-168	2	Ifitm6	-0.027
Hacd4	1.76274e-49	-0.41131	0.769	0.798	2.33668e-45	2	Hacd4	-0.029
Samhd1.1	4.28847e-138	-0.714411	0.936	0.966	5.6848e-134	2	Samhd1	-0.03
Evi2a	6.22146e-67	-0.462119	0.821	0.851	8.24717e-63	2	Evi2a	-0.03
Fgr	9.70427e-21	-0.306128	0.561	0.595	1.2864e-16	2	Fgr	-0.034
Itm2c	1.48526e-34	-0.344144	0.667	0.702	1.96886e-30	2	Itm2c	-0.035
Irgm1	2.03831e-06	-0.252324	0.258	0.294	0.0270198	2	Irgm1	-0.036
Stx16	1.80887e-16	-0.280932	0.445	0.483	2.39784e-12	2	Stx16	-0.038
Tmcc1.1	1.25064e-74	-0.524238	0.846	0.885	1.65785e-70	2	Tmcc1	-0.039
Ifi47	1.05501e-10	-0.359332	0.354	0.397	1.39853e-06	2	Ifi47	-0.043
Irf7	1.11946e-08	-0.351016	0.335	0.379	0.000148395	2	Irf7	-0.044
Sepw1	3.81275e-52	-0.470293	0.73	0.776	5.05418e-48	2	Sepw1	-0.046
H2-T23	2.89772e-71	-0.495958	0.84	0.886	3.84122e-67	2	H2-T23	-0.046
Il10ra	1.7166e-11	-0.265772	0.333	0.38	2.27553e-07	2	Il10ra	-0.047
Pou2f2	3.96362e-21	-0.354796	0.511	0.565	5.25418e-17	2	Pou2f2	-0.054
Fcgr1	4.02075e-10	-0.336218	0.296	0.35	5.3299e-06	2	Fcgr1	-0.054
Ldlrad3	3.65278e-17	-0.294747	0.421	0.478	4.84213e-13	2	Ldlrad3	-0.057
Zbp1	4.55103e-19	-0.391325	0.448	0.505	6.03284e-15	2	Zbp1	-0.057
Ssh2.1	3.27901e-20	-0.332374	0.447	0.506	4.34666e-16	2	Ssh2	-0.059
Apobec1	4.88828e-18	-0.316469	0.41	0.471	6.4799e-14	2	Apobec1	-0.061
Sepp1.1	1.08089e-95	-0.632025	0.835	0.896	1.43282e-91	2	Sepp1	-0.061
Gsn	2.25325e-32	-0.391287	0.557	0.619	2.98691e-28	2	Gsn	-0.062
Ms4a8a	8.53901e-21	-0.308055	0.527	0.591	1.13193e-16	2	Ms4a8a	-0.064
Ypel3.1	2.32576e-83	-0.577477	0.799	0.867	3.08303e-79	2	Ypel3	-0.068
Gm9733.1	1.12271e-46	-0.711104	0.632	0.703	1.48827e-42	2	Gm9733	-0.071
Fyb.1	2.01512e-57	-0.495178	0.731	0.803	2.67124e-53	2	Fyb	-0.072
Dusp6.1	3.83834e-10	-0.265811	0.189	0.267	5.0881e-06	2	Dusp6	-0.078
Hmox1	2.40746e-22	-0.326736	0.421	0.502	3.19133e-18	2	Hmox1	-0.081
Junb.1	1.17709e-106	-0.640256	0.822	0.903	1.56035e-102	2	Junb	-0.081
Ogt	9.56716e-38	-0.395841	0.542	0.624	1.26822e-33	2	Ogt	-0.082
Klra2.1	6.21088e-40	-0.510431	0.569	0.652	8.23314e-36	2	Klra2	-0.083
Hopx	5.56478e-16	-0.277075	0.355	0.439	7.37667e-12	2	Hopx	-0.084
Cd180	3.05933e-17	-0.282072	0.327	0.411	4.05544e-13	2	Cd180	-0.084
AI607873	1.23511e-17	-0.337487	0.355	0.442	1.63726e-13	2	AI607873	-0.087
Pla2g7.1	2.38755e-11	-0.335701	0.176	0.264	3.16493e-07	2	Pla2g7	-0.088
Lrp1.1	7.61219e-22	-0.334522	0.368	0.458	1.00907e-17	2	Lrp1	-0.09
Plbd1.1	7.41748e-74	-0.569403	0.763	0.853	9.83261e-70	2	Plbd1	-0.09
Gm5150.1	9.22523e-17	-0.343799	0.288	0.38	1.2229e-12	2	Gm5150	-0.092
Isg15.1	2.85953e-11	-0.396732	0.129	0.223	3.79059e-07	2	Isg15	-0.094
1600010M07Rik	4.31199e-16	-0.262244	0.28	0.376	5.71597e-12	2	1600010M07Rik	-0.096
Tlr2	2.93462e-21	-0.338229	0.354	0.45	3.89013e-17	2	Tlr2	-0.096
Lpl.1	1.38799e-17	-0.518556	0.324	0.42	1.83992e-13	2	Lpl	-0.096
Oasl2	2.4694e-12	-0.27524	0.096	0.196	3.27343e-08	2	Oasl2	-0.1
Txnip.1	7.379e-98	-0.625552	0.753	0.855	9.7816e-94	2	Txnip	-0.102
Nxpe4.1	6.06102e-14	-0.257132	0.192	0.296	8.03449e-10	2	Nxpe4	-0.104
P2ry6	2.73985e-15	-0.252415	0.217	0.323	3.63194e-11	2	P2ry6	-0.106
Rtp4.1	1.58512e-13	-0.314309	0.085	0.192	2.10123e-09	2	Rtp4	-0.107
Srgn.1	4.57915e-61	-0.562715	0.648	0.767	6.07012e-57	2	Srgn	-0.119
Gdpd3	6.8787e-21	-0.305529	0.266	0.391	9.1184e-17	2	Gdpd3	-0.125
Mxd4	3.91968e-18	-0.256298	0.173	0.3	5.19592e-14	2	Mxd4	-0.127
Abi3.1	7.29046e-17	-0.26993	0.096	0.223	9.66423e-13	2	Abi3	-0.127
Clec2i	3.38199e-27	-0.424844	0.31	0.451	4.48317e-23	2	Clec2i	-0.141
Sirpb1a.1	1.48726e-21	-0.252141	0.052	0.199	1.97151e-17	2	Sirpb1a	-0.147
Gngt2.2	4.50578e-45	-0.785264	0.409	0.565	5.97286e-41	2	Gngt2	-0.156
Klf2.1	1.11817e-62	-0.571338	0.52	0.683	1.48225e-58	2	Klf2	-0.163
Cx3cr1.1	2.28583e-35	-0.43194	0.349	0.514	3.03009e-31	2	Cx3cr1	-0.165
AF251705.1	5.43259e-34	-0.479918	0.28	0.447	7.20144e-30	2	AF251705	-0.167
Hpgd.1	1.02496e-27	-0.623808	0.167	0.347	1.35868e-23	2	Hpgd	-0.18
Clec4a1.1	8.10726e-114	-0.713146	0.657	0.84	1.0747e-109	2	Clec4a1	-0.183
Slfn1	2.11412e-42	-0.527862	0.325	0.511	2.80247e-38	2	Slfn1	-0.186
Clec4a3.1	9.91488e-129	-0.816161	0.676	0.866	1.31432e-124	2	Clec4a3	-0.19
Sirpb1b.1	5.21974e-50	-0.582478	0.321	0.533	6.91928e-46	2	Sirpb1b	-0.212
Tcp11l2	7.47395e-51	-0.430722	0.138	0.41	9.90747e-47	2	Tcp11l2	-0.272
Sirpb1c.1	3.93638e-95	-0.988262	0.384	0.684	5.21807e-91	2	Sirpb1c	-0.3
Hist1h2bc.1	1.2684e-110	0.640553	0.617	0.241	1.68139e-106	3	Hist1h2bc	0.376
Hmgn2.3	6.57063e-46	0.30781	0.935	0.617	8.71003e-42	3	Hmgn2	0.318
Ccnb2.3	2.2628e-29	0.284947	0.636	0.393	2.99956e-25	3	Ccnb2	0.243
Ptgr1	2.2762e-29	0.26311	0.584	0.388	3.01733e-25	3	Ptgr1	0.196
Ssr2.1	2.81828e-66	0.399272	0.914	0.73	3.73591e-62	3	Ssr2	0.184
Cd9	3.82303e-27	0.293146	0.365	0.195	5.06781e-23	3	Cd9	0.17
2700094K13Rik.3	1.77476e-30	0.299159	0.883	0.717	2.35263e-26	3	2700094K13Rik	0.166
Vimp	3.63193e-31	0.304594	0.769	0.604	4.81449e-27	3	Vimp	0.165
Manf	4.05664e-30	0.301929	0.8	0.635	5.37748e-26	3	Manf	0.165
Ift20	1.12168e-26	0.255082	0.718	0.553	1.4869e-22	3	Ift20	0.165
Ptms	2.75343e-25	0.315112	0.623	0.459	3.64995e-21	3	Ptms	0.164
Sdf2l1.1	2.0879e-33	0.299811	0.846	0.682	2.76772e-29	3	Sdf2l1	0.164
Pdia6.1	4.53316e-53	0.389909	0.914	0.752	6.00915e-49	3	Pdia6	0.162
Fabp5.2	2.16587e-22	0.256772	0.869	0.713	2.87107e-18	3	Fabp5	0.156
Cfp.1	4.67816e-45	0.330191	0.972	0.829	6.20137e-41	3	Cfp	0.143
Hspa5.1	1.23672e-49	0.391936	0.904	0.77	1.63939e-45	3	Hspa5	0.134
Ube2c.3	0.00261336	-0.357134	0.589	0.461	1	3	Ube2c	0.128
Hsp90b1.1	1.36779e-80	0.525467	0.953	0.831	1.81315e-76	3	Hsp90b1	0.122
Ostc	4.21866e-65	0.381469	0.943	0.826	5.59226e-61	3	Ostc	0.117
Tmed9	1.38284e-38	0.290552	0.916	0.801	1.83309e-34	3	Tmed9	0.115
Spcs2	3.57078e-82	0.429733	0.963	0.863	4.73343e-78	3	Spcs2	0.1
Calr	8.3144e-54	0.370834	0.963	0.863	1.10216e-49	3	Calr	0.1
Rpn2	3.00118e-36	0.272902	0.929	0.835	3.97836e-32	3	Rpn2	0.094
Ctsd	2.95898e-30	0.262608	0.932	0.857	3.92242e-26	3	Ctsd	0.075
S100a13	3.1168e-45	0.285798	0.976	0.908	4.13163e-41	3	S100a13	0.068
S100a8.3	0.000890692	-0.373178	0.547	0.488	1	3	S100a8	0.059
Prdx6	1.39423e-38	0.270215	0.963	0.905	1.84819e-34	3	Prdx6	0.058
Tubb5.3	5.04268e-08	-0.534301	0.904	0.848	0.000668457	3	Tubb5	0.056
Tmed2	9.22885e-35	0.272522	0.974	0.927	1.22338e-30	3	Tmed2	0.047
Tuba1b.3	6.3565e-11	-0.763883	0.891	0.848	8.42617e-07	3	Tuba1b	0.043
Tma7	6.88659e-57	0.306606	0.994	0.957	9.12886e-53	3	Tma7	0.037
Tceb2.1	5.22524e-56	0.289521	0.995	0.962	6.92658e-52	3	Tceb2	0.033
Capg.1	1.58e-71	0.34082	0.995	0.969	2.09444e-67	3	Capg	0.026
Atp5b.2	3.70827e-57	0.290571	1	0.978	4.91569e-53	3	Atp5b	0.022
Calm2.2	4.37511e-13	-0.261308	0.961	0.941	5.79964e-09	3	Calm2	0.02
Txn1.2	2.35686e-45	0.255704	0.998	0.98	3.12426e-41	3	Txn1	0.018
S100a10.1	4.10314e-131	0.47458	1	0.983	5.43912e-127	3	S100a10	0.017
Lgals1.2	2.38191e-95	0.43632	0.998	0.981	3.15746e-91	3	Lgals1	0.017
S100a11.1	1.70166e-68	0.310986	1	0.991	2.25572e-64	3	S100a11	0.009
Wfdc17.2	2.7406e-12	-0.351858	0.984	0.975	3.63294e-08	3	Wfdc17	0.009
Calm1.1	1.35644e-83	0.335845	1	0.994	1.79809e-79	3	Calm1	0.006
Cotl1	2.31433e-87	0.290681	1	0.995	3.06788e-83	3	Cotl1	0.005
Anxa2	2.34949e-72	0.254744	1	0.996	3.11449e-68	3	Anxa2	0.004
Gapdh.1	1.66363e-94	0.305737	1	0.999	2.2053e-90	3	Gapdh	0.001
Srsf3.2	2.6563e-19	-0.251524	0.924	0.923	3.52119e-15	3	Srsf3	0.001
Plac8.3	2.04601e-08	-0.258355	1	0.999	0.000271219	3	Plac8	0.001
Crip1.1	2.2786e-120	0.35136	1	1	3.02051e-116	3	Crip1	0
Tmsb10.1	4.07907e-127	0.332951	1	1	5.40722e-123	3	Tmsb10	0
Ly6c2.1	1.27608e-59	0.258118	1	1	1.69158e-55	3	Ly6c2	0
Hspa8	1.7957e-72	-0.335993	1	1	2.38038e-68	3	Hspa8	0
Malat1.1	3.50585e-116	-0.586224	1	1	4.64736e-112	3	Malat1	0
Sumo2.1	8.52802e-30	-0.262004	0.955	0.959	1.13047e-25	3	Sumo2	-0.004
Btg1.2	3.52661e-14	-0.258612	0.961	0.966	4.67488e-10	3	Btg1	-0.005
Tuba1c.3	0.000133318	-0.262199	0.464	0.478	1	3	Tuba1c	-0.014
Birc5.3	3.72963e-08	-0.487343	0.487	0.506	0.000494399	3	Birc5	-0.019
2810417H13Rik.3	3.89353e-08	-0.750899	0.422	0.443	0.000516127	3	2810417H13Rik	-0.021
Samhd1.2	4.71734e-23	-0.311677	0.943	0.965	6.2533e-19	3	Samhd1	-0.022
Arl6ip1.3	2.52906e-18	-0.393738	0.864	0.889	3.35252e-14	3	Arl6ip1	-0.025
Dek.3	2.6669e-23	-0.406528	0.776	0.82	3.53524e-19	3	Dek	-0.044
Cdca8.3	1.49255e-06	-0.29949	0.318	0.366	0.0197853	3	Cdca8	-0.048
Spc24.3	2.74862e-06	-0.305358	0.31	0.363	0.0364357	3	Spc24	-0.053
Ifi204.1	6.86595e-06	-0.255115	0.62	0.675	0.091015	3	Ifi204	-0.055
Cd74.2	5.26282e-05	-1.29537	0.516	0.577	0.697639	3	Cd74	-0.061
H2-Ab1.2	8.81812e-06	-0.728964	0.114	0.184	0.116893	3	H2-Ab1	-0.07
H2-Aa.2	9.6836e-07	-0.750336	0.091	0.166	0.0128366	3	H2-Aa	-0.075
Hist1h2ap.3	1.19932e-11	-1.07642	0.407	0.483	1.58981e-07	3	Hist1h2ap	-0.076
Ctsg.3	1.76788e-06	-0.287499	0.153	0.231	0.023435	3	Ctsg	-0.078
Gmnn.3	1.9718e-10	-0.254481	0.359	0.439	2.61382e-06	3	Gmnn	-0.08
Tubb4b.3	2.46437e-17	-0.594831	0.498	0.585	3.26677e-13	3	Tubb4b	-0.087
H2afx.3	2.72058e-17	-0.713976	0.406	0.498	3.60641e-13	3	H2afx	-0.092
Isg15.2	1.69598e-08	-0.287048	0.128	0.222	0.000224819	3	Isg15	-0.094
Ypel3.2	3.2998e-25	-0.331019	0.774	0.87	4.37422e-21	3	Ypel3	-0.096
Racgap1.3	1.86633e-14	-0.31354	0.404	0.503	2.47401e-10	3	Racgap1	-0.099
Csf1r.2	1.51097e-14	-0.251329	0.716	0.816	2.00295e-10	3	Csf1r	-0.1
Hist1h2ae.3	7.35755e-11	-0.380075	0.167	0.268	9.75317e-07	3	Hist1h2ae	-0.101
Irf7.1	1.09104e-08	-0.271789	0.281	0.387	0.000144628	3	Irf7	-0.106
Mnda.1	3.0624e-09	-0.272684	0.497	0.605	4.05952e-05	3	Mnda	-0.108
Tmem176b.2	1.69384e-09	-0.373061	0.369	0.477	2.24536e-05	3	Tmem176b	-0.108
Rtp4.2	4.12657e-12	-0.260859	0.083	0.192	5.47018e-08	3	Rtp4	-0.109
Tmpo.1	4.46484e-25	-0.300666	0.62	0.732	5.91859e-21	3	Tmpo	-0.112
Srgn.2	1.19991e-19	-0.347126	0.653	0.766	1.5906e-15	3	Srgn	-0.113
Cks2.3	2.96028e-26	-0.549361	0.552	0.667	3.92415e-22	3	Cks2	-0.115
Kpna2.3	5.91923e-13	-0.332994	0.274	0.395	7.84654e-09	3	Kpna2	-0.121
Oasl2.1	6.40774e-16	-0.251011	0.068	0.199	8.49409e-12	3	Oasl2	-0.131
Klra2.2	1.06868e-17	-0.316297	0.524	0.658	1.41665e-13	3	Klra2	-0.134
Apoe.3	4.91983e-48	-1.48307	0.727	0.861	6.52172e-44	3	Apoe	-0.134
Mcm7.3	1.60436e-14	-0.277203	0.193	0.331	2.12674e-10	3	Mcm7	-0.138
Dut.3	1.67221e-15	-0.350147	0.221	0.362	2.21668e-11	3	Dut	-0.141
Mki67.3	9.53957e-17	-0.353726	0.218	0.361	1.26457e-12	3	Mki67	-0.143
Lig1.2	3.56641e-17	-0.260132	0.081	0.225	4.72763e-13	3	Lig1	-0.144
AF251705.2	5.50225e-16	-0.304251	0.299	0.443	7.29378e-12	3	AF251705	-0.144
Cdc20.3	8.63276e-17	-0.399128	0.14	0.285	1.14436e-12	3	Cdc20	-0.145
Sirpb1c.2	5.86294e-32	-0.631246	0.519	0.664	7.77192e-28	3	Sirpb1c	-0.145
Nusap1.3	6.60805e-19	-0.440977	0.115	0.263	8.75963e-15	3	Nusap1	-0.148
Pirb.2	7.03252e-33	-0.338396	0.674	0.823	9.32231e-29	3	Pirb	-0.149
Tyms.3	5.44341e-17	-0.310853	0.157	0.307	7.21579e-13	3	Tyms	-0.15
Apobec3.2	9.4135e-18	-0.268616	0.386	0.537	1.24785e-13	3	Apobec3	-0.151
Serpinb10.2	2.75606e-15	-0.286392	0.438	0.594	3.65343e-11	3	Serpinb10	-0.156
Ube2s.2	1.63524e-18	-0.269741	0.235	0.394	2.16767e-14	3	Ube2s	-0.159
Rrm1.3	6.59737e-20	-0.305619	0.164	0.324	8.74548e-16	3	Rrm1	-0.16
Ccnb1.3	2.6012e-20	-0.37455	0.112	0.276	3.44815e-16	3	Ccnb1	-0.164
Tk1.2	1.26261e-21	-0.276876	0.076	0.242	1.67372e-17	3	Tk1	-0.166
Gm5150.2	1.75072e-17	-0.254385	0.219	0.389	2.32076e-13	3	Gm5150	-0.17
Hpgd.2	8.93923e-22	-0.53432	0.172	0.345	1.18498e-17	3	Hpgd	-0.173
Fbxo5.3	7.11065e-24	-0.286655	0.068	0.243	9.42588e-20	3	Fbxo5	-0.175
Pbk.2	6.12633e-26	-0.271767	0.045	0.227	8.12106e-22	3	Pbk	-0.182
Pla2g7.2	1.33979e-24	-0.357393	0.093	0.275	1.77602e-20	3	Pla2g7	-0.182
Tipin.3	5.55543e-22	-0.304318	0.183	0.367	7.36427e-18	3	Tipin	-0.184
Cdk1.3	7.49419e-26	-0.472354	0.161	0.347	9.9343e-22	3	Cdk1	-0.186
Ccna2.3	2.83148e-26	-0.486994	0.144	0.331	3.75341e-22	3	Ccna2	-0.187
Rrm2.3	3.74168e-26	-0.55814	0.14	0.327	4.95997e-22	3	Rrm2	-0.187
Kif22.3	5.86237e-26	-0.290975	0.073	0.263	7.77116e-22	3	Kif22	-0.19
Trf.2	1.04804e-26	-0.498422	0.378	0.569	1.38928e-22	3	Trf	-0.191
Tpx2.2	2.42973e-27	-0.269411	0.05	0.242	3.22085e-23	3	Tpx2	-0.192
Arhgap15	1.85372e-27	-0.284128	0.532	0.726	2.45729e-23	3	Arhgap15	-0.194
Top2a.3	2.80348e-28	-0.624314	0.115	0.31	3.7163e-24	3	Top2a	-0.195
Smc2.3	1.7231e-28	-0.421129	0.12	0.322	2.28414e-24	3	Smc2	-0.202
Gngt2.3	2.19838e-31	-0.63599	0.367	0.57	2.91418e-27	3	Gngt2	-0.203
Asf1b.3	1.28067e-28	-0.409941	0.128	0.333	1.69766e-24	3	Asf1b	-0.205
Ezh2.2	4.21422e-27	-0.291048	0.125	0.331	5.58637e-23	3	Ezh2	-0.206
Sirpb1b.2	1.74286e-30	-0.432764	0.318	0.533	2.31034e-26	3	Sirpb1b	-0.215
Incenp.1	4.24191e-30	-0.309523	0.104	0.322	5.62307e-26	3	Incenp	-0.218
Aurkb.3	5.3364e-30	-0.332566	0.117	0.335	7.07393e-26	3	Aurkb	-0.218
Smc4.3	2.02049e-36	-0.624883	0.237	0.455	2.67836e-32	3	Smc4	-0.218
Gm9733.2	9.24548e-56	-0.703133	0.477	0.724	1.22558e-51	3	Gm9733	-0.247
Cdkn2c.2	1.61258e-38	-0.39739	0.122	0.372	2.13764e-34	3	Cdkn2c	-0.25
Oasl2.2	1.42438e-167	0.672419	0.635	0.138	1.88816e-163	4	Oasl2	0.497
Rtp4.3	3.20896e-156	0.737535	0.611	0.135	4.25379e-152	4	Rtp4	0.476
Isg15.3	3.0988e-141	0.728226	0.633	0.169	4.10778e-137	4	Isg15	0.464
Irf7.2	2.45427e-105	0.686232	0.745	0.336	3.25338e-101	4	Irf7	0.409
Ifi47.1	1.49394e-101	0.76157	0.739	0.356	1.98036e-97	4	Ifi47	0.383
Slfn1.1	1.21528e-92	0.683331	0.816	0.455	1.61097e-88	4	Slfn1	0.361
Zbp1.1	1.7225e-89	0.641501	0.816	0.466	2.28335e-85	4	Zbp1	0.35
Mnda.2	5.85453e-132	0.800511	0.905	0.56	7.76077e-128	4	Mnda	0.345
Stat1.1	7.20589e-85	0.63486	0.767	0.424	9.55213e-81	4	Stat1	0.343
Fcgr1.1	1.09579e-67	0.534511	0.648	0.312	1.45258e-63	4	Fcgr1	0.336
Ifi204.2	1.76965e-145	0.869009	0.963	0.639	2.34584e-141	4	Ifi204	0.324
Irgm1.1	1.92965e-65	0.479886	0.583	0.26	2.55795e-61	4	Irgm1	0.323
Phf11b	5.01257e-69	0.447704	0.497	0.179	6.64467e-65	4	Phf11b	0.318
Slfn5	1.26179e-73	0.43289	0.458	0.141	1.67263e-69	4	Slfn5	0.317
Ifi203.1	4.11564e-92	0.651844	0.875	0.57	5.45569e-88	4	Ifi203	0.305
AI607873.1	5.85994e-57	0.464189	0.698	0.405	7.76794e-53	4	AI607873	0.293
Ifit3	3.72185e-100	0.373426	0.346	0.058	4.93369e-96	4	Ifit3	0.288
Usp18	3.20346e-68	0.399533	0.41	0.123	4.24651e-64	4	Usp18	0.287
Pyhin1	4.17591e-74	0.600871	0.834	0.56	5.53558e-70	4	Pyhin1	0.274
Trim30a.1	2.2041e-54	0.478988	0.698	0.424	2.92176e-50	4	Trim30a	0.274
Parp12	2.63068e-50	0.303853	0.389	0.133	3.48722e-46	4	Parp12	0.256
Xaf1	3.27718e-42	0.413005	0.542	0.288	4.34424e-38	4	Xaf1	0.254
Parp14	2.33763e-38	0.336281	0.447	0.209	3.09876e-34	4	Parp14	0.238
Daxx	2.45383e-37	0.347536	0.512	0.278	3.25279e-33	4	Daxx	0.234
Oas1a	6.49351e-38	0.361748	0.397	0.17	8.60779e-34	4	Oas1a	0.227
Gm4955	1.15244e-78	0.30473	0.266	0.043	1.52767e-74	4	Gm4955	0.223
Sirpb1b.3	5.43224e-30	0.365023	0.706	0.487	7.20098e-26	4	Sirpb1b	0.219
Pydc4	4.74792e-72	0.316411	0.268	0.049	6.29385e-68	4	Pydc4	0.219
Ube2l6	1.55404e-31	0.344478	0.497	0.279	2.06004e-27	4	Ube2l6	0.218
Lgals9	1.03024e-32	0.342713	0.568	0.35	1.36568e-28	4	Lgals9	0.218
Sirpb1c.3	4.1464e-38	0.452074	0.84	0.627	5.49646e-34	4	Sirpb1c	0.213
Bst2.1	1.22979e-49	0.528685	0.808	0.601	1.6302e-45	4	Bst2	0.207
Ifi205	1.08021e-49	0.29818	0.27	0.07	1.43192e-45	4	Ifi205	0.2
Hpgd.3	5.76238e-21	0.356926	0.505	0.306	7.63861e-17	4	Hpgd	0.199
Lgals3bp	1.51218e-34	0.306926	0.33	0.133	2.00455e-30	4	Lgals3bp	0.197
Rnf213	1.19301e-24	0.263666	0.391	0.205	1.58146e-20	4	Rnf213	0.186
Igtp	1.6139e-29	0.277555	0.33	0.145	2.13939e-25	4	Igtp	0.185
Phf11d	8.92994e-49	0.254688	0.229	0.052	1.18375e-44	4	Phf11d	0.177
Oas3	8.94143e-45	0.258382	0.235	0.059	1.18528e-40	4	Oas3	0.176
Dusp6.2	3.47725e-19	0.265211	0.417	0.242	4.60944e-15	4	Dusp6	0.175
Gbp2	6.47902e-29	0.497638	0.298	0.124	8.58859e-25	4	Gbp2	0.174
Klra2.3	4.77779e-28	0.334313	0.799	0.626	6.33343e-24	4	Klra2	0.173
Mndal.1	4.09359e-68	0.55152	0.903	0.736	5.42646e-64	4	Mndal	0.167
Slamf8	8.87768e-19	0.269477	0.376	0.217	1.17682e-14	4	Slamf8	0.159
Gm9733.3	9.07135e-29	0.384898	0.838	0.68	1.2025e-24	4	Gm9733	0.158
Camk2d	3.12957e-18	0.271258	0.423	0.266	4.14856e-14	4	Camk2d	0.157
Gbp3	1.76557e-18	0.286739	0.374	0.221	2.34043e-14	4	Gbp3	0.153
Ifi35	7.3456e-24	0.322046	0.596	0.444	9.73733e-20	4	Ifi35	0.152
Abi3.2	2.76812e-16	0.253458	0.343	0.193	3.66942e-12	4	Abi3	0.15
9930111J21Rik2.1	2.91376e-20	0.289131	0.631	0.482	3.86248e-16	4	9930111J21Rik2	0.149
Ifit1	1.06028e-39	0.260675	0.188	0.042	1.40551e-35	4	Ifit1	0.146
Tor3a	8.33413e-21	0.306349	0.523	0.378	1.10477e-16	4	Tor3a	0.145
Ogfr	2.07524e-23	0.277877	0.661	0.519	2.75093e-19	4	Ogfr	0.142
Sp100	7.54702e-46	0.430538	0.853	0.713	1.00043e-41	4	Sp100	0.14
Gngt2.4	8.60026e-17	0.300098	0.667	0.533	1.14005e-12	4	Gngt2	0.134
Tap1	1.52998e-24	0.326221	0.672	0.544	2.02814e-20	4	Tap1	0.128
Epsti1.1	2.20782e-38	0.381593	0.849	0.722	2.92668e-34	4	Epsti1	0.127
Ms4a6d	4.59167e-16	0.33547	0.542	0.415	6.08671e-12	4	Ms4a6d	0.127
Klf2.2	4.40799e-17	0.265064	0.775	0.651	5.84323e-13	4	Klf2	0.124
Trafd1	7.00863e-23	0.290744	0.68	0.557	9.29064e-19	4	Trafd1	0.123
Sepw1.1	5.78429e-31	0.342228	0.877	0.76	7.66765e-27	4	Sepw1	0.117
Srgn.3	9.79857e-26	0.333793	0.849	0.743	1.2989e-21	4	Srgn	0.106
Clec4a3.2	1.09686e-35	0.32806	0.937	0.833	1.454e-31	4	Clec4a3	0.104
Tppp3.1	4.25059e-13	0.254392	0.188	0.088	5.63459e-09	4	Tppp3	0.1
Clec4a1.2	5.89232e-29	0.317008	0.907	0.808	7.81086e-25	4	Clec4a1	0.099
Tapbp	4.44327e-28	0.311968	0.821	0.727	5.89001e-24	4	Tapbp	0.094
Sp110	2.62982e-22	0.296207	0.737	0.645	3.48609e-18	4	Sp110	0.092
Trf.3	4.14294e-12	0.3469	0.622	0.538	5.49188e-08	4	Trf	0.084
Adgre5.1	2.42993e-14	0.283558	0.73	0.646	3.22112e-10	4	Adgre5	0.084
Pnp	3.14348e-20	0.272007	0.853	0.774	4.167e-16	4	Pnp	0.079
Tmem176b.3	1.26771e-07	0.315702	0.533	0.456	0.00168048	4	Tmem176b	0.077
AW112010	1.72831e-07	0.298154	0.443	0.377	0.00229105	4	AW112010	0.066
H2-T23.1	2.26644e-49	0.409474	0.94	0.874	3.00439e-45	4	H2-T23	0.066
Ms4a6b.1	3.69343e-69	0.511535	0.968	0.904	4.89602e-65	4	Ms4a6b	0.064
Csf1r.3	5.15632e-18	0.256768	0.862	0.798	6.83522e-14	4	Csf1r	0.064
Hspa1a	0.000219425	0.27804	0.21	0.153	1	4	Hspa1a	0.057
Apoe.4	5.46839e-25	0.600319	0.896	0.84	7.2489e-21	4	Apoe	0.056
Sepp1.2	6.45625e-20	0.257961	0.914	0.886	8.5584e-16	4	Sepp1	0.028
Ly86.1	2.85513e-35	0.291077	0.985	0.96	3.78475e-31	4	Ly86	0.025
Samhd1.3	4.36116e-71	0.473979	0.983	0.96	5.78115e-67	4	Samhd1	0.023
Ms4a4c	2.51031e-77	0.482218	0.989	0.968	3.32767e-73	4	Ms4a4c	0.021
Ifitm6.2	4.38442e-28	0.269705	0.998	0.978	5.81199e-24	4	Ifitm6	0.02
Ifi27l2a.1	5.20053e-30	0.537027	0.927	0.912	6.89383e-26	4	Ifi27l2a	0.015
Slfn2	6.63632e-42	0.2995	0.989	0.979	8.79711e-38	4	Slfn2	0.01
Rgs2.2	7.60703e-26	0.271603	0.974	0.964	1.00839e-21	4	Rgs2	0.01
H2-K1.1	1.92116e-21	0.25011	0.985	0.976	2.54669e-17	4	H2-K1	0.009
Wfdc17.3	2.84861e-34	0.36134	0.983	0.976	3.77611e-30	4	Wfdc17	0.007
Cybb.2	5.12036e-37	0.268198	1	0.994	6.78755e-33	4	Cybb	0.006
Hmgb2.3	3.36948e-48	-0.834066	1	0.996	4.46658e-44	4	Hmgb2	0.004
Txn1.3	1.22005e-29	-0.267052	0.985	0.982	1.61729e-25	4	Txn1	0.003
Rbm3.2	9.75975e-42	-0.266071	1	0.998	1.29375e-37	4	Rbm3	0.002
Plac8.4	2.6714e-95	0.62218	1	0.999	3.54121e-91	4	Plac8	0.001
Ctss.2	2.13408e-62	0.347643	1	0.999	2.82894e-58	4	Ctss	0.001
Gapdh.2	2.12914e-47	-0.290817	1	0.999	2.82239e-43	4	Gapdh	0.001
Ptma.3	3.55533e-38	-0.605253	1	0.999	4.71294e-34	4	Ptma	0.001
Ifitm3.1	1.96653e-108	0.417555	1	1	2.60683e-104	4	Ifitm3	0
B2m.1	6.63249e-56	0.265124	1	1	8.79203e-52	4	B2m	0
Malat1.2	2.46657e-32	0.260274	1	1	3.26969e-28	4	Malat1	0
Ppia.3	1.2251e-55	-0.438713	1	1	1.624e-51	4	Ppia	0
H2afz.3	1.00184e-42	-0.407767	0.998	0.999	1.32804e-38	4	H2afz	-0.001
Hnrnpa2b1.3	4.44717e-34	-0.339129	0.978	0.983	5.89517e-30	4	Hnrnpa2b1	-0.005
S100a10.2	1.70704e-35	-0.353479	0.978	0.986	2.26285e-31	4	S100a10	-0.008
Lgals1.3	2.40801e-45	-0.477128	0.972	0.984	3.19205e-41	4	Lgals1	-0.012
S100a11.2	2.55024e-28	-0.258031	0.981	0.994	3.3806e-24	4	S100a11	-0.013
Calm2.3	1.71423e-15	-0.282844	0.918	0.946	2.27238e-11	4	Calm2	-0.028
Hmgb1.3	2.39221e-33	-0.601432	0.918	0.947	3.17111e-29	4	Hmgb1	-0.029
Tuba1b.4	8.18657e-15	-0.716076	0.816	0.857	1.08521e-10	4	Tuba1b	-0.041
Snrpf.2	9.53285e-22	-0.257612	0.829	0.892	1.26367e-17	4	Snrpf	-0.063
Anp32b.3	3.12082e-34	-0.440872	0.866	0.932	4.13696e-30	4	Anp32b	-0.066
Tagln2.3	8.26343e-22	-0.335038	0.784	0.859	1.0954e-17	4	Tagln2	-0.075
Ran.3	6.6418e-31	-0.484971	0.799	0.874	8.80437e-27	4	Ran	-0.075
S100a9.3	3.63321e-05	-0.547324	0.11	0.19	0.481618	4	S100a9	-0.08
Tubb5.4	1.15353e-27	-0.687076	0.782	0.862	1.52912e-23	4	Tubb5	-0.08
Srsf2.3	2.00177e-14	-0.250518	0.752	0.839	2.65354e-10	4	Srsf2	-0.087
Pgam1.2	9.05947e-26	-0.278855	0.821	0.914	1.20092e-21	4	Pgam1	-0.093
Plp2.2	2.21685e-18	-0.277871	0.674	0.77	2.93865e-14	4	Plp2	-0.096
Cks2.4	1.48645e-11	-0.426159	0.566	0.662	1.97044e-07	4	Cks2	-0.096
Ranbp1.3	4.56451e-14	-0.33905	0.622	0.722	6.05071e-10	4	Ranbp1	-0.1
Ctsg.4	3.18611e-09	-0.303923	0.114	0.233	4.22351e-05	4	Ctsg	-0.119
Cfp.2	2.11006e-23	-0.295552	0.737	0.857	2.79709e-19	4	Cfp	-0.12
Lsm5.3	1.0958e-25	-0.333876	0.65	0.778	1.4526e-21	4	Lsm5	-0.128
Hsp90aa1.3	6.06609e-19	-0.34252	0.562	0.694	8.04121e-15	4	Hsp90aa1	-0.132
Elane.3	2.03672e-09	-0.627438	0.188	0.322	2.69988e-05	4	Elane	-0.134
Lmnb1.3	1.48016e-18	-0.496212	0.4	0.537	1.9621e-14	4	Lmnb1	-0.137
Dut.4	8.18295e-11	-0.30154	0.214	0.358	1.08473e-06	4	Dut	-0.144
Snrpd1.3	1.74597e-18	-0.326833	0.546	0.69	2.31445e-14	4	Snrpd1	-0.144
Hist1h2ap.4	3.33306e-12	-0.876513	0.343	0.487	4.4183e-08	4	Hist1h2ap	-0.144
H2afv.3	2.41751e-39	-0.590157	0.65	0.797	3.20465e-35	4	H2afv	-0.147
Smc4.4	2.34219e-13	-0.420037	0.294	0.442	3.1048e-09	4	Smc4	-0.148
Pcna.3	1.2467e-10	-0.288738	0.33	0.479	1.65263e-06	4	Pcna	-0.149
Lbr.2	1.22472e-19	-0.300041	0.566	0.72	1.62349e-15	4	Lbr	-0.154
Kpna2.4	3.74622e-11	-0.303982	0.24	0.394	4.96598e-07	4	Kpna2	-0.154
Lig1.3	4.51021e-16	-0.254683	0.06	0.222	5.97873e-12	4	Lig1	-0.162
Stmn1.3	3.28161e-29	-0.906447	0.538	0.701	4.35011e-25	4	Stmn1	-0.163
2700094K13Rik.4	8.42566e-23	-0.328529	0.587	0.752	1.1169e-18	4	2700094K13Rik	-0.165
Cdkn2c.3	1.94156e-14	-0.269148	0.19	0.357	2.57373e-10	4	Cdkn2c	-0.167
Hist1h2ae.4	9.04347e-16	-0.366447	0.104	0.271	1.1988e-11	4	Hist1h2ae	-0.167
Cdk1.4	1.73912e-15	-0.390493	0.171	0.339	2.30537e-11	4	Cdk1	-0.168
Cdc20.4	1.1072e-15	-0.367962	0.114	0.283	1.46771e-11	4	Cdc20	-0.169
Ube2c.4	3.87674e-16	-0.62944	0.322	0.492	5.13901e-12	4	Ube2c	-0.17
Cenpf.3	4.57678e-20	-0.280115	0.024	0.195	6.06697e-16	4	Cenpf	-0.171
Prtn3.3	3.47686e-14	-0.485549	0.328	0.5	4.60893e-10	4	Prtn3	-0.172
Tipin.4	5.97652e-15	-0.28474	0.188	0.361	7.92248e-11	4	Tipin	-0.173
Rrm2.4	4.81362e-16	-0.476914	0.147	0.32	6.38094e-12	4	Rrm2	-0.173
Prdx4.2	5.66808e-16	-0.251584	0.505	0.679	7.51361e-12	4	Prdx4	-0.174
Racgap1.4	4.00605e-16	-0.323342	0.333	0.507	5.31043e-12	4	Racgap1	-0.174
S100a8.4	6.44793e-13	-1.15275	0.337	0.511	8.54738e-09	4	S100a8	-0.174
Nusap1.4	7.14918e-18	-0.417613	0.086	0.261	9.47696e-14	4	Nusap1	-0.175
Tuba4a.3	1.55401e-27	-0.484716	0.54	0.716	2.06e-23	4	Tuba4a	-0.176
Mcm6.3	7.40717e-17	-0.295778	0.097	0.274	9.81895e-13	4	Mcm6	-0.177
Tubb4b.4	8.04316e-23	-0.638646	0.41	0.591	1.0662e-18	4	Tubb4b	-0.181
Mcm7.4	1.04775e-15	-0.280882	0.149	0.331	1.3889e-11	4	Mcm7	-0.182
Ccnb1.4	7.27775e-18	-0.371114	0.091	0.273	9.64738e-14	4	Ccnb1	-0.182
Knstrn.3	3.02951e-16	-0.254351	0.168	0.356	4.01592e-12	4	Knstrn	-0.188
Cbx3.3	7.8013e-17	-0.280507	0.324	0.514	1.03414e-12	4	Cbx3	-0.19
Ass1.3	4.32266e-16	-0.300146	0.32	0.514	5.73011e-12	4	Ass1	-0.194
Gmnn.4	2.59946e-17	-0.322901	0.253	0.447	3.44584e-13	4	Gmnn	-0.194
Tyms.4	4.89696e-19	-0.335348	0.112	0.307	6.49141e-15	4	Tyms	-0.195
Tacc3.3	1.63221e-19	-0.26606	0.106	0.303	2.16366e-15	4	Tacc3	-0.197
Tpx2.3	3.0362e-22	-0.261949	0.039	0.237	4.02479e-18	4	Tpx2	-0.198
Tuba1c.4	7.38111e-18	-0.379946	0.296	0.494	9.7844e-14	4	Tuba1c	-0.198
Birc5.4	7.61791e-23	-0.64384	0.322	0.522	1.00983e-18	4	Birc5	-0.2
Cenpa.3	4.28017e-21	-0.596759	0.274	0.477	5.67379e-17	4	Cenpa	-0.203
Rnaseh2b.3	1.41874e-17	-0.268145	0.231	0.435	1.88068e-13	4	Rnaseh2b	-0.204
Fabp5.3	9.13798e-27	-0.384365	0.546	0.751	1.21133e-22	4	Fabp5	-0.205
H2afx.4	5.17716e-20	-0.652888	0.3	0.505	6.86285e-16	4	H2afx	-0.205
Top2a.4	1.06501e-21	-0.49028	0.099	0.305	1.41177e-17	4	Top2a	-0.206
Rrm1.4	1.23505e-20	-0.295502	0.117	0.324	1.63718e-16	4	Rrm1	-0.207
Smc2.4	5.20514e-22	-0.381308	0.108	0.316	6.89993e-18	4	Smc2	-0.208
2810417H13Rik.4	2.67527e-25	-0.870657	0.251	0.46	3.54634e-21	4	2810417H13Rik	-0.209
Mcm5.3	1.4547e-20	-0.328273	0.136	0.346	1.92836e-16	4	Mcm5	-0.21
Ccna2.4	4.92439e-23	-0.471262	0.114	0.328	6.52777e-19	4	Ccna2	-0.214
Anp32e.3	1.45429e-29	-0.504265	0.408	0.622	1.92781e-25	4	Anp32e	-0.214
Nucks1.3	6.65749e-21	-0.306389	0.207	0.424	8.82517e-17	4	Nucks1	-0.217
Pmf1.3	5.11537e-20	-0.283967	0.225	0.443	6.78093e-16	4	Pmf1	-0.218
Hmgn2.4	1.12532e-42	-0.785355	0.454	0.676	1.49172e-38	4	Hmgn2	-0.222
Cdca8.4	2.20332e-24	-0.452066	0.153	0.381	2.92072e-20	4	Cdca8	-0.228
Cd24a.1	1.74987e-21	-0.339026	0.16	0.39	2.31963e-17	4	Cd24a	-0.23
Spc24.4	3.52656e-25	-0.466953	0.145	0.377	4.67481e-21	4	Spc24	-0.232
Asf1b.4	3.58603e-26	-0.412662	0.095	0.329	4.75364e-22	4	Asf1b	-0.234
Mki67.4	1.30703e-26	-0.392148	0.119	0.366	1.7326e-22	4	Mki67	-0.247
Cdca3.3	6.21009e-29	-0.524458	0.171	0.42	8.2321e-25	4	Cdca3	-0.249
Cdkn3.3	8.16756e-29	-0.426335	0.078	0.328	1.08269e-24	4	Cdkn3	-0.25
Cks1b.3	3.46101e-34	-0.614834	0.225	0.489	4.58792e-30	4	Cks1b	-0.264
Ccnb2.4	6.91914e-33	-0.64503	0.168	0.448	9.17202e-29	4	Ccnb2	-0.28
Ccnb2.5	1.28966e-209	1.19529	0.981	0.372	1.70957e-205	5	Ccnb2	0.609
Cdkn3.4	2.42059e-181	0.899413	0.859	0.255	3.20873e-177	5	Cdkn3	0.604
Cdca3.4	1.82336e-116	0.639821	0.905	0.352	2.41705e-112	5	Cdca3	0.553
Cenpa.4	1.1614e-170	1.1351	0.962	0.413	1.53955e-166	5	Cenpa	0.549
Cks1b.4	9.59743e-143	0.828787	0.964	0.42	1.27224e-138	5	Cks1b	0.544
Cdca8.5	6.7832e-101	0.597401	0.835	0.318	8.99181e-97	5	Cdca8	0.517
Cdc20.5	2.08892e-131	0.894559	0.728	0.226	2.76907e-127	5	Cdc20	0.502
Lmnb1.4	1.02469e-132	0.772772	0.979	0.484	1.35833e-128	5	Lmnb1	0.495
Knstrn.4	1.30447e-102	0.593315	0.785	0.298	1.72921e-98	5	Knstrn	0.487
Mki67.5	1.24503e-70	0.404077	0.788	0.303	1.65041e-66	5	Mki67	0.485
Birc5.5	3.34138e-96	0.693411	0.938	0.465	4.42933e-92	5	Birc5	0.473
Nucks1.4	6.19305e-73	0.466159	0.8	0.368	8.20951e-69	5	Nucks1	0.432
Ccnb1.5	5.22936e-80	0.475522	0.642	0.222	6.93204e-76	5	Ccnb1	0.42
Rdm1	2.74573e-78	0.445811	0.663	0.25	3.63974e-74	5	Rdm1	0.413
Lockd.3	7.40784e-72	0.381137	0.649	0.236	9.81983e-68	5	Lockd	0.413
Anp32e.4	1.1504e-92	0.572821	0.967	0.57	1.52497e-88	5	Anp32e	0.397
Cenpw.1	1.0319e-73	0.37312	0.618	0.221	1.36789e-69	5	Cenpw	0.397
Racgap1.5	2.82794e-55	0.486726	0.845	0.459	3.74872e-51	5	Racgap1	0.386
Rad21.2	8.20432e-60	0.480967	0.78	0.398	1.08757e-55	5	Rad21	0.382
Fdps.1	1.50318e-66	0.463692	0.745	0.368	1.99262e-62	5	Fdps	0.377
Rnaseh2b.4	8.91884e-44	0.309975	0.759	0.386	1.18228e-39	5	Rnaseh2b	0.373
Hp1bp3	1.93065e-52	0.391621	0.728	0.357	2.55927e-48	5	Hp1bp3	0.371
Hmgn2.5	1.16921e-120	0.796223	0.993	0.626	1.54991e-116	5	Hmgn2	0.367
Ddx39.2	4.18973e-67	0.474685	0.885	0.519	5.55391e-63	5	Ddx39	0.366
Ccna2.5	1.0789e-42	0.327507	0.642	0.278	1.43019e-38	5	Ccna2	0.364
Ass1.4	1.15907e-73	0.627666	0.821	0.467	1.53646e-69	5	Ass1	0.354
Tpx2.4	9.73938e-66	0.429686	0.544	0.19	1.29105e-61	5	Tpx2	0.354
Tacc3.4	3.11189e-46	0.297729	0.609	0.256	4.12512e-42	5	Tacc3	0.353
Rnf26	6.2909e-61	0.375642	0.582	0.231	8.33921e-57	5	Rnf26	0.351
1700097N02Rik	3.77595e-86	0.415512	0.47	0.124	5.0054e-82	5	1700097N02Rik	0.346
Ppih	3.88428e-45	0.330788	0.702	0.361	5.14901e-41	5	Ppih	0.341
Cd24a.2	1.20641e-55	0.517841	0.678	0.341	1.59922e-51	5	Cd24a	0.337
Stmn1.4	3.47379e-80	0.421628	0.99	0.659	4.60486e-76	5	Stmn1	0.331
Cbx3.4	6.8927e-40	0.37067	0.8	0.469	9.13696e-36	5	Cbx3	0.331
Lsm2.1	2.24044e-39	0.322324	0.816	0.485	2.96993e-35	5	Lsm2	0.331
Ccdc34.2	7.86134e-42	0.26972	0.58	0.25	1.0421e-37	5	Ccdc34	0.33
Oat	1.18317e-36	0.303559	0.766	0.441	1.56841e-32	5	Oat	0.325
Pmf1.4	5.84414e-31	0.264523	0.721	0.396	7.74699e-27	5	Pmf1	0.325
Cks2.5	6.55858e-60	0.634552	0.95	0.626	8.69406e-56	5	Cks2	0.324
Hnrnph1	5.7085e-43	0.352626	0.773	0.451	7.56718e-39	5	Hnrnph1	0.322
Stip1	2.36552e-39	0.261979	0.611	0.292	3.13574e-35	5	Stip1	0.319
Prtn3.4	5.54929e-68	1.03592	0.771	0.458	7.35613e-64	5	Prtn3	0.313
Exosc8.1	9.62748e-36	0.302867	0.714	0.403	1.27622e-31	5	Exosc8	0.311
Ilf2.1	9.30389e-33	0.269021	0.69	0.379	1.23332e-28	5	Ilf2	0.311
Ckap2	1.4081e-68	0.384932	0.437	0.127	1.86658e-64	5	Ckap2	0.31
Nasp.2	1.72424e-35	0.324191	0.671	0.361	2.28565e-31	5	Nasp	0.31
Nop58	4.30462e-47	0.29863	0.539	0.229	5.70621e-43	5	Nop58	0.31
Ebna1bp2	2.29385e-35	0.287573	0.726	0.417	3.04072e-31	5	Ebna1bp2	0.309
Kif20a.1	1.47506e-59	0.408638	0.468	0.161	1.95533e-55	5	Kif20a	0.307
Anapc15	8.47151e-39	0.27721	0.592	0.286	1.12298e-34	5	Anapc15	0.306
Ctsg.5	5.18067e-58	0.826228	0.501	0.197	6.8675e-54	5	Ctsg	0.304
Psmc1	6.65137e-39	0.343048	0.804	0.501	8.81706e-35	5	Psmc1	0.303
Tuba1a	3.59391e-47	0.456363	0.804	0.502	4.76409e-43	5	Tuba1a	0.302
Rangap1.1	7.94988e-37	0.258023	0.561	0.26	1.05384e-32	5	Rangap1	0.301
Nup37	2.81179e-52	0.29343	0.47	0.171	3.72731e-48	5	Nup37	0.299
Psat1.1	2.56362e-32	0.259889	0.597	0.302	3.39833e-28	5	Psat1	0.295
Tuba4a.4	1.10224e-82	0.597953	0.969	0.676	1.46113e-78	5	Tuba4a	0.293
Cdca7	1.66621e-65	0.421798	0.413	0.121	2.20872e-61	5	Cdca7	0.292
Ptms.1	2.8671e-38	0.412151	0.747	0.455	3.80062e-34	5	Ptms	0.292
Mrpl51.1	2.01185e-27	0.289936	0.826	0.535	2.66691e-23	5	Mrpl51	0.291
Tubb4b.5	6.10808e-32	0.404772	0.84	0.551	8.09687e-28	5	Tubb4b	0.289
Hmgb3.1	1.6485e-36	0.279925	0.535	0.247	2.18525e-32	5	Hmgb3	0.288
Dbf4.1	4.89604e-43	0.314986	0.501	0.214	6.49019e-39	5	Dbf4	0.287
Ptgr1.1	8.3268e-30	0.261567	0.675	0.388	1.1038e-25	5	Ptgr1	0.287
Morf4l2	1.32548e-32	0.285422	0.74	0.457	1.75705e-28	5	Morf4l2	0.283
Mad2l1.1	8.48429e-36	0.264656	0.527	0.244	1.12468e-31	5	Mad2l1	0.283
Cacybp	4.0858e-55	0.400398	0.888	0.606	5.41613e-51	5	Cacybp	0.282
Psmd14.1	9.01687e-36	0.322586	0.823	0.541	1.19528e-31	5	Psmd14	0.282
Elane.4	1.06255e-46	1.05905	0.566	0.286	1.40852e-42	5	Elane	0.28
Txndc5	4.45489e-33	0.316011	0.752	0.472	5.90541e-29	5	Txndc5	0.28
Pih1d1	6.01859e-25	0.259814	0.723	0.444	7.97824e-21	5	Pih1d1	0.279
Cenpe.1	1.87678e-46	0.325571	0.439	0.162	2.48786e-42	5	Cenpe	0.277
Lsm3.1	6.45703e-28	0.286026	0.823	0.546	8.55943e-24	5	Lsm3	0.277
Ube2s.3	7.35152e-26	0.273516	0.625	0.352	9.74518e-22	5	Ube2s	0.273
Rpa2.1	7.49919e-34	0.285471	0.53	0.26	9.94093e-30	5	Rpa2	0.27
Mrps15	1.00215e-27	0.279281	0.862	0.592	1.32844e-23	5	Mrps15	0.27
Serpinb1a.1	2.40379e-24	0.257781	0.709	0.439	3.18647e-20	5	Serpinb1a	0.27
Hsp90aa1.4	1.48653e-57	0.480789	0.928	0.66	1.97055e-53	5	Hsp90aa1	0.268
Mcm5.4	6.44589e-29	0.305299	0.57	0.305	8.54467e-25	5	Mcm5	0.265
Bub1b.1	3.46552e-41	0.29012	0.444	0.18	4.59389e-37	5	Bub1b	0.264
Apobec3.3	6.89492e-23	0.287428	0.761	0.497	9.13991e-19	5	Apobec3	0.264
Lbr.3	6.49186e-56	0.447352	0.947	0.684	8.60561e-52	5	Lbr	0.263
2700094K13Rik.5	5.62747e-90	0.549802	0.974	0.716	7.45977e-86	5	2700094K13Rik	0.258
Mcm7.5	9.96883e-26	0.252514	0.551	0.293	1.32147e-21	5	Mcm7	0.258
Hnrnph2	9.43196e-26	0.269028	0.78	0.523	1.2503e-21	5	Hnrnph2	0.257
Hmmr.1	2.02133e-44	0.352459	0.396	0.144	2.67947e-40	5	Hmmr	0.252
Srsf7.2	5.72167e-35	0.31196	0.864	0.615	7.58465e-31	5	Srsf7	0.249
G3bp1.1	3.93146e-32	0.3078	0.8	0.553	5.21154e-28	5	G3bp1	0.247
Mapre1.1	3.49787e-25	0.27676	0.857	0.61	4.63678e-21	5	Mapre1	0.247
Prdx4.3	1.16768e-25	0.267512	0.89	0.643	1.54788e-21	5	Prdx4	0.247
Ppp2r4	1.88579e-23	0.260478	0.68	0.435	2.49981e-19	5	Ppp2r4	0.245
H2afx.5	7.11306e-07	-0.317665	0.711	0.466	0.00942907	5	H2afx	0.245
Mcm2	1.57031e-38	0.295859	0.399	0.157	2.08161e-34	5	Mcm2	0.242
Bak1	1.65393e-23	0.251906	0.752	0.516	2.19244e-19	5	Bak1	0.236
Banf1.2	1.62462e-31	0.275192	0.89	0.655	2.15359e-27	5	Banf1	0.235
Manf.1	1.32994e-53	0.463209	0.869	0.635	1.76296e-49	5	Manf	0.234
Calm3.3	4.59187e-61	0.432403	0.971	0.738	6.08698e-57	5	Calm3	0.233
Fam107b.1	1.92664e-30	0.319065	0.876	0.644	2.55395e-26	5	Fam107b	0.232
H2afv.4	3.03693e-95	0.583244	0.995	0.765	4.02576e-91	5	H2afv	0.23
Snrpd1.4	6.33901e-27	0.264399	0.888	0.658	8.40299e-23	5	Snrpd1	0.23
Anxa3	1.76162e-24	0.261022	0.733	0.503	2.3352e-20	5	Anxa3	0.23
Magoh.1	8.72562e-29	0.285135	0.854	0.626	1.15667e-24	5	Magoh	0.228
Lsm5.4	4.72249e-74	0.48726	0.974	0.748	6.26014e-70	5	Lsm5	0.226
Fabp5.4	2.54321e-40	0.394528	0.94	0.714	3.37128e-36	5	Fabp5	0.226
Mcm3.2	1.95345e-29	0.381707	0.487	0.262	2.58949e-25	5	Mcm3	0.225
Ptges3.1	1.48637e-25	0.265568	0.828	0.607	1.97033e-21	5	Ptges3	0.221
Mcm6.4	2.67054e-24	0.305462	0.458	0.24	3.54007e-20	5	Mcm6	0.218
Fkbp2	1.21285e-37	0.335694	0.926	0.71	1.60775e-33	5	Fkbp2	0.216
2023-09-07	8.17483e-33	0.332788	0.936	0.72	1.08366e-28	5	2023-09-07	0.216
Bzw1	1.16685e-29	0.27629	0.926	0.711	1.54678e-25	5	Bzw1	0.215
Vimp.1	2.75897e-26	0.305487	0.814	0.607	3.65729e-22	5	Vimp	0.207
Kif23.1	1.69598e-24	0.274346	0.399	0.193	2.24819e-20	5	Kif23	0.206
Tceb1	3.63588e-24	0.273295	0.912	0.709	4.81973e-20	5	Tceb1	0.203
Ssr1	2.95989e-25	0.281869	0.85	0.648	3.92363e-21	5	Ssr1	0.202
Ssr2.2	4.08623e-34	0.321109	0.924	0.737	5.41671e-30	5	Ssr2	0.187
Dnaja1	4.04997e-21	0.255803	0.852	0.665	5.36864e-17	5	Dnaja1	0.187
Mpo.1	9.69953e-35	0.445241	0.267	0.085	1.28577e-30	5	Mpo	0.182
Bud31	3.7993e-30	0.301907	0.893	0.713	5.03635e-26	5	Bud31	0.18
Rnaseh2c.2	3.62787e-28	0.268877	0.964	0.785	4.8091e-24	5	Rnaseh2c	0.179
S100a8.5	2.29082e-11	0.334541	0.659	0.481	3.03671e-07	5	S100a8	0.178
Lsm6.2	1.27928e-21	0.251676	0.869	0.693	1.69581e-17	5	Lsm6	0.176
Tcp1.1	3.57452e-24	0.270885	0.874	0.699	4.73839e-20	5	Tcp1	0.175
Plp2.3	1.96712e-23	0.264265	0.914	0.748	2.60762e-19	5	Plp2	0.166
Hnrnpu.1	2.04969e-24	0.25033	0.943	0.784	2.71707e-20	5	Hnrnpu	0.159
Dek.4	1.24879e-42	0.339876	0.959	0.802	1.65539e-38	5	Dek	0.157
Eif2s2	1.26277e-26	0.271091	0.933	0.777	1.67393e-22	5	Eif2s2	0.156
Hspa5.2	3.5091e-44	0.461014	0.928	0.773	4.65166e-40	5	Hspa5	0.155
Tagln2.4	1.85298e-64	0.453079	0.993	0.84	2.45632e-60	5	Tagln2	0.153
Srsf2.4	1.60655e-65	0.450328	0.971	0.819	2.12964e-61	5	Srsf2	0.152
Hsp90b1.2	8.30454e-52	0.391142	0.981	0.833	1.10085e-47	5	Hsp90b1	0.148
Ran.4	2.82142e-109	0.626395	0.998	0.856	3.74008e-105	5	Ran	0.142
Cwc15	2.03532e-41	0.345503	0.95	0.811	2.69802e-37	5	Cwc15	0.139
Atpif1.2	8.11309e-31	0.295143	0.971	0.849	1.07547e-26	5	Atpif1	0.122
Spcs2.1	2.08071e-29	0.27099	0.962	0.867	2.75819e-25	5	Spcs2	0.095
Snrpf.3	5.87446e-35	0.290577	0.971	0.878	7.78719e-31	5	Snrpf	0.093
Dstn	3.41478e-27	0.277683	0.971	0.88	4.52663e-23	5	Dstn	0.091
Swi5	9.03256e-31	0.269792	0.931	0.852	1.19736e-26	5	Swi5	0.079
Pgam1.3	4.95942e-58	0.384147	0.976	0.9	6.57421e-54	5	Pgam1	0.076
Anp32b.4	3.71388e-75	0.43355	0.99	0.92	4.92312e-71	5	Anp32b	0.07
Prelid1	1.33057e-32	0.273118	0.981	0.912	1.76381e-28	5	Prelid1	0.069
Tmed2.1	2.59718e-35	0.251969	0.99	0.928	3.44282e-31	5	Tmed2	0.062
Hmgb1.4	1.05256e-103	0.611056	0.998	0.94	1.39527e-99	5	Hmgb1	0.058
Hnrnpa1.2	4.95292e-39	0.296491	0.99	0.933	6.56559e-35	5	Hnrnpa1	0.057
Sec11c	3.61107e-34	0.269788	0.981	0.924	4.78683e-30	5	Sec11c	0.057
Dynll1	6.88184e-112	0.589949	0.998	0.945	9.12257e-108	5	Dynll1	0.053
Cmtm7	2.87381e-58	0.384683	0.988	0.935	3.80952e-54	5	Cmtm7	0.053
Tpm3.2	6.09573e-45	0.311704	0.988	0.938	8.08051e-41	5	Tpm3	0.05
Serinc3	3.38937e-39	0.329408	0.998	0.95	4.49295e-35	5	Serinc3	0.048
Srsf5	1.39493e-28	0.263377	0.955	0.91	1.84912e-24	5	Srsf5	0.045
Ywhae	3.20363e-35	0.274293	0.983	0.939	4.24673e-31	5	Ywhae	0.044
Tma7.1	1.65695e-38	0.256829	0.995	0.959	2.19645e-34	5	Tma7	0.036
Cox7a2	1.06478e-40	0.273836	0.995	0.96	1.41147e-36	5	Cox7a2	0.035
Fam96a	1.0028e-48	0.321883	0.993	0.961	1.32931e-44	5	Fam96a	0.032
Eif5a.2	2.55501e-72	0.373819	1	0.972	3.38692e-68	5	Eif5a	0.028
Rps27l	1.47892e-39	0.266122	0.988	0.968	1.96046e-35	5	Rps27l	0.02
Lgals1.4	3.42884e-78	0.49348	1	0.981	4.54527e-74	5	Lgals1	0.019
Hnrnpa2b1.4	1.63616e-83	0.42741	1	0.981	2.16889e-79	5	Hnrnpa2b1	0.019
Hnrnpf.2	5.67409e-46	0.264489	1	0.983	7.52157e-42	5	Hnrnpf	0.017
Txn1.4	1.98505e-39	0.258102	0.998	0.981	2.63138e-35	5	Txn1	0.017
S100a10.3	2.33832e-123	0.546403	1	0.984	3.09968e-119	5	S100a10	0.016
Hist1h2ap.5	3.40911e-06	-1.10698	0.487	0.473	0.0451911	5	Hist1h2ap	0.014
Atp5b.3	3.13566e-37	0.251346	0.993	0.98	4.15663e-33	5	Atp5b	0.013
Chil3	9.53944e-10	-0.469788	0.924	0.913	1.26455e-05	5	Chil3	0.011
Hsp90ab1	2.8569e-41	0.314833	0.995	0.986	3.78711e-37	5	Hsp90ab1	0.009
Tspo.1	1.74019e-63	0.299669	1	0.992	2.30679e-59	5	Tspo	0.008
Hmgb2.4	8.9463e-151	0.967285	1	0.996	1.18592e-146	5	Hmgb2	0.004
Calm1.2	1.56746e-52	0.30018	0.998	0.994	2.07783e-48	5	Calm1	0.004
Fn1	5.33373e-23	-0.286954	0.981	0.977	7.0704e-19	5	Fn1	0.004
Ccr2.2	1.1874e-28	-0.328726	0.995	0.992	1.57402e-24	5	Ccr2	0.003
Pfn1.1	5.14369e-57	0.276706	1	0.998	6.81848e-53	5	Pfn1	0.002
Ly86.2	2.83443e-17	-0.25242	0.964	0.962	3.75732e-13	5	Ly86	0.002
Shisa5	2.69678e-22	-0.255052	0.947	0.945	3.57485e-18	5	Shisa5	0.002
Tpd52	1.52186e-24	-0.273276	0.938	0.936	2.01738e-20	5	Tpd52	0.002
Ptma.4	3.71305e-93	0.533831	1	0.999	4.92201e-89	5	Ptma	0.001
H2afz.4	1.24527e-112	0.489317	1	0.999	1.65073e-108	5	H2afz	0.001
Vim	1.01251e-68	0.291175	1	0.999	1.34218e-64	5	Vim	0.001
Alox5ap.1	2.43479e-61	-0.319581	1	0.999	3.22756e-57	5	Alox5ap	0.001
Ppia.4	4.08762e-99	0.447328	1	1	5.41855e-95	5	Ppia	0
Ly6c2.2	8.73079e-56	0.335347	1	1	1.15735e-51	5	Ly6c2	0
Crip1.2	4.63232e-62	0.293428	1	1	6.14061e-58	5	Crip1	0
Prdx5	1.59631e-38	-0.262642	1	1	2.11607e-34	5	Prdx5	0
B2m.2	1.33667e-39	-0.265326	1	1	1.77189e-35	5	B2m	0
Ifitm2.1	3.96311e-37	-0.302253	0.998	0.998	5.25349e-33	5	Ifitm2	0
Ifitm3.2	6.49792e-82	-0.511437	1	1	8.61365e-78	5	Ifitm3	0
Lyz2.2	2.30021e-154	-0.603871	1	1	3.04916e-150	5	Lyz2	0
Malat1.3	2.54019e-107	-0.692481	1	1	3.36728e-103	5	Malat1	0
Mgst1.1	8.58607e-38	-0.334926	0.988	0.989	1.13817e-33	5	Mgst1	-0.001
Ccl6.2	4.48751e-41	-0.469596	0.99	0.991	5.94865e-37	5	Ccl6	-0.001
Ctss.3	2.14789e-101	-0.623292	0.998	0.999	2.84724e-97	5	Ctss	-0.001
Sat1.1	1.35486e-28	-0.297181	0.993	0.995	1.796e-24	5	Sat1	-0.002
Lst1.2	3.32835e-26	-0.318486	0.986	0.988	4.41206e-22	5	Lst1	-0.002
Ifi27l2a.2	8.99436e-15	-0.3897	0.912	0.914	1.19229e-10	5	Ifi27l2a	-0.002
Ubb.1	5.38521e-166	-0.666264	0.998	1	7.13863e-162	5	Ubb	-0.002
Ifngr1.2	9.80148e-26	-0.346844	0.924	0.927	1.29928e-21	5	Ifngr1	-0.003
Rsrp1.1	1.07259e-61	-0.390403	0.993	0.997	1.42183e-57	5	Rsrp1	-0.004
Fxyd5.1	4.71341e-50	-0.339827	0.99	0.997	6.24809e-46	5	Fxyd5	-0.007
Ms4a4c.1	1.08793e-21	-0.292411	0.962	0.971	1.44215e-17	5	Ms4a4c	-0.009
Ccl9.1	2.53953e-25	-0.300991	0.976	0.985	3.36639e-21	5	Ccl9	-0.009
Cybb.3	1.75771e-61	-0.469959	0.986	0.995	2.33002e-57	5	Cybb	-0.009
Mpeg1.1	6.68933e-21	-0.255133	0.933	0.945	8.86737e-17	5	Mpeg1	-0.012
Junb.2	8.64851e-20	-0.329457	0.881	0.894	1.14645e-15	5	Junb	-0.013
Smpdl3a.2	4.52108e-46	-0.392608	0.979	0.994	5.99315e-42	5	Smpdl3a	-0.015
Rgs2.3	2.03536e-24	-0.314838	0.943	0.967	2.69807e-20	5	Rgs2	-0.024
Ms4a6b.2	6.52171e-20	-0.315334	0.888	0.912	8.64518e-16	5	Ms4a6b	-0.024
Samhd1.4	1.79532e-37	-0.453048	0.938	0.964	2.37988e-33	5	Samhd1	-0.026
Ptprc.2	3.73176e-19	-0.293544	0.835	0.864	4.94682e-15	5	Ptprc	-0.029
Apoe.5	7.56041e-34	-1.52692	0.816	0.848	1.00221e-29	5	Apoe	-0.032
Ifitm6.3	2.81901e-84	-0.714281	0.947	0.983	3.73687e-80	5	Ifitm6	-0.036
Btg1.3	1.33172e-65	-0.583411	0.931	0.968	1.76532e-61	5	Btg1	-0.037
Serpinb10.3	8.25182e-08	-0.293326	0.539	0.578	0.00109386	5	Serpinb10	-0.039
Fos	5.0183e-24	-0.360375	0.862	0.902	6.65225e-20	5	Fos	-0.04
Pirb.3	1.25956e-18	-0.317108	0.766	0.808	1.66968e-14	5	Pirb	-0.042
Ctsa.1	3.01653e-25	-0.325402	0.831	0.879	3.99872e-21	5	Ctsa	-0.048
Csf1r.4	6.8201e-18	-0.336883	0.759	0.808	9.04072e-14	5	Csf1r	-0.049
Cd300a.2	2.90336e-26	-0.357563	0.819	0.868	3.84869e-22	5	Cd300a	-0.049
Hgsnat	2.99624e-13	-0.25112	0.599	0.652	3.97181e-09	5	Hgsnat	-0.053
Fyb.2	3.37752e-16	-0.289984	0.745	0.798	4.47724e-12	5	Fyb	-0.053
Klf2.3	1.25597e-10	-0.277585	0.613	0.667	1.66491e-06	5	Klf2	-0.054
Zeb2.1	1.05772e-28	-0.355132	0.866	0.92	1.40212e-24	5	Zeb2	-0.054
Tmem176b.4	6.76424e-06	-0.410435	0.413	0.468	0.0896667	5	Tmem176b	-0.055
Bnip3l	1.23091e-17	-0.264531	0.809	0.866	1.63169e-13	5	Bnip3l	-0.057
Sp110.1	2.96284e-13	-0.260573	0.597	0.658	3.92754e-09	5	Sp110	-0.061
Bst2.2	1.00796e-09	-0.290824	0.563	0.624	1.33615e-05	5	Bst2	-0.061
Cd74.3	1.15534e-11	-1.41448	0.511	0.575	1.53152e-07	5	Cd74	-0.064
Irf7.3	1.42833e-05	-0.290234	0.315	0.379	0.189339	5	Irf7	-0.064
Pglyrp1	3.54752e-06	-0.32093	0.358	0.423	0.0470259	5	Pglyrp1	-0.065
Id2	2.38649e-21	-0.434112	0.675	0.741	3.16354e-17	5	Id2	-0.066
Wfdc17.4	9.20318e-92	-0.937288	0.916	0.982	1.21997e-87	5	Wfdc17	-0.066
Tnfaip8l2.1	1.18014e-36	-0.358032	0.847	0.917	1.56439e-32	5	Tnfaip8l2	-0.07
Asap1	4.67371e-14	-0.254136	0.582	0.655	6.19548e-10	5	Asap1	-0.073
Zbp1.2	2.68997e-09	-0.278778	0.427	0.504	3.56583e-05	5	Zbp1	-0.077
Btg2.1	4.39521e-21	-0.317804	0.709	0.789	5.82629e-17	5	Btg2	-0.08
Hist1h2ae.5	3.70423e-07	-0.40087	0.181	0.263	0.00491033	5	Hist1h2ae	-0.082
Tifab	2.74085e-20	-0.265057	0.702	0.785	3.63328e-16	5	Tifab	-0.083
Txnip.2	5.58166e-20	-0.300138	0.764	0.849	7.39904e-16	5	Txnip	-0.085
Epsti1.2	8.35597e-17	-0.292919	0.652	0.741	1.10767e-12	5	Epsti1	-0.089
Pid1.1	9.56754e-30	-0.388259	0.747	0.836	1.26827e-25	5	Pid1	-0.089
Sepp1.3	1.2e-33	-0.430762	0.804	0.896	1.59072e-29	5	Sepp1	-0.092
Fcgr1.2	3.75864e-07	-0.258277	0.255	0.351	0.00498245	5	Fcgr1	-0.096
Evi2a.1	2.79222e-25	-0.326609	0.759	0.855	3.70137e-21	5	Evi2a	-0.096
Hopx.1	1.3723e-11	-0.26234	0.332	0.437	1.81912e-07	5	Hopx	-0.105
Ogt.1	1.58794e-17	-0.312172	0.518	0.623	2.10497e-13	5	Ogt	-0.105
Rtp4.4	5.58567e-09	-0.274994	0.081	0.188	7.40436e-05	5	Rtp4	-0.107
Lyz1.1	2.37157e-13	-0.303936	0.492	0.6	3.14375e-09	5	Lyz1	-0.108
Sepw1.2	1.07074e-26	-0.404027	0.663	0.78	1.41938e-22	5	Sepw1	-0.117
Stat1.2	1.95989e-12	-0.317005	0.346	0.465	2.59803e-08	5	Stat1	-0.119
Ifi204.3	2.08258e-17	-0.451629	0.558	0.678	2.76067e-13	5	Ifi204	-0.12
Isg15.4	1.65666e-10	-0.351824	0.098	0.221	2.19606e-06	5	Isg15	-0.123
Mycbp2	4.69624e-12	-0.254851	0.391	0.516	6.22534e-08	5	Mycbp2	-0.125
Abi3.3	1.61652e-11	-0.250348	0.091	0.217	2.14285e-07	5	Abi3	-0.126
Lpl.2	2.3056e-12	-0.457587	0.291	0.418	3.05631e-08	5	Lpl	-0.127
Srgn.4	2.20162e-23	-0.443354	0.635	0.763	2.91847e-19	5	Srgn	-0.128
Oasl2.3	3.13798e-12	-0.262935	0.062	0.194	4.15971e-08	5	Oasl2	-0.132
Trps1.1	1.57075e-16	-0.294	0.446	0.578	2.08218e-12	5	Trps1	-0.132
Cd177.2	3.43844e-20	-0.412564	0.516	0.648	4.55799e-16	5	Cd177	-0.132
Ldlrad3.1	8.29022e-13	-0.261898	0.348	0.482	1.09895e-08	5	Ldlrad3	-0.134
Tnfrsf1b.1	5.98256e-14	-0.268942	0.368	0.503	7.93049e-10	5	Tnfrsf1b	-0.135
Kdm7a	2.4245e-21	-0.332019	0.475	0.611	3.21392e-17	5	Kdm7a	-0.136
Atp2b1	2.59722e-40	-0.432112	0.687	0.829	3.44287e-36	5	Atp2b1	-0.142
Trf.4	7.90774e-19	-0.523502	0.413	0.558	1.04825e-14	5	Trf	-0.145
Gsto1.1	2.81446e-32	-0.400317	0.621	0.768	3.73085e-28	5	Gsto1	-0.147
Gsn.1	9.53749e-18	-0.313224	0.475	0.623	1.26429e-13	5	Gsn	-0.148
Lrp1.2	1.70977e-15	-0.280888	0.31	0.459	2.26647e-11	5	Lrp1	-0.149
Tcp11l2.1	2.69758e-15	-0.282288	0.236	0.389	3.57591e-11	5	Tcp11l2	-0.153
Tnfrsf21	6.1397e-21	-0.295204	0.434	0.59	8.13879e-17	5	Tnfrsf21	-0.156
Clec4a3.3	1.49314e-54	-0.631624	0.695	0.856	1.9793e-50	5	Clec4a3	-0.161
Pou2f2.1	2.17108e-18	-0.325583	0.408	0.571	2.87798e-14	5	Pou2f2	-0.163
Plbd1.2	1.07319e-34	-0.418234	0.69	0.856	1.42263e-30	5	Plbd1	-0.166
Marcks.1	3.5973e-15	-0.267799	0.131	0.302	4.76858e-11	5	Marcks	-0.171
Pla2g7.3	6.94585e-17	-0.361936	0.095	0.267	9.20742e-13	5	Pla2g7	-0.172
Adgre1.2	1.25977e-23	-0.373223	0.368	0.543	1.66995e-19	5	Adgre1	-0.175
Susd3.1	2.14329e-34	-0.420412	0.556	0.731	2.84114e-30	5	Susd3	-0.175
Gngt2.5	1.69971e-25	-0.682865	0.384	0.56	2.25314e-21	5	Gngt2	-0.176
Gm5150.3	3.19856e-17	-0.327322	0.203	0.384	4.24001e-13	5	Gm5150	-0.181
Tmcc1.2	5.37114e-49	-0.497373	0.709	0.895	7.11998e-45	5	Tmcc1	-0.186
Ssh2.2	4.62609e-21	-0.340919	0.32	0.514	6.13234e-17	5	Ssh2	-0.194
Fgr.1	1.84068e-25	-0.348411	0.411	0.607	2.44e-21	5	Fgr	-0.196
Slfn1.2	8.76222e-25	-0.442611	0.284	0.506	1.16152e-20	5	Slfn1	-0.222
AF251705.3	4.17407e-26	-0.441652	0.212	0.445	5.53314e-22	5	AF251705	-0.233
Hpgd.4	3.6209e-26	-0.643774	0.107	0.344	4.79987e-22	5	Hpgd	-0.237
Clec4a1.3	2.38331e-66	-0.651555	0.582	0.838	3.15931e-62	5	Clec4a1	-0.256
Ypel3.3	7.8166e-88	-0.7214	0.616	0.88	1.03617e-83	5	Ypel3	-0.264
Klra2.4	5.76536e-48	-0.60395	0.379	0.665	7.64257e-44	5	Klra2	-0.286
Stxbp6	3.54782e-48	-0.47781	0.315	0.627	4.703e-44	5	Stxbp6	-0.312
Sirpb1b.4	3.03933e-44	-0.600428	0.21	0.533	4.02894e-40	5	Sirpb1b	-0.323
Gm9733.4	5.61025e-67	-0.903926	0.391	0.722	7.43694e-63	5	Gm9733	-0.331
Sirpb1c.4	1.29633e-59	-0.926743	0.334	0.674	1.71842e-55	5	Sirpb1c	-0.34
Pglyrp1.1	1.2487e-51	0.783758	0.7	0.398	1.65527e-47	6	Pglyrp1	0.302
Fpr2	4.70494e-31	0.384156	0.318	0.111	6.23687e-27	6	Fpr2	0.207
Ear2	3.01855e-20	0.451892	0.648	0.474	4.00139e-16	6	Ear2	0.174
Lcn2.1	8.09595e-18	0.51826	0.275	0.125	1.0732e-13	6	Lcn2	0.15
Id2.1	3.76514e-26	0.471969	0.85	0.727	4.99107e-22	6	Id2	0.123
Ltb4r1	2.13201e-12	0.296518	0.731	0.651	2.82619e-08	6	Ltb4r1	0.08
S100a8.6	5.39911e-12	1.17924	0.569	0.49	7.15707e-08	6	S100a8	0.079
Slpi	8.66276e-19	0.414672	0.93	0.852	1.14834e-14	6	Slpi	0.078
Lpl.3	0.000535891	0.28103	0.462	0.404	1	6	Lpl	0.058
S100a9.4	0.0005807	0.791448	0.235	0.179	1	6	S100a9	0.056
Chil3.1	2.77303e-35	0.604211	0.96	0.911	3.67592e-31	6	Chil3	0.049
Aprt	6.2834e-21	0.291132	0.969	0.953	8.32928e-17	6	Aprt	0.016
Lst1.3	2.13478e-18	0.258799	1	0.987	2.82987e-14	6	Lst1	0.013
Ccl6.3	5.04462e-18	0.297877	1	0.99	6.68714e-14	6	Ccl6	0.01
Ifitm6.4	1.91781e-16	0.261186	0.988	0.979	2.54225e-12	6	Ifitm6	0.009
Wfdc17.5	8.72329e-13	0.262066	0.982	0.976	1.15636e-08	6	Wfdc17	0.006
Msrb1.1	1.07546e-41	0.293442	1	0.999	1.42563e-37	6	Msrb1	0.001
Alox5ap.2	5.25312e-38	0.273299	1	0.999	6.96353e-34	6	Alox5ap	0.001
H2afz.5	5.04567e-24	-0.331632	1	0.999	6.68854e-20	6	H2afz	0.001
Prdx5.1	2.00721e-37	0.268032	1	1	2.66075e-33	6	Prdx5	0
Ppia.5	1.44125e-32	-0.356481	1	1	1.91052e-28	6	Ppia	0
Crip1.3	5.60329e-50	-0.386502	1	1	7.42772e-46	6	Crip1	0
Ptma.5	2.60254e-35	-0.536317	0.997	1	3.44992e-31	6	Ptma	-0.003
Calm1.3	2.31198e-24	-0.271604	0.991	0.995	3.06476e-20	6	Calm1	-0.004
Lgals1.5	3.36828e-25	-0.416681	0.972	0.983	4.46499e-21	6	Lgals1	-0.011
Hmgb2.5	9.61346e-07	-0.440449	0.985	0.997	0.0127436	6	Hmgb2	-0.012
Hnrnpa2b1.5	4.65037e-20	-0.291458	0.969	0.984	6.16453e-16	6	Hnrnpa2b1	-0.015
S100a10.4	2.50648e-22	-0.322939	0.966	0.986	3.32259e-18	6	S100a10	-0.02
Eif5a.3	1.6639e-20	-0.263727	0.948	0.976	2.20567e-16	6	Eif5a	-0.028
Eif4a1.1	3.95476e-23	-0.257068	0.954	0.986	5.24243e-19	6	Eif4a1	-0.032
Hnrnpa3.2	2.95501e-21	-0.304577	0.933	0.98	3.91716e-17	6	Hnrnpa3	-0.047
Anp32b.5	4.08246e-10	-0.266689	0.878	0.929	5.41171e-06	6	Anp32b	-0.051
Hnrnpf.3	2.71574e-31	-0.327595	0.936	0.988	3.59999e-27	6	Hnrnpf	-0.052
Atp5b.4	6.19842e-23	-0.269467	0.927	0.985	8.21663e-19	6	Atp5b	-0.058
Ifi30	3.59097e-28	-0.312597	0.924	0.988	4.7602e-24	6	Ifi30	-0.064
H2-Aa.3	0.00133915	-0.720946	0.095	0.161	1	6	H2-Aa	-0.066
Hmgb1.5	1.48746e-24	-0.501491	0.878	0.949	1.97178e-20	6	Hmgb1	-0.071
H2-Ab1.3	0.000752149	-0.67184	0.104	0.18	1	6	H2-Ab1	-0.076
Isg15.5	0.000728361	-0.256363	0.138	0.216	1	6	Isg15	-0.078
Ms4a4c.2	5.77313e-25	-0.404572	0.896	0.975	7.65286e-21	6	Ms4a4c	-0.079
Tpm3.3	8.1511e-22	-0.29261	0.847	0.949	1.08051e-17	6	Tpm3	-0.102
Ctsg.6	1.24529e-05	-0.260304	0.125	0.229	0.165075	6	Ctsg	-0.104
Tubb5.5	3.03001e-10	-0.452298	0.758	0.862	4.01658e-06	6	Tubb5	-0.104
Tubb4b.6	0.000102171	-0.256683	0.477	0.582	1	6	Tubb4b	-0.105
Hist1h2ae.6	5.29994e-06	-0.306374	0.156	0.263	0.0702561	6	Hist1h2ae	-0.107
Elane.5	0.000358672	-0.288814	0.208	0.316	1	6	Elane	-0.108
Ms4a6b.3	1.02122e-12	-0.303222	0.807	0.917	1.35373e-08	6	Ms4a6b	-0.11
Hpgd.5	5.30538e-05	-0.26131	0.22	0.331	0.703281	6	Hpgd	-0.111
Hnrnpa1.3	1.00317e-15	-0.252615	0.829	0.946	1.3298e-11	6	Hnrnpa1	-0.117
Prtn3.5	0.000133111	-0.280768	0.373	0.492	1	6	Prtn3	-0.119
Grn	1.03354e-19	-0.257055	0.841	0.963	1.37006e-15	6	Grn	-0.122
Hist1h2ap.6	3.87926e-06	-0.641926	0.355	0.482	0.0514235	6	Hist1h2ap	-0.127
Nusap1.5	3.92203e-08	-0.252281	0.116	0.254	0.000519904	6	Nusap1	-0.138
Hsp90b1.3	8.38317e-14	-0.279598	0.716	0.854	1.11127e-09	6	Hsp90b1	-0.138
Serinc3.1	1.637e-36	-0.417914	0.823	0.963	2.17e-32	6	Serinc3	-0.14
Cd74.4	3.87985e-06	-1.33748	0.434	0.579	0.0514313	6	Cd74	-0.145
Mki67.6	3.88877e-08	-0.257233	0.205	0.353	0.000515496	6	Mki67	-0.148
Rrm2.5	1.26988e-08	-0.347078	0.165	0.314	0.000168335	6	Rrm2	-0.149
Tuba1b.5	7.29491e-16	-0.55635	0.713	0.863	9.67013e-12	6	Tuba1b	-0.15
Ran.5	8.63901e-22	-0.428282	0.725	0.877	1.14519e-17	6	Ran	-0.152
Dut.5	1.57559e-08	-0.278522	0.202	0.355	0.00020886	6	Dut	-0.153
Top2a.5	2.26032e-09	-0.356194	0.144	0.297	2.99628e-05	6	Top2a	-0.153
Cdc20.6	1.98e-09	-0.294095	0.122	0.278	2.62468e-05	6	Cdc20	-0.156
Irf7.4	3.37567e-08	-0.293383	0.226	0.384	0.000447479	6	Irf7	-0.158
Ccna2.6	9.84046e-10	-0.313687	0.159	0.318	1.30445e-05	6	Ccna2	-0.159
Srsf2.5	2.02906e-18	-0.328181	0.682	0.842	2.68972e-14	6	Srsf2	-0.16
H2afx.6	7.69463e-08	-0.367354	0.336	0.497	0.00102	6	H2afx	-0.161
Rpn2.1	7.61609e-16	-0.252971	0.694	0.857	1.00959e-11	6	Rpn2	-0.163
Asf1b.5	2.15765e-10	-0.282253	0.153	0.318	2.86018e-06	6	Asf1b	-0.165
Hspa5.3	2.86255e-13	-0.280856	0.627	0.797	3.7946e-09	6	Hspa5	-0.17
Calr.1	7.81211e-18	-0.332454	0.713	0.886	1.03557e-13	6	Calr	-0.173
Birc5.6	5.42818e-11	-0.433574	0.339	0.515	7.1956e-07	6	Birc5	-0.176
Spc24.5	4.47334e-11	-0.32511	0.187	0.368	5.92986e-07	6	Spc24	-0.181
Smc2.5	4.15334e-12	-0.29963	0.125	0.309	5.50567e-08	6	Smc2	-0.184
Hnrnpu.2	3.28471e-16	-0.278397	0.624	0.809	4.35421e-12	6	Hnrnpu	-0.185
Pdia6.2	6.27781e-12	-0.264366	0.596	0.784	8.32186e-08	6	Pdia6	-0.188
Ms4a6d.1	2.97811e-10	-0.253204	0.245	0.439	3.94778e-06	6	Ms4a6d	-0.194
Ifi47.2	8.00071e-12	-0.319245	0.208	0.404	1.06057e-07	6	Ifi47	-0.196
Dek.5	3.69085e-22	-0.451656	0.63	0.828	4.8926e-18	6	Dek	-0.198
H1f0.1	1.33021e-11	-0.260724	0.235	0.435	1.76333e-07	6	H1f0	-0.2
Fcgr1.3	3.30802e-12	-0.272216	0.156	0.356	4.38512e-08	6	Fcgr1	-0.2
Cks1b.5	4.54124e-13	-0.380175	0.278	0.478	6.01987e-09	6	Cks1b	-0.2
Mndal.2	4.41455e-11	-0.270585	0.563	0.764	5.85192e-07	6	Mndal	-0.201
Ranbp1.4	1.3436e-12	-0.304321	0.523	0.726	1.78108e-08	6	Ranbp1	-0.203
Hmgn2.6	4.50293e-19	-0.530538	0.465	0.669	5.96909e-15	6	Hmgn2	-0.204
Cdca8.6	2.39545e-14	-0.384836	0.168	0.374	3.17541e-10	6	Cdca8	-0.206
Cenpa.5	5.68448e-13	-0.407006	0.266	0.472	7.53535e-09	6	Cenpa	-0.206
Mnda.3	1.48363e-09	-0.259087	0.398	0.605	1.96671e-05	6	Mnda	-0.207
Hsp90aa1.5	9.39038e-14	-0.323438	0.486	0.695	1.24479e-09	6	Hsp90aa1	-0.209
Cdca3.5	4.71984e-14	-0.377977	0.202	0.411	6.25662e-10	6	Cdca3	-0.209
Tmem176b.5	5.59801e-13	-0.460504	0.266	0.477	7.42072e-09	6	Tmem176b	-0.211
Ssr2.3	1.28602e-16	-0.261875	0.554	0.766	1.70474e-12	6	Ssr2	-0.212
Anp32e.5	6.70895e-15	-0.366807	0.404	0.616	8.89339e-11	6	Anp32e	-0.212
Tagln2.5	2.08183e-32	-0.569761	0.654	0.866	2.75967e-28	6	Tagln2	-0.212
Anapc5.2	8.59522e-15	-0.285995	0.462	0.676	1.13938e-10	6	Anapc5	-0.214
H2afv.5	1.78292e-23	-0.444797	0.581	0.798	2.36344e-19	6	H2afv	-0.217
Tuba1c.5	8.01873e-12	-0.267341	0.272	0.49	1.06296e-07	6	Tuba1c	-0.218
Ifi203.2	3.65423e-11	-0.271423	0.394	0.612	4.84405e-07	6	Ifi203	-0.218
Rbbp7.2	3.5994e-14	-0.250177	0.196	0.415	4.77137e-10	6	Rbbp7	-0.219
Fkbp2.1	1.82386e-15	-0.266177	0.523	0.742	2.4177e-11	6	Fkbp2	-0.219
Fdps.2	9.25817e-15	-0.256957	0.193	0.414	1.22726e-10	6	Fdps	-0.221
Racgap1.6	2.14126e-13	-0.303429	0.284	0.505	2.83845e-09	6	Racgap1	-0.221
Manf.2	3.22604e-15	-0.285694	0.443	0.669	4.27644e-11	6	Manf	-0.226
Pyhin1.1	1.97513e-13	-0.306191	0.373	0.599	2.61824e-09	6	Pyhin1	-0.226
2810417H13Rik.5	4.99553e-15	-0.56131	0.229	0.455	6.62208e-11	6	2810417H13Rik	-0.226
Apobec3.4	1.72293e-12	-0.259331	0.3	0.533	2.28391e-08	6	Apobec3	-0.233
Stmn1.5	5.3614e-21	-0.68923	0.462	0.701	7.10707e-17	6	Stmn1	-0.239
Ddx39.3	4.14749e-14	-0.260456	0.318	0.565	5.49791e-10	6	Ddx39	-0.247
Ccnb2.6	3.23456e-18	-0.49766	0.19	0.438	4.28773e-14	6	Ccnb2	-0.248
Prdx4.4	3.95037e-19	-0.337577	0.428	0.68	5.23662e-15	6	Prdx4	-0.252
Srsf7.3	1.2574e-16	-0.287755	0.398	0.652	1.6668e-12	6	Srsf7	-0.254
Ass1.5	9.41437e-20	-0.403886	0.251	0.513	1.24797e-15	6	Ass1	-0.262
Lmnb1.5	7.19691e-23	-0.557565	0.269	0.542	9.54022e-19	6	Lmnb1	-0.273
Smc2.6	4.8811e-106	0.617738	0.874	0.262	6.47038e-102	7	Smc2	0.612
Top2a.6	5.15407e-98	0.66159	0.847	0.252	6.83224e-94	7	Top2a	0.595
Asf1b.6	2.26494e-93	0.578274	0.857	0.274	3.0024e-89	7	Asf1b	0.583
2810417H13Rik.6	2.18217e-89	0.674444	0.973	0.408	2.89268e-85	7	2810417H13Rik	0.565
Cdk1.5	6.58084e-102	0.816969	0.854	0.292	8.72356e-98	7	Cdk1	0.562
Rrm1.5	6.70728e-81	0.495179	0.813	0.274	8.89117e-77	7	Rrm1	0.539
Cdkn2c.4	9.02097e-78	0.533642	0.844	0.311	1.19582e-73	7	Cdkn2c	0.533
Ezh2.3	1.33096e-74	0.42045	0.806	0.275	1.76432e-70	7	Ezh2	0.531
Mcm5.5	8.62735e-87	0.706043	0.82	0.297	1.14364e-82	7	Mcm5	0.523
Smc4.5	1.90654e-84	0.758452	0.912	0.399	2.52731e-80	7	Smc4	0.513
Rnaseh2b.5	9.03353e-73	0.487555	0.898	0.387	1.19749e-68	7	Rnaseh2b	0.511
Spc24.6	7.32159e-61	0.461683	0.837	0.327	9.7055e-57	7	Spc24	0.51
Mki67.7	7.33249e-74	0.63133	0.82	0.314	9.71995e-70	7	Mki67	0.506
Mcm7.6	2.19439e-83	0.704623	0.789	0.285	2.90889e-79	7	Mcm7	0.504
Tyms.5	3.52657e-61	0.41849	0.752	0.261	4.67482e-57	7	Tyms	0.491
Lmnb1.6	3.02332e-85	0.714459	0.98	0.497	4.00771e-81	7	Lmnb1	0.483
Cdc45.1	9.38904e-88	0.438443	0.653	0.174	1.24461e-83	7	Cdc45	0.479
Rbbp7.3	1.36237e-51	0.375681	0.847	0.374	1.80596e-47	7	Rbbp7	0.473
Mcm3.3	4.61106e-78	0.646849	0.721	0.253	6.11242e-74	7	Mcm3	0.468
Mad2l1.2	5.81832e-64	0.383883	0.707	0.241	7.71277e-60	7	Mad2l1	0.466
Ccna2.7	2.4377e-69	0.694993	0.745	0.281	3.23142e-65	7	Ccna2	0.464
Aurkb.4	7.64645e-63	0.514869	0.738	0.282	1.01361e-58	7	Aurkb	0.456
Pkmyt1.1	2.77509e-82	0.314342	0.609	0.153	3.67865e-78	7	Pkmyt1	0.456
Exosc8.2	6.85239e-47	0.353652	0.857	0.402	9.08353e-43	7	Exosc8	0.455
Gmnn.5	1.4873e-59	0.512213	0.857	0.403	1.97157e-55	7	Gmnn	0.454
Cks1b.6	3.57805e-60	0.645979	0.891	0.439	4.74306e-56	7	Cks1b	0.452
Nucks1.5	1.85024e-53	0.448345	0.827	0.378	2.45268e-49	7	Nucks1	0.449
Lig1.4	2.57126e-82	0.64247	0.629	0.181	3.40846e-78	7	Lig1	0.448
Lockd.4	4.52077e-62	0.466478	0.69	0.244	5.99274e-58	7	Lockd	0.446
Tacc3.5	2.11575e-56	0.389767	0.704	0.259	2.80463e-52	7	Tacc3	0.445
Dbf4.2	2.68558e-65	0.3769	0.656	0.211	3.56001e-61	7	Dbf4	0.445
Rrm2.6	1.6687e-53	0.560442	0.721	0.279	2.21203e-49	7	Rrm2	0.442
Usp1.1	8.33602e-42	0.31987	0.796	0.354	1.10502e-37	7	Usp1	0.442
Tipin.5	9.18218e-58	0.541691	0.759	0.32	1.21719e-53	7	Tipin	0.439
Sae1.1	3.75675e-42	0.3363	0.816	0.377	4.97995e-38	7	Sae1	0.439
2700029M09Rik.1	1.63312e-40	0.351821	0.847	0.409	2.16487e-36	7	2700029M09Rik	0.438
Pmf1.5	7.20873e-35	0.291843	0.833	0.398	9.55589e-31	7	Pmf1	0.435
Dnajc9.3	1.19956e-49	0.422196	0.745	0.311	1.59014e-45	7	Dnajc9	0.434
Fen1.1	1.13901e-55	0.378469	0.68	0.246	1.50987e-51	7	Fen1	0.434
Nasp.3	1.54828e-44	0.421268	0.793	0.361	2.0524e-40	7	Nasp	0.432
Ccdc34.3	2.70289e-48	0.296732	0.684	0.252	3.58294e-44	7	Ccdc34	0.432
Mcm2.1	8.88384e-84	0.522794	0.578	0.153	1.17764e-79	7	Mcm2	0.425
Rad51ap1.1	1.91161e-75	0.298772	0.561	0.141	2.53403e-71	7	Rad51ap1	0.42
Cenpm.1	2.24258e-49	0.277894	0.643	0.226	2.97277e-45	7	Cenpm	0.417
Gins2	3.02411e-82	0.425792	0.554	0.139	4.00876e-78	7	Gins2	0.415
Reep4	3.01053e-52	0.386765	0.67	0.26	3.99076e-48	7	Reep4	0.41
Mcm4	3.28779e-74	0.416861	0.565	0.156	4.35829e-70	7	Mcm4	0.409
Csrp1.2	2.99809e-43	0.317449	0.684	0.277	3.97427e-39	7	Csrp1	0.407
Nusap1.6	1.27772e-60	0.675268	0.626	0.222	1.69374e-56	7	Nusap1	0.404
Psat1.2	2.92362e-40	0.289088	0.707	0.303	3.87555e-36	7	Psat1	0.404
Wbp5.1	4.79616e-34	0.274595	0.759	0.357	6.35779e-30	7	Wbp5	0.402
Hmgb3.2	6.95548e-44	0.270393	0.65	0.248	9.22018e-40	7	Hmgb3	0.402
Nsmce1.1	9.42423e-29	0.257882	0.813	0.411	1.24928e-24	7	Nsmce1	0.402
Cbx3.5	6.81388e-39	0.352848	0.874	0.473	9.03248e-35	7	Cbx3	0.401
Rfc5.1	9.74989e-49	0.305125	0.636	0.236	1.29245e-44	7	Rfc5	0.4
Cbx5.1	2.47975e-65	0.293963	0.551	0.151	3.28715e-61	7	Cbx5	0.4
Mcm6.5	1.66087e-65	0.75682	0.633	0.235	2.20165e-61	7	Mcm6	0.398
Incenp.2	3.67326e-48	0.420602	0.67	0.273	4.86927e-44	7	Incenp	0.397
Lsm2.2	1.94045e-29	0.280904	0.884	0.49	2.57226e-25	7	Lsm2	0.394
Dut.6	1.15208e-51	0.670745	0.714	0.322	1.5272e-47	7	Dut	0.392
Rad21.3	8.5302e-39	0.401642	0.799	0.407	1.13076e-34	7	Rad21	0.392
Nup37.1	3.71026e-62	0.340531	0.565	0.173	4.91832e-58	7	Nup37	0.392
Smc6.1	1.66688e-33	0.334702	0.85	0.458	2.20962e-29	7	Smc6	0.392
Haus4.1	2.53691e-43	0.279572	0.622	0.231	3.36292e-39	7	Haus4	0.391
Spc25.1	2.56026e-46	0.255889	0.588	0.197	3.39388e-42	7	Spc25	0.391
Trim59.1	7.56771e-69	0.304522	0.524	0.134	1.00318e-64	7	Trim59	0.39
Mis18a.1	3.53437e-43	0.385549	0.864	0.475	4.68516e-39	7	Mis18a	0.389
Fbxo5.4	1.1626e-44	0.264029	0.588	0.199	1.54114e-40	7	Fbxo5	0.389
Rfc4.1	1.56048e-46	0.337659	0.629	0.242	2.06857e-42	7	Rfc4	0.387
Cenpw.2	5.57701e-43	0.269384	0.616	0.232	7.39289e-39	7	Cenpw	0.384
Casc5.1	1.71542e-63	0.329181	0.531	0.148	2.27396e-59	7	Casc5	0.383
Racgap1.7	1.52002e-41	0.500394	0.85	0.469	2.01494e-37	7	Racgap1	0.381
Kif22.4	1.75646e-52	0.475615	0.599	0.218	2.32836e-48	7	Kif22	0.381
Hat1.1	1.99431e-37	0.414548	0.823	0.442	2.64366e-33	7	Hat1	0.381
Hjurp.1	2.48668e-37	0.250433	0.646	0.265	3.29634e-33	7	Hjurp	0.381
Cdc25b	1.20227e-88	0.502707	0.486	0.106	1.59373e-84	7	Cdc25b	0.38
Cxcr4.1	1.33035e-28	0.258595	0.741	0.361	1.76352e-24	7	Cxcr4	0.38
H2afx.7	3.66939e-46	0.829949	0.844	0.465	4.86415e-42	7	H2afx	0.379
Prc1.2	1.58257e-64	0.510475	0.541	0.163	2.09786e-60	7	Prc1	0.378
Tk1.3	2.60773e-45	0.301038	0.578	0.2	3.4568e-41	7	Tk1	0.378
Rnf26.1	9.76227e-43	0.297524	0.616	0.238	1.29409e-38	7	Rnf26	0.378
Kif23.2	4.73402e-59	0.464831	0.565	0.188	6.27542e-55	7	Kif23	0.377
Ppil1.1	1.86202e-39	0.329887	0.687	0.311	2.4683e-35	7	Ppil1	0.376
Rangap1.2	4.22911e-36	0.266203	0.639	0.263	5.6061e-32	7	Rangap1	0.376
Hnrnpab.1	1.12277e-30	0.304705	0.925	0.55	1.48834e-26	7	Hnrnpab	0.375
Neil3.1	8.945e-53	0.291475	0.544	0.169	1.18575e-48	7	Neil3	0.375
Ddx39.4	7.13677e-33	0.324714	0.901	0.527	9.46051e-29	7	Ddx39	0.374
Kif20b.1	5.14186e-70	0.406444	0.503	0.13	6.81605e-66	7	Kif20b	0.373
Ass1.6	2.93573e-38	0.434532	0.847	0.475	3.89161e-34	7	Ass1	0.372
Ube2s.4	4.57247e-37	0.372294	0.724	0.353	6.06127e-33	7	Ube2s	0.371
Syce2.1	9.5821e-54	0.317605	0.534	0.165	1.2702e-49	7	Syce2	0.369
Anp32e.6	2.29725e-43	0.43608	0.949	0.581	3.04523e-39	7	Anp32e	0.368
Aurka.1	7.35498e-60	0.508694	0.548	0.181	9.74976e-56	7	Aurka	0.367
Dtymk.1	3.65968e-29	0.295295	0.724	0.357	4.85127e-25	7	Dtymk	0.367
Kifc1.1	8.67726e-63	0.333814	0.507	0.141	1.15026e-58	7	Kifc1	0.366
Nuf2.1	8.00557e-54	0.338127	0.534	0.169	1.06122e-49	7	Nuf2	0.365
Dnmt1.1	5.94575e-43	0.254404	0.575	0.21	7.88169e-39	7	Dnmt1	0.365
Impdh2.1	3.21348e-26	0.290874	0.867	0.504	4.25979e-22	7	Impdh2	0.363
Cenpf.4	3.41121e-71	0.85287	0.52	0.158	4.52189e-67	7	Cenpf	0.362
Cdca7.1	1.78663e-71	0.49311	0.486	0.124	2.36835e-67	7	Cdca7	0.362
Uhrf1	1.4019e-67	0.319254	0.486	0.124	1.85835e-63	7	Uhrf1	0.362
Nrm.1	1.89803e-25	0.282304	0.901	0.539	2.51603e-21	7	Nrm	0.362
G3bp1.2	7.48567e-33	0.330819	0.912	0.552	9.923e-29	7	G3bp1	0.36
Cdkn3.5	5.53349e-49	0.636091	0.643	0.284	7.33519e-45	7	Cdkn3	0.359
Cenpl.1	4.36585e-51	0.301136	0.524	0.166	5.78737e-47	7	Cenpl	0.358
Prtn3.6	7.25379e-31	0.329133	0.82	0.463	9.61563e-27	7	Prtn3	0.357
Prim1.1	5.00777e-58	0.373882	0.51	0.154	6.6383e-54	7	Prim1	0.356
Terf1	5.32729e-44	0.284675	0.558	0.202	7.06186e-40	7	Terf1	0.356
Tuba1c.6	9.17927e-48	0.891801	0.81	0.456	1.2168e-43	7	Tuba1c	0.354
Hmmr.2	2.96693e-62	0.486929	0.497	0.144	3.93296e-58	7	Hmmr	0.353
Cenpk	6.1728e-66	0.266969	0.469	0.116	8.18266e-62	7	Cenpk	0.353
Apitd1	5.55746e-58	0.251019	0.483	0.13	7.36696e-54	7	Apitd1	0.353
Ung	2.1019e-137	0.375806	0.391	0.039	2.78628e-133	7	Ung	0.352
Hmgn2.7	1.15782e-71	0.668378	0.986	0.636	1.53481e-67	7	Hmgn2	0.35
Ccnf.1	4.58698e-54	0.288132	0.49	0.141	6.0805e-50	7	Ccnf	0.349
Cdca3.6	2.13655e-35	0.495402	0.724	0.377	2.83221e-31	7	Cdca3	0.347
Rpa2.2	1.05094e-43	0.445869	0.609	0.262	1.39312e-39	7	Rpa2	0.347
Elane.6	2.43447e-33	0.289796	0.636	0.289	3.22713e-29	7	Elane	0.347
Ssrp1.1	3.26197e-27	0.285181	0.864	0.517	4.32407e-23	7	Ssrp1	0.347
Tubb4b.7	3.74443e-56	1.06105	0.901	0.555	4.96361e-52	7	Tubb4b	0.346
Dctpp1.1	3.02114e-27	0.318539	0.738	0.396	4.00482e-23	7	Dctpp1	0.342
Cd24a.3	1.39668e-29	0.35946	0.69	0.349	1.85145e-25	7	Cd24a	0.341
Cenph.1	1.98772e-54	0.251303	0.476	0.135	2.63492e-50	7	Cenph	0.341
Ckap2l.1	1.06215e-58	0.289033	0.463	0.124	1.40799e-54	7	Ckap2l	0.339
Psmd14.2	3.62638e-24	0.271423	0.884	0.545	4.80713e-20	7	Psmd14	0.339
Cep55.1	1.1716e-59	0.320959	0.463	0.125	1.55307e-55	7	Cep55	0.338
Smc1a.1	3.66943e-24	0.256871	0.81	0.473	4.8642e-20	7	Smc1a	0.337
Cdca8.7	1.07218e-36	0.534022	0.677	0.341	1.42128e-32	7	Cdca8	0.336
Ckap2.1	4.89161e-58	0.385433	0.469	0.133	6.48432e-54	7	Ckap2	0.336
Rfc3	5.68346e-46	0.3373	0.51	0.174	7.534e-42	7	Rfc3	0.336
Rad51.1	5.7018e-65	0.288819	0.442	0.106	7.55831e-61	7	Rad51	0.336
Fam64a.1	1.14204e-59	0.367383	0.463	0.128	1.51389e-55	7	Fam64a	0.335
Rpa1.1	3.36558e-33	0.296483	0.599	0.264	4.46141e-29	7	Rpa1	0.335
Ccnb1.6	1.85275e-56	1.03407	0.571	0.237	2.45601e-52	7	Ccnb1	0.334
Cdk4.1	1.70715e-26	0.345529	0.84	0.506	2.263e-22	7	Cdk4	0.334
Mrpl51.2	1.30561e-25	0.289121	0.874	0.54	1.73072e-21	7	Mrpl51	0.334
Paics.1	5.88432e-26	0.2858	0.762	0.429	7.80025e-22	7	Paics	0.333
Mis18bp1.1	2.28241e-50	0.286998	0.469	0.139	3.02556e-46	7	Mis18bp1	0.33
Gpsm2	6.34415e-49	0.343787	0.483	0.154	8.40981e-45	7	Gpsm2	0.329
Birc5.7	5.71424e-38	0.71737	0.813	0.485	7.5748e-34	7	Birc5	0.328
Plk1.1	3.96728e-50	0.506293	0.503	0.176	5.25903e-46	7	Plk1	0.327
Knstrn.5	8.62714e-37	0.445059	0.646	0.32	1.14361e-32	7	Knstrn	0.326
Srsf7.4	1.95435e-41	0.400788	0.942	0.617	2.59069e-37	7	Srsf7	0.325
C330027C09Rik	3.01958e-60	0.256503	0.429	0.104	4.00276e-56	7	C330027C09Rik	0.325
Tpx2.5	3.91832e-42	0.413596	0.524	0.2	5.19413e-38	7	Tpx2	0.324
Hells	6.93425e-68	0.348262	0.418	0.094	9.19204e-64	7	Hells	0.324
Cdt1	5.81798e-38	0.346263	0.551	0.227	7.71232e-34	7	Cdt1	0.324
Nudc.1	4.27676e-24	0.258721	0.918	0.594	5.66927e-20	7	Nudc	0.324
Pa2g4.1	1.0008e-23	0.287957	0.799	0.477	1.32667e-19	7	Pa2g4	0.322
Rbmxl1	5.60374e-25	0.300671	0.765	0.444	7.42832e-21	7	Rbmxl1	0.321
Cenpe.2	7.57345e-47	0.445379	0.486	0.167	1.00394e-42	7	Cenpe	0.319
Tuba1a.1	5.87288e-26	0.325733	0.827	0.508	7.78509e-22	7	Tuba1a	0.319
Dlgap5.1	2.49154e-51	0.261942	0.446	0.128	3.30279e-47	7	Dlgap5	0.318
Tubb2a	6.04759e-27	0.279739	0.639	0.323	8.01669e-23	7	Tubb2a	0.316
Stmn1.6	9.61385e-76	0.715188	0.983	0.668	1.27441e-71	7	Stmn1	0.315
Kif20a.2	1.48571e-46	0.420168	0.483	0.168	1.96946e-42	7	Kif20a	0.315
Chaf1b	6.97231e-65	0.286567	0.408	0.093	9.2425e-61	7	Chaf1b	0.315
Sgol2a.1	5.03898e-59	0.272602	0.415	0.102	6.67968e-55	7	Sgol2a	0.313
Cdc20.7	2.3641e-47	0.884334	0.561	0.25	3.13385e-43	7	Cdc20	0.311
Serpinb1a.2	4.52066e-24	0.293217	0.755	0.444	5.99259e-20	7	Serpinb1a	0.311
Snrpd1.5	3.14052e-55	0.507242	0.969	0.659	4.16308e-51	7	Snrpd1	0.31
Dhfr.1	1.86528e-53	0.302711	0.422	0.114	2.47261e-49	7	Dhfr	0.308
Gm10184	1.68886e-72	0.269235	0.381	0.073	2.23876e-68	7	Gm10184	0.308
Aspm	5.65883e-84	0.289488	0.367	0.06	7.50135e-80	7	Aspm	0.307
Shcbp1.1	4.00332e-37	0.270423	0.48	0.173	5.3068e-33	7	Shcbp1	0.307
Prdx4.5	7.21724e-37	0.357146	0.952	0.646	9.56717e-33	7	Prdx4	0.306
Kif2c.1	7.7876e-55	0.333272	0.418	0.112	1.03232e-50	7	Kif2c	0.306
Lsm8.1	2.52912e-27	0.291125	0.912	0.606	3.3526e-23	7	Lsm8	0.306
Kpna2.5	1.56501e-38	0.976007	0.667	0.362	2.07457e-34	7	Kpna2	0.305
Orc6.1	1.2441e-31	0.27654	0.52	0.215	1.64919e-27	7	Orc6	0.305
Pcna.4	2.21945e-33	0.628457	0.752	0.448	2.94211e-29	7	Pcna	0.304
Kif11.1	8.61966e-44	0.2702	0.442	0.138	1.14262e-39	7	Kif11	0.304
Ccnb2.7	4.20812e-32	0.582048	0.707	0.405	5.57828e-28	7	Ccnb2	0.302
Fzr1.1	9.81308e-30	0.312497	0.571	0.27	1.30082e-25	7	Fzr1	0.301
Depdc1a.1	8.22062e-47	0.261106	0.422	0.123	1.08973e-42	7	Depdc1a	0.299
Apobec3.5	2.1603e-27	0.380121	0.799	0.501	2.86369e-23	7	Apobec3	0.298
Hsp90aa1.6	4.28736e-36	0.348428	0.963	0.665	5.68332e-32	7	Hsp90aa1	0.298
Tuba4a.5	1.47188e-50	0.515254	0.98	0.683	1.95112e-46	7	Tuba4a	0.297
Rfc2.1	1.92531e-23	0.30373	0.891	0.594	2.55219e-19	7	Rfc2	0.297
Ptges3.2	1.47368e-22	0.265458	0.905	0.608	1.9535e-18	7	Ptges3	0.297
Vrk1.1	1.52961e-32	0.334192	0.935	0.639	2.02766e-28	7	Vrk1	0.296
Pole4	8.14222e-17	0.250507	0.728	0.433	1.07933e-12	7	Pole4	0.295
Tcf19.1	5.77862e-40	0.302147	0.442	0.15	7.66014e-36	7	Tcf19	0.292
Nek2	5.54326e-68	0.255196	0.361	0.07	7.34815e-64	7	Nek2	0.291
Hp1bp3.1	3.74854e-20	0.275892	0.656	0.371	4.96907e-16	7	Hp1bp3	0.285
Pold2.1	1.31092e-37	0.261228	0.435	0.15	1.73776e-33	7	Pold2	0.285
Gas2l3	1.35819e-53	0.252485	0.374	0.09	1.80042e-49	7	Gas2l3	0.284
Ube2c.5	1.48834e-39	1.36007	0.741	0.46	1.97294e-35	7	Ube2c	0.281
Anapc5.3	2.45028e-29	0.308653	0.922	0.646	3.24809e-25	7	Anapc5	0.276
Ccne2	5.41795e-56	0.334205	0.354	0.081	7.18203e-52	7	Ccne2	0.273
Banf1.3	1.99588e-25	0.293644	0.925	0.659	2.64574e-21	7	Banf1	0.266
Ddx39b.2	3.40893e-20	0.254722	0.929	0.666	4.51888e-16	7	Ddx39b	0.263
Lbr.4	9.402e-25	0.299959	0.949	0.691	1.24633e-20	7	Lbr	0.258
Ranbp1.5	1.39625e-40	0.540543	0.952	0.699	1.85087e-36	7	Ranbp1	0.253
Tmpo.2	1.81938e-30	0.342013	0.956	0.703	2.41177e-26	7	Tmpo	0.253
Fabp5.5	1.97054e-33	0.411277	0.963	0.718	2.61215e-29	7	Fabp5	0.245
Cks2.6	8.58396e-31	0.754948	0.881	0.639	1.13789e-26	7	Cks2	0.242
Bub3.1	1.09315e-34	0.514381	0.939	0.7	1.44907e-30	7	Bub3	0.239
Ccne1.1	3.28747e-35	0.258969	0.34	0.105	4.35786e-31	7	Ccne1	0.235
Mrpl18.1	7.64227e-20	0.254722	0.939	0.704	1.01306e-15	7	Mrpl18	0.235
2700094K13Rik.6	1.23759e-31	0.360943	0.956	0.724	1.64054e-27	7	2700094K13Rik	0.232
U2af1.1	7.88851e-25	0.285553	0.956	0.728	1.0457e-20	7	U2af1	0.228
Lsm5.5	1.41251e-41	0.375022	0.98	0.754	1.87242e-37	7	Lsm5	0.226
Hist1h2ap.7	4.6104e-06	-0.286148	0.684	0.461	0.0611154	7	Hist1h2ap	0.223
Calm3.4	5.665e-29	0.334446	0.966	0.744	7.50953e-25	7	Calm3	0.222
Cdkn2d.1	3.00012e-13	0.27687	0.844	0.631	3.97695e-09	7	Cdkn2d	0.213
H2afv.6	3.30532e-50	0.507186	0.983	0.771	4.38153e-46	7	H2afv	0.212
Hnrnpu.3	6.56862e-32	0.326482	0.99	0.786	8.70736e-28	7	Hnrnpu	0.204
Plp2.4	5.76312e-31	0.352914	0.952	0.75	7.63959e-27	7	Plp2	0.202
Cenpa.6	7.18542e-24	0.822889	0.646	0.447	9.525e-20	7	Cenpa	0.199
Tpm4.1	7.20451e-27	0.281901	0.966	0.767	9.5503e-23	7	Tpm4	0.199
Siva1.1	1.7336e-16	0.319013	0.888	0.693	2.29806e-12	7	Siva1	0.195
Arpp19.1	2.85065e-18	0.25018	0.939	0.745	3.77883e-14	7	Arpp19	0.194
Slbp.2	4.19799e-18	0.420046	0.782	0.593	5.56485e-14	7	Slbp	0.189
Ywhah.1	7.34393e-37	0.321418	0.976	0.792	9.73512e-33	7	Ywhah	0.184
Dek.6	1.52982e-41	0.417741	0.98	0.805	2.02793e-37	7	Dek	0.175
Rnaseh2c.3	2.3257e-23	0.272899	0.963	0.79	3.08295e-19	7	Rnaseh2c	0.173
Tpi1.1	2.0361e-23	0.264737	0.956	0.79	2.69905e-19	7	Tpi1	0.166
C1galt1c1.1	2.51947e-20	0.256475	0.973	0.81	3.3398e-16	7	C1galt1c1	0.163
Srsf2.6	7.33404e-28	0.341275	0.983	0.822	9.72201e-24	7	Srsf2	0.161
Tuba1b.6	1.63968e-85	0.804879	0.997	0.844	2.17356e-81	7	Tuba1b	0.153
Tubb5.6	1.11813e-66	0.702393	0.99	0.847	1.48219e-62	7	Tubb5	0.143
Tagln2.6	1.42691e-61	0.55584	0.986	0.844	1.89151e-57	7	Tagln2	0.142
Atpif1.3	2.53631e-27	0.294878	0.99	0.851	3.36213e-23	7	Atpif1	0.139
Ran.6	1.60613e-70	0.556443	0.997	0.859	2.12909e-66	7	Ran	0.138
Erh.2	1.69429e-18	0.250345	0.983	0.868	2.24596e-14	7	Erh	0.115
Nap1l1.1	2.01028e-23	0.275231	0.966	0.852	2.66482e-19	7	Nap1l1	0.114
Hn1.2	1.30268e-21	0.506881	0.966	0.858	1.72684e-17	7	Hn1	0.108
Ldha	9.94455e-17	0.262196	0.959	0.863	1.31825e-12	7	Ldha	0.096
Arl6ip1.4	5.54129e-26	0.89513	0.976	0.881	7.34554e-22	7	Arl6ip1	0.095
Hbb-bs.2	0.00574938	3.48352	0.269	0.186	1	7	Hbb-bs	0.083
Srsf3.3	3.67618e-48	0.375064	0.997	0.919	4.87315e-44	7	Srsf3	0.078
Lyz1.2	0.000316928	-0.272909	0.663	0.586	1	7	Lyz1	0.077
Anp32b.6	7.19492e-53	0.407728	0.99	0.922	9.53758e-49	7	Anp32b	0.068
Ctsa.2	1.91558e-10	-0.262556	0.932	0.871	2.5393e-06	7	Ctsa	0.061
Bst2.3	0.000700862	-0.265014	0.673	0.616	1	7	Bst2	0.057
Pirb.4	1.06214e-09	-0.272098	0.854	0.801	1.40798e-05	7	Pirb	0.053
Calm2.4	6.80968e-27	0.420946	0.99	0.941	9.02691e-23	7	Calm2	0.049
Hmgb1.6	8.6795e-50	0.473998	0.986	0.942	1.15055e-45	7	Hmgb1	0.044
AB124611.2	1.97034e-11	-0.25277	0.952	0.912	2.61188e-07	7	AB124611	0.04
Chil3.2	1.09817e-06	-0.416205	0.952	0.912	0.0145574	7	Chil3	0.04
Zfp36.1	3.10483e-09	-0.281615	0.759	0.721	4.11577e-05	7	Zfp36	0.038
H2-T23.2	1.68336e-11	-0.292643	0.912	0.878	2.23146e-07	7	H2-T23	0.034
Zfos1.2	2.64296e-08	-0.283467	0.735	0.704	0.000350351	7	Zfos1	0.031
Fyb.3	7.95631e-09	-0.284278	0.823	0.792	0.000105469	7	Fyb	0.031
Sumo2.2	1.34996e-33	0.269846	0.986	0.957	1.7895e-29	7	Sumo2	0.029
Clec4a1.4	1.3431e-19	-0.441493	0.844	0.815	1.78042e-15	7	Clec4a1	0.029
Cd84.1	2.22497e-08	-0.27274	0.694	0.666	0.000294942	7	Cd84	0.028
Tsc22d3.1	1.55808e-10	-0.27104	0.816	0.79	2.06539e-06	7	Tsc22d3	0.026
Ms4a6b.4	6.93913e-09	-0.271579	0.932	0.908	9.19852e-05	7	Ms4a6b	0.024
Hmha1	3.77802e-13	-0.274189	0.864	0.843	5.00815e-09	7	Hmha1	0.021
Il17ra.1	1.98956e-11	-0.275237	0.765	0.744	2.63737e-07	7	Il17ra	0.021
BC028528.1	1.72546e-10	-0.298347	0.711	0.69	2.28727e-06	7	BC028528	0.021
Lgals1.6	4.64388e-41	0.40332	1	0.982	6.15592e-37	7	Lgals1	0.018
Zeb2.2	2.12163e-21	-0.37643	0.932	0.915	2.81243e-17	7	Zeb2	0.017
Csf1r.5	1.60206e-15	-0.368196	0.82	0.803	2.12369e-11	7	Csf1r	0.017
Epsti1.3	2.21949e-10	-0.302871	0.748	0.733	2.94216e-06	7	Epsti1	0.015
Cd300a.3	9.20729e-17	-0.355077	0.878	0.863	1.22052e-12	7	Cd300a	0.015
Hnrnpa3.3	2.92036e-32	0.263134	0.99	0.976	3.87122e-28	7	Hnrnpa3	0.014
Tnfaip8l2.2	1.1118e-12	-0.254092	0.925	0.911	1.47381e-08	7	Tnfaip8l2	0.014
S100a10.5	6.37322e-40	0.328536	0.997	0.984	8.44834e-36	7	S100a10	0.013
Ptprc.3	4.65114e-11	-0.275828	0.874	0.861	6.16556e-07	7	Ptprc	0.013
Adgre1.3	2.26997e-06	-0.277781	0.541	0.528	0.0300907	7	Adgre1	0.013
Ifngr1.3	6.20065e-15	-0.329526	0.939	0.926	8.21959e-11	7	Ifngr1	0.013
Ifi27l2a.3	6.49879e-10	-0.420556	0.925	0.913	8.6148e-06	7	Ifi27l2a	0.012
Ubc	3.77661e-16	-0.260143	0.973	0.962	5.00627e-12	7	Ubc	0.011
Trps1.2	2.61061e-07	-0.277236	0.578	0.567	0.00346062	7	Trps1	0.011
Fos.1	2.95196e-13	-0.287207	0.908	0.898	3.91312e-09	7	Fos	0.01
Ncf2.1	3.88162e-14	-0.256349	0.969	0.96	5.14548e-10	7	Ncf2	0.009
Ypel3.4	1.15555e-25	-0.457551	0.867	0.858	1.5318e-21	7	Ypel3	0.009
Apoe.6	3.17613e-21	-1.40245	0.854	0.845	4.21027e-17	7	Apoe	0.009
Hnrnpa2b1.6	8.91127e-40	0.305921	0.99	0.982	1.18128e-35	7	Hnrnpa2b1	0.008
Nfkbia	6.09066e-12	-0.332622	0.793	0.785	8.07378e-08	7	Nfkbia	0.008
Igsf6.2	3.43339e-11	-0.25158	0.905	0.899	4.55131e-07	7	Igsf6	0.006
Laptm4a.1	8.24532e-18	-0.279621	0.949	0.944	1.093e-13	7	Laptm4a	0.005
Hmgb2.6	7.18577e-69	0.67531	1	0.996	9.52546e-65	7	Hmgb2	0.004
Gsto1.2	1.4069e-11	-0.285516	0.759	0.755	1.86499e-07	7	Gsto1	0.004
Evi2a.2	2.05574e-13	-0.295998	0.85	0.847	2.72508e-09	7	Evi2a	0.003
Supt4a.1	6.29074e-17	-0.261697	0.918	0.916	8.339e-13	7	Supt4a	0.002
Trf.5	1.6547e-06	-0.444496	0.548	0.546	0.0219348	7	Trf	0.002
Ptma.6	4.76454e-71	0.57678	1	0.999	6.31588e-67	7	Ptma	0.001
Hnrnpf.4	9.98522e-33	0.307784	0.986	0.985	1.32364e-28	7	Hnrnpf	0.001
Msrb1.2	7.94311e-32	-0.295569	1	0.999	1.05294e-27	7	Msrb1	0.001
Ppia.6	7.71306e-60	0.39551	1	1	1.02244e-55	7	Ppia	0
Gltscr2.1	7.65739e-18	-0.267442	0.973	0.973	1.01506e-13	7	Gltscr2	0
B2m.3	3.41585e-32	-0.278282	1	1	4.52805e-28	7	B2m	0
Npc2.1	3.36395e-37	-0.28631	1	1	4.45925e-33	7	Npc2	0
Fcgr3.2	2.86094e-15	-0.302533	0.922	0.922	3.79246e-11	7	Fcgr3	0
Lyz2.3	7.04706e-67	-0.402187	1	1	9.34159e-63	7	Lyz2	0
Ifitm3.3	7.82886e-55	-0.464136	1	1	1.03779e-50	7	Ifitm3	0
H2afz.6	4.16442e-55	0.38405	0.997	0.999	5.52035e-51	7	H2afz	-0.002
Tnfrsf1b.2	1.87765e-05	-0.251487	0.49	0.492	0.248902	7	Tnfrsf1b	-0.002
Ifitm2.2	1.03559e-27	-0.309467	0.997	0.999	1.37277e-23	7	Ifitm2	-0.002
Cybb.4	3.1927e-40	-0.4507	0.993	0.995	4.23224e-36	7	Cybb	-0.002
Ctss.4	8.04765e-59	-0.538448	0.997	0.999	1.0668e-54	7	Ctss	-0.002
Crip1.4	2.94372e-47	0.274827	0.997	1	3.90219e-43	7	Crip1	-0.003
H2-D1.1	3.78216e-24	-0.257372	0.997	1	5.01363e-20	7	H2-D1	-0.003
Ccr2.3	5.42617e-18	-0.301571	0.99	0.993	7.19293e-14	7	Ccr2	-0.003
Rgs2.4	5.31889e-41	-0.511892	0.963	0.966	7.05072e-37	7	Rgs2	-0.003
Samhd1.5	3.47892e-37	-0.525555	0.959	0.962	4.61166e-33	7	Samhd1	-0.003
Btg1.4	4.55762e-37	-0.525976	0.963	0.966	6.04158e-33	7	Btg1	-0.003
Fxyd5.2	1.45282e-25	-0.28516	0.993	0.997	1.92585e-21	7	Fxyd5	-0.004
Cox7a2l.2	5.11272e-27	-0.29822	0.99	0.995	6.77742e-23	7	Cox7a2l	-0.005
Sat1.2	3.811e-36	-0.393739	0.99	0.995	5.05187e-32	7	Sat1	-0.005
Gsn.2	1.114e-07	-0.265192	0.605	0.611	0.00147672	7	Gsn	-0.006
Alox5ap.3	6.43774e-36	-0.285829	0.993	1	8.53387e-32	7	Alox5ap	-0.007
Mgst1.2	1.54978e-28	-0.342559	0.983	0.99	2.05439e-24	7	Mgst1	-0.007
Plac8.5	3.38065e-14	-0.36797	0.993	1	4.48138e-10	7	Plac8	-0.007
Ccl6.4	3.03581e-38	-0.559485	0.983	0.991	4.02426e-34	7	Ccl6	-0.008
Cd53.1	5.05386e-19	-0.260884	0.976	0.985	6.69939e-15	7	Cd53	-0.009
Ccl9.2	1.58024e-21	-0.367797	0.976	0.985	2.09477e-17	7	Ccl9	-0.009
Ifi204.4	2.3357e-10	-0.458586	0.66	0.669	3.0962e-06	7	Ifi204	-0.009
Smpdl3a.3	9.18318e-40	-0.43467	0.983	0.993	1.21732e-35	7	Smpdl3a	-0.01
Ssh2.3	8.40659e-07	-0.278282	0.486	0.499	0.0111438	7	Ssh2	-0.013
Lst1.4	1.26941e-16	-0.305782	0.976	0.989	1.68273e-12	7	Lst1	-0.013
Plbd1.3	3.75707e-19	-0.41737	0.83	0.843	4.98037e-15	7	Plbd1	-0.013
Ly86.3	7.92423e-21	-0.335	0.949	0.963	1.05044e-16	7	Ly86	-0.014
Ifitm6.5	1.33998e-36	-0.538386	0.966	0.981	1.77627e-32	7	Ifitm6	-0.015
Sepw1.3	1.52129e-17	-0.383361	0.755	0.771	2.01662e-13	7	Sepw1	-0.016
Cd177.3	4.48693e-09	-0.36782	0.619	0.638	5.94788e-05	7	Cd177	-0.019
Wfdc17.6	1.80482e-55	-0.871505	0.952	0.978	2.39247e-51	7	Wfdc17	-0.026
Cd74.5	6.59322e-08	-1.41433	0.544	0.571	0.000873998	7	Cd74	-0.027
Fcgr1.4	0.00248069	-0.259905	0.316	0.345	1	7	Fcgr1	-0.029
Junb.3	1.15324e-20	-0.411613	0.864	0.895	1.52874e-16	7	Junb	-0.031
Susd3.2	1.76629e-14	-0.343389	0.684	0.718	2.34139e-10	7	Susd3	-0.034
Apobec1.1	2.91896e-06	-0.253225	0.429	0.466	0.0386937	7	Apobec1	-0.037
Cx3cr1.2	1.00891e-05	-0.254704	0.459	0.496	0.133741	7	Cx3cr1	-0.037
Lpl.4	0.000582076	-0.375482	0.371	0.41	1	7	Lpl	-0.039
Ppt1.1	1.13456e-09	-0.267817	0.588	0.629	1.50397e-05	7	Ppt1	-0.041
Sepp1.4	8.17544e-30	-0.502709	0.85	0.891	1.08374e-25	7	Sepp1	-0.041
Zbp1.3	1.19943e-06	-0.317904	0.452	0.501	0.0158997	7	Zbp1	-0.049
Ogt.2	4.70828e-13	-0.319495	0.568	0.617	6.2413e-09	7	Ogt	-0.049
Tlr2.1	3.43052e-07	-0.276838	0.381	0.441	0.0045475	7	Tlr2	-0.06
Tmcc1.3	1.19297e-29	-0.461616	0.823	0.884	1.5814e-25	7	Tmcc1	-0.061
Lrp1.3	3.78063e-08	-0.280982	0.384	0.451	0.000501161	7	Lrp1	-0.067
Txnip.3	1.11756e-32	-0.511555	0.776	0.846	1.48143e-28	7	Txnip	-0.07
Slfn1.3	6.57598e-11	-0.41089	0.408	0.492	8.71713e-07	7	Slfn1	-0.084
Clec4a3.4	1.62174e-32	-0.587692	0.759	0.847	2.14977e-28	7	Clec4a3	-0.088
Rtp4.5	7.83793e-06	-0.297806	0.095	0.184	0.1039	7	Rtp4	-0.089
Srgn.5	6.88276e-32	-0.620035	0.667	0.758	9.12379e-28	7	Srgn	-0.091
Clec2i.1	1.81063e-08	-0.332897	0.347	0.439	0.000240017	7	Clec2i	-0.092
Klf2.4	1.34094e-19	-0.456022	0.571	0.668	1.77755e-15	7	Klf2	-0.097
Gngt2.6	6.53502e-15	-0.666324	0.452	0.551	8.66282e-11	7	Gngt2	-0.099
Gm5150.4	3.28649e-09	-0.340204	0.272	0.375	4.35657e-05	7	Gm5150	-0.103
Pla2g7.4	2.12667e-07	-0.337591	0.153	0.259	0.00281912	7	Pla2g7	-0.106
Gm9733.5	8.42299e-25	-0.723335	0.592	0.701	1.11655e-20	7	Gm9733	-0.109
AF251705.4	8.70929e-12	-0.401698	0.31	0.433	1.1545e-07	7	AF251705	-0.123
Hpgd.6	2.55973e-11	-0.580972	0.187	0.333	3.39318e-07	7	Hpgd	-0.146
Klra2.5	3.15161e-23	-0.521005	0.503	0.65	4.17777e-19	7	Klra2	-0.147
Sirpb1b.5	1.74859e-21	-0.542315	0.323	0.518	2.31794e-17	7	Sirpb1b	-0.195
Tcp11l2.2	8.11127e-19	-0.356078	0.16	0.39	1.07523e-14	7	Tcp11l2	-0.23
Sirpb1c.5	6.93955e-36	-0.882101	0.429	0.66	9.19907e-32	7	Sirpb1c	-0.231
H2-Ab1.4	1.50577e-160	2.94125	0.756	0.149	1.99605e-156	8	H2-Ab1	0.607
H2-Aa.4	2.42797e-166	2.99672	0.733	0.131	3.21852e-162	8	H2-Aa	0.602
H2-Eb1	3.46234e-231	2.40153	0.638	0.056	4.58968e-227	8	H2-Eb1	0.582
Tmem176a	1.62438e-75	1.05437	0.751	0.279	2.15328e-71	8	Tmem176a	0.472
Tmem176b.6	2.48044e-91	1.34508	0.914	0.443	3.28807e-87	8	Tmem176b	0.471
Hpgd.7	1.31528e-50	0.885901	0.715	0.307	1.74354e-46	8	Hpgd	0.408
Cd74.6	3.78926e-117	3.44361	0.955	0.552	5.02305e-113	8	Cd74	0.403
Slamf8.1	5.15846e-51	0.571838	0.602	0.215	6.83806e-47	8	Slamf8	0.387
Abi3.4	7.61259e-50	0.59029	0.561	0.191	1.00913e-45	8	Abi3	0.37
Ace	3.49131e-150	0.636431	0.367	0.024	4.62809e-146	8	Ace	0.343
Sirpb1a.2	9.26564e-40	0.397995	0.507	0.166	1.22825e-35	8	Sirpb1a	0.341
Gngt2.7	7.48247e-57	1.20365	0.869	0.53	9.91876e-53	8	Gngt2	0.339
Tspan13	1.19188e-38	0.513358	0.529	0.2	1.57995e-34	8	Tspan13	0.329
Hfe	7.26723e-40	0.54691	0.525	0.198	9.63343e-36	8	Hfe	0.327
Adgre4	1.74649e-47	0.528215	0.457	0.13	2.31515e-43	8	Adgre4	0.327
AF251705.5	7.38497e-35	0.629249	0.729	0.412	9.78952e-31	8	AF251705	0.317
Hspa1a.1	6.0615e-40	0.68323	0.452	0.145	8.03513e-36	8	Hspa1a	0.307
Slamf7	3.18794e-157	0.451374	0.321	0.015	4.22594e-153	8	Slamf7	0.306
Adrbk2	7.00875e-38	0.448446	0.466	0.166	9.2908e-34	8	Adrbk2	0.3
Lgmn	3.40387e-33	0.545047	0.715	0.419	4.51217e-29	8	Lgmn	0.296
Cx3cr1.3	2.77882e-31	0.504601	0.769	0.481	3.68361e-27	8	Cx3cr1	0.288
Marcks.2	3.91719e-25	0.424046	0.561	0.275	5.19262e-21	8	Marcks	0.286
Sirpb1b.6	1.41492e-24	0.443091	0.774	0.494	1.87562e-20	8	Sirpb1b	0.28
Cd244	1.4348e-39	0.426466	0.38	0.103	1.90198e-35	8	Cd244	0.277
Il2rg	1.29189e-27	0.405137	0.434	0.171	1.71253e-23	8	Il2rg	0.263
Dusp6.3	3.43672e-22	0.431539	0.507	0.246	4.55571e-18	8	Dusp6	0.261
H2-DMb1	2.0984e-61	1.04986	0.851	0.594	2.78164e-57	8	H2-DMb1	0.257
Sirpb1c.6	6.63153e-37	0.648886	0.887	0.635	8.79075e-33	8	Sirpb1c	0.252
Il13ra1	6.74443e-20	0.324443	0.489	0.239	8.94041e-16	8	Il13ra1	0.25
Trf.6	3.69078e-29	0.677589	0.778	0.535	4.8925e-25	8	Trf	0.243
Cd209a	1.71156e-48	1.22948	0.294	0.056	2.26884e-44	8	Cd209a	0.238
Pla2g7.5	8.97311e-21	0.546077	0.48	0.243	1.18948e-16	8	Pla2g7	0.237
Ier5	8.73026e-20	0.373768	0.624	0.392	1.15728e-15	8	Ier5	0.232
Gpr18	4.61452e-20	0.329543	0.425	0.194	6.117e-16	8	Gpr18	0.231
Il1b	1.49551e-58	0.369141	0.262	0.035	1.98245e-54	8	Il1b	0.227
Fam26f	2.06019e-22	0.349509	0.38	0.153	2.73099e-18	8	Fam26f	0.227
Treml4	1.5387e-64	0.387615	0.253	0.03	2.03969e-60	8	Treml4	0.223
Bcl2a1d	1.55407e-85	0.39952	0.235	0.018	2.06007e-81	8	Bcl2a1d	0.217
Nr4a1	1.04037e-26	0.326984	0.312	0.095	1.37912e-22	8	Nr4a1	0.217
Batf3	3.81346e-23	0.275586	0.326	0.111	5.05512e-19	8	Batf3	0.215
Il10ra.1	6.74406e-16	0.339392	0.575	0.365	8.93993e-12	8	Il10ra	0.21
[truncated: 698 more rows]
