# Supplementary material for: CaSSiDI: novel single-cell “Cluster Similarity Scoring and Distinction Index” reveals critical functions for PirB and context-dependent Cebpb repression
Source: Cell Death Differ. 2024 Feb 21;31(3):265–79. doi: 10.1038/s41418-024-01268-8 (PMC10923835; doi:10.1038/s41418-024-01268-8)
Supplement: Supplementary file 13 — Table S4 [file 41418_2024_1268_MOESM13_ESM.xlsx]

## Sheet: monocytes_res0p8_PCs10_SeprT_Wi
	p_val	avg_logFC	pct.1	pct.2	p_val_adj	cluster	gene	pct.1_minus_pct.2
Chil3	2.72933e-12	0.364355	0.757	0.725	3.58988e-08	0	Chil3	0.032
Ccl6	8.93006e-77	0.35724	0.989	0.959	1.17457e-72	0	Ccl6	0.03
Wfdc17	4.4625e-70	0.346798	0.978	0.936	5.86953e-66	0	Wfdc17	0.042
Cd177	8.27081e-39	0.316216	0.707	0.554	1.08786e-34	0	Cd177	0.153
Ypel3	8.90461e-55	0.311436	0.856	0.741	1.17122e-50	0	Ypel3	0.115
Hopx	9.81419e-38	0.30317	0.69	0.565	1.29086e-33	0	Hopx	0.125
Ifitm6	1.42957e-57	0.283273	0.985	0.953	1.88031e-53	0	Ifitm6	0.032
Lyz2	1.78226e-130	0.272141	1	1	2.34421e-126	0	Lyz2	0
Smpdl3a	3.31358e-56	0.265074	0.982	0.969	4.35836e-52	0	Smpdl3a	0.013
Cybb	1.98855e-62	0.259871	0.993	0.981	2.61554e-58	0	Cybb	0.012
Mgst1	2.10731e-60	0.258357	0.985	0.948	2.77174e-56	0	Mgst1	0.037
Cenpf	2.28846e-30	-0.251057	0.033	0.161	3.01001e-26	0	Cenpf	-0.128
Tmpo	1.21962e-26	-0.253023	0.722	0.82	1.60416e-22	0	Tmpo	-0.098
Tyms	2.70961e-30	-0.25739	0.088	0.244	3.56395e-26	0	Tyms	-0.156
Crip1	1.5935e-86	-0.259454	1	0.999	2.09593e-82	0	Crip1	0.001
Mcm7	9.47005e-37	-0.262122	0.089	0.268	1.2456e-32	0	Mcm7	-0.179
Plp2	9.46077e-27	-0.262298	0.578	0.704	1.24438e-22	0	Plp2	-0.126
Hist1h2bc	9.45062e-33	-0.262479	0.101	0.266	1.24304e-28	0	Hist1h2bc	-0.165
Pmf1	5.69377e-38	-0.266228	0.171	0.374	7.48902e-34	0	Pmf1	-0.203
Ifi47	7.36383e-12	-0.270136	0.296	0.405	9.68565e-08	0	Ifi47	-0.109
Lockd	3.12481e-41	-0.272194	0.068	0.249	4.11006e-37	0	Lockd	-0.181
Eif5a	1.06749e-51	-0.272981	0.918	0.952	1.40407e-47	0	Eif5a	-0.034
Rnaseh2b	3.59392e-39	-0.273088	0.171	0.376	4.72709e-35	0	Rnaseh2b	-0.205
Rrm1	9.85574e-37	-0.274183	0.094	0.272	1.29633e-32	0	Rrm1	-0.178
Dut	2.06553e-25	-0.275514	0.139	0.286	2.7168e-21	0	Dut	-0.147
Calm1	4.95142e-69	-0.282318	0.975	0.991	6.5126e-65	0	Calm1	-0.016
Apoe	1.30628e-11	-0.286124	0.728	0.648	1.71815e-07	0	Apoe	0.08
Lsm5	8.09331e-32	-0.293624	0.608	0.717	1.06451e-27	0	Lsm5	-0.109
Ranbp1	7.44473e-24	-0.293658	0.522	0.647	9.79205e-20	0	Ranbp1	-0.125
Cd24a	3.69854e-30	-0.297314	0.171	0.345	4.86469e-26	0	Cd24a	-0.174
Fdps	8.71485e-47	-0.298372	0.144	0.36	1.14626e-42	0	Fdps	-0.216
Prdx4	8.56221e-38	-0.300365	0.392	0.585	1.12619e-33	0	Prdx4	-0.193
Srsf2	3.6056e-42	-0.300959	0.722	0.833	4.74245e-38	0	Srsf2	-0.111
Ccnb1	8.75843e-31	-0.303578	0.057	0.199	1.152e-26	0	Ccnb1	-0.142
Knstrn	2.2716e-43	-0.307309	0.111	0.308	2.98783e-39	0	Knstrn	-0.197
Mcm5	4.89018e-40	-0.313939	0.107	0.297	6.43206e-36	0	Mcm5	-0.19
Racgap1	6.64903e-25	-0.31554	0.272	0.421	8.74546e-21	0	Racgap1	-0.149
Fabp5	3.5706e-33	-0.316578	0.449	0.624	4.69641e-29	0	Fabp5	-0.175
Cdk1	6.08965e-30	-0.322108	0.099	0.253	8.00972e-26	0	Cdk1	-0.154
2700094K13Rik	2.92553e-35	-0.323368	0.52	0.659	3.84795e-31	0	2700094K13Rik	-0.139
Asf1b	1.7801e-39	-0.32521	0.089	0.274	2.34136e-35	0	Asf1b	-0.185
Tuba1c	2.49167e-27	-0.326774	0.273	0.44	3.27729e-23	0	Tuba1c	-0.167
Calm3	5.49771e-46	-0.327763	0.498	0.691	7.23113e-42	0	Calm3	-0.193
Hnrnpa2b1	9.78244e-62	-0.328729	0.923	0.962	1.28668e-57	0	Hnrnpa2b1	-0.039
Hsp90aa1	7.6455e-39	-0.334443	0.53	0.693	1.00561e-34	0	Hsp90aa1	-0.163
Snrpd1	3.03985e-41	-0.343992	0.465	0.644	3.99831e-37	0	Snrpd1	-0.179
Ube2s	1.86779e-30	-0.345443	0.274	0.446	2.4567e-26	0	Ube2s	-0.172
Nucks1	2.06502e-44	-0.346826	0.177	0.398	2.71612e-40	0	Nucks1	-0.221
H2afz	3.08476e-55	-0.352743	1	0.998	4.05738e-51	0	H2afz	0.002
Smc2	3.29952e-40	-0.355077	0.097	0.284	4.33986e-36	0	Smc2	-0.187
Ctsg	1.77769e-23	-0.356926	0.079	0.205	2.33819e-19	0	Ctsg	-0.126
Anp32b	1.74178e-44	-0.361605	0.818	0.87	2.29097e-40	0	Anp32b	-0.052
Hist1h2ap	8.41075e-19	-0.370127	0.123	0.237	1.10627e-14	0	Hist1h2ap	-0.114
Cdc20	4.71637e-32	-0.371779	0.069	0.216	6.20344e-28	0	Cdc20	-0.147
Hist1h2ae	8.40428e-21	-0.374571	0.141	0.269	1.10541e-16	0	Hist1h2ae	-0.128
Ifit3	3.26389e-17	-0.375208	0.045	0.13	4.293e-13	0	Ifit3	-0.085
Tuba4a	2.76918e-34	-0.380378	0.391	0.558	3.6423e-30	0	Tuba4a	-0.167
Nusap1	3.54507e-29	-0.383128	0.07	0.208	4.66283e-25	0	Nusap1	-0.138
Cbx3	3.23787e-42	-0.386052	0.399	0.597	4.25877e-38	0	Cbx3	-0.198
Isg15	1.8053e-13	-0.398888	0.197	0.298	2.37451e-09	0	Isg15	-0.101
Ccna2	1.42247e-43	-0.402908	0.079	0.269	1.87097e-39	0	Ccna2	-0.19
S100a10	2.93223e-68	-0.403461	0.953	0.954	3.85676e-64	0	S100a10	-0.001
Cdkn3	2.95465e-55	-0.405346	0.057	0.272	3.88625e-51	0	Cdkn3	-0.215
Rrm2	1.27816e-31	-0.412182	0.098	0.257	1.68117e-27	0	Rrm2	-0.159
Smc4	7.18855e-27	-0.413201	0.24	0.391	9.45509e-23	0	Smc4	-0.151
Dek	3.02749e-45	-0.416586	0.687	0.802	3.98205e-41	0	Dek	-0.115
Lgals1	7.54839e-58	-0.418839	0.966	0.962	9.9284e-54	0	Lgals1	0.004
Ppia	3.78275e-97	-0.43444	1	0.999	4.97546e-93	0	Ppia	0.001
Cks2	1.52851e-25	-0.434692	0.402	0.546	2.01045e-21	0	Cks2	-0.144
Spc24	1.94121e-55	-0.440036	0.091	0.323	2.55327e-51	0	Spc24	-0.232
Mki67	1.19531e-50	-0.458608	0.099	0.314	1.57219e-46	0	Mki67	-0.215
Cdca3	3.9471e-58	-0.471624	0.11	0.346	5.19162e-54	0	Cdca3	-0.236
Anp32e	5.25392e-56	-0.472969	0.338	0.564	6.91048e-52	0	Anp32e	-0.226
Cdca8	1.5162e-57	-0.475192	0.086	0.317	1.99425e-53	0	Cdca8	-0.231
Ran	6.74625e-61	-0.486576	0.687	0.808	8.87335e-57	0	Ran	-0.121
H2afx	7.09856e-30	-0.516216	0.199	0.364	9.33674e-26	0	H2afx	-0.165
Ass1	8.51536e-75	-0.524331	0.239	0.523	1.12003e-70	0	Ass1	-0.284
Tagln2	5.21258e-78	-0.525417	0.674	0.819	6.8561e-74	0	Tagln2	-0.145
Prtn3	7.50178e-26	-0.526556	0.289	0.446	9.8671e-22	0	Prtn3	-0.157
Cks1b	2.06052e-65	-0.538071	0.156	0.414	2.7102e-61	0	Cks1b	-0.258
Tubb4b	1.4822e-34	-0.541081	0.297	0.475	1.94954e-30	0	Tubb4b	-0.178
Ube2c	1.84919e-43	-0.549852	0.169	0.378	2.43225e-39	0	Ube2c	-0.209
Gm42418	0.00030591	-0.558545	0.325	0.404	1	0	Gm42418	-0.079
Top2a	4.54243e-41	-0.564098	0.088	0.274	5.97465e-37	0	Top2a	-0.186
H2afv	3.93371e-70	-0.586216	0.536	0.713	5.17401e-66	0	H2afv	-0.177
Cenpa	6.36477e-48	-0.595197	0.19	0.402	8.37158e-44	0	Cenpa	-0.212
Lmnb1	3.12159e-72	-0.601935	0.239	0.507	4.10583e-68	0	Lmnb1	-0.268
Hmgb1	2.69125e-81	-0.619982	0.875	0.923	3.5398e-77	0	Hmgb1	-0.048
Ptma	1.38539e-121	-0.636195	0.997	0.998	1.8222e-117	0	Ptma	-0.001
Tubb5	1.11902e-43	-0.636244	0.679	0.787	1.47184e-39	0	Tubb5	-0.108
Birc5	6.013e-58	-0.639337	0.149	0.389	7.9089e-54	0	Birc5	-0.24
Elane	3.10287e-22	-0.670636	0.111	0.238	4.0812e-18	0	Elane	-0.127
Hmgb2	2.26426e-33	-0.690549	0.979	0.98	2.97818e-29	0	Hmgb2	-0.001
Ccnb2	3.04736e-88	-0.730289	0.087	0.39	4.00819e-84	0	Ccnb2	-0.303
Tuba1b	7.02053e-59	-0.737585	0.662	0.804	9.23411e-55	0	Tuba1b	-0.142
S100a8	3.61394e-08	-0.744508	0.276	0.366	0.000475342	0	S100a8	-0.09
2810417H13Rik	4.93593e-71	-0.777175	0.127	0.405	6.49223e-67	0	2810417H13Rik	-0.278
Hmgn2	6.90253e-105	-0.799929	0.29	0.605	9.07889e-101	0	Hmgn2	-0.315
Stmn1	8.67117e-79	-0.889304	0.249	0.53	1.14052e-74	0	Stmn1	-0.281
H2-Ab1	3.48576e-12	-0.941166	0.066	0.139	4.58482e-08	0	H2-Ab1	-0.073
H2-Aa	1.43562e-09	-0.979269	0.066	0.127	1.88827e-05	0	H2-Aa	-0.061
Cd74	0.00289772	-1.36312	0.422	0.46	1	0	Cd74	-0.038
Lgals1.1	2.64356e-92	0.344567	0.999	0.953	3.47708e-88	1	Lgals1	0.046
S100a11	2.45431e-98	0.343745	0.997	0.979	3.22816e-94	1	S100a11	0.018
Cfp	3.08103e-59	0.341592	0.892	0.717	4.05247e-55	1	Cfp	0.175
Capg	1.22632e-75	0.281797	0.98	0.938	1.61298e-71	1	Capg	0.042
Tmsb10	1.51878e-126	0.27924	1	1	1.99765e-122	1	Tmsb10	0
S100a6	2.20495e-138	0.275054	1	1	2.90018e-134	1	S100a6	0
Pdia3	9.39709e-42	0.271517	0.876	0.802	1.236e-37	1	Pdia3	0.074
Cstb	2.13417e-37	0.250785	0.898	0.816	2.80707e-33	1	Cstb	0.082
Itgb7	2.48781e-44	0.250552	0.945	0.866	3.27222e-40	1	Itgb7	0.079
Pbk	1.99867e-41	-0.250689	0.024	0.183	2.62885e-37	1	Pbk	-0.159
AF251705	2.05288e-15	-0.253934	0.274	0.38	2.70016e-11	1	AF251705	-0.106
Irf7	1.50185e-05	-0.254313	0.392	0.449	0.197538	1	Irf7	-0.057
Spc25	2.06026e-45	-0.25962	0.023	0.193	2.70987e-41	1	Spc25	-0.17
Cxcr4	1.30256e-29	-0.260319	0.201	0.363	1.71325e-25	1	Cxcr4	-0.162
Mcm7.1	6.69304e-32	-0.260629	0.102	0.264	8.80336e-28	1	Mcm7	-0.162
Fbxo5	1.0367e-35	-0.262298	0.048	0.202	1.36358e-31	1	Fbxo5	-0.154
Prc1	3.40931e-41	-0.262983	0.022	0.178	4.48427e-37	1	Prc1	-0.156
Ccdc34	8.93825e-44	-0.265166	0.067	0.256	1.17565e-39	1	Ccdc34	-0.189
Rad21	7.26794e-25	-0.265983	0.254	0.403	9.55952e-21	1	Rad21	-0.149
Anp32b.1	1.56873e-15	-0.265989	0.88	0.854	2.06335e-11	1	Anp32b	0.026
Cenpf.1	1.50963e-36	-0.26884	0.022	0.164	1.98561e-32	1	Cenpf	-0.142
Incenp	6.08556e-36	-0.270153	0.09	0.257	8.00434e-32	1	Incenp	-0.167
Mcm5.1	4.06565e-25	-0.270859	0.145	0.287	5.34754e-21	1	Mcm5	-0.142
Kif22	1.07259e-47	-0.275994	0.028	0.209	1.41077e-43	1	Kif22	-0.181
Tipin	3.03789e-27	-0.27631	0.145	0.293	3.99574e-23	1	Tipin	-0.148
Tk1	3.06361e-39	-0.27893	0.046	0.21	4.02956e-35	1	Tk1	-0.164
Hspa8	2.3836e-71	-0.279832	0.998	0.998	3.13515e-67	1	Hspa8	0
Mnda	1.18932e-13	-0.283863	0.569	0.668	1.56431e-09	1	Mnda	-0.099
Oasl2	1.65384e-15	-0.284549	0.182	0.286	2.1753e-11	1	Oasl2	-0.104
Aurkb	5.48039e-34	-0.288619	0.108	0.273	7.20836e-30	1	Aurkb	-0.165
Tmpo.1	2.84303e-33	-0.288736	0.75	0.813	3.73944e-29	1	Tmpo	-0.063
Lockd.1	4.76068e-46	-0.292539	0.059	0.251	6.26173e-42	1	Lockd	-0.192
Tpx2	4.87235e-55	-0.29782	0.015	0.207	6.40861e-51	1	Tpx2	-0.192
Ran.1	1.61516e-10	-0.298486	0.833	0.769	2.12442e-06	1	Ran	0.064
Hsp90aa1.1	6.62452e-27	-0.298948	0.6	0.674	8.71323e-23	1	Hsp90aa1	-0.074
Tacc3	1.59311e-48	-0.301067	0.06	0.256	2.09541e-44	1	Tacc3	-0.196
Hmgn2.1	0.00231847	-0.303846	0.596	0.525	1	1	Hmgn2	0.071
Hpgd	4.85106e-12	-0.306876	0.244	0.337	6.3806e-08	1	Hpgd	-0.093
Racgap1.1	1.54887e-19	-0.307061	0.3	0.413	2.03723e-15	1	Racgap1	-0.113
Slbp	1.68019e-24	-0.310281	0.399	0.524	2.20996e-20	1	Slbp	-0.125
Cdkn2c	2.82009e-41	-0.311095	0.093	0.278	3.70927e-37	1	Cdkn2c	-0.185
Pla2g7	1.34302e-33	-0.319896	0.065	0.216	1.76647e-29	1	Pla2g7	-0.151
Srgn	6.48134e-25	-0.321032	0.583	0.692	8.5249e-21	1	Srgn	-0.109
Gmnn	7.93794e-31	-0.322221	0.214	0.374	1.04408e-26	1	Gmnn	-0.16
Apobec3	1.15787e-38	-0.326216	0.31	0.504	1.52295e-34	1	Apobec3	-0.194
Sirpb1b	2.73925e-21	-0.328323	0.402	0.51	3.60293e-17	1	Sirpb1b	-0.108
Plac8	3.47884e-39	-0.331274	0.999	0.997	4.57572e-35	1	Plac8	0.002
Tuba1c.1	5.88163e-22	-0.339059	0.304	0.432	7.73611e-18	1	Tuba1c	-0.128
Dut.1	5.90667e-28	-0.340215	0.137	0.286	7.76904e-24	1	Dut	-0.149
Cbx3.1	1.67107e-30	-0.344398	0.459	0.581	2.19796e-26	1	Cbx3	-0.122
Rrm1.1	5.33449e-53	-0.346364	0.067	0.279	7.01646e-49	1	Rrm1	-0.212
Tyms.1	4.55125e-42	-0.358912	0.07	0.249	5.98626e-38	1	Tyms	-0.179
Ptma.1	0.000507855	-0.363147	1	0.997	1	1	Ptma	0.003
Ctsg.1	9.19467e-16	-0.367827	0.101	0.199	1.20938e-11	1	Ctsg	-0.098
Isg15.1	4.17135e-08	-0.369026	0.225	0.291	0.000548657	1	Isg15	-0.066
Nucks1.1	8.18753e-43	-0.37112	0.193	0.393	1.07691e-38	1	Nucks1	-0.2
Arl6ip1	2.48461e-28	-0.376684	0.797	0.848	3.268e-24	1	Arl6ip1	-0.051
Tuba4a.1	2.9596e-22	-0.378968	0.457	0.541	3.89276e-18	1	Tuba4a	-0.084
Ccnb1.1	1.87213e-49	-0.379331	0.025	0.208	2.46242e-45	1	Ccnb1	-0.183
H2afv.1	3.81157e-18	-0.380235	0.66	0.68	5.01336e-14	1	H2afv	-0.02
Cdkn3.1	7.59522e-45	-0.387757	0.076	0.266	9.98999e-41	1	Cdkn3	-0.19
Malat1	8.26117e-65	-0.389075	1	1	1.08659e-60	1	Malat1	0
Ifit3.1	4.99793e-20	-0.395144	0.039	0.132	6.57377e-16	1	Ifit3	-0.093
S100a9	0.000232913	-0.399835	0.071	0.109	1	1	S100a9	-0.038
Hspa1a	4.51063e-29	-0.40492	0.077	0.218	5.93283e-25	1	Hspa1a	-0.141
Rtp4	5.59125e-30	-0.416079	0.145	0.303	7.35417e-26	1	Rtp4	-0.158
Ube2s.1	1.91118e-39	-0.416523	0.269	0.447	2.51378e-35	1	Ube2s	-0.178
Trf	1.06166e-34	-0.418061	0.352	0.533	1.39641e-30	1	Trf	-0.181
Asf1b.1	1.01559e-59	-0.432429	0.057	0.282	1.3358e-55	1	Asf1b	-0.225
Gm9733	1.61974e-37	-0.441875	0.405	0.58	2.13044e-33	1	Gm9733	-0.175
Cdc20.1	1.54224e-50	-0.443409	0.035	0.225	2.02851e-46	1	Cdc20	-0.19
Tmem176b	2.63288e-22	-0.446302	0.274	0.416	3.46302e-18	1	Tmem176b	-0.142
Dek.1	2.26613e-45	-0.44747	0.712	0.796	2.98064e-41	1	Dek	-0.084
Hist1h2ae.1	4.13741e-21	-0.464921	0.15	0.266	5.44193e-17	1	Hist1h2ae	-0.116
Smc2.1	3.91377e-58	-0.470537	0.069	0.292	5.14778e-54	1	Smc2	-0.223
Anp32e.1	7.01595e-45	-0.472495	0.392	0.549	9.22808e-41	1	Anp32e	-0.157
Cdca3.1	4.80568e-42	-0.473791	0.152	0.335	6.32091e-38	1	Cdca3	-0.183
Cdk1.1	4.38561e-59	-0.474834	0.048	0.266	5.7684e-55	1	Cdk1	-0.218
Spc24.1	3.45194e-51	-0.479813	0.108	0.318	4.54034e-47	1	Spc24	-0.21
Hmgb1.1	4.42486e-29	-0.482981	0.913	0.913	5.82002e-25	1	Hmgb1	0
Nusap1.1	1.31521e-49	-0.494998	0.034	0.218	1.7299e-45	1	Nusap1	-0.184
Hist1h2ap.1	6.72891e-35	-0.508698	0.089	0.246	8.85054e-31	1	Hist1h2ap	-0.157
Ccna2.1	2.24372e-63	-0.524068	0.048	0.277	2.95117e-59	1	Ccna2	-0.229
Cdca8.1	1.25776e-64	-0.542089	0.079	0.318	1.65434e-60	1	Cdca8	-0.239
Mki67.1	2.70673e-64	-0.546874	0.079	0.319	3.56017e-60	1	Mki67	-0.24
Ccnb2.1	8.09545e-32	-0.54976	0.206	0.359	1.06479e-27	1	Ccnb2	-0.153
Sirpb1c	1.78015e-36	-0.557098	0.503	0.617	2.34144e-32	1	Sirpb1c	-0.114
Ube2c.1	1.0578e-13	-0.572787	0.266	0.353	1.39132e-09	1	Ube2c	-0.087
Rrm2.1	1.97624e-50	-0.576978	0.065	0.266	2.59935e-46	1	Rrm2	-0.201
Gngt2	1.46315e-32	-0.579987	0.355	0.512	1.92448e-28	1	Gngt2	-0.157
Cks1b.1	1.48005e-61	-0.590784	0.176	0.409	1.9467e-57	1	Cks1b	-0.233
Cks2.1	5.84612e-41	-0.595706	0.395	0.548	7.6894e-37	1	Cks2	-0.153
Lmnb1.1	9.47768e-52	-0.609874	0.311	0.488	1.2466e-47	1	Lmnb1	-0.177
Smc4.1	1.40303e-57	-0.61949	0.182	0.407	1.8454e-53	1	Smc4	-0.225
Cenpa.1	1.47653e-44	-0.656029	0.208	0.398	1.94208e-40	1	Cenpa	-0.19
Tubb4b.1	2.92819e-40	-0.675034	0.31	0.471	3.85144e-36	1	Tubb4b	-0.161
Tubb5.1	1.4184e-34	-0.73184	0.733	0.773	1.86562e-30	1	Tubb5	-0.04
Elane.1	3.57763e-12	-0.733146	0.145	0.228	4.70566e-08	1	Elane	-0.083
H2afx.1	9.03858e-45	-0.745219	0.177	0.369	1.18884e-40	1	H2afx	-0.192
Top2a.1	1.57481e-56	-0.757735	0.066	0.279	2.07135e-52	1	Top2a	-0.213
Birc5.1	7.40064e-72	-0.827856	0.137	0.391	9.73406e-68	1	Birc5	-0.254
Tuba1b.1	1.67645e-35	-0.847775	0.749	0.781	2.20504e-31	1	Tuba1b	-0.032
Hmgb2.1	4.20844e-47	-0.850164	0.983	0.979	5.53536e-43	1	Hmgb2	0.004
2810417H13Rik.1	1.74548e-55	-0.956316	0.181	0.39	2.29583e-51	1	2810417H13Rik	-0.209
H2-Ab1.1	1.58148e-17	-0.971274	0.052	0.142	2.08012e-13	1	H2-Ab1	-0.09
H2-Aa.1	9.15817e-17	-1.01121	0.046	0.132	1.20457e-12	1	H2-Aa	-0.086
Stmn1.1	9.87252e-49	-1.05771	0.354	0.502	1.29853e-44	1	Stmn1	-0.148
Apoe.1	2.19833e-60	-1.5118	0.525	0.702	2.89146e-56	1	Apoe	-0.177
Cd74.1	7.66999e-16	-1.57677	0.367	0.474	1.00883e-11	1	Cd74	-0.107
Apoe.2	3.47999e-231	1.52596	0.918	0.62	4.57723e-227	2	Apoe	0.298
Gngt2.1	4.16055e-184	1.08886	0.797	0.422	5.47237e-180	2	Gngt2	0.375
Sirpb1c.1	6.06243e-211	0.896567	0.919	0.535	7.97392e-207	2	Sirpb1c	0.384
Gm9733.1	2.88285e-161	0.756666	0.849	0.489	3.79182e-157	2	Gm9733	0.36
Wfdc17.1	8.4885e-146	0.662046	0.985	0.938	1.11649e-141	2	Wfdc17	0.047
Srgn.1	2.51614e-124	0.630395	0.87	0.633	3.30947e-120	2	Srgn	0.237
Hpgd.1	2.79269e-72	0.62394	0.55	0.276	3.67323e-68	2	Hpgd	0.274
Sirpb1b.1	1.13342e-114	0.617751	0.752	0.441	1.49079e-110	2	Sirpb1b	0.311
Pla2g7.1	2.32061e-124	0.61294	0.454	0.136	3.05229e-120	2	Pla2g7	0.318
AF251705.1	4.10201e-90	0.557972	0.608	0.313	5.39538e-86	2	AF251705	0.295
Clec4a3	7.66235e-99	0.530018	0.893	0.731	1.00783e-94	2	Clec4a3	0.162
Trf.1	4.40366e-43	0.502926	0.628	0.472	5.79213e-39	2	Trf	0.156
Malat1.1	2.57317e-147	0.49784	1	1	3.38448e-143	2	Malat1	0
Abi3	2.49085e-84	0.495831	0.458	0.184	3.27621e-80	2	Abi3	0.274
Btg1	3.68164e-117	0.49266	0.989	0.942	4.84245e-113	2	Btg1	0.047
Plac8.1	1.12316e-123	0.478406	0.998	0.997	1.47729e-119	2	Plac8	0.001
Tmem176b.1	9.22349e-34	0.478386	0.529	0.36	1.21317e-29	2	Tmem176b	0.169
Ctss	1.59624e-171	0.476936	1	0.993	2.09953e-167	2	Ctss	0.007
Clec4a1	1.26454e-92	0.475605	0.898	0.714	1.66325e-88	2	Clec4a1	0.184
Hspa1a.1	1.23235e-36	0.474867	0.333	0.163	1.62091e-32	2	Hspa1a	0.17
Gm5150	4.20704e-76	0.467847	0.546	0.275	5.53352e-72	2	Gm5150	0.271
Csf1r	2.71486e-75	0.461642	0.843	0.728	3.57085e-71	2	Csf1r	0.115
Ifngr1	4.2195e-75	0.460093	0.904	0.877	5.54991e-71	2	Ifngr1	0.027
Fyb	2.75425e-74	0.458327	0.849	0.72	3.62267e-70	2	Fyb	0.129
Lst1	5.77241e-115	0.457224	0.988	0.972	7.59245e-111	2	Lst1	0.016
Klra2	1.65976e-58	0.452238	0.662	0.454	2.18308e-54	2	Klra2	0.208
Dusp6	4.28509e-51	0.423096	0.439	0.23	5.63618e-47	2	Dusp6	0.209
Ccl6.1	1.55453e-82	0.42222	0.993	0.96	2.04467e-78	2	Ccl6	0.033
Adgre4	3.12912e-83	0.420336	0.296	0.079	4.11573e-79	2	Adgre4	0.217
Ypel3.1	4.23242e-69	0.408025	0.861	0.748	5.56691e-65	2	Ypel3	0.113
Metrnl	6.79823e-50	0.406548	0.52	0.316	8.94172e-46	2	Metrnl	0.204
Plbd1	2.03792e-59	0.404986	0.875	0.772	2.68048e-55	2	Plbd1	0.103
Samhd1	4.43094e-88	0.397475	0.971	0.929	5.82802e-84	2	Samhd1	0.042
Cx3cr1	1.89758e-50	0.389264	0.708	0.522	2.49589e-46	2	Cx3cr1	0.186
Klf2	2.25652e-51	0.389119	0.879	0.803	2.968e-47	2	Klf2	0.076
Cd300a	5.43725e-59	0.371684	0.867	0.798	7.15162e-55	2	Cd300a	0.069
Ier5	9.71395e-47	0.362398	0.776	0.649	1.27768e-42	2	Ier5	0.127
Serpinb10	2.09204e-18	0.36073	0.482	0.408	2.75165e-14	2	Serpinb10	0.074
Nxpe4	9.90136e-48	0.357328	0.453	0.248	1.30233e-43	2	Nxpe4	0.205
Skint3	5.10313e-47	0.354077	0.31	0.13	6.71214e-43	2	Skint3	0.18
Fcgr3	4.74028e-53	0.350596	0.913	0.856	6.23489e-49	2	Fcgr3	0.057
Marcks	1.02648e-37	0.347682	0.438	0.259	1.35013e-33	2	Marcks	0.179
Samsn1	5.96882e-38	0.345257	0.758	0.68	7.85079e-34	2	Samsn1	0.078
Hfe	2.9703e-38	0.340191	0.329	0.166	3.90684e-34	2	Hfe	0.163
Smpdl3a.1	5.19547e-80	0.339505	0.995	0.967	6.8336e-76	2	Smpdl3a	0.028
Ccr2	2.76511e-70	0.338116	0.994	0.992	3.63695e-66	2	Ccr2	0.002
Rgs2	6.70128e-54	0.336963	0.965	0.938	8.81419e-50	2	Rgs2	0.027
Lrp1	3.38983e-36	0.335893	0.55	0.385	4.45865e-32	2	Lrp1	0.165
Ifi27l2a	2.1918e-30	0.3348	0.938	0.913	2.88287e-26	2	Ifi27l2a	0.025
Junb	4.82448e-46	0.334063	0.888	0.825	6.34564e-42	2	Junb	0.063
BC028528	2.35104e-39	0.333558	0.722	0.626	3.09233e-35	2	BC028528	0.096
Sepp1	1.08786e-47	0.333312	0.889	0.791	1.43086e-43	2	Sepp1	0.098
Apobec1	8.23861e-34	0.332204	0.6	0.457	1.08362e-29	2	Apobec1	0.143
Cybb.1	1.72884e-75	0.332154	0.996	0.981	2.27395e-71	2	Cybb	0.015
Ctsa	3.7067e-48	0.331972	0.856	0.791	4.87543e-44	2	Ctsa	0.065
Sat1	1.98776e-61	0.328769	0.986	0.981	2.6145e-57	2	Sat1	0.005
Rtp4.1	1.5993e-47	0.328673	0.467	0.235	2.10356e-43	2	Rtp4	0.232
Igsf6	1.00418e-47	0.328526	0.879	0.827	1.3208e-43	2	Igsf6	0.052
Dusp1	1.31811e-29	0.323441	0.479	0.325	1.73371e-25	2	Dusp1	0.154
Ifitm6.1	7.04531e-56	0.321018	0.985	0.955	9.2667e-52	2	Ifitm6	0.03
Ptprc	2.92279e-47	0.31879	0.896	0.835	3.84435e-43	2	Ptprc	0.061
Lyz2.1	1.25433e-140	0.317222	1	1	1.64982e-136	2	Lyz2	0
Ifitm3	1.89356e-113	0.316382	1	0.999	2.4906e-109	2	Ifitm3	0.001
AB124611	3.12846e-46	0.315734	0.884	0.839	4.11486e-42	2	AB124611	0.045
Lyz1	1.17592e-07	0.314163	0.493	0.459	0.00154669	2	Lyz1	0.034
Tmcc1	3.71469e-40	0.313301	0.918	0.831	4.88593e-36	2	Tmcc1	0.087
Cd177.1	3.02691e-18	0.311956	0.643	0.576	3.98129e-14	2	Cd177	0.067
H2-D1	1.63784e-90	0.311831	1	0.999	2.15425e-86	2	H2-D1	0.001
H2-K1	5.08077e-48	0.30967	0.953	0.941	6.68274e-44	2	H2-K1	0.012
Lpl	3.93137e-07	0.306835	0.351	0.293	0.00517093	2	Lpl	0.058
Cdk2ap2	1.11909e-27	0.303981	0.927	0.921	1.47194e-23	2	Cdk2ap2	0.006
Adgre5	9.16913e-33	0.303263	0.737	0.668	1.20602e-28	2	Adgre5	0.069
Rnf149	3.03717e-27	0.301127	0.604	0.495	3.99479e-23	2	Rnf149	0.109
Tnfrsf1b	6.65885e-27	0.30049	0.573	0.464	8.75838e-23	2	Tnfrsf1b	0.109
Txnip	1.33742e-33	0.299498	0.804	0.748	1.7591e-29	2	Txnip	0.056
Nfkbia	2.27815e-25	0.295225	0.745	0.69	2.99645e-21	2	Nfkbia	0.055
Ifitm2	2.01055e-61	0.288982	0.995	0.991	2.64447e-57	2	Ifitm2	0.004
Fcgr2b	3.25066e-21	0.287918	0.587	0.51	4.27559e-17	2	Fcgr2b	0.077
Fgr	2.58789e-28	0.287413	0.658	0.537	3.40385e-24	2	Fgr	0.121
Tmem176a	1.84657e-12	0.285235	0.341	0.249	2.4288e-08	2	Tmem176a	0.092
Lgmn	4.9867e-26	0.285154	0.491	0.358	6.55901e-22	2	Lgmn	0.133
Apoc1	2.28247e-22	0.283182	0.196	0.091	3.00213e-18	2	Apoc1	0.105
Ssh2	1.20591e-25	0.279831	0.577	0.461	1.58613e-21	2	Ssh2	0.116
Ppt1	6.42717e-28	0.27651	0.66	0.571	8.45366e-24	2	Ppt1	0.089
Nadk	9.28426e-30	0.276351	0.804	0.763	1.22116e-25	2	Nadk	0.041
Sepw1	8.46661e-29	0.276243	0.788	0.706	1.11361e-24	2	Sepw1	0.082
Gm1673	2.03139e-20	0.275711	0.345	0.227	2.67189e-16	2	Gm1673	0.118
Zfos1	4.41808e-23	0.275236	0.694	0.633	5.8111e-19	2	Zfos1	0.061
Pou2f2	5.58744e-19	0.27237	0.616	0.534	7.34916e-15	2	Pou2f2	0.082
Pltp	2.56346e-54	0.269867	0.151	0.029	3.37172e-50	2	Pltp	0.122
Adipor1	3.46081e-31	0.268891	0.746	0.672	4.55201e-27	2	Adipor1	0.074
Susd3	5.20821e-31	0.268699	0.726	0.634	6.85036e-27	2	Susd3	0.092
Fxyd5	3.95617e-60	0.264317	0.995	0.993	5.20354e-56	2	Fxyd5	0.002
B2m	5.14078e-82	0.263124	1	0.999	6.76167e-78	2	B2m	0.001
Nupr1	3.35274e-16	0.260267	0.59	0.538	4.40985e-12	2	Nupr1	0.052
Npc2	1.99451e-70	0.257757	0.999	0.998	2.62338e-66	2	Npc2	0.001
Abhd12	1.58766e-19	0.257586	0.406	0.299	2.08825e-15	2	Abhd12	0.107
Mcl1	5.31967e-24	0.253346	0.694	0.616	6.99696e-20	2	Mcl1	0.078
Adgre1	1.42454e-15	0.251889	0.547	0.476	1.8737e-11	2	Adgre1	0.071
Fth1	4.88291e-65	0.251314	0.999	0.998	6.4225e-61	2	Fth1	0.001
Impdh2	2.30066e-25	-0.250015	0.28	0.485	3.02606e-21	2	Impdh2	-0.205
Cenpw	1.26174e-38	-0.250252	0.047	0.249	1.65957e-34	2	Cenpw	-0.202
Atp5f1	2.42569e-44	-0.250323	0.913	0.963	3.19051e-40	2	Atp5f1	-0.05
Psmb7	5.24387e-33	-0.252402	0.567	0.788	6.89726e-29	2	Psmb7	-0.221
Mcm3	5.76604e-29	-0.252504	0.064	0.236	7.58408e-25	2	Mcm3	-0.172
Reep5	6.14876e-39	-0.252954	0.87	0.947	8.08746e-35	2	Reep5	-0.077
Ddx39b	1.00705e-27	-0.253349	0.405	0.632	1.32457e-23	2	Ddx39b	-0.227
Pkm	4.3432e-57	-0.253545	0.974	0.991	5.71262e-53	2	Pkm	-0.017
Pdia3.1	3.02951e-28	-0.254017	0.687	0.841	3.98472e-24	2	Pdia3	-0.154
Fbxo5.1	2.67221e-28	-0.254893	0.039	0.193	3.51476e-24	2	Fbxo5	-0.154
Cox6a1	1.73628e-43	-0.256093	0.904	0.959	2.28373e-39	2	Cox6a1	-0.055
Cenpf.2	7.3974e-26	-0.256297	0.021	0.155	9.72981e-22	2	Cenpf	-0.134
Cdkn2c.1	1.08282e-24	-0.256635	0.101	0.265	1.42424e-20	2	Cdkn2c	-0.164
Hnrnpa3	1.35828e-32	-0.257249	0.848	0.924	1.78654e-28	2	Hnrnpa3	-0.076
Kif22.1	5.75608e-33	-0.257442	0.029	0.197	7.57097e-29	2	Kif22	-0.168
Ywhae	1.27987e-37	-0.257445	0.792	0.909	1.68341e-33	2	Ywhae	-0.117
Tk1.1	5.82361e-29	-0.257973	0.041	0.201	7.6598e-25	2	Tk1	-0.16
Aes	6.18469e-27	-0.258406	0.53	0.733	8.13472e-23	2	Aes	-0.203
Ssr2	1.02733e-26	-0.258556	0.48	0.684	1.35124e-22	2	Ssr2	-0.204
Smc1a	6.76971e-29	-0.25857	0.255	0.472	8.90419e-25	2	Smc1a	-0.217
Ndufa4	6.46656e-49	-0.260319	0.913	0.963	8.50546e-45	2	Ndufa4	-0.05
Lig1	3.63666e-28	-0.260687	0.042	0.199	4.7833e-24	2	Lig1	-0.157
Smdt1	1.11597e-39	-0.260973	0.826	0.921	1.46784e-35	2	Smdt1	-0.095
Hat1	4.6491e-32	-0.261923	0.163	0.383	6.11496e-28	2	Hat1	-0.22
Atp5k	4.28599e-40	-0.262232	0.834	0.938	5.63736e-36	2	Atp5k	-0.104
Aurkb.1	3.65756e-25	-0.262958	0.1	0.264	4.81079e-21	2	Aurkb	-0.164
Tpx2.1	7.53154e-34	-0.263094	0.025	0.193	9.90623e-30	2	Tpx2	-0.168
Swi5	2.89056e-32	-0.263401	0.609	0.801	3.80195e-28	2	Swi5	-0.192
Tacc3.1	8.35187e-34	-0.263847	0.056	0.244	1.09852e-29	2	Tacc3	-0.188
Ptms	7.90323e-30	-0.265806	0.211	0.436	1.03951e-25	2	Ptms	-0.225
Ndufa12	1.14516e-31	-0.266717	0.389	0.634	1.50623e-27	2	Ndufa12	-0.245
Actb	1.11231e-27	-0.266759	1	1	1.46302e-23	2	Actb	0
Pmf1.1	8.62299e-30	-0.267092	0.158	0.363	1.13418e-25	2	Pmf1	-0.205
Hsp90b1	4.5417e-24	-0.267444	0.638	0.797	5.9737e-20	2	Hsp90b1	-0.159
Ethe1	4.25104e-34	-0.268391	0.645	0.837	5.5914e-30	2	Ethe1	-0.192
Atp5g3	4.73469e-32	-0.269114	0.597	0.781	6.22753e-28	2	Atp5g3	-0.184
Hist1h2bc.1	5.9981e-30	-0.269515	0.078	0.26	7.88931e-26	2	Hist1h2bc	-0.182
Mrpl51	4.59286e-30	-0.2712	0.26	0.488	6.04098e-26	2	Mrpl51	-0.228
Ccdc34.1	2.68133e-38	-0.27317	0.047	0.248	3.52675e-34	2	Ccdc34	-0.201
Nasp	2.68486e-32	-0.274418	0.123	0.333	3.53139e-28	2	Nasp	-0.21
Dnajc9	3.70105e-29	-0.274557	0.114	0.302	4.86799e-25	2	Dnajc9	-0.188
Fdps.1	2.94694e-37	-0.275246	0.119	0.35	3.8761e-33	2	Fdps	-0.231
Ezh2	6.82446e-35	-0.277124	0.077	0.279	8.97622e-31	2	Ezh2	-0.202
Cd74.2	6.91704e-34	-0.278536	0.595	0.426	9.09799e-30	2	Cd74	0.169
Snrpg	8.55438e-46	-0.278838	0.864	0.95	1.12516e-41	2	Snrpg	-0.086
Lsm2	1.8505e-33	-0.280466	0.231	0.47	2.43397e-29	2	Lsm2	-0.239
Csrp1	1.03168e-39	-0.280986	0.064	0.279	1.35696e-35	2	Csrp1	-0.215
Nap1l1	2.86714e-28	-0.2814	0.639	0.787	3.77115e-24	2	Nap1l1	-0.148
Pgam1	1.04213e-34	-0.282496	0.738	0.869	1.37072e-30	2	Pgam1	-0.131
Ndufb7	2.02104e-41	-0.283638	0.776	0.904	2.65828e-37	2	Ndufb7	-0.128
Capg.1	1.73924e-41	-0.285476	0.875	0.96	2.28762e-37	2	Capg	-0.085
H2afy	2.46288e-33	-0.289264	0.637	0.824	3.23943e-29	2	H2afy	-0.187
Mcm6	9.00417e-27	-0.289292	0.069	0.231	1.18432e-22	2	Mcm6	-0.162
Erh	1.37913e-34	-0.289358	0.667	0.82	1.81397e-30	2	Erh	-0.153
Gm9844	7.79001e-36	-0.289781	0.621	0.815	1.02462e-31	2	Gm9844	-0.194
Itgb7.1	8.58612e-40	-0.290426	0.763	0.903	1.12933e-35	2	Itgb7	-0.14
Tipin.1	3.03055e-29	-0.290616	0.104	0.291	3.98608e-25	2	Tipin	-0.187
Banf1	4.01928e-32	-0.291305	0.393	0.618	5.28656e-28	2	Banf1	-0.225
Tceb2	2.34131e-48	-0.292784	0.871	0.945	3.07952e-44	2	Tceb2	-0.074
Sptssa	5.67655e-34	-0.292848	0.556	0.756	7.46636e-30	2	Sptssa	-0.2
Prdx1	1.45148e-66	-0.294699	0.954	0.988	1.90913e-62	2	Prdx1	-0.034
Atp5j	3.32509e-54	-0.295057	0.878	0.951	4.37349e-50	2	Atp5j	-0.073
Lockd.2	2.92522e-38	-0.296	0.043	0.242	3.84754e-34	2	Lockd	-0.199
Atp5a1	2.16332e-51	-0.297503	0.865	0.941	2.84541e-47	2	Atp5a1	-0.076
Atp5o	1.91695e-46	-0.298713	0.786	0.911	2.52137e-42	2	Atp5o	-0.125
Calm3.1	4.93835e-31	-0.299476	0.475	0.682	6.49541e-27	2	Calm3	-0.207
Ybx1	3.55959e-66	-0.30111	0.961	0.986	4.68193e-62	2	Ybx1	-0.025
Rrm1.2	3.10697e-37	-0.30364	0.062	0.266	4.08659e-33	2	Rrm1	-0.204
Mcm7.2	9.3732e-34	-0.304608	0.069	0.26	1.23286e-29	2	Mcm7	-0.191
S100a13	1.51282e-39	-0.305181	0.685	0.875	1.98981e-35	2	S100a13	-0.19
Txndc5	3.41715e-38	-0.308474	0.248	0.502	4.49458e-34	2	Txndc5	-0.254
Anxa1	6.02852e-40	-0.309109	0.615	0.817	7.92931e-36	2	Anxa1	-0.202
Calm1.1	1.25463e-62	-0.309333	0.973	0.99	1.65022e-58	2	Calm1	-0.017
Myl6	5.22109e-94	-0.311291	0.994	0.996	6.8673e-90	2	Myl6	-0.002
Cox5b	3.10515e-65	-0.315099	0.922	0.965	4.08421e-61	2	Cox5b	-0.043
Vim	8.98959e-81	-0.31711	0.985	0.996	1.1824e-76	2	Vim	-0.011
Pycard	1.0419e-52	-0.320976	0.821	0.933	1.37042e-48	2	Pycard	-0.112
Rpn2	4.35648e-41	-0.321735	0.594	0.8	5.73008e-37	2	Rpn2	-0.206
Hnrnpf	1.72917e-60	-0.32311	0.918	0.971	2.27438e-56	2	Hnrnpf	-0.053
Srsf2.1	2.27604e-35	-0.331523	0.674	0.834	2.99368e-31	2	Srsf2	-0.16
Fkbp2	9.22972e-43	-0.334199	0.403	0.668	1.21399e-38	2	Fkbp2	-0.265
Ddx39	1.66769e-44	-0.334404	0.226	0.503	2.19351e-40	2	Ddx39	-0.277
Knstrn.1	2.06209e-46	-0.334463	0.064	0.304	2.71227e-42	2	Knstrn	-0.24
Anapc5	1.14537e-40	-0.336228	0.375	0.624	1.5065e-36	2	Anapc5	-0.249
Atp5b	2.31016e-64	-0.336533	0.907	0.961	3.03855e-60	2	Atp5b	-0.054
Cfl1	1.03844e-115	-0.340327	0.991	1	1.36586e-111	2	Cfl1	-0.009
Tyms.2	9.65708e-35	-0.342015	0.053	0.24	1.2702e-30	2	Tyms	-0.187
Pfn1	4.96388e-85	-0.344198	0.978	0.994	6.52899e-81	2	Pfn1	-0.016
Slpi	2.93711e-35	-0.34482	0.567	0.78	3.86319e-31	2	Slpi	-0.213
Tspo	3.54302e-80	-0.345874	0.959	0.986	4.66013e-76	2	Tspo	-0.027
Rnaseh2b.1	9.54573e-45	-0.347634	0.122	0.372	1.25555e-40	2	Rnaseh2b	-0.25
Crip1.1	1.32801e-112	-0.347667	0.999	0.999	1.74673e-108	2	Crip1	0
Hnrnpab	6.26787e-36	-0.348572	0.367	0.6	8.24413e-32	2	Hnrnpab	-0.233
Serpinb1a	4.3618e-51	-0.351332	0.115	0.39	5.73707e-47	2	Serpinb1a	-0.275
Mcm5.2	9.60834e-40	-0.352726	0.073	0.29	1.26378e-35	2	Mcm5	-0.217
Cbx3.2	4.0057e-22	-0.354798	0.419	0.58	5.2687e-18	2	Cbx3	-0.161
Gmnn.1	1.34028e-38	-0.35764	0.145	0.376	1.76287e-34	2	Gmnn	-0.231
Ube2s.2	3.44756e-29	-0.35832	0.235	0.442	4.53457e-25	2	Ube2s	-0.207
Lbr	1.35836e-43	-0.360988	0.632	0.809	1.78665e-39	2	Lbr	-0.177
Hnrnpa1	2.56139e-50	-0.361451	0.778	0.896	3.36899e-46	2	Hnrnpa1	-0.118
Srsf7	1.46972e-43	-0.361737	0.35	0.614	1.93312e-39	2	Srsf7	-0.264
Tuba1c.2	4.46444e-27	-0.363949	0.234	0.436	5.87208e-23	2	Tuba1c	-0.202
Hnrnpa2b1.1	3.09451e-55	-0.364006	0.907	0.962	4.0702e-51	2	Hnrnpa2b1	-0.055
Ccnb1.2	3.28263e-36	-0.364735	0.021	0.197	4.31765e-32	2	Ccnb1	-0.176
Dut.2	7.62886e-33	-0.381578	0.091	0.285	1.00342e-28	2	Dut	-0.194
Snrpd1.1	2.9659e-37	-0.390011	0.419	0.64	3.90104e-33	2	Snrpd1	-0.221
Ctsg.2	6.10055e-24	-0.392744	0.056	0.2	8.02406e-20	2	Ctsg	-0.144
Snrpf	1.08919e-69	-0.398996	0.699	0.88	1.43262e-65	2	Snrpf	-0.181
Cdc20.2	9.33448e-34	-0.400707	0.037	0.212	1.22776e-29	2	Cdc20	-0.175
Prdx4.1	7.51107e-52	-0.406056	0.3	0.589	9.87931e-48	2	Prdx4	-0.289
S100a11.1	1.23008e-85	-0.406586	0.966	0.986	1.61793e-81	2	S100a11	-0.02
S100a9.1	0.00481421	-0.41002	0.073	0.106	1	2	S100a9	-0.033
Srsf3	5.39869e-62	-0.415017	0.737	0.904	7.1009e-58	2	Srsf3	-0.167
Hist1h2ap.2	6.05469e-17	-0.415018	0.112	0.231	7.96373e-13	2	Hist1h2ap	-0.119
Cdk1.2	4.94657e-35	-0.415845	0.062	0.25	6.50622e-31	2	Cdk1	-0.188
Nucks1.2	1.38869e-45	-0.418371	0.141	0.39	1.82654e-41	2	Nucks1	-0.249
Tmsb10.1	3.10013e-165	-0.419473	1	1	4.0776e-161	2	Tmsb10	0
Asf1b.2	6.19069e-45	-0.424405	0.048	0.269	8.14261e-41	2	Asf1b	-0.221
Dek.2	9.54832e-35	-0.425178	0.657	0.8	1.25589e-30	2	Dek	-0.143
Eif5a.1	2.62254e-88	-0.429216	0.874	0.957	3.44943e-84	2	Eif5a	-0.083
Atpif1	2.71738e-67	-0.431355	0.651	0.845	3.57417e-63	2	Atpif1	-0.194
Txn1	2.36065e-92	-0.435861	0.882	0.964	3.10497e-88	2	Txn1	-0.082
Cdkn3.2	4.26787e-50	-0.438487	0.03	0.262	5.61354e-46	2	Cdkn3	-0.232
Racgap1.2	1.51113e-46	-0.439305	0.167	0.43	1.98759e-42	2	Racgap1	-0.263
Cks2.2	5.16049e-18	-0.440469	0.395	0.538	6.7876e-14	2	Cks2	-0.143
Lsm5.1	4.97558e-55	-0.441348	0.492	0.731	6.54438e-51	2	Lsm5	-0.239
Smc2.2	5.98586e-43	-0.443532	0.06	0.279	7.8732e-39	2	Smc2	-0.219
Ccna2.2	5.82457e-38	-0.44417	0.061	0.26	7.66105e-34	2	Ccna2	-0.199
Rbm3	2.29012e-133	-0.447805	0.979	0.995	3.0122e-129	2	Rbm3	-0.016
Gapdh	1.82058e-137	-0.452331	0.978	0.996	2.39461e-133	2	Gapdh	-0.018
Nusap1.2	3.21685e-33	-0.45593	0.036	0.205	4.23112e-29	2	Nusap1	-0.169
Mki67.2	2.43313e-45	-0.46447	0.07	0.305	3.2003e-41	2	Mki67	-0.235
2700094K13Rik.1	1.21451e-62	-0.469288	0.382	0.675	1.59744e-58	2	2700094K13Rik	-0.293
Hist1h2ae.2	1.02293e-28	-0.474292	0.095	0.269	1.34546e-24	2	Hist1h2ae	-0.174
Cd24a.1	2.67324e-58	-0.475537	0.071	0.351	3.51611e-54	2	Cd24a	-0.28
Ranbp1.1	5.01666e-46	-0.482968	0.41	0.659	6.59841e-42	2	Ranbp1	-0.249
Anp32b.2	2.2683e-59	-0.492755	0.746	0.88	2.9835e-55	2	Anp32b	-0.134
Ly6c2	1.37412e-135	-0.496723	0.985	0.997	1.80738e-131	2	Ly6c2	-0.012
Rrm2.2	3.94098e-32	-0.499875	0.07	0.252	5.18357e-28	2	Rrm2	-0.182
Tuba4a.2	8.33706e-44	-0.500044	0.326	0.559	1.09657e-39	2	Tuba4a	-0.233
Smc4.2	8.99437e-33	-0.512152	0.19	0.39	1.18303e-28	2	Smc4	-0.2
Cdca8.2	2.47826e-52	-0.527205	0.057	0.307	3.25965e-48	2	Cdca8	-0.25
H2afz.1	5.43123e-108	-0.531317	0.994	0.999	7.14369e-104	2	H2afz	-0.005
Spc24.2	1.93123e-59	-0.536426	0.043	0.316	2.54014e-55	2	Spc24	-0.273
Anp32e.2	6.3538e-53	-0.543533	0.289	0.558	8.35715e-49	2	Anp32e	-0.269
Cdca3.2	3.06405e-62	-0.555682	0.056	0.34	4.03015e-58	2	Cdca3	-0.284
Fabp5.1	2.77743e-72	-0.584517	0.327	0.635	3.65315e-68	2	Fabp5	-0.308
Plp2.1	4.33198e-96	-0.594283	0.375	0.732	5.69785e-92	2	Plp2	-0.357
Tubb4b.2	8.45051e-36	-0.630834	0.254	0.471	1.1115e-31	2	Tubb4b	-0.217
Prtn3.1	3.04662e-47	-0.642915	0.186	0.454	4.00722e-43	2	Prtn3	-0.268
Cks1b.2	7.66238e-66	-0.643986	0.105	0.406	1.00783e-61	2	Cks1b	-0.301
Cfp.1	3.1904e-118	-0.652141	0.436	0.81	4.19633e-114	2	Cfp	-0.374
Cenpa.2	1.2916e-37	-0.653668	0.18	0.39	1.69884e-33	2	Cenpa	-0.21
Top2a.2	1.59676e-40	-0.654545	0.059	0.267	2.10021e-36	2	Top2a	-0.208
Tagln2.1	4.21084e-96	-0.657829	0.543	0.833	5.53852e-92	2	Tagln2	-0.29
Ass1.1	1.5247e-91	-0.661922	0.139	0.522	2.00544e-87	2	Ass1	-0.383
Ppia.1	2.80253e-184	-0.674371	0.998	1	3.68617e-180	2	Ppia	-0.002
Ran.2	7.32398e-87	-0.683314	0.584	0.818	9.63324e-83	2	Ran	-0.234
H2afx.2	2.23948e-35	-0.703162	0.152	0.361	2.94559e-31	2	H2afx	-0.209
H2afv.2	7.82737e-75	-0.704697	0.452	0.716	1.02953e-70	2	H2afv	-0.264
Hmgb1.2	3.1308e-73	-0.705386	0.838	0.926	4.11795e-69	2	Hmgb1	-0.088
Lmnb1.2	5.78438e-75	-0.708724	0.172	0.501	7.60819e-71	2	Lmnb1	-0.329
Birc5.2	4.16967e-43	-0.715268	0.146	0.373	5.48437e-39	2	Birc5	-0.227
Elane.2	6.78926e-33	-0.754616	0.056	0.239	8.92991e-29	2	Elane	-0.183
Ccnb2.2	3.32544e-70	-0.756696	0.067	0.374	4.37396e-66	2	Ccnb2	-0.307
Ube2c.2	1.02981e-53	-0.759128	0.107	0.376	1.35451e-49	2	Ube2c	-0.269
Tubb5.2	6.16134e-37	-0.785335	0.666	0.782	8.10401e-33	2	Tubb5	-0.116
Ptma.2	4.20587e-135	-0.80286	0.992	0.999	5.53198e-131	2	Ptma	-0.007
S100a10.1	1.84299e-208	-0.878246	0.836	0.975	2.42408e-204	2	S100a10	-0.139
Tuba1b.2	5.14107e-46	-0.887903	0.651	0.796	6.76205e-42	2	Tuba1b	-0.145
Hmgb2.2	2.61736e-66	-0.920768	0.972	0.981	3.44261e-62	2	Hmgb2	-0.009
Hmgn2.2	2.03778e-105	-0.990929	0.222	0.597	2.68029e-101	2	Hmgn2	-0.375
2810417H13Rik.2	2.25181e-70	-1.02088	0.083	0.394	2.9618e-66	2	2810417H13Rik	-0.311
Lgals1.2	1.36653e-244	-1.06557	0.855	0.982	1.7974e-240	2	Lgals1	-0.127
S100a8.1	1.08802e-15	-1.10892	0.228	0.368	1.43107e-11	2	S100a8	-0.14
Stmn1.2	2.71342e-74	-1.144	0.207	0.519	3.56896e-70	2	Stmn1	-0.312
2810417H13Rik.3	0	1.73595	0.993	0.277	0	3	2810417H13Rik	0.716
Stmn1.3	0	1.7227	0.998	0.414	0	3	Stmn1	0.584
Tuba1b.3	1.85397e-301	1.71834	1	0.75	2.43852e-297	3	Tuba1b	0.25
Top2a.3	0	1.67947	0.998	0.152	0	3	Top2a	0.846
H2afx.3	0	1.64984	0.974	0.259	0	3	H2afx	0.715
Hist1h2ae.3	0	1.60526	0.969	0.163	0	3	Hist1h2ae	0.806
Tubb5.3	1.12666e-291	1.59736	1	0.739	1.4819e-287	3	Tubb5	0.261
Hist1h2ap.3	0	1.59517	0.98	0.13	0	3	Hist1h2ap	0.85
Gm42418.1	7.17227e-14	1.3354	0.576	0.367	9.43369e-10	3	Gm42418	0.209
Nusap1.3	0	1.30497	0.949	0.096	0	3	Nusap1	0.853
Rrm2.3	0	1.29747	0.905	0.15	0	3	Rrm2	0.755
Smc4.3	0	1.29152	0.971	0.294	0	3	Smc4	0.677
Birc5.3	0	1.27699	0.978	0.269	0	3	Birc5	0.709
Spc24.3	0	1.22871	0.958	0.2	0	3	Spc24	0.758
Hmgb2.3	4.78676e-230	1.1644	1	0.978	6.29603e-226	3	Hmgb2	0.022
Cdk1.3	0	1.13919	0.92	0.145	0	3	Cdk1	0.775
Mki67.3	0	1.13135	0.942	0.196	0	3	Mki67	0.746
Ube2c.3	1.86281e-223	1.12255	0.869	0.277	2.45015e-219	3	Ube2c	0.592
Ccna2.3	0	1.11259	0.934	0.153	0	3	Ccna2	0.781
Smc2.3	0	1.09847	0.944	0.17	0	3	Smc2	0.774
Tubb4b.3	5.3992e-238	1.09835	0.953	0.382	7.10157e-234	3	Tubb4b	0.571
Asf1b.3	0	1.09001	0.927	0.16	0	3	Asf1b	0.767
Ptma.3	8.46351e-266	1.05695	1	0.997	1.11321e-261	3	Ptma	0.003
Hmgb1.3	1.04663e-244	1.04875	0.998	0.904	1.37663e-240	3	Hmgb1	0.094
Lmnb1.3	1.429e-241	1.01794	0.971	0.394	1.87957e-237	3	Lmnb1	0.577
Ube2s.3	3.31793e-272	1.00773	0.974	0.349	4.36407e-268	3	Ube2s	0.625
Cdca3.3	2.98452e-297	1.00598	0.92	0.23	3.92554e-293	3	Cdca3	0.69
Cdca8.3	0	1.0041	0.934	0.197	0	3	Cdca8	0.737
Tyms.3	0	0.979112	0.836	0.144	0	3	Tyms	0.692
Dek.3	3.81905e-224	0.975576	1	0.754	5.0232e-220	3	Dek	0.246
H2afv.3	1.00738e-208	0.964616	0.998	0.641	1.325e-204	3	H2afv	0.357
Fbxo5.2	0	0.962462	0.862	0.095	0	3	Fbxo5	0.767
Pbk.1	0	0.945378	0.851	0.074	0	3	Pbk	0.777
Anp32e.3	2.46884e-215	0.944493	0.969	0.468	3.24726e-211	3	Anp32e	0.501
Cdkn2c.2	0	0.922857	0.885	0.17	0	3	Cdkn2c	0.715
Hist1h1b	0	0.909276	0.849	0.071	0	3	Hist1h1b	0.778
Racgap1.3	4.79581e-243	0.906743	0.94	0.33	6.30793e-239	3	Racgap1	0.61
Spc25.1	0	0.896583	0.862	0.082	0	3	Spc25	0.78
Rrm1.3	0	0.885977	0.874	0.166	0	3	Rrm1	0.708
Aurkb.2	0	0.879373	0.858	0.172	0	3	Aurkb	0.686
Tk1.2	0	0.87676	0.785	0.11	0	3	Tk1	0.675
Cks1b.3	4.90668e-226	0.87583	0.927	0.299	6.45375e-222	3	Cks1b	0.628
Hmgn2.3	3.82552e-177	0.869488	0.973	0.493	5.03171e-173	3	Hmgn2	0.48
Cks2.3	4.73179e-181	0.869197	0.958	0.468	6.22373e-177	3	Cks2	0.49
Anp32b.3	1.79498e-219	0.866411	0.993	0.845	2.36093e-215	3	Anp32b	0.148
Cbx3.3	3.14524e-191	0.865442	0.984	0.509	4.13693e-187	3	Cbx3	0.475
Prc1.1	0	0.851183	0.818	0.073	0	3	Prc1	0.745
Tuba1c.3	3.91321e-208	0.846525	0.92	0.349	5.14705e-204	3	Tuba1c	0.571
Gmnn.2	1.63905e-240	0.837864	0.907	0.28	2.15585e-236	3	Gmnn	0.627
Tagln2.2	8.22437e-186	0.837328	0.987	0.767	1.08175e-181	3	Tagln2	0.22
Smc6	1.40582e-196	0.821731	0.918	0.377	1.84907e-192	3	Smc6	0.541
Ezh2.1	7.80412e-301	0.819131	0.863	0.182	1.02648e-296	3	Ezh2	0.681
Ranbp1.2	4.36034e-160	0.807702	0.954	0.584	5.73515e-156	3	Ranbp1	0.37
Ran.3	1.69064e-170	0.802665	0.98	0.761	2.22369e-166	3	Ran	0.219
Kif22.2	0	0.802483	0.82	0.101	0	3	Kif22	0.719
Mxd3	0	0.793706	0.754	0.062	0	3	Mxd3	0.692
Incenp.1	1.09553e-307	0.788506	0.829	0.157	1.44095e-303	3	Incenp	0.672
Calm2	1.27736e-182	0.767269	0.991	0.887	1.68011e-178	3	Calm2	0.104
H2afz.2	1.43851e-226	0.762938	1	0.998	1.89207e-222	3	H2afz	0.002
Dut.3	1.0868e-181	0.756924	0.752	0.201	1.42946e-177	3	Dut	0.551
Tuba4a.3	2.65592e-157	0.752306	0.945	0.478	3.49333e-153	3	Tuba4a	0.467
Snrpd1.2	5.97948e-169	0.739668	0.973	0.567	7.86481e-165	3	Snrpd1	0.406
Slbp.1	5.78874e-152	0.734582	0.933	0.451	7.61393e-148	3	Slbp	0.482
Pmf1.2	4.52821e-215	0.727861	0.874	0.273	5.95595e-211	3	Pmf1	0.601
Tmpo.2	7.60589e-174	0.719833	0.985	0.78	1.0004e-169	3	Tmpo	0.205
Tacc3.2	9.459e-277	0.717965	0.792	0.153	1.24414e-272	3	Tacc3	0.639
Dnajc9.1	5.37521e-231	0.714888	0.838	0.212	7.07002e-227	3	Dnajc9	0.626
Cxcr4.1	4.46105e-190	0.712312	0.845	0.274	5.86761e-186	3	Cxcr4	0.571
Arl6ip1.1	5.15947e-131	0.708816	0.978	0.822	6.78625e-127	3	Arl6ip1	0.156
Hnrnpab.1	1.05242e-151	0.708221	0.942	0.523	1.38425e-147	3	Hnrnpab	0.419
Nucks1.3	1.1602e-193	0.702875	0.902	0.292	1.52601e-189	3	Nucks1	0.61
Kif11	0	0.695409	0.729	0.081	0	3	Kif11	0.648
Cdkn2d	6.7304e-140	0.682846	0.945	0.56	8.85249e-136	3	Cdkn2d	0.385
Ccdc34.2	3.81601e-255	0.677315	0.774	0.157	5.0192e-251	3	Ccdc34	0.617
Mcm5.3	6.54888e-206	0.675213	0.798	0.198	8.61374e-202	3	Mcm5	0.6
Rnaseh2b.2	1.08304e-193	0.666889	0.863	0.276	1.42452e-189	3	Rnaseh2b	0.587
Cmc2	1.94142e-225	0.66407	0.842	0.221	2.55355e-221	3	Cmc2	0.621
Hsp90aa1.2	5.54143e-127	0.66274	0.956	0.626	7.28864e-123	3	Hsp90aa1	0.33
Esco2	0	0.659835	0.701	0.047	0	3	Esco2	0.654
Cenpa.3	1.35119e-136	0.651005	0.84	0.306	1.77722e-132	3	Cenpa	0.534
Ndc80	0	0.647629	0.681	0.061	0	3	Ndc80	0.62
Tipin.2	2.56804e-197	0.647497	0.796	0.204	3.37774e-193	3	Tipin	0.592
Lockd.3	2.73341e-248	0.647366	0.769	0.151	3.59525e-244	3	Lockd	0.618
Nrm	6.05286e-141	0.645579	0.9	0.442	7.96132e-137	3	Nrm	0.458
Plk1	0	0.644424	0.678	0.078	0	3	Plk1	0.6
Hjurp	2.49273e-229	0.642459	0.781	0.176	3.27868e-225	3	Hjurp	0.605
Mcm7.3	5.56177e-220	0.641343	0.772	0.172	7.31539e-216	3	Mcm7	0.6
Lig1.1	3.72014e-206	0.641035	0.648	0.124	4.8931e-202	3	Lig1	0.524
Bub3	9.10111e-131	0.637534	0.949	0.568	1.19707e-126	3	Bub3	0.381
Tpx2.2	0	0.636585	0.77	0.102	0	3	Tpx2	0.668
Neil3	0	0.633888	0.727	0.086	0	3	Neil3	0.641
Ccnf	0	0.627606	0.678	0.055	0	3	Ccnf	0.623
Ncapg	0	0.624967	0.692	0.073	0	3	Ncapg	0.619
Ncapd2	2.53762e-303	0.624162	0.705	0.1	3.33773e-299	3	Ncapd2	0.605
Nap1l1.1	3.32525e-144	0.620812	0.976	0.742	4.3737e-140	3	Nap1l1	0.234
Rbbp4	7.17192e-133	0.620544	0.927	0.537	9.43323e-129	3	Rbbp4	0.39
Ska1	0	0.619965	0.692	0.067	0	3	Ska1	0.625
Rbbp7	1.70379e-168	0.612382	0.798	0.253	2.24099e-164	3	Rbbp7	0.545
Sumo2	1.07665e-152	0.61138	0.982	0.91	1.41611e-148	3	Sumo2	0.072
Anapc5.1	1.41494e-127	0.610614	0.936	0.548	1.86108e-123	3	Anapc5	0.388
Srsf3.1	8.00867e-139	0.604975	0.995	0.866	1.05338e-134	3	Srsf3	0.129
Rad21.1	9.53133e-150	0.602272	0.869	0.319	1.25366e-145	3	Rad21	0.55
Ppia.2	1.93114e-163	0.600949	1	0.999	2.54003e-159	3	Ppia	0.001
Hist1h1e	5.17609e-214	0.596492	0.683	0.134	6.80811e-210	3	Hist1h1e	0.549
Ssrp1	4.0968e-127	0.594911	0.889	0.432	5.38852e-123	3	Ssrp1	0.457
Dtymk	1.35833e-159	0.589723	0.792	0.246	1.78661e-155	3	Dtymk	0.546
Wbp5	4.48029e-153	0.579585	0.783	0.26	5.89292e-149	3	Wbp5	0.523
Casc5	1.82677e-299	0.576485	0.658	0.084	2.40276e-295	3	Casc5	0.574
Cit	0	0.575723	0.621	0.068	0	3	Cit	0.553
Mad2l1	2.92456e-242	0.574891	0.723	0.136	3.84667e-238	3	Mad2l1	0.587
Kif23	4.59061e-271	0.574812	0.705	0.109	6.03803e-267	3	Kif23	0.596
Csrp1.1	2.57141e-172	0.5718	0.729	0.194	3.38218e-168	3	Csrp1	0.535
Hmgn1	6.59481e-150	0.569776	0.594	0.147	8.67415e-146	3	Hmgn1	0.447
Shcbp1	0	0.567799	0.685	0.082	0	3	Shcbp1	0.603
Hnrnpa2b1.2	6.78408e-148	0.566511	0.996	0.949	8.9231e-144	3	Hnrnpa2b1	0.047
Aurka	7.89722e-249	0.565363	0.617	0.089	1.03872e-244	3	Aurka	0.528
Dbf4	7.73688e-253	0.564145	0.696	0.117	1.01763e-248	3	Dbf4	0.579
Mis18bp1	0	0.557121	0.639	0.06	0	3	Mis18bp1	0.579
Sae1	1.13051e-150	0.556329	0.792	0.263	1.48696e-146	3	Sae1	0.529
Cenpm	3.18329e-223	0.556193	0.703	0.141	4.18699e-219	3	Cenpm	0.562
Pcna	1.45855e-72	0.555881	0.732	0.364	1.91843e-68	3	Pcna	0.368
Lsm2.1	2.11322e-118	0.55556	0.858	0.388	2.77952e-114	3	Lsm2	0.47
Kpna2	7.80677e-165	0.5541	0.672	0.17	1.02682e-160	3	Kpna2	0.502
Prdx4.2	9.76494e-106	0.548988	0.9	0.506	1.28438e-101	3	Prdx4	0.394
Cenpe	2.76722e-249	0.548959	0.645	0.097	3.63972e-245	3	Cenpe	0.548
Id1	3.93397e-126	0.548444	0.694	0.231	5.17436e-122	3	Id1	0.463
2700029M09Rik	8.06642e-120	0.536279	0.787	0.31	1.06098e-115	3	2700029M09Rik	0.477
Bub1b	2.3836e-264	0.534868	0.681	0.106	3.13515e-260	3	Bub1b	0.575
Impdh2.1	1.7269e-111	0.533502	0.869	0.408	2.27139e-107	3	Impdh2	0.461
Lbr.1	6.68564e-104	0.532848	0.976	0.761	8.79363e-100	3	Lbr	0.215
Nudc	2.51368e-109	0.529594	0.883	0.467	3.30624e-105	3	Nudc	0.416
Mrpl51.1	1.84239e-111	0.529184	0.865	0.409	2.42329e-107	3	Mrpl51	0.456
Smc1a.1	2.92219e-113	0.529151	0.852	0.394	3.84355e-109	3	Smc1a	0.458
H2afy.1	2.86863e-104	0.525696	0.982	0.775	3.77311e-100	3	H2afy	0.207
Banf1.1	1.12349e-101	0.523155	0.916	0.548	1.47773e-97	3	Banf1	0.368
Rangap1	5.25774e-182	0.522726	0.725	0.179	6.9155e-178	3	Rangap1	0.546
Ccnb2.3	1.49921e-133	0.522295	0.838	0.271	1.97191e-129	3	Ccnb2	0.567
Nsmce1	1.27625e-125	0.520634	0.783	0.292	1.67865e-121	3	Nsmce1	0.491
Dctpp1	1.6253e-117	0.520578	0.77	0.293	2.13775e-113	3	Dctpp1	0.477
Nasp.1	9.71435e-136	0.520477	0.774	0.25	1.27773e-131	3	Nasp	0.524
Hnrnpa3.1	4.43377e-122	0.516358	0.991	0.904	5.83174e-118	3	Hnrnpa3	0.087
Cdca5	0	0.515698	0.59	0.056	0	3	Cdca5	0.534
Cdca2	0	0.515233	0.614	0.049	0	3	Cdca2	0.565
S100a8.2	4.02475e-33	0.514228	0.587	0.321	5.29375e-29	3	S100a8	0.266
Ywhah	1.38656e-102	0.509874	0.947	0.687	1.82374e-98	3	Ywhah	0.26
Melk	2.75697e-291	0.507734	0.614	0.073	3.62624e-287	3	Melk	0.541
Ppp1cc	2.08987e-97	0.507247	0.92	0.608	2.74881e-93	3	Ppp1cc	0.312
Ccnb1.3	1.11366e-185	0.503026	0.627	0.12	1.4648e-181	3	Ccnb1	0.507
Rad51ap1	1.22288e-289	0.501141	0.596	0.068	1.60846e-285	3	Rad51ap1	0.528
Nuf2	9.40619e-261	0.491674	0.607	0.081	1.2372e-256	3	Nuf2	0.526
Hirip3	6.37454e-262	0.489207	0.61	0.084	8.38443e-258	3	Hirip3	0.526
Hist1h4i	1.48838e-146	0.488609	0.705	0.2	1.95767e-142	3	Hist1h4i	0.505
Usp1	4.93026e-126	0.484072	0.807	0.295	6.48477e-122	3	Usp1	0.512
Plk4	2.98354e-271	0.48347	0.625	0.084	3.92425e-267	3	Plk4	0.541
Ubb	3.02073e-137	0.482616	0.998	0.997	3.97317e-133	3	Ubb	0.001
Hn1	2.67202e-86	0.481395	0.967	0.78	3.51451e-82	3	Hn1	0.187
Kifc1	5.70965e-302	0.478767	0.607	0.065	7.5099e-298	3	Kifc1	0.542
Ncaph2	6.18764e-118	0.477506	0.758	0.274	8.1386e-114	3	Ncaph2	0.484
Ncaph	0	0.47465	0.577	0.055	0	3	Ncaph	0.522
Cenpf.3	6.31124e-188	0.473952	0.548	0.089	8.30117e-184	3	Cenpf	0.459
Cenpl	4.15214e-269	0.473724	0.627	0.082	5.46131e-265	3	Cenpl	0.545
Dnmt1	6.79441e-152	0.472911	0.667	0.168	8.93668e-148	3	Dnmt1	0.499
Srsf2.2	1.99066e-89	0.47128	0.985	0.791	2.61832e-85	3	Srsf2	0.194
Smc3	4.96083e-100	0.469481	0.831	0.362	6.52498e-96	3	Smc3	0.469
Mis18a	6.06684e-102	0.467189	0.8	0.347	7.97972e-98	3	Mis18a	0.453
Hmgb3	1.35574e-161	0.467088	0.652	0.156	1.78321e-157	3	Hmgb3	0.496
Cdca4	2.02382e-199	0.466317	0.67	0.135	2.66193e-195	3	Cdca4	0.535
Cdc20.3	7.52055e-170	0.466162	0.65	0.135	9.89178e-166	3	Cdc20	0.515
Atad2	2.22302e-195	0.464886	0.563	0.095	2.92393e-191	3	Atad2	0.468
Syce2	1.17937e-156	0.464593	0.505	0.095	1.55123e-152	3	Syce2	0.41
Sgol1	2.36606e-264	0.464155	0.563	0.066	3.11207e-260	3	Sgol1	0.497
Cenpw.1	5.71125e-158	0.462131	0.678	0.168	7.51201e-154	3	Cenpw	0.51
Nxt1	4.02205e-106	0.45807	0.754	0.297	5.29021e-102	3	Nxt1	0.457
Aes.1	3.48834e-81	0.457629	0.96	0.675	4.58821e-77	3	Aes	0.285
Psip1	2.75133e-174	0.455425	0.621	0.131	3.61883e-170	3	Psip1	0.49
Knstrn.2	5.56611e-117	0.453995	0.696	0.221	7.32111e-113	3	Knstrn	0.475
Arpp19	1.60092e-77	0.452572	0.951	0.699	2.10569e-73	3	Arpp19	0.252
Hist1h4d	8.48129e-252	0.451563	0.526	0.059	1.11554e-247	3	Hist1h4d	0.467
Pa2g4	2.04956e-79	0.451379	0.789	0.382	2.69578e-75	3	Pa2g4	0.407
Ass1.2	7.94412e-77	0.448955	0.843	0.423	1.04489e-72	3	Ass1	0.42
Rfc5	2.101e-159	0.448535	0.656	0.16	2.76345e-155	3	Rfc5	0.496
Cbx5	7.93575e-189	0.445387	0.583	0.107	1.04379e-184	3	Cbx5	0.476
Mcm6.1	9.28271e-103	0.44491	0.566	0.167	1.22096e-98	3	Mcm6	0.399
Plp2.2	1.82654e-75	0.443559	0.942	0.649	2.40245e-71	3	Plp2	0.293
Kif20b	3.34209e-211	0.440902	0.515	0.07	4.39585e-207	3	Kif20b	0.445
Srsf7.1	8.86275e-77	0.440228	0.909	0.537	1.16572e-72	3	Srsf7	0.372
Ngfrap1	5.12843e-140	0.437665	0.614	0.157	6.74543e-136	3	Ngfrap1	0.457
Ncapd3	4.89185e-209	0.437483	0.585	0.096	6.43425e-205	3	Ncapd3	0.489
Hnrnpa1.1	8.00832e-91	0.436643	0.982	0.867	1.05333e-86	3	Hnrnpa1	0.115
Atpif1.1	3.75675e-83	0.435359	0.98	0.798	4.94125e-79	3	Atpif1	0.182
Ube2t	5.71824e-293	0.4352	0.539	0.051	7.5212e-289	3	Ube2t	0.488
Hnrnpr	1.21748e-93	0.434699	0.778	0.335	1.60135e-89	3	Hnrnpr	0.443
Haus4	1.97143e-166	0.433732	0.643	0.145	2.59302e-162	3	Haus4	0.498
Whsc1	9.22494e-214	0.431921	0.574	0.089	1.21336e-209	3	Whsc1	0.485
Csrp2	1.45744e-94	0.429041	0.75	0.303	1.91697e-90	3	Csrp2	0.447
Hnrnpdl	2.98333e-73	0.428184	0.896	0.53	3.92398e-69	3	Hnrnpdl	0.366
Mthfd2	5.34663e-107	0.428131	0.705	0.245	7.03243e-103	3	Mthfd2	0.46
Hnrnpu	2.10542e-75	0.427228	0.949	0.748	2.76926e-71	3	Hnrnpu	0.201
Lsm5.2	1.83943e-76	0.427117	0.951	0.666	2.4194e-72	3	Lsm5	0.285
Fabp5.2	3.58221e-61	0.424105	0.903	0.553	4.71169e-57	3	Fabp5	0.35
Nfyb	2.12117e-124	0.423433	0.694	0.212	2.78998e-120	3	Nfyb	0.482
H3f3b	8.22236e-133	0.422141	1	0.998	1.08149e-128	3	H3f3b	0.002
Fus	7.79456e-69	0.422038	0.927	0.648	1.02522e-64	3	Fus	0.279
Hint1	2.49984e-120	0.420101	0.996	0.973	3.28804e-116	3	Hint1	0.023
Nudt21	3.22825e-72	0.419821	0.914	0.603	4.24611e-68	3	Nudt21	0.311
Exosc8	2.61962e-96	0.417797	0.78	0.318	3.44559e-92	3	Exosc8	0.462
Set	2.16337e-63	0.417336	0.821	0.425	2.84548e-59	3	Set	0.396
Raly	1.29412e-81	0.417218	0.956	0.747	1.70216e-77	3	Raly	0.209
Hmmr	1.68912e-208	0.416756	0.554	0.081	2.2217e-204	3	Hmmr	0.473
Nudt4	9.82032e-94	0.416479	0.718	0.272	1.29167e-89	3	Nudt4	0.446
E2f8	1.25992e-168	0.416426	0.519	0.094	1.65717e-164	3	E2f8	0.425
Pkmyt1	1.16726e-204	0.415564	0.554	0.088	1.5353e-200	3	Pkmyt1	0.466
Mapre1	1.02201e-68	0.414263	0.872	0.528	1.34425e-64	3	Mapre1	0.344
Ckap2l	1.2719e-218	0.413846	0.506	0.064	1.67293e-214	3	Ckap2l	0.442
Lsm3	9.11132e-78	0.411966	0.845	0.436	1.19841e-73	3	Lsm3	0.409
Pgp	5.32146e-93	0.408762	0.76	0.304	6.99932e-89	3	Pgp	0.456
Fen1	1.13484e-131	0.408285	0.634	0.169	1.49265e-127	3	Fen1	0.465
Hat1.1	1.08101e-79	0.40612	0.721	0.309	1.42185e-75	3	Hat1	0.412
Rcc1	3.89254e-154	0.406011	0.548	0.114	5.11986e-150	3	Rcc1	0.434
Fignl1	6.72396e-197	0.405804	0.497	0.072	8.84403e-193	3	Fignl1	0.425
1810037I17Rik	3.46714e-59	0.404652	0.918	0.687	4.56033e-55	3	1810037I17Rik	0.231
Maz	1.892e-113	0.402816	0.679	0.216	2.48855e-109	3	Maz	0.463
Kif20a	5.60332e-187	0.400467	0.556	0.093	7.37005e-183	3	Kif20a	0.463
Calm3.2	1.78256e-62	0.397303	0.925	0.621	2.3446e-58	3	Calm3	0.304
Smarca5	6.41241e-74	0.395429	0.796	0.4	8.43425e-70	3	Smarca5	0.396
Prim1	4.38158e-167	0.394177	0.512	0.09	5.76309e-163	3	Prim1	0.422
Sptssa.1	6.34114e-63	0.392389	0.931	0.704	8.3405e-59	3	Sptssa	0.227
Rpa3	3.06698e-89	0.391791	0.718	0.282	4.034e-85	3	Rpa3	0.436
Dpy30	2.16921e-73	0.390559	0.78	0.373	2.85316e-69	3	Dpy30	0.407
Rpa1	1.11646e-100	0.390262	0.616	0.198	1.46848e-96	3	Rpa1	0.418
Ptges3	3.96185e-58	0.389904	0.874	0.537	5.21102e-54	3	Ptges3	0.337
Rpia	1.77607e-94	0.387358	0.736	0.283	2.33607e-90	3	Rpia	0.453
Tcf19	2.09657e-146	0.385771	0.51	0.101	2.75762e-142	3	Tcf19	0.409
Trim59	1.22283e-177	0.384217	0.537	0.094	1.60839e-173	3	Trim59	0.443
Kif15	4.93832e-208	0.383281	0.463	0.056	6.49537e-204	3	Kif15	0.407
Rfc4	2.0702e-127	0.382428	0.583	0.147	2.72293e-123	3	Rfc4	0.436
Stub1	2.42089e-73	0.381284	0.798	0.372	3.1842e-69	3	Stub1	0.426
Stra13	2.4045e-59	0.381244	0.874	0.572	3.16264e-55	3	Stra13	0.302
Depdc1a	1.79119e-216	0.381013	0.486	0.059	2.35595e-212	3	Depdc1a	0.427
H1f0	1.96805e-36	0.378215	0.583	0.314	2.58857e-32	3	H1f0	0.269
Fzr1	6.33784e-92	0.378002	0.592	0.193	8.33616e-88	3	Fzr1	0.399
Spag5	1.02211e-239	0.377977	0.439	0.04	1.34438e-235	3	Spag5	0.399
Mcm3.1	7.64654e-109	0.37585	0.599	0.168	1.00575e-104	3	Mcm3	0.431
Sgol2a	1.67262e-260	0.374923	0.506	0.05	2.2e-256	3	Sgol2a	0.456
Oxct1	8.27733e-95	0.373755	0.685	0.247	1.08872e-90	3	Oxct1	0.438
Ilf2	1.01984e-84	0.373144	0.714	0.286	1.3414e-80	3	Ilf2	0.428
Brd8	1.17835e-108	0.372943	0.623	0.187	1.54989e-104	3	Brd8	0.436
Cdkn3.3	3.1335e-117	0.372836	0.648	0.181	4.1215e-113	3	Cdkn3	0.467
Cdk4	5.26534e-54	0.37101	0.75	0.4	6.9255e-50	3	Cdk4	0.35
Rnaseh2c	2.32388e-58	0.370434	0.942	0.683	3.0566e-54	3	Rnaseh2c	0.259
Txn1.1	4.40951e-79	0.370368	0.995	0.947	5.79983e-75	3	Txn1	0.048
Fkbp4	1.83642e-77	0.370012	0.725	0.304	2.41544e-73	3	Fkbp4	0.421
Cdc45	3.96727e-173	0.368423	0.548	0.098	5.21815e-169	3	Cdc45	0.45
Hnrnpd	2.70975e-64	0.368225	0.763	0.359	3.56414e-60	3	Hnrnpd	0.404
Cenph	2.43824e-190	0.366318	0.486	0.07	3.20701e-186	3	Cenph	0.416
Cbfb	5.27761e-63	0.36627	0.798	0.411	6.94164e-59	3	Cbfb	0.387
Sod1	8.10453e-42	0.361471	0.896	0.599	1.06599e-37	3	Sod1	0.297
Snrpe	1.1721e-66	0.360756	0.974	0.869	1.54166e-62	3	Snrpe	0.105
Rbm3.1	3.14383e-89	0.359064	0.998	0.992	4.13508e-85	3	Rbm3	0.006
Dlgap5	5.12668e-182	0.358602	0.479	0.072	6.74313e-178	3	Dlgap5	0.407
Clspn	6.11359e-181	0.356456	0.428	0.056	8.04121e-177	3	Clspn	0.372
Orc6	8.71802e-122	0.35555	0.572	0.145	1.14668e-117	3	Orc6	0.427
Ppil1	7.13614e-101	0.355537	0.627	0.197	9.38616e-97	3	Ppil1	0.43
Cbx1	3.69767e-64	0.35373	0.752	0.363	4.86354e-60	3	Cbx1	0.389
Rbl1	1.09506e-156	0.35272	0.512	0.095	1.44033e-152	3	Rbl1	0.417
Ctcf	1.70952e-80	0.351995	0.656	0.245	2.24853e-76	3	Ctcf	0.411
Tpi1	3.29083e-56	0.351838	0.944	0.671	4.32843e-52	3	Tpi1	0.273
Lsm8	8.30884e-54	0.351134	0.832	0.494	1.09286e-49	3	Lsm8	0.338
Ncapg2	2.02419e-208	0.35105	0.459	0.055	2.66241e-204	3	Ncapg2	0.404
Paics	1.08454e-62	0.350693	0.761	0.361	1.42649e-58	3	Paics	0.4
Hprt	2.09838e-52	0.350592	0.931	0.768	2.76e-48	3	Hprt	0.163
Anln	3.79393e-214	0.347258	0.457	0.052	4.99016e-210	3	Anln	0.405
2700094K13Rik.2	1.69311e-56	0.347006	0.925	0.598	2.22695e-52	3	2700094K13Rik	0.327
U2af1	5.56483e-48	0.345145	0.887	0.629	7.31943e-44	3	U2af1	0.258
Psat1	2.32544e-95	0.344456	0.623	0.201	3.05865e-91	3	Psat1	0.422
Mrpl18	7.42836e-51	0.344071	0.903	0.605	9.77052e-47	3	Mrpl18	0.298
Dazap1	2.38473e-59	0.343261	0.791	0.409	3.13663e-55	3	Dazap1	0.382
Actn4	1.36665e-79	0.342628	0.699	0.279	1.79755e-75	3	Actn4	0.42
Poc1a	1.55725e-167	0.342489	0.515	0.09	2.04825e-163	3	Poc1a	0.425
Sms	9.34263e-74	0.340746	0.645	0.253	1.22884e-69	3	Sms	0.392
Erh.1	4.19776e-52	0.340163	0.949	0.78	5.52132e-48	3	Erh	0.169
G3bp1	3.12149e-55	0.339118	0.831	0.46	4.1057e-51	3	G3bp1	0.371
Ccng2	2.57479e-80	0.338497	0.65	0.241	3.38662e-76	3	Ccng2	0.409
Atp5g2	2.39178e-65	0.336355	0.985	0.912	3.1459e-61	3	Atp5g2	0.073
Rfc2	2.24712e-50	0.335667	0.831	0.485	2.95563e-46	3	Rfc2	0.346
0610010K14Rik	2.33543e-69	0.334734	0.687	0.291	3.07179e-65	3	0610010K14Rik	0.396
Hnrnpf.1	1.32099e-61	0.333833	0.976	0.961	1.7375e-57	3	Hnrnpf	0.015
Fam64a	5.7167e-161	0.333583	0.437	0.066	7.51917e-157	3	Fam64a	0.371
Clic1	7.84771e-82	0.333323	0.993	0.982	1.03221e-77	3	Clic1	0.011
Uba2	8.913e-59	0.332506	0.807	0.425	1.17233e-54	3	Uba2	0.382
Rhno1	1.66239e-113	0.332084	0.53	0.134	2.18654e-109	3	Rhno1	0.396
Nup62	9.31564e-126	0.331119	0.55	0.131	1.22529e-121	3	Nup62	0.419
Bub1	1.7961e-193	0.331091	0.435	0.053	2.36242e-189	3	Bub1	0.382
Kif2c	4.18706e-218	0.330188	0.47	0.052	5.50725e-214	3	Kif2c	0.418
Psmc3	7.46754e-50	0.330023	0.905	0.585	9.82206e-46	3	Psmc3	0.32
Spn	1.0259e-64	0.329038	0.674	0.285	1.34937e-60	3	Spn	0.389
Me2	9.86266e-51	0.327706	0.816	0.471	1.29724e-46	3	Me2	0.345
Vrk1	3.42107e-48	0.327516	0.847	0.531	4.49974e-44	3	Vrk1	0.316
Hdgf	1.85427e-56	0.326883	0.858	0.467	2.43892e-52	3	Hdgf	0.391
Uchl5	3.2063e-68	0.326779	0.696	0.297	4.21725e-64	3	Uchl5	0.399
Cenpq	2.3625e-108	0.326158	0.528	0.139	3.1074e-104	3	Cenpq	0.389
Lgals1.3	6.44869e-47	0.323956	1	0.958	8.48196e-43	3	Lgals1	0.042
Snrpf.1	2.74102e-53	0.323678	0.984	0.838	3.60527e-49	3	Snrpf	0.146
4930579G24Rik	7.96274e-153	0.322387	0.49	0.09	1.04734e-148	3	4930579G24Rik	0.4
Gm10282	2.79666e-114	0.322112	0.49	0.116	3.67844e-110	3	Gm10282	0.374
Ncl	6.26258e-46	0.321036	0.964	0.701	8.23717e-42	3	Ncl	0.263
Mrpl28	2.27317e-49	0.319915	0.838	0.498	2.9899e-45	3	Mrpl28	0.34
Tmem109	1.67125e-51	0.319705	0.791	0.438	2.1982e-47	3	Tmem109	0.353
Bckdk	3.09869e-102	0.318428	0.579	0.168	4.07571e-98	3	Bckdk	0.411
Thoc7	3.16856e-48	0.316932	0.862	0.555	4.16761e-44	3	Thoc7	0.307
Ttk	8.16318e-211	0.316666	0.41	0.04	1.0737e-206	3	Ttk	0.37
Lsm6	1.43506e-46	0.316083	0.9	0.597	1.88754e-42	3	Lsm6	0.303
Ubl4a	2.40758e-72	0.31582	0.663	0.26	3.16669e-68	3	Ubl4a	0.403
Aars	2.10021e-61	0.315545	0.674	0.294	2.76241e-57	3	Aars	0.38
Tra2b	9.96687e-45	0.313892	0.925	0.653	1.31094e-40	3	Tra2b	0.272
Eri1	1.04813e-67	0.313885	0.605	0.234	1.37861e-63	3	Eri1	0.371
Apobec3.1	3.11933e-44	0.312491	0.763	0.431	4.10285e-40	3	Apobec3	0.332
Azin1	9.25216e-61	0.311939	0.668	0.288	1.21694e-56	3	Azin1	0.38
Tubg1	1.37764e-136	0.310094	0.497	0.101	1.81201e-132	3	Tubg1	0.396
Cirbp	3.84817e-55	0.308205	0.745	0.361	5.0615e-51	3	Cirbp	0.384
Rtn3	1.6252e-39	0.30773	0.863	0.586	2.13763e-35	3	Rtn3	0.277
Sf3b2	7.9156e-43	0.306807	0.898	0.684	1.04114e-38	3	Sf3b2	0.214
Ipo5	7.0812e-72	0.303784	0.526	0.18	9.3139e-68	3	Ipo5	0.346
Acadl	3.45939e-56	0.303228	0.683	0.316	4.55013e-52	3	Acadl	0.367
Irf8	2.89916e-38	0.301792	0.967	0.806	3.81327e-34	3	Irf8	0.161
Ddx39b.1	7.88233e-43	0.301293	0.872	0.568	1.03676e-38	3	Ddx39b	0.304
Ssna1	1.44716e-45	0.299193	0.871	0.537	1.90345e-41	3	Ssna1	0.334
Wdr76	9.48561e-111	0.298566	0.412	0.085	1.24764e-106	3	Wdr76	0.327
Ddx39.1	1.68659e-48	0.298438	0.8	0.424	2.21837e-44	3	Ddx39	0.376
Cnih4	1.56533e-39	0.296729	0.865	0.594	2.05888e-35	3	Cnih4	0.271
Nsmce4a	1.02941e-50	0.296397	0.809	0.455	1.35398e-46	3	Nsmce4a	0.354
Arhgap11a	5.10389e-87	0.296208	0.541	0.164	6.71315e-83	3	Arhgap11a	0.377
mt-Co3	2.17445e-44	0.295766	1	1	2.86005e-40	3	mt-Co3	0
Ywhaq	1.50016e-41	0.295136	0.894	0.646	1.97316e-37	3	Ywhaq	0.248
Smchd1	4.2364e-44	0.294968	0.78	0.436	5.57214e-40	3	Smchd1	0.344
Cep55	1.27603e-154	0.294629	0.428	0.065	1.67836e-150	3	Cep55	0.363
Snrpb	1.21033e-54	0.293286	0.991	0.92	1.59194e-50	3	Snrpb	0.071
Siva1	2.92e-31	0.292961	0.842	0.578	3.84068e-27	3	Siva1	0.264
Nrg1	1.23842e-92	0.292741	0.423	0.104	1.6289e-88	3	Nrg1	0.319
Chaf1a	2.76966e-152	0.292242	0.45	0.074	3.64293e-148	3	Chaf1a	0.376
Fam107b	7.802e-42	0.291048	0.876	0.58	1.0262e-37	3	Fam107b	0.296
Prmt1	5.911e-50	0.290661	0.761	0.393	7.77473e-46	3	Prmt1	0.368
Ckap2	2.69297e-114	0.289807	0.412	0.081	3.54207e-110	3	Ckap2	0.331
Matr3	1.10802e-47	0.289591	0.752	0.39	1.45738e-43	3	Matr3	0.362
Snrnp70	3.56408e-46	0.288314	0.774	0.418	4.68783e-42	3	Snrnp70	0.356
Lmf2	6.5471e-119	0.288076	0.437	0.089	8.6114e-115	3	Lmf2	0.348
mt-Nd1	7.3192e-28	0.287331	0.998	0.994	9.62694e-24	3	mt-Nd1	0.004
Haus8	1.59067e-71	0.286149	0.641	0.244	2.0922e-67	3	Haus8	0.397
Faf1	3.76116e-83	0.285886	0.639	0.22	4.94705e-79	3	Faf1	0.419
Trim28	1.81866e-64	0.284923	0.681	0.286	2.39208e-60	3	Trim28	0.395
Nup210	1.84655e-82	0.284884	0.525	0.16	2.42876e-78	3	Nup210	0.365
Topbp1	2.18854e-93	0.284518	0.497	0.136	2.87859e-89	3	Topbp1	0.361
Hsd11b1	5.65156e-64	0.284231	0.424	0.135	7.43349e-60	3	Hsd11b1	0.289
Naa50	3.31521e-50	0.284204	0.729	0.355	4.3605e-46	3	Naa50	0.374
Hist1h2bj	1.56115e-157	0.282949	0.361	0.044	2.05338e-153	3	Hist1h2bj	0.317
Hist2h2ac	3.80962e-160	0.280241	0.375	0.046	5.01079e-156	3	Hist2h2ac	0.329
Suv39h1	2.60749e-119	0.279868	0.417	0.081	3.42963e-115	3	Suv39h1	0.336
Ubald2	4.56551e-32	0.278939	0.862	0.599	6.00502e-28	3	Ubald2	0.263
Luc7l2	7.23768e-37	0.278901	0.905	0.611	9.51972e-33	3	Luc7l2	0.294
Rasgrp2	7.49887e-33	0.278851	0.878	0.615	9.86327e-29	3	Rasgrp2	0.263
Slc43a3	6.64632e-132	0.278686	0.397	0.066	8.74191e-128	3	Slc43a3	0.331
Rnf26	1.7748e-93	0.278283	0.577	0.171	2.33439e-89	3	Rnf26	0.406
Larp7	1.93104e-53	0.278095	0.665	0.296	2.5399e-49	3	Larp7	0.369
Phgdh	3.66038e-103	0.278026	0.361	0.07	4.8145e-99	3	Phgdh	0.291
Cltb	1.69661e-93	0.277086	0.468	0.123	2.23156e-89	3	Cltb	0.345
Cox5a	2.22151e-47	0.276982	0.978	0.91	2.92196e-43	3	Cox5a	0.068
Supt16	1.40362e-43	0.276651	0.559	0.252	1.84618e-39	3	Supt16	0.307
Lrr1	3.3488e-163	0.276098	0.372	0.045	4.40467e-159	3	Lrr1	0.327
Irf2bp2	5.90317e-51	0.276075	0.614	0.268	7.76445e-47	3	Irf2bp2	0.346
Pbrm1	9.59383e-49	0.275912	0.727	0.359	1.26188e-44	3	Pbrm1	0.368
Syncrip	2.61077e-51	0.275551	0.621	0.274	3.43395e-47	3	Syncrip	0.347
Xpo1	5.40323e-62	0.275353	0.57	0.218	7.10687e-58	3	Xpo1	0.352
Arhgef39	2.14437e-182	0.27534	0.397	0.045	2.82049e-178	3	Arhgef39	0.352
Atp5g3.1	6.87205e-36	0.275192	0.942	0.732	9.0388e-32	3	Atp5g3	0.21
Pcbd2	1.55497e-42	0.275017	0.701	0.373	2.04526e-38	3	Pcbd2	0.328
Sephs1	1.85103e-84	0.273471	0.503	0.148	2.43466e-80	3	Sephs1	0.355
Yaf2	1.58789e-87	0.272672	0.525	0.154	2.08855e-83	3	Yaf2	0.371
Nudt5	6.269e-73	0.27254	0.554	0.189	8.24562e-69	3	Nudt5	0.365
Fkbp3	1.8048e-35	0.27211	0.741	0.433	2.37386e-31	3	Fkbp3	0.308
Foxm1	5.12405e-168	0.271605	0.372	0.043	6.73966e-164	3	Foxm1	0.329
Snrnp40	2.05457e-44	0.271322	0.738	0.383	2.70237e-40	3	Snrnp40	0.355
Vdac1	3.40694e-35	0.270812	0.843	0.578	4.48115e-31	3	Vdac1	0.265
Srsf4	6.4896e-57	0.270605	0.645	0.275	8.53577e-53	3	Srsf4	0.37
Pold2	9.7482e-90	0.270477	0.406	0.098	1.28218e-85	3	Pold2	0.308
Ndufab1	1.77435e-37	0.270408	0.787	0.492	2.3338e-33	3	Ndufab1	0.295
Rpgrip1	3.11554e-30	0.27013	0.444	0.213	4.09787e-26	3	Rpgrip1	0.231
Flot2	4.93154e-47	0.270123	0.61	0.282	6.48646e-43	3	Flot2	0.328
Anapc11	5.00555e-37	0.269874	0.809	0.521	6.5838e-33	3	Anapc11	0.288
Klf4	1.628e-31	0.269816	0.889	0.633	2.14131e-27	3	Klf4	0.256
Kpnb1	9.8325e-63	0.269681	0.546	0.202	1.29327e-58	3	Kpnb1	0.344
Cep57	3.30124e-89	0.26961	0.503	0.141	4.34212e-85	3	Cep57	0.362
Cenpk	4.18879e-142	0.268766	0.412	0.066	5.50951e-138	3	Cenpk	0.346
Smarcc1	5.20048e-80	0.267963	0.466	0.136	6.84019e-76	3	Smarcc1	0.33
Hspa14	1.54017e-51	0.267414	0.705	0.334	2.02579e-47	3	Hspa14	0.371
Ndc1	9.48661e-161	0.267329	0.401	0.054	1.24777e-156	3	Ndc1	0.347
Hnrnpl	4.22405e-40	0.266466	0.73	0.389	5.55589e-36	3	Hnrnpl	0.341
Hnrnpul1	2.78896e-37	0.266161	0.785	0.443	3.66832e-33	3	Hnrnpul1	0.342
Apitd1	5.20363e-118	0.265944	0.41	0.079	6.84433e-114	3	Apitd1	0.331
Gpsm2	2.06686e-100	0.265906	0.426	0.096	2.71854e-96	3	Gpsm2	0.33
Ube2e3	9.1781e-41	0.265777	0.698	0.369	1.2072e-36	3	Ube2e3	0.329
Ndufa5	1.59848e-34	0.264172	0.847	0.546	2.10248e-30	3	Ndufa5	0.301
Oip5	2.29628e-198	0.264084	0.357	0.031	3.0203e-194	3	Oip5	0.326
Pds5a	3.36588e-57	0.26366	0.556	0.22	4.42714e-53	3	Pds5a	0.336
Trip13	1.80592e-156	0.26271	0.372	0.047	2.37532e-152	3	Trip13	0.325
Kif4	1.08473e-172	0.261983	0.361	0.039	1.42674e-168	3	Kif4	0.322
Rad51	2.03996e-131	0.261524	0.377	0.06	2.68317e-127	3	Rad51	0.317
Lmnb2	1.07341e-127	0.259991	0.393	0.068	1.41185e-123	3	Lmnb2	0.325
Uqcr10	8.20938e-38	0.259854	0.984	0.863	1.07978e-33	3	Uqcr10	0.121
Gatm	8.38566e-129	0.259816	0.353	0.053	1.10297e-124	3	Gatm	0.3
Mns1	3.0807e-193	0.259658	0.335	0.027	4.05205e-189	3	Mns1	0.308
Odf2	5.14111e-69	0.259081	0.452	0.143	6.7621e-65	3	Odf2	0.309
Rbm8a	6.07324e-36	0.259014	0.925	0.705	7.98813e-32	3	Rbm8a	0.22
Nelfe	1.55652e-71	0.258135	0.526	0.176	2.04729e-67	3	Nelfe	0.35
Serbp1	1.75388e-36	0.257312	0.978	0.887	2.30688e-32	3	Serbp1	0.091
Ect2	1.68614e-163	0.257028	0.397	0.051	2.21778e-159	3	Ect2	0.346
Eif5a.2	4.87436e-42	0.256891	0.996	0.939	6.41125e-38	3	Eif5a	0.057
Ccdc88a	1.21864e-30	0.256163	0.816	0.521	1.60288e-26	3	Ccdc88a	0.295
Timm50	9.20778e-56	0.256129	0.581	0.233	1.2111e-51	3	Timm50	0.348
Ccne1	2.62136e-105	0.255824	0.339	0.06	3.44787e-101	3	Ccne1	0.279
Nmral1	1.86356e-49	0.255017	0.559	0.238	2.45114e-45	3	Nmral1	0.321
Rdx	2.27192e-38	0.254963	0.732	0.39	2.98825e-34	3	Rdx	0.342
Rpa2	1.51213e-54	0.254747	0.481	0.178	1.9889e-50	3	Rpa2	0.303
Atrx	1.66792e-34	0.254361	0.681	0.369	2.19381e-30	3	Atrx	0.312
Sf3b5	3.45968e-33	0.253807	0.931	0.749	4.55052e-29	3	Sf3b5	0.182
Haus5	4.68495e-135	0.253585	0.366	0.055	6.16212e-131	3	Haus5	0.311
Nono	9.69497e-32	0.253446	0.902	0.694	1.27518e-27	3	Nono	0.208
Baz1b	4.87669e-49	0.253297	0.532	0.221	6.41432e-45	3	Baz1b	0.311
BC035044	1.06989e-32	0.253234	0.734	0.425	1.40722e-28	3	BC035044	0.309
Nin	8.96756e-47	0.25296	0.667	0.316	1.1795e-42	3	Nin	0.351
Idh2	5.23011e-38	0.252562	0.683	0.369	6.87916e-34	3	Idh2	0.314
Pola1	5.02843e-117	0.252474	0.341	0.055	6.6139e-113	3	Pola1	0.286
Rdm1	8.07359e-66	0.252259	0.505	0.172	1.06192e-61	3	Rdm1	0.333
Tuba1a	5.03378e-36	0.251844	0.714	0.399	6.62093e-32	3	Tuba1a	0.315
S100a10.2	2.40118e-38	0.251528	0.995	0.949	3.15827e-34	3	S100a10	0.046
Tsen34	1.83205e-53	0.250632	0.658	0.287	2.4097e-49	3	Tsen34	0.371
Eif3m	8.35493e-22	-0.250542	0.86	0.864	1.09892e-17	3	Eif3m	-0.004
Cmtm6	5.29019e-11	-0.25106	0.557	0.566	6.95818e-07	3	Cmtm6	-0.009
Adipor1.1	3.49755e-12	-0.251461	0.727	0.679	4.60033e-08	3	Adipor1	0.048
Itgb2	2.81016e-17	-0.251692	0.845	0.833	3.6962e-13	3	Itgb2	0.012
Evl	1.86979e-09	-0.252355	0.415	0.452	2.45934e-05	3	Evl	-0.037
Taldo1	1.94553e-37	-0.255973	0.967	0.989	2.55895e-33	3	Taldo1	-0.022
Smim4	1.48339e-09	-0.256693	0.501	0.512	1.9511e-05	3	Smim4	-0.011
Cytip	2.24316e-14	-0.25705	0.825	0.8	2.95043e-10	3	Cytip	0.025
Ninj1	1.12817e-10	-0.257105	0.643	0.62	1.48388e-06	3	Ninj1	0.023
Mxd4	1.22317e-15	-0.258399	0.118	0.255	1.60883e-11	3	Mxd4	-0.137
Hck	9.31147e-14	-0.259112	0.719	0.719	1.22474e-09	3	Hck	0
Cst3	4.08112e-72	-0.259142	1	0.999	5.36789e-68	3	Cst3	0.001
Arpc1b	1.53383e-70	-0.259694	1	0.999	2.01745e-66	3	Arpc1b	0.001
Calr	2.01478e-12	-0.259727	0.832	0.778	2.65004e-08	3	Calr	0.054
Tmem106a	1.51672e-11	-0.260114	0.217	0.313	1.99495e-07	3	Tmem106a	-0.096
Tmem50a	2.5621e-24	-0.260293	0.911	0.922	3.36993e-20	3	Tmem50a	-0.011
2700060E02Rik	6.2342e-21	-0.260295	0.851	0.826	8.19984e-17	3	2700060E02Rik	0.025
Bin2	1.24329e-21	-0.260931	0.854	0.846	1.6353e-17	3	Bin2	0.008
Atox1	7.29683e-36	-0.261375	0.985	0.975	9.59752e-32	3	Atox1	0.01
Rnf114	1.05497e-09	-0.261415	0.39	0.44	1.3876e-05	3	Rnf114	-0.05
Lipa	1.50594e-09	-0.261923	0.486	0.505	1.98077e-05	3	Lipa	-0.019
Spi1	2.26422e-32	-0.262739	0.969	0.96	2.97813e-28	3	Spi1	0.009
Ms4a4c	4.10297e-11	-0.263235	0.945	0.948	5.39664e-07	3	Ms4a4c	-0.003
Tprgl	3.17752e-11	-0.263406	0.534	0.552	4.17939e-07	3	Tprgl	-0.018
Unc93b1	2.77115e-25	-0.264539	0.925	0.934	3.64489e-21	3	Unc93b1	-0.009
Zeb2	2.72334e-22	-0.265152	0.92	0.908	3.58201e-18	3	Zeb2	0.012
Mettl9	6.6487e-11	-0.266424	0.536	0.548	8.74504e-07	3	Mettl9	-0.012
Uqcrh	9.87359e-39	-0.266574	0.984	0.984	1.29867e-34	3	Uqcrh	0
Paip2	6.93979e-15	-0.267153	0.681	0.67	9.1279e-11	3	Paip2	0.011
Dusp3	4.21306e-11	-0.267763	0.231	0.331	5.54144e-07	3	Dusp3	-0.1
Cstb.1	1.12119e-18	-0.267997	0.852	0.831	1.4747e-14	3	Cstb	0.021
Myd88	3.46075e-12	-0.268688	0.383	0.445	4.55193e-08	3	Myd88	-0.062
Adssl1	2.18677e-13	-0.268919	0.705	0.681	2.87626e-09	3	Adssl1	0.024
Comt	3.67125e-12	-0.269262	0.515	0.538	4.82879e-08	3	Comt	-0.023
1600010M07Rik	1.28543e-14	-0.27031	0.169	0.297	1.69072e-10	3	1600010M07Rik	-0.128
P2ry6	6.81779e-17	-0.271214	0.137	0.28	8.96743e-13	3	P2ry6	-0.143
Eef2	2.23122e-53	-0.271743	0.998	0.997	2.93472e-49	3	Eef2	0.001
Fcer1g	3.16014e-85	-0.271917	1	0.999	4.15654e-81	3	Fcer1g	0.001
9930111J21Rik2	5.41459e-11	-0.271927	0.486	0.517	7.12181e-07	3	9930111J21Rik2	-0.031
Dusp22	4.70658e-11	-0.272091	0.437	0.478	6.19057e-07	3	Dusp22	-0.041
Slfn2	3.49138e-27	-0.274774	0.962	0.95	4.59222e-23	3	Slfn2	0.012
Tpd52	2.80297e-20	-0.275481	0.907	0.881	3.68675e-16	3	Tpd52	0.026
Gsto1	4.2445e-12	-0.276754	0.667	0.658	5.58279e-08	3	Gsto1	0.009
Neurl3	1.86487e-18	-0.276893	0.089	0.239	2.45287e-14	3	Neurl3	-0.15
H2-DMb1	3.73733e-05	-0.277571	0.543	0.513	0.491571	3	H2-DMb1	0.03
Mafb	1.7951e-10	-0.278016	0.138	0.242	2.36109e-06	3	Mafb	-0.104
Fgr.1	3.54119e-12	-0.27817	0.53	0.558	4.65773e-08	3	Fgr	-0.028
Rpl9	5.65389e-86	-0.278553	1	1	7.43656e-82	3	Rpl9	0
Cd300lb	2.95795e-12	-0.278622	0.319	0.406	3.89059e-08	3	Cd300lb	-0.087
Capg.2	8.68974e-26	-0.278629	0.965	0.945	1.14296e-21	3	Capg	0.02
Plek	1.73072e-11	-0.278849	0.266	0.357	2.27642e-07	3	Plek	-0.091
Fth1.1	4.18644e-49	-0.278858	0.993	0.999	5.50642e-45	3	Fth1	-0.006
Mpeg1	1.70862e-23	-0.2789	0.953	0.926	2.24735e-19	3	Mpeg1	0.027
S100a6.1	2.03317e-60	-0.279188	1	1	2.67423e-56	3	S100a6	0
Marcks.1	1.78715e-07	-0.280306	0.228	0.292	0.00235064	3	Marcks	-0.064
Ptpro	4.50598e-14	-0.281353	0.652	0.652	5.92672e-10	3	Ptpro	0
Supt4a	7.60987e-24	-0.281719	0.851	0.831	1.00093e-19	3	Supt4a	0.02
Sh3bgrl	1.06187e-17	-0.282892	0.732	0.723	1.39668e-13	3	Sh3bgrl	0.009
Camkk2	1.02933e-17	-0.284564	0.763	0.751	1.35388e-13	3	Camkk2	0.012
Rbks	4.97143e-10	-0.285156	0.519	0.532	6.53893e-06	3	Rbks	-0.013
Ctsb	3.52861e-37	-0.285199	0.974	0.979	4.64118e-33	3	Ctsb	-0.005
Rpl10	3.08806e-109	-0.286361	1	1	4.06173e-105	3	Rpl10	0
Tsc22d3	1.36422e-11	-0.286773	0.687	0.652	1.79436e-07	3	Tsc22d3	0.035
Ssh2.1	1.07267e-10	-0.286944	0.448	0.482	1.41088e-06	3	Ssh2	-0.034
Clec12a	2.77708e-22	-0.287338	0.869	0.853	3.65269e-18	3	Clec12a	0.016
Ptpn1	1.8582e-19	-0.2888	0.763	0.753	2.44409e-15	3	Ptpn1	0.01
Lgmn.1	1.56317e-08	-0.288955	0.344	0.382	0.000205604	3	Lgmn	-0.038
Prdx5	7.92436e-45	-0.28951	0.991	0.993	1.04229e-40	3	Prdx5	-0.002
Pyhin1	6.44639e-06	-0.290785	0.701	0.64	0.0847893	3	Pyhin1	0.061
Cyth4	1.55716e-16	-0.291143	0.536	0.581	2.04813e-12	3	Cyth4	-0.045
Nxpe4.1	3.73603e-13	-0.29199	0.177	0.291	4.91399e-09	3	Nxpe4	-0.114
Plin2	4.72703e-18	-0.292057	0.712	0.724	6.21746e-14	3	Plin2	-0.012
Zfp36	3.53332e-15	-0.292614	0.716	0.702	4.64738e-11	3	Zfp36	0.014
Cebpa	6.88033e-14	-0.293442	0.417	0.482	9.04969e-10	3	Cebpa	-0.065
Pkib	2.34543e-11	-0.293878	0.313	0.388	3.08494e-07	3	Pkib	-0.075
Ppt1.1	1.13873e-14	-0.294339	0.568	0.586	1.49777e-10	3	Ppt1	-0.018
Apbb1ip	3.20392e-18	-0.294424	0.752	0.738	4.21411e-14	3	Apbb1ip	0.014
Btf3	5.00765e-63	-0.294589	0.967	0.993	6.58657e-59	3	Btf3	-0.026
Sp100	1.5555e-13	-0.295007	0.791	0.741	2.04594e-09	3	Sp100	0.05
Dusp6.1	1.07821e-09	-0.296189	0.18	0.27	1.41817e-05	3	Dusp6	-0.09
Itga4	3.99534e-14	-0.297406	0.503	0.551	5.25508e-10	3	Itga4	-0.048
Il10ra	6.06884e-13	-0.300362	0.248	0.346	7.98234e-09	3	Il10ra	-0.098
Klf13	3.46017e-20	-0.302885	0.791	0.807	4.55116e-16	3	Klf13	-0.016
Rps27	1.62281e-118	-0.305805	1	1	2.13449e-114	3	Rps27	0
Cd84	7.27127e-15	-0.308048	0.556	0.593	9.5639e-11	3	Cd84	-0.037
Adgre5.1	7.83881e-15	-0.308329	0.698	0.676	1.03104e-10	3	Adgre5	0.022
Pla2g7.2	7.93978e-13	-0.30881	0.082	0.196	1.04432e-08	3	Pla2g7	-0.114
Arl5c	3.55863e-13	-0.309023	0.454	0.499	4.68067e-09	3	Arl5c	-0.045
Bnip3l	3.62846e-23	-0.309705	0.78	0.785	4.77251e-19	3	Bnip3l	-0.005
Lyn	1.00167e-26	-0.310338	0.885	0.865	1.3175e-22	3	Lyn	0.02
Itgam	1.85183e-15	-0.311518	0.521	0.568	2.43572e-11	3	Itgam	-0.047
Laptm5	2.2542e-49	-0.31265	0.976	0.976	2.96494e-45	3	Laptm5	0
Bst2	7.53541e-10	-0.3136	0.676	0.657	9.91133e-06	3	Bst2	0.019
Map1lc3b	7.13359e-34	-0.313904	0.887	0.881	9.3828e-30	3	Map1lc3b	0.006
Mcl1.1	5.06499e-18	-0.314064	0.585	0.632	6.66198e-14	3	Mcl1	-0.047
Trim30a	2.12183e-12	-0.31536	0.464	0.525	2.79084e-08	3	Trim30a	-0.061
Irgm1	5.56756e-12	-0.318831	0.226	0.325	7.32301e-08	3	Irgm1	-0.099
Rps27rt	4.21091e-47	-0.319002	0.974	0.973	5.53861e-43	3	Rps27rt	0.001
Eif3f	7.4306e-64	-0.31963	0.984	0.992	9.77347e-60	3	Eif3f	-0.008
Xaf1	1.12035e-12	-0.319814	0.29	0.379	1.47359e-08	3	Xaf1	-0.089
Ogt	3.43115e-17	-0.320579	0.454	0.533	4.51299e-13	3	Ogt	-0.079
Cd180	2.10769e-18	-0.322288	0.264	0.402	2.77225e-14	3	Cd180	-0.138
Idh1	2.46276e-23	-0.324154	0.8	0.795	3.23927e-19	3	Idh1	0.005
Nadk.1	1.05896e-21	-0.324307	0.763	0.77	1.39285e-17	3	Nadk	-0.007
Tnfrsf1b.1	9.68878e-16	-0.326164	0.413	0.488	1.27437e-11	3	Tnfrsf1b	-0.075
Lyz1.1	3.54054e-08	-0.330005	0.452	0.465	0.000465687	3	Lyz1	-0.013
Emilin2	9.80014e-29	-0.331023	0.78	0.802	1.28901e-24	3	Emilin2	-0.022
Susd3.1	1.31781e-18	-0.33128	0.63	0.65	1.73331e-14	3	Susd3	-0.02
AI662270	1.00338e-24	-0.331945	0.76	0.75	1.31975e-20	3	AI662270	0.01
Cd52	3.86799e-106	-0.333596	1	0.999	5.08756e-102	3	Cd52	0.001
Snap23	6.6797e-18	-0.33507	0.386	0.474	8.7858e-14	3	Snap23	-0.088
Itm2c	3.9444e-21	-0.33699	0.556	0.611	5.18807e-17	3	Itm2c	-0.055
Rap1b	3.80217e-38	-0.339593	0.914	0.931	5.00099e-34	3	Rap1b	-0.017
Mpp1	2.79397e-21	-0.341558	0.523	0.587	3.67491e-17	3	Mpp1	-0.064
Tlr2	1.40354e-18	-0.344287	0.222	0.361	1.84607e-14	3	Tlr2	-0.139
Hmox1	8.44947e-19	-0.346126	0.281	0.417	1.11136e-14	3	Hmox1	-0.136
Ms4a8a	1.0199e-16	-0.346811	0.459	0.541	1.34148e-12	3	Ms4a8a	-0.082
Igsf6.1	7.47648e-27	-0.348659	0.849	0.833	9.83382e-23	3	Igsf6	0.016
Cyp4f18	3.42911e-17	-0.349117	0.599	0.631	4.5103e-13	3	Cyp4f18	-0.032
Lilrb4a	5.92809e-23	-0.349167	0.769	0.789	7.79722e-19	3	Lilrb4a	-0.02
Hspa5	1.76996e-21	-0.349317	0.719	0.726	2.32803e-17	3	Hspa5	-0.007
Nupr1.1	2.89223e-19	-0.349717	0.477	0.554	3.80415e-15	3	Nupr1	-0.077
Il17ra	1.22287e-24	-0.351243	0.648	0.7	1.60844e-20	3	Il17ra	-0.052
Gdpd3	4.48356e-16	-0.353019	0.29	0.399	5.89722e-12	3	Gdpd3	-0.109
Ftl1	1.93742e-141	-0.353632	1	1	2.54828e-137	3	Ftl1	0
Gm2a	4.84878e-39	-0.354031	0.962	0.961	6.3776e-35	3	Gm2a	0.001
H2-K1.1	1.34296e-31	-0.355906	0.947	0.942	1.76639e-27	3	H2-K1	0.005
S100a4	1.19329e-77	-0.357066	1	0.997	1.56953e-73	3	S100a4	0.003
Metrnl.1	1.11963e-19	-0.357642	0.211	0.361	1.47265e-15	3	Metrnl	-0.15
Fam174a	2.79113e-23	-0.358935	0.63	0.662	3.67117e-19	3	Fam174a	-0.032
Sema4d	6.22788e-22	-0.359159	0.24	0.396	8.19153e-18	3	Sema4d	-0.156
Adgre1.1	5.92976e-18	-0.359382	0.406	0.496	7.79941e-14	3	Adgre1	-0.09
AI839979	4.69747e-25	-0.360356	0.78	0.784	6.17859e-21	3	AI839979	-0.004
Mgst1.1	4.21144e-43	-0.362794	0.934	0.958	5.53931e-39	3	Mgst1	-0.024
Abi3.1	3.34081e-26	-0.368341	0.055	0.244	4.39417e-22	3	Abi3	-0.189
Sat1.1	2.2179e-47	-0.372452	0.98	0.982	2.91721e-43	3	Sat1	-0.002
AI607873	1.85782e-15	-0.37295	0.408	0.495	2.44359e-11	3	AI607873	-0.087
H2-D1.1	5.05961e-75	-0.373335	1	0.999	6.65491e-71	3	H2-D1	0.001
Ptprc.1	7.69804e-30	-0.37453	0.845	0.844	1.01252e-25	3	Ptprc	0.001
Laptm4a	5.59631e-40	-0.374574	0.878	0.892	7.36083e-36	3	Laptm4a	-0.014
Msrb1	4.50512e-69	-0.375929	0.996	0.993	5.92558e-65	3	Msrb1	0.003
Smim14	1.1751e-30	-0.376008	0.596	0.674	1.54561e-26	3	Smim14	-0.078
Ifit3.2	1.39276e-08	-0.377158	0.044	0.12	0.00018319	3	Ifit3	-0.076
Ifngr1.1	3.20656e-28	-0.377749	0.891	0.88	4.21759e-24	3	Ifngr1	0.011
Apobec1.1	2.2186e-20	-0.377908	0.377	0.49	2.91813e-16	3	Apobec1	-0.113
Zfos1.1	7.44433e-21	-0.37991	0.619	0.645	9.79153e-17	3	Zfos1	-0.026
Pou2f2.1	1.57745e-19	-0.381387	0.463	0.556	2.07482e-15	3	Pou2f2	-0.093
Hopx.1	9.52726e-22	-0.383068	0.528	0.597	1.25312e-17	3	Hopx	-0.069
Gltscr2	1.50419e-52	-0.388381	0.927	0.932	1.97846e-48	3	Gltscr2	-0.005
Gm5150.1	5.64477e-21	-0.388611	0.171	0.332	7.42456e-17	3	Gm5150	-0.161
Rsrp1	3.16912e-60	-0.389571	0.973	0.98	4.16834e-56	3	Rsrp1	-0.007
Phf11b	7.35615e-14	-0.391854	0.213	0.325	9.67554e-10	3	Phf11b	-0.112
Tnfaip8l2	2.63609e-41	-0.391983	0.829	0.841	3.46725e-37	3	Tnfaip8l2	-0.012
Hacd4	3.78176e-31	-0.39595	0.679	0.741	4.97415e-27	3	Hacd4	-0.062
Slfn5	1.65834e-30	-0.395981	0.049	0.263	2.18121e-26	3	Slfn5	-0.214
Mnda.1	5.78183e-10	-0.398977	0.683	0.643	7.60484e-06	3	Mnda	0.04
Lrp1.1	5.14151e-26	-0.398993	0.26	0.427	6.76263e-22	3	Lrp1	-0.167
Eif3e	3.53204e-60	-0.402867	0.903	0.932	4.6457e-56	3	Eif3e	-0.029
Tyrobp	7.35934e-170	-0.406422	1	0.999	9.67974e-166	3	Tyrobp	0.001
Cd177.2	8.70549e-15	-0.407235	0.545	0.591	1.14503e-10	3	Cd177	-0.046
Ctsa.1	8.45558e-34	-0.408632	0.798	0.801	1.11216e-29	3	Ctsa	-0.003
Cd302	3.16517e-32	-0.412316	0.648	0.711	4.16314e-28	3	Cd302	-0.063
B2m.1	3.05832e-108	-0.414854	0.998	1	4.02261e-104	3	B2m	-0.002
Prr13	5.05384e-42	-0.415965	0.811	0.84	6.64732e-38	3	Prr13	-0.029
Klra2.1	1.18959e-20	-0.416409	0.386	0.497	1.56467e-16	3	Klra2	-0.111
Ifi203	2.53545e-21	-0.424599	0.632	0.666	3.33487e-17	3	Ifi203	-0.034
Arl6ip5	4.96091e-56	-0.424619	0.812	0.873	6.52509e-52	3	Arl6ip5	-0.061
Tcp11l2	3.31766e-42	-0.429244	0.069	0.341	4.36371e-38	3	Tcp11l2	-0.272
H2-DMa	7.88428e-42	-0.430735	0.801	0.831	1.03702e-37	3	H2-DMa	-0.03
Alox5ap	5.05404e-104	-0.431701	0.989	0.996	6.64758e-100	3	Alox5ap	-0.007
Csf1r.1	1.39803e-29	-0.43423	0.723	0.748	1.83883e-25	3	Csf1r	-0.025
Tmcc1.1	6.96914e-41	-0.436998	0.789	0.851	9.16651e-37	3	Tmcc1	-0.062
Clec2i	1.10816e-21	-0.440141	0.266	0.418	1.45757e-17	3	Clec2i	-0.152
Mndal	6.43766e-27	-0.447141	0.732	0.761	8.46745e-23	3	Mndal	-0.029
Oasl2.1	1.70075e-22	-0.4472	0.107	0.282	2.23699e-18	3	Oasl2	-0.175
Ifi47.1	5.52889e-16	-0.447385	0.275	0.394	7.27215e-12	3	Ifi47	-0.119
Gsn	6.47623e-31	-0.447619	0.403	0.554	8.51818e-27	3	Gsn	-0.151
Ier5.1	4.63697e-29	-0.44878	0.612	0.675	6.09901e-25	3	Ier5	-0.063
BC028528.1	2.48827e-33	-0.453372	0.552	0.65	3.27283e-29	3	BC028528	-0.098
Npc2.1	1.40158e-116	-0.453533	0.998	0.998	1.8435e-112	3	Npc2	0
Ncf2	2.53149e-62	-0.454365	0.878	0.909	3.32967e-58	3	Ncf2	-0.031
Lst1.1	5.74087e-61	-0.464157	0.969	0.975	7.55097e-57	3	Lst1	-0.006
Cox7a2l	1.1289e-85	-0.464721	0.951	0.973	1.48484e-81	3	Cox7a2l	-0.022
Lpl.1	2.74888e-13	-0.465543	0.2	0.313	3.6156e-09	3	Lpl	-0.113
Zbp1	2.93674e-22	-0.469054	0.426	0.526	3.86269e-18	3	Zbp1	-0.1
Rnase6	1.01344e-45	-0.47043	0.678	0.775	1.33298e-41	3	Rnase6	-0.097
Fxyd5.1	9.43248e-98	-0.477538	0.985	0.994	1.24065e-93	3	Fxyd5	-0.009
AB124611.1	1.32756e-54	-0.477973	0.798	0.851	1.74614e-50	3	AB124611	-0.053
Epsti1	4.48477e-38	-0.479	0.636	0.708	5.89882e-34	3	Epsti1	-0.072
Sepw1.1	1.37254e-38	-0.479306	0.643	0.727	1.8053e-34	3	Sepw1	-0.084
Cd53	3.48566e-82	-0.484538	0.922	0.963	4.58468e-78	3	Cd53	-0.041
Fcgr1	1.43452e-19	-0.485988	0.321	0.439	1.88682e-15	3	Fcgr1	-0.118
Cybb.2	1.60819e-71	-0.486633	0.98	0.984	2.11526e-67	3	Cybb	-0.004
Smpdl3a.2	3.31823e-67	-0.491189	0.954	0.973	4.36447e-63	3	Smpdl3a	-0.019
Irf7.1	4.60101e-16	-0.493291	0.352	0.447	6.0517e-12	3	Irf7	-0.095
Cdk2ap2.1	2.63693e-48	-0.49375	0.891	0.925	3.46835e-44	3	Cdk2ap2	-0.034
Lyz2.2	1.89756e-135	-0.498347	1	1	2.49587e-131	3	Lyz2	0
Cx3cr1.1	1.28665e-37	-0.498773	0.362	0.571	1.69233e-33	3	Cx3cr1	-0.209
Rgs2.1	1.82655e-60	-0.502063	0.931	0.943	2.40247e-56	3	Rgs2	-0.012
Ms4a6b	5.53636e-44	-0.504452	0.84	0.878	7.28197e-40	3	Ms4a6b	-0.038
Isg15.2	1.49237e-11	-0.513783	0.18	0.288	1.96291e-07	3	Isg15	-0.108
AF251705.2	7.83435e-36	-0.514141	0.14	0.382	1.03045e-31	3	AF251705	-0.242
Fyb.1	4.09652e-44	-0.517349	0.627	0.752	5.38816e-40	3	Fyb	-0.125
Evi2a	3.54496e-53	-0.522142	0.663	0.775	4.66269e-49	3	Evi2a	-0.112
Lsp1	4.73728e-134	-0.53024	0.995	0.997	6.23095e-130	3	Lsp1	-0.002
Ifitm2.1	2.08477e-105	-0.544478	0.978	0.993	2.7421e-101	3	Ifitm2	-0.015
Tmem176b.2	4.40952e-11	-0.554079	0.306	0.395	5.79984e-07	3	Tmem176b	-0.089
Serp1	2.80994e-91	-0.556339	0.907	0.959	3.69592e-87	3	Serp1	-0.052
H2-T23	1.3682e-64	-0.558301	0.783	0.861	1.7996e-60	3	H2-T23	-0.078
Fcgr3.1	1.45374e-74	-0.567464	0.776	0.875	1.9121e-70	3	Fcgr3	-0.099
Rtp4.2	1.0344e-29	-0.570183	0.078	0.291	1.36055e-25	3	Rtp4	-0.213
Cd300a.1	4.9079e-66	-0.57644	0.707	0.82	6.45536e-62	3	Cd300a	-0.113
Btg1.1	2.21979e-72	-0.579716	0.903	0.954	2.91969e-68	3	Btg1	-0.051
Ifitm3.1	5.22489e-139	-0.596251	1	0.999	6.8723e-135	3	Ifitm3	0.001
Ypel3.2	1.22653e-59	-0.60153	0.654	0.777	1.61325e-55	3	Ypel3	-0.123
Ifi204	9.27978e-36	-0.625177	0.614	0.708	1.22057e-31	3	Ifi204	-0.094
Ccl9	2.25817e-81	-0.629888	0.911	0.965	2.97017e-77	3	Ccl9	-0.054
Ly86	4.64551e-105	-0.635098	0.88	0.942	6.11023e-101	3	Ly86	-0.062
Ccr2.1	5.17461e-113	-0.64078	0.985	0.993	6.80616e-109	3	Ccr2	-0.008
Plac8.2	2.46025e-104	-0.651781	0.984	0.999	3.23597e-100	3	Plac8	-0.015
Sepp1.1	4.55591e-74	-0.665873	0.663	0.822	5.99239e-70	3	Sepp1	-0.159
Sirpb1b.2	2.3397e-48	-0.666814	0.26	0.513	3.07741e-44	3	Sirpb1b	-0.253
Junb.1	7.26231e-75	-0.673568	0.716	0.848	9.55211e-71	3	Junb	-0.132
Txnip.1	8.35261e-75	-0.678231	0.608	0.773	1.09862e-70	3	Txnip	-0.165
Plbd1.1	3.45688e-74	-0.682759	0.636	0.804	4.54683e-70	3	Plbd1	-0.168
Srgn.2	8.92264e-56	-0.688093	0.517	0.686	1.17359e-51	3	Srgn	-0.169
Hpgd.2	5.47863e-28	-0.697405	0.138	0.338	7.20604e-24	3	Hpgd	-0.2
Gm9733.2	5.05281e-37	-0.697705	0.408	0.558	6.64596e-33	3	Gm9733	-0.15
Ifi27l2a.1	6.84733e-42	-0.712857	0.893	0.919	9.00629e-38	3	Ifi27l2a	-0.026
Slfn1	3.98351e-59	-0.718202	0.29	0.571	5.23952e-55	3	Slfn1	-0.281
Clec4a1.1	2.72059e-86	-0.757724	0.53	0.765	3.57839e-82	3	Clec4a1	-0.235
Samhd1.1	1.97008e-111	-0.76388	0.867	0.942	2.59125e-107	3	Samhd1	-0.075
Klf2.1	2.47491e-92	-0.781761	0.652	0.833	3.25525e-88	3	Klf2	-0.181
Gngt2.2	2.12075e-39	-0.824919	0.29	0.5	2.78942e-35	3	Gngt2	-0.21
Ctss.1	3.5822e-164	-0.826015	0.987	0.995	4.71167e-160	3	Ctss	-0.008
Ccl6.2	2.83022e-113	-0.861509	0.902	0.972	3.72258e-109	3	Ccl6	-0.07
Clec4a3.1	3.43646e-112	-0.964088	0.492	0.784	4.51997e-108	3	Clec4a3	-0.292
Ifitm6.2	2.13931e-157	-0.974361	0.891	0.967	2.81383e-153	3	Ifitm6	-0.076
Sirpb1c.2	2.92321e-78	-1.05584	0.297	0.626	3.8449e-74	3	Sirpb1c	-0.329
Wfdc17.2	2.60384e-134	-1.12816	0.862	0.954	3.42484e-130	3	Wfdc17	-0.092
Apoe.3	4.51909e-36	-1.73445	0.616	0.67	5.94396e-32	3	Apoe	-0.054
Cd74.3	2.12602e-24	-1.73617	0.319	0.466	2.79636e-20	3	Cd74	-0.147
Ccnb2.4	3.75566e-294	1.28281	0.952	0.265	4.93982e-290	4	Ccnb2	0.687
Cenpa.4	2.88005e-157	0.989465	0.829	0.312	3.78814e-153	4	Cenpa	0.517
Hmgb2.4	8.05694e-149	0.908882	1	0.978	1.05973e-144	4	Hmgb2	0.022
Cdkn3.4	3.95327e-153	0.785905	0.662	0.184	5.19973e-149	4	Cdkn3	0.478
Hmgn2.4	2.29213e-134	0.761337	0.98	0.496	3.01484e-130	4	Hmgn2	0.484
H2afv.4	7.15263e-138	0.732814	0.988	0.645	9.40785e-134	4	H2afv	0.343
Cks1b.4	4.7452e-125	0.707305	0.817	0.315	6.24136e-121	4	Cks1b	0.502
S100a10.3	1.87001e-165	0.676647	1	0.949	2.45963e-161	4	S100a10	0.051
Anp32e.4	2.16378e-115	0.654392	0.913	0.478	2.84602e-111	4	Anp32e	0.435
2700094K13Rik.3	5.66516e-102	0.636179	0.918	0.602	7.45139e-98	4	2700094K13Rik	0.316
Lsm5.3	1.43185e-101	0.629296	0.934	0.671	1.88332e-97	4	Lsm5	0.263
Hmgb1.4	3.64284e-122	0.628187	1	0.904	4.79143e-118	4	Hmgb1	0.096
Hist1h2bc.2	6.09262e-101	0.604362	0.588	0.197	8.01362e-97	4	Hist1h2bc	0.391
Hsp90b1.1	1.29462e-88	0.589585	0.946	0.755	1.70282e-84	4	Hsp90b1	0.191
H2afz.3	3.0785e-152	0.565054	1	0.998	4.04915e-148	4	H2afz	0.002
Ptms.1	8.34564e-66	0.563827	0.7	0.372	1.0977e-61	4	Ptms	0.328
Lmnb1.4	3.59638e-80	0.55342	0.835	0.413	4.73031e-76	4	Lmnb1	0.422
Cdc20.4	3.80624e-42	0.549567	0.396	0.165	5.00634e-38	4	Cdc20	0.231
Cdca3.4	2.88602e-93	0.546743	0.7	0.257	3.79598e-89	4	Cdca3	0.443
Cdca8.4	9.74183e-83	0.519152	0.64	0.232	1.28134e-78	4	Cdca8	0.408
Dynll1	1.56827e-80	0.504192	0.982	0.905	2.06275e-76	4	Dynll1	0.077
Birc5.4	3.64068e-73	0.495207	0.722	0.301	4.78859e-69	4	Birc5	0.421
Rdm1.1	5.11969e-90	0.482368	0.523	0.173	6.73392e-86	4	Rdm1	0.35
Hspa5.1	2.99876e-54	0.473903	0.881	0.71	3.94427e-50	4	Hspa5	0.171
Calm3.3	1.77314e-62	0.471509	0.889	0.627	2.33221e-58	4	Calm3	0.262
Ran.4	1.07092e-70	0.470018	0.97	0.764	1.40858e-66	4	Ran	0.206
Fam96a	1.31776e-87	0.461993	0.98	0.918	1.73324e-83	4	Fam96a	0.062
Hnrnpa2b1.3	6.89545e-90	0.457587	0.99	0.95	9.06958e-86	4	Hnrnpa2b1	0.04
Calm1.2	5.26206e-109	0.451005	1	0.986	6.92119e-105	4	Calm1	0.014
Nucks1.4	6.95992e-56	0.449404	0.658	0.322	9.15439e-52	4	Nucks1	0.336
Fabp5.3	2.22932e-49	0.449101	0.847	0.562	2.93223e-45	4	Fabp5	0.285
Ptma.4	1.33768e-95	0.447933	1	0.997	1.75945e-91	4	Ptma	0.003
Fdps.2	6.42185e-50	0.437327	0.567	0.29	8.44666e-46	4	Fdps	0.277
Lgals1.4	9.79096e-69	0.433971	1	0.959	1.2878e-64	4	Lgals1	0.041
Ppia.3	7.07354e-103	0.432116	1	0.999	9.30383e-99	4	Ppia	0.001
Hp1bp3	3.39936e-56	0.419237	0.602	0.293	4.47117e-52	4	Hp1bp3	0.309
Fkbp2.1	6.36691e-58	0.418875	0.871	0.604	8.37439e-54	4	Fkbp2	0.267
Ddx39.2	7.267e-49	0.41018	0.728	0.435	9.55829e-45	4	Ddx39	0.293
Sec11c	2.54673e-57	0.406137	0.958	0.856	3.34971e-53	4	Sec11c	0.102
Emp3	1.12687e-94	0.406024	0.998	0.98	1.48218e-90	4	Emp3	0.018
Knstrn.3	2.60335e-51	0.405629	0.533	0.241	3.42418e-47	4	Knstrn	0.292
Ssr2.1	6.02697e-47	0.404716	0.841	0.635	7.92727e-43	4	Ssr2	0.206
Cks2.4	4.04725e-22	0.402336	0.688	0.499	5.32335e-18	4	Cks2	0.189
Vimp	1.31931e-41	0.396981	0.767	0.537	1.73529e-37	4	Vimp	0.23
S100a13.1	5.08367e-51	0.385253	0.962	0.834	6.68656e-47	4	S100a13	0.128
Lbr.2	3.71768e-41	0.382526	0.897	0.771	4.88987e-37	4	Lbr	0.126
Manf	1.07846e-34	0.381836	0.746	0.532	1.41849e-30	4	Manf	0.214
Spcs2	6.16867e-43	0.377149	0.905	0.773	8.11365e-39	4	Spcs2	0.132
Crip1.2	1.31818e-122	0.372569	1	0.999	1.73381e-118	4	Crip1	0.001
Eif5a.3	1.51435e-67	0.37101	0.996	0.939	1.99182e-63	4	Eif5a	0.057
Cwc15	2.69698e-40	0.361836	0.877	0.714	3.54734e-36	4	Cwc15	0.163
Ass1.3	1.63377e-35	0.36011	0.712	0.439	2.14889e-31	4	Ass1	0.273
Cfp.2	5.51405e-38	0.357527	0.917	0.737	7.25263e-34	4	Cfp	0.18
Cd24a.2	7.62177e-34	0.351577	0.527	0.287	1.00249e-29	4	Cd24a	0.24
Atp5b.1	8.27099e-60	0.350991	0.99	0.949	1.08788e-55	4	Atp5b	0.041
Lgals3	3.11408e-118	0.34836	1	0.999	4.09595e-114	4	Lgals3	0.001
Rnaseh2c.1	2.93661e-36	0.348164	0.869	0.692	3.86253e-32	4	Rnaseh2c	0.177
Capg.3	1.18392e-54	0.347092	0.982	0.944	1.55721e-50	4	Capg	0.038
Txn1.2	1.46575e-57	0.344323	0.992	0.948	1.9279e-53	4	Txn1	0.044
Cacybp	1.19828e-32	0.341262	0.712	0.495	1.57609e-28	4	Cacybp	0.217
Hdgf.1	1.54896e-29	0.338212	0.71	0.485	2.03734e-25	4	Hdgf	0.225
Vim.1	5.73873e-81	0.334745	1	0.994	7.54815e-77	4	Vim	0.006
Psmd14	7.56154e-28	0.334208	0.666	0.47	9.9457e-24	4	Psmd14	0.196
Tceb2.1	4.07323e-53	0.334008	0.984	0.929	5.35752e-49	4	Tceb2	0.055
Ostc	1.69038e-32	0.333392	0.875	0.733	2.22335e-28	4	Ostc	0.142
Gapdh.1	1.1613e-72	0.329868	1	0.993	1.52746e-68	4	Gapdh	0.007
Pfn1.1	3.24676e-70	0.329617	1	0.99	4.27047e-66	4	Pfn1	0.01
Tma7	4.65639e-48	0.328906	0.978	0.921	6.12455e-44	4	Tma7	0.057
Gmfg	6.4867e-54	0.328441	0.99	0.967	8.53196e-50	4	Gmfg	0.023
Psma7	1.88686e-78	0.32727	1	0.992	2.48178e-74	4	Psma7	0.008
Srsf2.3	1.2138e-39	0.32598	0.942	0.797	1.59651e-35	4	Srsf2	0.145
Tspo.1	1.15371e-65	0.325793	1	0.98	1.51748e-61	4	Tspo	0.02
Cox5b.1	1.48579e-56	0.325051	0.988	0.955	1.95426e-52	4	Cox5b	0.033
Atp5f1.1	3.39924e-55	0.323624	0.984	0.953	4.47103e-51	4	Atp5f1	0.031
Prelid1	7.34769e-40	0.3232	0.942	0.851	9.66441e-36	4	Prelid1	0.091
Rad21.2	2.37618e-22	0.320011	0.549	0.355	3.12539e-18	4	Rad21	0.194
Sfpq	1.15126e-29	0.31822	0.755	0.553	1.51425e-25	4	Sfpq	0.202
Tmed2	1.15522e-41	0.316275	0.954	0.878	1.51946e-37	4	Tmed2	0.076
Bud31	2.52146e-28	0.31403	0.781	0.608	3.31648e-24	4	Bud31	0.173
Sf3b6	1.98516e-38	0.310354	0.928	0.83	2.61108e-34	4	Sf3b6	0.098
Cox7a2	2.14697e-44	0.309304	0.976	0.929	2.82391e-40	4	Cox7a2	0.047
Rbm3.2	2.56106e-60	0.309196	1	0.992	3.36857e-56	4	Rbm3	0.008
Vcp	3.88092e-28	0.308874	0.825	0.685	5.10457e-24	4	Vcp	0.14
Clic1.1	1.24706e-66	0.30866	0.998	0.982	1.64026e-62	4	Clic1	0.016
Oaz1	2.41653e-86	0.308175	1	0.998	3.17846e-82	4	Oaz1	0.002
Hmgb3.1	3.17981e-34	0.307835	0.4	0.186	4.18241e-30	4	Hmgb3	0.214
Cotl1	1.21078e-66	0.306791	1	0.986	1.59254e-62	4	Cotl1	0.014
Atp5a1.1	3.92316e-46	0.305807	0.968	0.926	5.16013e-42	4	Atp5a1	0.042
Pgam1.1	8.85708e-34	0.30442	0.942	0.84	1.16497e-29	4	Pgam1	0.102
Serinc3	9.13027e-45	0.303772	0.982	0.949	1.2009e-40	4	Serinc3	0.033
Idi1	8.37499e-49	0.301652	0.318	0.103	1.10156e-44	4	Idi1	0.215
Pdia6	5.51282e-24	0.30107	0.775	0.62	7.25101e-20	4	Pdia6	0.155
Magoh	3.45233e-25	0.298321	0.732	0.535	4.54085e-21	4	Magoh	0.197
Prdx4.3	5.0238e-28	0.296689	0.765	0.523	6.60781e-24	4	Prdx4	0.242
Tuba1a.1	4.44565e-17	0.294762	0.575	0.415	5.84737e-13	4	Tuba1a	0.16
Plp2.3	4.37745e-25	0.294734	0.853	0.66	5.75766e-21	4	Plp2	0.193
Rps27l	3.37669e-37	0.294455	0.972	0.927	4.44136e-33	4	Rps27l	0.045
Anp32b.4	5.17351e-41	0.292785	0.97	0.849	6.80471e-37	4	Anp32b	0.121
Anxa2	4.17343e-59	0.290209	0.996	0.989	5.48931e-55	4	Anxa2	0.007
Bzw1	4.37895e-22	0.289342	0.805	0.66	5.75964e-18	4	Bzw1	0.145
Hnrnpa1.2	4.29924e-34	0.28765	0.97	0.869	5.65479e-30	4	Hnrnpa1	0.101
Arf1	4.32446e-38	0.287389	0.968	0.924	5.68796e-34	4	Arf1	0.044
Tmed5	3.69838e-21	0.287297	0.694	0.527	4.86447e-17	4	Tmed5	0.167
Ppih	5.26526e-23	0.286487	0.471	0.289	6.9254e-19	4	Ppih	0.182
1700097N02Rik	3.29825e-36	0.285396	0.25	0.083	4.33819e-32	4	1700097N02Rik	0.167
Srp9	7.14593e-33	0.284869	0.954	0.867	9.39904e-29	4	Srp9	0.087
Tmsb10.2	6.80528e-81	0.284849	1	1	8.95098e-77	4	Tmsb10	0
Ssu72	4.7297e-24	0.283244	0.847	0.702	6.22097e-20	4	Ssu72	0.145
Ccr1	1.55653e-23	0.282556	0.499	0.303	2.0473e-19	4	Ccr1	0.196
Snrpc	4.17627e-24	0.282496	0.821	0.658	5.49305e-20	4	Snrpc	0.163
Ptgr1	9.43653e-29	0.281823	0.515	0.295	1.24119e-24	4	Ptgr1	0.22
Usmg5	2.46727e-30	0.281147	0.952	0.87	3.2452e-26	4	Usmg5	0.082
Tmbim6	6.42427e-39	0.280423	0.98	0.936	8.44984e-35	4	Tmbim6	0.044
Vasp	1.95895e-21	0.280011	0.722	0.559	2.5766e-17	4	Vasp	0.163
Cbx3.4	5.69993e-22	0.279448	0.753	0.536	7.49712e-18	4	Cbx3	0.217
Tuba4a.4	9.80121e-23	0.278889	0.726	0.504	1.28915e-18	4	Tuba4a	0.222
Arhgdib	2.01489e-65	0.278779	1	0.996	2.65019e-61	4	Arhgdib	0.004
M6pr	5.82415e-23	0.275716	0.777	0.607	7.66051e-19	4	M6pr	0.17
Gcat	9.09152e-45	0.275633	0.256	0.075	1.19581e-40	4	Gcat	0.181
Tpm3	2.08367e-33	0.274707	0.976	0.908	2.74065e-29	4	Tpm3	0.068
Psmb7.1	2.24047e-25	0.273862	0.885	0.742	2.9469e-21	4	Psmb7	0.143
Acsl5	1.65828e-20	0.273829	0.598	0.441	2.18114e-16	4	Acsl5	0.157
Sdhb	4.43293e-30	0.273209	0.936	0.827	5.83064e-26	4	Sdhb	0.109
Psmb6	1.58764e-27	0.272419	0.922	0.816	2.08823e-23	4	Psmb6	0.106
Ywhae.1	1.35092e-28	0.27189	0.95	0.886	1.77686e-24	4	Ywhae	0.064
2023-09-07	2.69035e-20	0.271124	0.791	0.654	3.53861e-16	4	2023-09-07	0.137
Lrrc59	9.02996e-33	0.270652	0.435	0.216	1.18771e-28	4	Lrrc59	0.219
Eif4g2	5.81719e-22	0.270241	0.889	0.805	7.65135e-18	4	Eif4g2	0.084
Atpif1.2	9.48828e-27	0.269033	0.913	0.806	1.24799e-22	4	Atpif1	0.107
Ndufb11	1.13369e-29	0.265192	0.944	0.869	1.49115e-25	4	Ndufb11	0.075
Mrpl33	4.74894e-40	0.265029	0.998	0.988	6.24628e-36	4	Mrpl33	0.01
Hnrnpc	2.21561e-22	0.264673	0.839	0.707	2.91419e-18	4	Hnrnpc	0.132
Cct8	3.7584e-24	0.264227	0.857	0.722	4.94342e-20	4	Cct8	0.135
Sarnp	5.19698e-21	0.263294	0.813	0.659	6.83559e-17	4	Sarnp	0.154
Psma6	6.24105e-21	0.261332	0.847	0.727	8.20886e-17	4	Psma6	0.12
Cmtm7	1.51446e-29	0.259889	0.952	0.88	1.99197e-25	4	Cmtm7	0.072
Kif20a.1	2.72911e-25	0.259553	0.282	0.124	3.5896e-21	4	Kif20a	0.158
Atp6v0d1	9.42652e-22	0.258762	0.817	0.686	1.23987e-17	4	Atp6v0d1	0.131
Gtf2f1	2.45555e-23	0.257336	0.467	0.278	3.22979e-19	4	Gtf2f1	0.189
Ccnb1.4	2.27028e-33	0.25732	0.364	0.151	2.98609e-29	4	Ccnb1	0.213
Stmn1.4	2.18781e-73	0.256638	0.92	0.427	2.87762e-69	4	Stmn1	0.493
Swi5.1	1.10162e-24	0.256338	0.905	0.758	1.44896e-20	4	Swi5	0.147
Klf4.1	1.029e-19	0.256157	0.827	0.642	1.35345e-15	4	Klf4	0.185
Smdt1.1	1.22994e-27	0.256119	0.962	0.901	1.61774e-23	4	Smdt1	0.061
Necap2	6.98556e-20	0.255366	0.801	0.666	9.18811e-16	4	Necap2	0.135
Pfdn6	4.3291e-19	0.254926	0.742	0.602	5.69406e-15	4	Pfdn6	0.14
Atg3	9.40434e-16	0.254919	0.751	0.616	1.23695e-11	4	Atg3	0.135
Ckap4	8.26267e-19	0.254046	0.519	0.344	1.08679e-14	4	Ckap4	0.175
Actb.1	4.14205e-24	0.253374	1	1	5.44804e-20	4	Actb	0
2500002B13Rik	5.14907e-26	0.253302	0.296	0.13	6.77258e-22	4	2500002B13Rik	0.166
Snrpg.1	4.80841e-32	0.252702	0.978	0.933	6.3245e-28	4	Snrpg	0.045
Ppp2r4	6.27044e-19	0.252491	0.555	0.378	8.2475e-15	4	Ppp2r4	0.177
Psmb3	1.12502e-29	0.25167	0.958	0.899	1.47974e-25	4	Psmb3	0.059
Ewsr1	2.98464e-16	0.251235	0.795	0.658	3.92569e-12	4	Ewsr1	0.137
Selk	2.87185e-25	0.250539	0.899	0.804	3.77735e-21	4	Selk	0.095
Ebna1bp2	5.24672e-19	0.250375	0.537	0.361	6.90102e-15	4	Ebna1bp2	0.176
Hmgcs1	5.00178e-24	0.250002	0.312	0.148	6.57884e-20	4	Hmgcs1	0.164
Fyb.2	2.98733e-09	-0.2501	0.698	0.744	3.92923e-05	4	Fyb	-0.046
Ctsa.2	3.13878e-13	-0.250719	0.722	0.809	4.12844e-09	4	Ctsa	-0.087
Mgst1.2	2.47523e-21	-0.251065	0.948	0.957	3.25567e-17	4	Mgst1	-0.009
Tpd52.1	1.76348e-17	-0.251442	0.831	0.889	2.31951e-13	4	Tpd52	-0.058
Taf6l	7.87715e-16	-0.252735	0.471	0.609	1.03608e-11	4	Taf6l	-0.138
Id2	1.12658e-08	-0.254664	0.642	0.711	0.00014818	4	Id2	-0.069
Gm5150.2	7.18504e-11	-0.255172	0.203	0.327	9.45048e-07	4	Gm5150	-0.124
Rpl9.1	1.23462e-65	-0.255489	1	1	1.6239e-61	4	Rpl9	0
Tmcc1.2	1.07849e-14	-0.256486	0.781	0.851	1.41854e-10	4	Tmcc1	-0.07
Frg1	5.96286e-20	-0.258287	0.503	0.674	7.84296e-16	4	Frg1	-0.171
Dusp6.2	3.91472e-11	-0.258438	0.147	0.273	5.14903e-07	4	Dusp6	-0.126
Sepp1.2	3.40591e-12	-0.26272	0.74	0.813	4.47979e-08	4	Sepp1	-0.073
Lyz1.2	1.4138e-09	-0.267272	0.348	0.476	1.85957e-05	4	Lyz1	-0.128
Fbxo5.3	1.91894e-19	-0.267915	0.026	0.184	2.52398e-15	4	Fbxo5	-0.158
Ifi47.2	3.89383e-05	-0.268078	0.322	0.389	0.512155	4	Ifi47	-0.067
Lpl.2	1.13917e-06	-0.268285	0.213	0.311	0.0149835	4	Lpl	-0.098
Epsti1.1	3.53934e-13	-0.269007	0.598	0.711	4.65529e-09	4	Epsti1	-0.113
Zfos1.2	1.04176e-13	-0.277398	0.541	0.652	1.37022e-09	4	Zfos1	-0.111
Phf11b.1	3.16607e-13	-0.277679	0.177	0.327	4.16433e-09	4	Phf11b	-0.15
Nxpe4.2	5.22585e-16	-0.278017	0.137	0.294	6.87356e-12	4	Nxpe4	-0.157
Dock2	7.11422e-20	-0.278124	0.25	0.457	9.35733e-16	4	Dock2	-0.207
Pid1	1.60689e-17	-0.2888	0.71	0.8	2.11355e-13	4	Pid1	-0.09
Ifngr1.2	7.35358e-16	-0.28987	0.837	0.886	9.67216e-12	4	Ifngr1	-0.049
Ccr2.2	2.46716e-23	-0.290054	0.994	0.993	3.24505e-19	4	Ccr2	0.001
Camk1d	3.97208e-23	-0.292849	0.109	0.314	5.22447e-19	4	Camk1d	-0.205
Abi3.2	7.35814e-18	-0.298826	0.078	0.24	9.67816e-14	4	Abi3	-0.162
Ifitm2.2	9.54816e-31	-0.301481	0.992	0.992	1.25587e-26	4	Ifitm2	0
Pla2g7.3	1.09868e-15	-0.30274	0.056	0.197	1.44509e-11	4	Pla2g7	-0.141
Ccl6.3	1.18383e-17	-0.303283	0.974	0.965	1.55709e-13	4	Ccl6	0.009
Susd3.2	5.80029e-21	-0.306974	0.493	0.664	7.62912e-17	4	Susd3	-0.171
Cdk1.4	3.09435e-07	-0.307344	0.145	0.229	0.00407	4	Cdk1	-0.084
Cd177.3	8.39595e-11	-0.307725	0.489	0.596	1.10432e-06	4	Cd177	-0.107
Sepw1.2	3.01971e-15	-0.30989	0.622	0.728	3.97182e-11	4	Sepw1	-0.106
Cdkn2c.3	7.50646e-20	-0.315441	0.082	0.255	9.87325e-16	4	Cdkn2c	-0.173
Adgre1.2	1.50623e-18	-0.322336	0.326	0.503	1.98115e-14	4	Adgre1	-0.177
Irf7.2	4.41755e-07	-0.32588	0.364	0.445	0.0058104	4	Irf7	-0.081
Sp110	1.48563e-22	-0.331436	0.457	0.643	1.95405e-18	4	Sp110	-0.186
Csf1r.2	1.41945e-20	-0.33158	0.626	0.757	1.867e-16	4	Csf1r	-0.131
Tifab	8.93118e-28	-0.332369	0.583	0.754	1.17472e-23	4	Tifab	-0.171
Slfn1.1	5.46963e-16	-0.344458	0.408	0.557	7.1942e-12	4	Slfn1	-0.149
AF251705.3	1.466e-16	-0.353098	0.211	0.372	1.92823e-12	4	AF251705	-0.161
Oasl2.2	3.91858e-15	-0.354836	0.127	0.278	5.15411e-11	4	Oasl2	-0.151
Stat1	2.99908e-18	-0.355675	0.3	0.479	3.94469e-14	4	Stat1	-0.179
Ifi204.1	8.26258e-11	-0.358982	0.63	0.705	1.08678e-06	4	Ifi204	-0.075
Cybb.3	8.69691e-38	-0.367747	0.978	0.984	1.14391e-33	4	Cybb	-0.006
Lyz2.3	1.06261e-85	-0.369723	1	1	1.39765e-81	4	Lyz2	0
Nusap1.4	6.71141e-10	-0.37032	0.087	0.188	8.82751e-06	4	Nusap1	-0.101
Tuba1b.4	4.1795e-05	-0.372832	0.889	0.763	0.54973	4	Tuba1b	0.126
Ifit3.3	2.19061e-14	-0.393061	0.01	0.122	2.8813e-10	4	Ifit3	-0.112
Hspa1a.2	1.41786e-12	-0.396768	0.076	0.2	1.86491e-08	4	Hspa1a	-0.124
Hist1h2ae.4	6.40462e-05	-0.398352	0.191	0.247	0.8424	4	Hist1h2ae	-0.056
Gsto1.1	1.0988e-33	-0.399891	0.459	0.678	1.44525e-29	4	Gsto1	-0.219
Klra2.2	3.29876e-25	-0.405444	0.288	0.505	4.33885e-21	4	Klra2	-0.217
Btg1.2	6.16008e-34	-0.40697	0.895	0.955	8.10235e-30	4	Btg1	-0.06
Tmem176b.3	1.95492e-07	-0.418985	0.302	0.394	0.00257131	4	Tmem176b	-0.092
Pirb	1.42486e-38	-0.425233	0.569	0.79	1.87411e-34	4	Pirb	-0.221
Ctss.2	2.00045e-52	-0.432271	0.996	0.994	2.6312e-48	4	Ctss	0.002
Clec4a3.2	2.40411e-25	-0.448611	0.662	0.765	3.16212e-21	4	Clec4a3	-0.103
Isg15.3	5.51906e-13	-0.461186	0.149	0.29	7.25922e-09	4	Isg15	-0.141
Rrm2.4	5.50032e-08	-0.465358	0.145	0.232	0.000723457	4	Rrm2	-0.087
Hist1h2ap.4	4.1481e-13	-0.469814	0.097	0.225	5.456e-09	4	Hist1h2ap	-0.128
Trf.2	2.57433e-19	-0.475227	0.352	0.51	3.38601e-15	4	Trf	-0.158
Samhd1.2	3.27493e-41	-0.484797	0.875	0.941	4.30752e-37	4	Samhd1	-0.066
Stxbp6	3.87844e-53	-0.48659	0.181	0.544	5.10131e-49	4	Stxbp6	-0.363
Srgn.3	4.55734e-32	-0.49227	0.467	0.689	5.99427e-28	4	Srgn	-0.222
Ifitm6.3	5.60431e-48	-0.501739	0.94	0.962	7.37135e-44	4	Ifitm6	-0.022
Clec4a1.2	1.53366e-39	-0.509412	0.567	0.759	2.01722e-35	4	Clec4a1	-0.192
Rtp4.3	9.20292e-25	-0.520014	0.083	0.288	1.21046e-20	4	Rtp4	-0.205
Sirpb1b.3	2.1221e-34	-0.53662	0.258	0.511	2.79119e-30	4	Sirpb1b	-0.253
Top2a.4	8.30272e-07	-0.56873	0.171	0.241	0.0109206	4	Top2a	-0.07
Ubb.1	1.52806e-160	-0.626997	0.992	0.998	2.00986e-156	4	Ubb	-0.006
Ypel3.3	8.4588e-75	-0.679362	0.481	0.793	1.11259e-70	4	Ypel3	-0.312
Gm9733.3	4.56776e-47	-0.698767	0.266	0.571	6.00797e-43	4	Gm9733	-0.305
Hpgd.3	2.57315e-33	-0.701453	0.089	0.341	3.38447e-29	4	Hpgd	-0.252
Gngt2.3	8.1049e-33	-0.727655	0.258	0.501	1.06604e-28	4	Gngt2	-0.243
Wfdc17.3	1.85273e-56	-0.747955	0.909	0.949	2.43689e-52	4	Wfdc17	-0.04
H2-Ab1.2	4.62074e-05	-0.823251	0.07	0.129	0.607766	4	H2-Ab1	-0.059
H2-Aa.2	0.00248403	-0.82619	0.076	0.118	1	4	H2-Aa	-0.042
Sirpb1c.3	7.32906e-49	-0.834936	0.344	0.618	9.63991e-45	4	Sirpb1c	-0.274
Malat1.2	8.1522e-153	-0.866559	1	1	1.07226e-148	4	Malat1	0
Cd74.4	7.46924e-10	-1.50743	0.356	0.461	9.82429e-06	4	Cd74	-0.105
Apoe.4	1.26797e-42	-1.64373	0.449	0.686	1.66776e-38	4	Apoe	-0.237
Isg15.4	8.96376e-250	1.57098	0.834	0.225	1.179e-245	5	Isg15	0.609
Ifit3.4	0	1.50835	0.619	0.065	0	5	Ifit3	0.554
Irf7.3	4.68416e-185	1.22592	0.903	0.393	6.16108e-181	5	Irf7	0.51
Ifit1	2.13904e-265	1.21923	0.507	0.049	2.81348e-261	5	Ifit1	0.458
Ifi47.3	5.68126e-180	1.21068	0.836	0.34	7.47256e-176	5	Ifi47	0.496
Ifi204.2	4.9467e-189	1.18297	0.977	0.672	6.50639e-185	5	Ifi204	0.305
Mnda.2	6.08156e-187	1.14232	0.967	0.617	7.99908e-183	5	Mnda	0.35
Rtp4.4	1.93246e-212	1.12311	0.803	0.22	2.54177e-208	5	Rtp4	0.583
Cxcl10	1.02665e-82	1.04395	0.219	0.031	1.35035e-78	5	Cxcl10	0.188
Oasl2.3	3.25391e-184	0.999459	0.758	0.218	4.27987e-180	5	Oasl2	0.54
Phf11b.2	5.36954e-140	0.976956	0.741	0.273	7.06256e-136	5	Phf11b	0.468
Pyhin1.1	1.46173e-146	0.973039	0.94	0.618	1.92262e-142	5	Pyhin1	0.322
Rsad2	6.79018e-189	0.968964	0.445	0.057	8.93113e-185	5	Rsad2	0.388
Zbp1.1	6.6881e-138	0.944824	0.888	0.481	8.79685e-134	5	Zbp1	0.407
Ifi205	6.34343e-139	0.928851	0.455	0.088	8.34352e-135	5	Ifi205	0.367
Fcgr1.1	2.33953e-113	0.898347	0.801	0.392	3.07718e-109	5	Fcgr1	0.409
Ifi203.1	5.26713e-134	0.895998	0.936	0.637	6.92785e-130	5	Ifi203	0.299
Usp18	1.4484e-167	0.878905	0.605	0.141	1.90508e-163	5	Usp18	0.464
Ms4a4c.1	1.12505e-149	0.874893	1	0.943	1.47977e-145	5	Ms4a4c	0.057
Mndal.1	4.70346e-119	0.859535	0.954	0.739	6.18646e-115	5	Mndal	0.215
Stat1.1	1.80411e-120	0.848831	0.834	0.428	2.37295e-116	5	Stat1	0.406
Slfn1.2	2.06717e-118	0.805935	0.882	0.512	2.71895e-114	5	Slfn1	0.37
Phf11d	4.06968e-164	0.794635	0.458	0.071	5.35285e-160	5	Phf11d	0.387
Ifit3b	1.4909e-248	0.786124	0.366	0.02	1.96099e-244	5	Ifit3b	0.346
Gbp2	1.10843e-104	0.782642	0.408	0.092	1.45792e-100	5	Gbp2	0.316
Gm4955	1.55693e-182	0.760931	0.532	0.088	2.04783e-178	5	Gm4955	0.444
Ms4a6b.1	5.13453e-123	0.723926	0.988	0.864	6.75344e-119	5	Ms4a6b	0.124
Fgl2	1.18183e-65	0.695326	0.516	0.217	1.55446e-61	5	Fgl2	0.299
Irgm1.1	1.58026e-86	0.68237	0.646	0.285	2.07852e-82	5	Irgm1	0.361
Plac8.3	3.63704e-128	0.682338	1	0.997	4.7838e-124	5	Plac8	0.003
Bst2.1	8.37831e-71	0.680422	0.853	0.64	1.102e-66	5	Bst2	0.213
Ifit2	2.28797e-186	0.666726	0.306	0.021	3.00937e-182	5	Ifit2	0.285
Ube2l6	1.18172e-79	0.66142	0.596	0.255	1.55432e-75	5	Ube2l6	0.341
AI607873.1	2.60794e-79	0.655868	0.793	0.458	3.43022e-75	5	AI607873	0.335
Tor3a	1.64628e-79	0.651681	0.685	0.344	2.16536e-75	5	Tor3a	0.341
Trim30a.1	1.89471e-81	0.646013	0.805	0.492	2.49212e-77	5	Trim30a	0.313
Ifit1bl1	1.10994e-201	0.626989	0.251	0.008	1.45991e-197	5	Ifit1bl1	0.243
Slfn5.1	1.1425e-95	0.614498	0.6	0.208	1.50272e-91	5	Slfn5	0.392
Samhd1.3	1.68666e-96	0.612732	0.994	0.93	2.21846e-92	5	Samhd1	0.064
Gbp3	2.95178e-61	0.611901	0.499	0.21	3.88248e-57	5	Gbp3	0.289
Sp110.1	8.7848e-62	0.610909	0.824	0.608	1.15547e-57	5	Sp110	0.216
Sp100.1	3.19254e-80	0.609982	0.905	0.731	4.19915e-76	5	Sp100	0.174
H2-T23.1	6.15481e-81	0.605788	0.971	0.843	8.09542e-77	5	H2-T23	0.128
Pydc4	1.18953e-128	0.605064	0.455	0.092	1.56459e-124	5	Pydc4	0.363
Pnp	4.48045e-61	0.603051	0.861	0.713	5.89314e-57	5	Pnp	0.148
Xaf1.1	2.73768e-73	0.593932	0.673	0.342	3.60087e-69	5	Xaf1	0.331
Nt5c3	4.9074e-48	0.576254	0.437	0.197	6.45471e-44	5	Nt5c3	0.24
Oas3	5.29923e-112	0.575943	0.47	0.111	6.97008e-108	5	Oas3	0.359
Parp12	6.70003e-93	0.568872	0.526	0.169	8.81256e-89	5	Parp12	0.357
AW112010	5.11058e-23	0.553327	0.435	0.27	6.72195e-19	5	AW112010	0.165
Trafd1	1.39233e-59	0.551944	0.727	0.466	1.83134e-55	5	Trafd1	0.261
Gbp7	2.46967e-93	0.545219	0.362	0.079	3.24836e-89	5	Gbp7	0.283
Epsti1.2	1.43343e-64	0.542164	0.886	0.683	1.88539e-60	5	Epsti1	0.203
Mx1	1.02962e-68	0.541294	0.429	0.142	1.35426e-64	5	Mx1	0.287
Ifi35	4.0955e-49	0.52543	0.667	0.425	5.38681e-45	5	Ifi35	0.242
Daxx	7.76069e-60	0.521093	0.565	0.271	1.02076e-55	5	Daxx	0.294
Lgals3bp	2.6681e-71	0.519423	0.48	0.172	3.50935e-67	5	Lgals3bp	0.308
Parp14	1.52358e-72	0.518197	0.555	0.218	2.00397e-68	5	Parp14	0.337
Rnf213	4.66239e-70	0.518121	0.567	0.236	6.13244e-66	5	Rnf213	0.331
Fam26f	7.00205e-49	0.508875	0.358	0.127	9.20979e-45	5	Fam26f	0.231
Lgals9	3.8177e-45	0.504876	0.609	0.357	5.02142e-41	5	Lgals9	0.252
Cmpk2	8.24223e-44	0.501316	0.484	0.241	1.0841e-39	5	Cmpk2	0.243
Ms4a6d	1.94096e-31	0.499713	0.569	0.353	2.55294e-27	5	Ms4a6d	0.216
Ifi27l2a.2	1.34625e-34	0.496159	0.957	0.913	1.77072e-30	5	Ifi27l2a	0.044
Oas1a	7.23181e-65	0.494996	0.47	0.172	9.512e-61	5	Oas1a	0.298
Ifih1	2.88279e-75	0.489494	0.431	0.131	3.79173e-71	5	Ifih1	0.3
Isg20	2.25857e-73	0.484513	0.317	0.074	2.9707e-69	5	Isg20	0.243
Tap1	2.49631e-40	0.476449	0.677	0.489	3.2834e-36	5	Tap1	0.188
Dhx58	9.14877e-54	0.466084	0.518	0.239	1.20334e-49	5	Dhx58	0.279
Phf11a	2.87054e-96	0.463101	0.29	0.046	3.77562e-92	5	Phf11a	0.244
Ifitm3.2	8.34768e-133	0.459678	1	0.999	1.09797e-128	5	Ifitm3	0.001
Igtp	3.37558e-67	0.451714	0.4	0.125	4.43991e-63	5	Igtp	0.275
1600014C10Rik	3.31914e-41	0.446055	0.555	0.304	4.36567e-37	5	1600014C10Rik	0.251
2023-03-05	5.38284e-26	0.438566	0.586	0.423	7.08005e-22	5	2023-03-05	0.163
Gpr141	2.24946e-34	0.426387	0.783	0.617	2.95871e-30	5	Gpr141	0.166
Sepw1.3	4.25261e-35	0.42443	0.845	0.707	5.59346e-31	5	Sepw1	0.138
Oasl1	1.02622e-138	0.417796	0.267	0.023	1.34979e-134	5	Oasl1	0.244
Dtx3l	2.41465e-50	0.412002	0.487	0.213	3.17599e-46	5	Dtx3l	0.274
Herc6	1.90531e-69	0.411196	0.344	0.09	2.50606e-65	5	Herc6	0.254
Parp9	6.29777e-48	0.406533	0.453	0.198	8.28346e-44	5	Parp9	0.255
Slfn8	7.11248e-48	0.406158	0.495	0.223	9.35504e-44	5	Slfn8	0.272
Ly86.1	6.73805e-48	0.396794	0.967	0.933	8.86256e-44	5	Ly86	0.034
Ms4a6c	1.27432e-84	0.39569	1	0.996	1.67612e-80	5	Ms4a6c	0.004
Stat2	7.05355e-58	0.391734	0.358	0.112	9.27753e-54	5	Stat2	0.246
H2-T22	9.5062e-20	0.391091	0.555	0.42	1.25035e-15	5	H2-T22	0.135
Tapbp	1.19696e-31	0.384801	0.812	0.676	1.57437e-27	5	Tapbp	0.136
Ctss.3	1.17389e-70	0.38242	1	0.994	1.54402e-66	5	Ctss	0.006
Apoe.5	1.11774e-19	0.38175	0.774	0.655	1.47016e-15	5	Apoe	0.119
Snx2	1.28504e-23	0.373112	0.787	0.696	1.69021e-19	5	Snx2	0.091
Camk2d	5.10013e-29	0.3726	0.47	0.261	6.70821e-25	5	Camk2d	0.209
Slfn2.1	2.08708e-51	0.357446	0.983	0.948	2.74514e-47	5	Slfn2	0.035
Dck	1.50464e-28	0.356807	0.578	0.372	1.97905e-24	5	Dck	0.206
Sirpb1c.4	1.19518e-29	0.356036	0.812	0.573	1.57202e-25	5	Sirpb1c	0.239
9930111J21Rik2.1	5.51203e-29	0.355827	0.679	0.498	7.24997e-25	5	9930111J21Rik2	0.181
Stard3	9.37886e-31	0.355564	0.561	0.354	1.2336e-26	5	Stard3	0.207
Chmp4b	1.54857e-29	0.353612	0.814	0.695	2.03684e-25	5	Chmp4b	0.119
Cd47	2.05823e-47	0.352459	0.979	0.944	2.70719e-43	5	Cd47	0.035
Clec4a3.3	2.58021e-36	0.351139	0.936	0.739	3.39375e-32	5	Clec4a3	0.197
Ifitm6.4	1.02291e-43	0.348573	0.994	0.956	1.34543e-39	5	Ifitm6	0.038
Sp140	1.31912e-22	0.343484	0.571	0.4	1.73504e-18	5	Sp140	0.171
Ctsc	1.4281e-36	0.342682	0.99	0.953	1.87839e-32	5	Ctsc	0.037
Eif2ak2	7.76966e-33	0.341069	0.433	0.216	1.02194e-28	5	Eif2ak2	0.217
Clec4a1.3	5.12387e-34	0.340262	0.888	0.728	6.73942e-30	5	Clec4a1	0.16
Rnf114.1	2.31516e-27	0.337321	0.609	0.419	3.04513e-23	5	Rnf114	0.19
Ogfr	3.56891e-27	0.336806	0.66	0.487	4.69419e-23	5	Ogfr	0.173
Psmb9	6.51044e-22	0.334351	0.814	0.714	8.56318e-18	5	Psmb9	0.1
Hmox2	1.69403e-28	0.333173	0.72	0.571	2.22815e-24	5	Hmox2	0.149
Wfdc17.4	1.28352e-32	0.33289	0.981	0.942	1.68821e-28	5	Wfdc17	0.039
Klra2.3	5.83056e-26	0.329537	0.665	0.469	7.66893e-22	5	Klra2	0.196
Tpst1	6.91805e-41	0.32465	0.284	0.095	9.09931e-37	5	Tpst1	0.189
Ly6e	9.48022e-59	0.323767	1	0.997	1.24693e-54	5	Ly6e	0.003
Ddx58	1.0831e-57	0.321639	0.3	0.078	1.4246e-53	5	Ddx58	0.222
Apobec3.2	3.59828e-15	0.321002	0.582	0.452	4.73282e-11	5	Apobec3	0.13
Nampt	5.12517e-22	0.31744	0.516	0.342	6.74113e-18	5	Nampt	0.174
Znfx1	1.00784e-45	0.316534	0.308	0.1	1.32561e-41	5	Znfx1	0.208
Itga4.1	8.37101e-27	0.313494	0.714	0.531	1.10104e-22	5	Itga4	0.183
Gm9733.4	2.66437e-20	0.308466	0.71	0.528	3.50445e-16	5	Gm9733	0.182
Aldh1b1	2.03995e-20	0.305935	0.352	0.198	2.68315e-16	5	Aldh1b1	0.154
Hspa1a.3	7.18491e-05	0.304951	0.246	0.184	0.945031	5	Hspa1a	0.062
Ccl9.1	8.66261e-36	0.301981	0.994	0.956	1.13939e-31	5	Ccl9	0.038
Ehd4	2.49341e-19	0.3	0.7	0.578	3.27959e-15	5	Ehd4	0.122
Cited2	1.57272e-13	0.295107	0.611	0.499	2.0686e-09	5	Cited2	0.112
Nmi	9.12895e-21	0.293395	0.526	0.358	1.20073e-16	5	Nmi	0.168
Cybb.4	6.13791e-39	0.292322	0.994	0.983	8.07319e-35	5	Cybb	0.011
Slamf8	6.62991e-21	0.290647	0.348	0.181	8.72032e-17	5	Slamf8	0.167
Tmem219	6.68803e-20	0.289928	0.669	0.536	8.79676e-16	5	Tmem219	0.133
Trim30d	2.14056e-31	0.288646	0.362	0.16	2.81548e-27	5	Trim30d	0.202
Psmb8	6.13624e-31	0.287718	0.969	0.946	8.071e-27	5	Psmb8	0.023
Arf4	6.99423e-20	0.285031	0.787	0.681	9.19951e-16	5	Arf4	0.106
Mitd1	6.36965e-19	0.284895	0.36	0.208	8.37801e-15	5	Mitd1	0.152
Casp4	6.86858e-25	0.284612	0.385	0.198	9.03424e-21	5	Casp4	0.187
Stx16	2.09332e-20	0.283674	0.598	0.441	2.75335e-16	5	Stx16	0.157
Il18	4.66651e-30	0.283467	0.296	0.119	6.13786e-26	5	Il18	0.177
Pttg1	4.85774e-16	0.283251	0.445	0.304	6.38938e-12	5	Pttg1	0.141
Irf1	1.88541e-20	0.281217	0.398	0.229	2.47988e-16	5	Irf1	0.169
Rgs2.2	2.02691e-25	0.28002	0.961	0.94	2.66599e-21	5	Rgs2	0.021
Tcf4	5.42358e-19	0.278166	0.412	0.249	7.13364e-15	5	Tcf4	0.163
BC147527	2.4373e-23	0.277272	0.35	0.178	3.20578e-19	5	BC147527	0.172
Dbnl	1.80232e-14	0.276693	0.803	0.719	2.37059e-10	5	Dbnl	0.084
Sema4d.1	3.28982e-18	0.275799	0.53	0.366	4.32711e-14	5	Sema4d	0.164
Sell	3.09918e-18	0.274194	0.832	0.749	4.07635e-14	5	Sell	0.083
Npc2.2	3.86701e-53	0.273521	1	0.998	5.08628e-49	5	Npc2	0.002
Samd9l	2.63229e-27	0.273497	0.393	0.195	3.46225e-23	5	Samd9l	0.198
Tor1aip1	6.02211e-15	0.269216	0.71	0.626	7.92088e-11	5	Tor1aip1	0.084
Trim12c	8.23886e-18	0.268803	0.449	0.292	1.08366e-13	5	Trim12c	0.157
Psmb10	7.4264e-18	0.263364	0.851	0.796	9.76794e-14	5	Psmb10	0.055
Trim34a	3.63514e-32	0.262794	0.284	0.106	4.7813e-28	5	Trim34a	0.178
Sap30	1.93367e-20	0.260204	0.832	0.74	2.54335e-16	5	Sap30	0.092
Ptpro.1	8.32796e-20	0.259368	0.758	0.642	1.09538e-15	5	Ptpro	0.116
Il10ra.1	1.90061e-17	0.258006	0.489	0.322	2.49987e-13	5	Il10ra	0.167
B2m.2	7.2614e-53	0.256716	1	0.999	9.55091e-49	5	B2m	0.001
Sdcbp	1.10092e-24	0.255101	0.915	0.852	1.44804e-20	5	Sdcbp	0.063
Apobec1.2	2.76674e-21	0.254992	0.648	0.463	3.6391e-17	5	Apobec1	0.185
Rasa4	1.84712e-15	0.253918	0.323	0.193	2.42951e-11	5	Rasa4	0.13
Pydc3	4.72423e-109	0.253511	0.153	0.007	6.21378e-105	5	Pydc3	0.146
Amica1	3.83849e-14	0.252926	0.222	0.113	5.04876e-10	5	Amica1	0.109
Shisa5	1.63559e-25	0.252524	0.963	0.908	2.15129e-21	5	Shisa5	0.055
Cd177.4	3.2081e-14	0.2511	0.702	0.575	4.21962e-10	5	Cd177	0.127
Ccl2	5.77558e-12	0.25083	0.228	0.124	7.59662e-08	5	Ccl2	0.104
Cenpf.4	4.92341e-15	-0.252923	0.019	0.145	6.47577e-11	5	Cenpf	-0.126
Nap1l1.2	1.95612e-15	-0.254436	0.689	0.772	2.57289e-11	5	Nap1l1	-0.083
Ccdc34.3	7.9057e-20	-0.257598	0.052	0.233	1.03984e-15	5	Ccdc34	-0.181
Eif5a.4	1.5427e-23	-0.258146	0.94	0.945	2.02911e-19	5	Eif5a	-0.005
Bub3.1	2.34994e-12	-0.258902	0.484	0.617	3.09088e-08	5	Bub3	-0.133
Pmf1.3	1.24076e-16	-0.261999	0.164	0.348	1.63197e-12	5	Pmf1	-0.184
Rbm3.3	8.84488e-32	-0.267799	0.99	0.993	1.16337e-27	5	Rbm3	-0.003
Pfn1.2	5.40397e-34	-0.268558	0.986	0.992	7.10784e-30	5	Pfn1	-0.006
Atpif1.3	6.6291e-17	-0.269086	0.754	0.821	8.71925e-13	5	Atpif1	-0.067
Banf1.2	2.19826e-16	-0.270337	0.427	0.599	2.89137e-12	5	Banf1	-0.172
Fkbp2.2	2.5117e-17	-0.270386	0.464	0.643	3.30363e-13	5	Fkbp2	-0.179
Rnaseh2c.2	1.74464e-16	-0.272265	0.59	0.719	2.29473e-12	5	Rnaseh2c	-0.129
Tacc3.3	2.30085e-20	-0.272463	0.05	0.231	3.02631e-16	5	Tacc3	-0.181
Tk1.3	8.11834e-19	-0.275604	0.029	0.19	1.06781e-14	5	Tk1	-0.161
Lig1.2	3.50537e-18	-0.277475	0.031	0.189	4.61061e-14	5	Lig1	-0.158
Prdx4.4	9.29549e-17	-0.279313	0.377	0.56	1.22264e-12	5	Prdx4	-0.183
Gapdh.2	1.01801e-36	-0.286126	0.994	0.993	1.33899e-32	5	Gapdh	0.001
Ezh2.2	9.47473e-20	-0.286173	0.079	0.265	1.24621e-15	5	Ezh2	-0.186
Tipin.3	5.22996e-16	-0.286334	0.11	0.277	6.87897e-12	5	Tipin	-0.167
Gmnn.3	9.38517e-15	-0.286691	0.186	0.356	1.23443e-10	5	Gmnn	-0.17
Erh.2	5.99133e-22	-0.290121	0.714	0.804	7.8804e-18	5	Erh	-0.09
Mcm7.4	7.65247e-18	-0.293029	0.075	0.245	1.00653e-13	5	Mcm7	-0.17
Lbr.3	1.44914e-17	-0.294382	0.698	0.79	1.90605e-13	5	Lbr	-0.092
Mcm6.2	1.14185e-18	-0.29538	0.05	0.221	1.50188e-14	5	Mcm6	-0.171
Lockd.4	1.24766e-23	-0.302482	0.033	0.228	1.64104e-19	5	Lockd	-0.195
Fam107b.1	5.54847e-22	-0.303045	0.433	0.626	7.29791e-18	5	Fam107b	-0.193
Knstrn.4	6.21333e-22	-0.303748	0.081	0.285	8.17239e-18	5	Knstrn	-0.204
Hnrnpab.2	9.612e-18	-0.30442	0.402	0.58	1.26427e-13	5	Hnrnpab	-0.178
Ass1.4	3.80952e-12	-0.305558	0.329	0.477	5.01067e-08	5	Ass1	-0.148
Hsp90aa1.3	2.72766e-14	-0.307884	0.547	0.669	3.58769e-10	5	Hsp90aa1	-0.122
Rrm1.4	8.49722e-22	-0.309606	0.058	0.252	1.11764e-17	5	Rrm1	-0.194
Rad21.3	1.30442e-21	-0.312827	0.174	0.391	1.7157e-17	5	Rad21	-0.217
Hnrnpa1.3	3.64589e-26	-0.319381	0.82	0.883	4.79544e-22	5	Hnrnpa1	-0.063
Dut.4	2.24956e-12	-0.322128	0.128	0.267	2.95884e-08	5	Dut	-0.139
Calm3.4	1.76921e-19	-0.322721	0.52	0.663	2.32705e-15	5	Calm3	-0.143
Rnaseh2b.3	1.08821e-23	-0.322778	0.128	0.353	1.43133e-19	5	Rnaseh2b	-0.225
Slbp.2	2.27449e-14	-0.323612	0.354	0.512	2.99163e-10	5	Slbp	-0.158
Plp2.4	4.91627e-20	-0.32655	0.542	0.69	6.46637e-16	5	Plp2	-0.148
Smc6.1	7.63047e-20	-0.33123	0.238	0.448	1.00364e-15	5	Smc6	-0.21
Ccnb1.5	2.04016e-18	-0.336068	0.027	0.183	2.68342e-14	5	Ccnb1	-0.156
Mcm5.4	4.47601e-21	-0.339641	0.079	0.274	5.88729e-17	5	Mcm5	-0.195
Ranbp1.3	2.98564e-13	-0.344301	0.516	0.631	3.92701e-09	5	Ranbp1	-0.115
Snrpd1.3	1.46787e-18	-0.346605	0.478	0.619	1.93068e-14	5	Snrpd1	-0.141
Calm2.1	2.53783e-24	-0.346854	0.832	0.904	3.338e-20	5	Calm2	-0.072
Hnrnpa2b1.4	3.28133e-31	-0.347616	0.936	0.955	4.31593e-27	5	Hnrnpa2b1	-0.019
Lsm5.4	1.71507e-22	-0.348124	0.563	0.707	2.25583e-18	5	Lsm5	-0.144
Tyms.4	3.79276e-22	-0.351566	0.039	0.228	4.98862e-18	5	Tyms	-0.189
2700094K13Rik.4	1.28365e-23	-0.358181	0.462	0.646	1.68838e-19	5	2700094K13Rik	-0.184
Ube2s.4	3.26249e-13	-0.366093	0.286	0.422	4.29115e-09	5	Ube2s	-0.136
Srsf2.4	2.87911e-28	-0.368887	0.716	0.819	3.78689e-24	5	Srsf2	-0.103
Cdc20.5	2.08153e-17	-0.380419	0.043	0.199	2.73783e-13	5	Cdc20	-0.156
Ctsg.3	1.62089e-13	-0.384016	0.056	0.19	2.13196e-09	5	Ctsg	-0.134
Tuba1c.4	9.15257e-16	-0.388437	0.251	0.42	1.20384e-11	5	Tuba1c	-0.169
Cd24a.3	4.48702e-22	-0.39594	0.118	0.327	5.90177e-18	5	Cd24a	-0.209
S100a10.4	5.99978e-32	-0.397626	0.967	0.953	7.89151e-28	5	S100a10	0.014
Cdkn3.5	6.73916e-24	-0.400254	0.046	0.244	8.86402e-20	5	Cdkn3	-0.198
Asf1b.4	1.6985e-23	-0.400527	0.054	0.252	2.23404e-19	5	Asf1b	-0.198
Cdk1.5	3.31373e-20	-0.409445	0.058	0.237	4.35855e-16	5	Cdk1	-0.179
Nucks1.5	3.13416e-28	-0.40986	0.128	0.373	4.12236e-24	5	Nucks1	-0.245
Hist1h2ap.5	2.85259e-12	-0.417671	0.095	0.224	3.75201e-08	5	Hist1h2ap	-0.129
Smc2.4	3.6388e-24	-0.41973	0.058	0.263	4.78611e-20	5	Smc2	-0.205
Racgap1.4	7.43262e-26	-0.431308	0.176	0.41	9.77612e-22	5	Racgap1	-0.234
Hist1h2ae.5	5.81199e-12	-0.43193	0.122	0.254	7.64451e-08	5	Hist1h2ae	-0.132
Cbx3.5	1.13925e-24	-0.440677	0.36	0.574	1.49846e-20	5	Cbx3	-0.214
Nusap1.5	4.39859e-21	-0.447781	0.023	0.194	5.78546e-17	5	Nusap1	-0.171
Ccna2.4	7.00543e-23	-0.449554	0.052	0.246	9.21425e-19	5	Ccna2	-0.194
Lmnb1.5	4.81024e-15	-0.454619	0.331	0.462	6.32691e-11	5	Lmnb1	-0.131
Mki67.4	7.09813e-26	-0.484242	0.068	0.288	9.33616e-22	5	Mki67	-0.22
Ppia.4	8.05654e-56	-0.484837	1	0.999	1.05968e-51	5	Ppia	0.001
Fabp5.4	6.19277e-32	-0.485419	0.354	0.61	8.14535e-28	5	Fabp5	-0.256
Cks2.5	5.19912e-15	-0.4868	0.373	0.53	6.8384e-11	5	Cks2	-0.157
Smc4.4	1.67234e-15	-0.488465	0.215	0.374	2.19963e-11	5	Smc4	-0.159
Spc24.4	2.24307e-29	-0.488486	0.056	0.295	2.95031e-25	5	Spc24	-0.239
Tuba4a.5	3.03824e-23	-0.490062	0.35	0.54	3.9962e-19	5	Tuba4a	-0.19
Lgals1.5	1.59328e-39	-0.493755	0.965	0.962	2.09564e-35	5	Lgals1	0.003
Anp32e.5	5.56483e-25	-0.496173	0.342	0.533	7.31942e-21	5	Anp32e	-0.191
Cdca8.5	6.05618e-28	-0.504466	0.06	0.288	7.96569e-24	5	Cdca8	-0.228
H2afz.4	1.08302e-59	-0.515371	0.998	0.998	1.4245e-55	5	H2afz	0
Rrm2.5	9.13221e-21	-0.519148	0.056	0.24	1.20116e-16	5	Rrm2	-0.184
Cdca3.5	2.55668e-32	-0.532171	0.064	0.319	3.3628e-28	5	Cdca3	-0.255
Anp32b.5	8.41771e-43	-0.535106	0.758	0.869	1.10718e-38	5	Anp32b	-0.111
Tagln2.3	2.46138e-37	-0.563346	0.673	0.8	3.23745e-33	5	Tagln2	-0.127
Ran.5	1.5467e-35	-0.567785	0.644	0.796	2.03438e-31	5	Ran	-0.152
Tubb4b.4	5.52047e-15	-0.574745	0.294	0.451	7.26107e-11	5	Tubb4b	-0.157
Prtn3.2	3.44451e-18	-0.591029	0.242	0.43	4.53056e-14	5	Prtn3	-0.188
Cks1b.5	2.97117e-34	-0.620529	0.118	0.383	3.90798e-30	5	Cks1b	-0.265
Top2a.5	1.49832e-19	-0.642643	0.075	0.25	1.97075e-15	5	Top2a	-0.175
Ptma.5	3.74149e-41	-0.64885	1	0.997	4.92118e-37	5	Ptma	0.003
Cenpa.5	2.4921e-27	-0.662126	0.143	0.379	3.27786e-23	5	Cenpa	-0.236
H2afv.5	5.30641e-41	-0.669093	0.493	0.693	6.97952e-37	5	H2afv	-0.2
H2afx.4	6.96723e-20	-0.684575	0.157	0.345	9.164e-16	5	H2afx	-0.188
Ube2c.4	2.03309e-21	-0.696215	0.153	0.352	2.67412e-17	5	Ube2c	-0.199
Hmgb1.5	2.16767e-43	-0.697753	0.859	0.918	2.85114e-39	5	Hmgb1	-0.059
Ccnb2.5	2.00368e-36	-0.705807	0.072	0.351	2.63544e-32	5	Ccnb2	-0.279
Birc5.5	1.43332e-27	-0.710347	0.126	0.359	1.88524e-23	5	Birc5	-0.233
Elane.3	8.14777e-17	-0.791966	0.066	0.225	1.07168e-12	5	Elane	-0.159
Tuba1b.5	1.09983e-17	-0.798304	0.731	0.778	1.44661e-13	5	Tuba1b	-0.047
Tubb5.4	1.38867e-38	-0.893682	0.602	0.78	1.82652e-34	5	Tubb5	-0.178
Hmgn2.5	7.20202e-49	-0.89894	0.273	0.565	9.47282e-45	5	Hmgn2	-0.292
Hmgb2.5	1.42285e-53	-0.964544	0.957	0.982	1.87147e-49	5	Hmgb2	-0.025
S100a8.3	0.000219141	-0.966457	0.288	0.353	1	5	S100a8	-0.065
2810417H13Rik.4	1.22672e-31	-0.967074	0.118	0.368	1.6135e-27	5	2810417H13Rik	-0.25
Stmn1.5	5.81866e-40	-1.16619	0.228	0.494	7.65329e-36	5	Stmn1	-0.266
Ube2c.5	2.42932e-36	1.25526	0.579	0.319	3.19529e-32	6	Ube2c	0.26
Tubb4b.5	1.09752e-54	1.02392	0.792	0.415	1.44356e-50	6	Tubb4b	0.377
Ccnb1.6	3.06608e-53	0.928924	0.433	0.153	4.03281e-49	6	Ccnb1	0.28
Cenpf.5	3.45338e-76	0.8644	0.436	0.115	4.54223e-72	6	Cenpf	0.321
Cdc20.6	3.56584e-49	0.822495	0.447	0.169	4.69015e-45	6	Cdc20	0.278
Mcm6.3	3.434e-114	0.81569	0.646	0.177	4.51673e-110	6	Mcm6	0.469
Tuba1c.5	8.12656e-45	0.809512	0.728	0.384	1.06889e-40	6	Tuba1c	0.344
Cenpa.6	4.0093e-31	0.801279	0.585	0.344	5.27344e-27	6	Cenpa	0.241
Arl6ip1.2	1.14156e-18	0.79361	0.933	0.831	1.5015e-14	6	Arl6ip1	0.102
Stmn1.6	7.23999e-107	0.767593	0.982	0.438	9.52276e-103	6	Stmn1	0.544
Mcm5.5	6.15118e-109	0.76336	0.728	0.227	8.09064e-105	6	Mcm5	0.501
Tuba1b.6	2.80966e-95	0.749939	0.997	0.76	3.69555e-91	6	Tuba1b	0.237
Lmnb1.6	2.48131e-99	0.737301	0.927	0.42	3.26367e-95	6	Lmnb1	0.507
Hmgb2.6	7.18524e-86	0.734544	1	0.979	9.45075e-82	6	Hmgb2	0.021
Hmgn2.6	1.94821e-92	0.734081	0.974	0.511	2.56248e-88	6	Hmgn2	0.463
2810417H13Rik.5	1.05524e-114	0.716661	0.93	0.309	1.38796e-110	6	2810417H13Rik	0.621
Cks2.6	5.26675e-25	0.713836	0.757	0.501	6.92736e-21	6	Cks2	0.256
Smc4.5	2.9741e-87	0.712407	0.842	0.329	3.91183e-83	6	Smc4	0.513
Gm42418.2	2.30265e-06	0.705987	0.55	0.377	0.0302867	6	Gm42418	0.173
Mcm3.2	2.62713e-102	0.704055	0.632	0.183	3.45546e-98	6	Mcm3	0.449
Dut.5	1.6672e-81	0.700617	0.667	0.229	2.19287e-77	6	Dut	0.438
Cdk1.6	6.43403e-107	0.699918	0.705	0.19	8.46267e-103	6	Cdk1	0.515
Mcm7.5	2.92606e-109	0.698419	0.702	0.2	3.84864e-105	6	Mcm7	0.502
Birc5.6	2.61588e-40	0.696199	0.652	0.318	3.44066e-36	6	Birc5	0.334
Ccnb2.6	1.36166e-55	0.691391	0.681	0.304	1.79099e-51	6	Ccnb2	0.377
Tubb5.5	5.05393e-80	0.671944	0.994	0.75	6.64744e-76	6	Tubb5	0.244
Mki67.5	3.92011e-81	0.668143	0.713	0.24	5.15613e-77	6	Mki67	0.473
Cks1b.6	1.0909e-81	0.665092	0.845	0.329	1.43486e-77	6	Cks1b	0.516
Cdkn3.6	2.80254e-60	0.66308	0.564	0.205	3.68618e-56	6	Cdkn3	0.359
Pcna.1	9.9588e-50	0.643895	0.716	0.379	1.30988e-45	6	Pcna	0.337
Smc2.5	6.87478e-105	0.632629	0.749	0.213	9.04239e-101	6	Smc2	0.536
Top2a.6	9.49069e-89	0.6311	0.705	0.205	1.24831e-84	6	Top2a	0.5
Tipin.4	6.35836e-90	0.629925	0.699	0.234	8.36315e-86	6	Tipin	0.465
Cdca7	4.83179e-144	0.626623	0.523	0.086	6.35526e-140	6	Cdca7	0.437
Ran.6	8.43184e-84	0.613872	0.994	0.769	1.10904e-79	6	Ran	0.225
Lig1.3	1.85181e-95	0.61357	0.576	0.149	2.43568e-91	6	Lig1	0.427
Ptma.6	1.934e-90	0.611558	1	0.998	2.54379e-86	6	Ptma	0.002
Nusap1.6	1.20072e-43	0.595679	0.447	0.162	1.57931e-39	6	Nusap1	0.285
Ranbp1.4	2.69986e-48	0.573829	0.906	0.602	3.55113e-44	6	Ranbp1	0.304
Ccna2.5	3.20528e-45	0.570994	0.529	0.21	4.21591e-41	6	Ccna2	0.319
Rrm2.6	5.06679e-58	0.568738	0.585	0.201	6.66435e-54	6	Rrm2	0.384
Gmnn.4	6.8914e-80	0.567355	0.801	0.311	9.06425e-76	6	Gmnn	0.49
Hmgb1.6	5.18713e-72	0.565947	0.997	0.907	6.82263e-68	6	Hmgb1	0.09
Mcm2	1.59902e-110	0.563505	0.529	0.115	2.10319e-106	6	Mcm2	0.414
H2afx.5	3.67834e-29	0.561739	0.617	0.311	4.83812e-25	6	H2afx	0.306
H2afv.6	1.09609e-60	0.559198	0.977	0.657	1.44168e-56	6	H2afv	0.32
Nucks1.6	1.14626e-67	0.557628	0.784	0.324	1.50768e-63	6	Nucks1	0.46
Ass1.5	1.85808e-60	0.552038	0.857	0.438	2.44394e-56	6	Ass1	0.419
Fabp5.5	2.22362e-56	0.548577	0.915	0.566	2.92472e-52	6	Fabp5	0.349
Kpna2.1	1.27115e-37	0.548053	0.482	0.202	1.67195e-33	6	Kpna2	0.28
Asf1b.5	6.13632e-113	0.540788	0.763	0.201	8.0711e-109	6	Asf1b	0.562
Slbp.3	1.82995e-32	0.535744	0.725	0.483	2.40693e-28	6	Slbp	0.242
Nasp.2	1.02597e-66	0.53057	0.696	0.275	1.34945e-62	6	Nasp	0.421
Snrpd1.4	1.48889e-60	0.527492	0.918	0.586	1.95834e-56	6	Snrpd1	0.332
Hmmr.1	2.10264e-51	0.527268	0.374	0.112	2.7656e-47	6	Hmmr	0.262
Cdca8.6	2.2334e-44	0.525082	0.594	0.248	2.93759e-40	6	Cdca8	0.346
Hells	1.08789e-136	0.519357	0.477	0.073	1.43091e-132	6	Hells	0.404
Dnajc9.2	1.25573e-70	0.514633	0.684	0.247	1.65167e-66	6	Dnajc9	0.437
Cenpe.1	1.19949e-46	0.509207	0.404	0.134	1.57769e-42	6	Cenpe	0.27
Tagln2.4	1.30487e-63	0.507126	0.988	0.776	1.7163e-59	6	Tagln2	0.212
Lgals1.6	1.7204e-58	0.502532	1	0.96	2.26284e-54	6	Lgals1	0.04
Anp32b.6	2.80195e-69	0.501487	0.98	0.852	3.68541e-65	6	Anp32b	0.128
Tuba4a.6	6.44732e-53	0.497677	0.877	0.5	8.48017e-49	6	Tuba4a	0.377
Knstrn.5	2.04219e-44	0.48024	0.567	0.248	2.6861e-40	6	Knstrn	0.319
Prtn3.3	1.59162e-55	0.477406	0.807	0.388	2.09346e-51	6	Prtn3	0.419
Hn1.1	5.68383e-16	0.472565	0.912	0.791	7.47594e-12	6	Hn1	0.121
Rnaseh2b.4	2.12268e-70	0.471534	0.769	0.305	2.79196e-66	6	Rnaseh2b	0.464
Ppia.5	4.5581e-79	0.467416	1	0.999	5.99527e-75	6	Ppia	0.001
Kif23.1	6.03034e-52	0.465806	0.453	0.149	7.9317e-48	6	Kif23	0.304
Lockd.5	5.96283e-60	0.46143	0.564	0.188	7.84291e-56	6	Lockd	0.376
Prc1.2	6.68924e-45	0.458567	0.398	0.129	8.79835e-41	6	Prc1	0.269
Dek.4	1.63806e-53	0.457881	0.982	0.765	2.15454e-49	6	Dek	0.217
Srsf7.2	6.75693e-47	0.451273	0.892	0.553	8.88739e-43	6	Srsf7	0.339
Ung	1.39144e-208	0.447408	0.389	0.025	1.83017e-204	6	Ung	0.364
Ube2s.5	2.00128e-38	0.438522	0.757	0.388	2.63228e-34	6	Ube2s	0.369
2700094K13Rik.5	1.97767e-46	0.437571	0.927	0.611	2.60123e-42	6	2700094K13Rik	0.316
Mcm4	5.48772e-90	0.436246	0.503	0.121	7.21799e-86	6	Mcm4	0.382
S100a10.5	1.63698e-62	0.435791	1	0.951	2.15312e-58	6	S100a10	0.049
Rrm1.5	3.15527e-79	0.434672	0.673	0.207	4.15013e-75	6	Rrm1	0.466
Cdc25b	7.9413e-81	0.43462	0.374	0.075	1.04452e-76	6	Cdc25b	0.299
Aurka.1	8.32656e-43	0.433044	0.374	0.126	1.09519e-38	6	Aurka	0.248
Cdca3.6	3.72194e-35	0.432301	0.596	0.278	4.89546e-31	6	Cdca3	0.318
Racgap1.5	9.37755e-35	0.431716	0.699	0.37	1.23343e-30	6	Racgap1	0.329
Cdkn2c.4	2.75467e-71	0.431367	0.652	0.213	3.62322e-67	6	Cdkn2c	0.439
H2afz.5	2.37749e-71	0.428496	1	0.998	3.12711e-67	6	H2afz	0.002
Bub3.2	2.65568e-22	0.428234	0.819	0.591	3.49302e-18	6	Bub3	0.228
Tpx2.3	2.61445e-35	0.426244	0.395	0.153	3.43878e-31	6	Tpx2	0.242
Gins2	6.08242e-93	0.425824	0.474	0.104	8.00021e-89	6	Gins2	0.37
Tyms.5	3.96684e-64	0.418373	0.591	0.187	5.21758e-60	6	Tyms	0.404
Srsf2.5	6.20474e-40	0.416982	0.956	0.8	8.16109e-36	6	Srsf2	0.156
Hat1.2	6.6395e-49	0.414207	0.702	0.326	8.73294e-45	6	Hat1	0.376
Incenp.2	1.84897e-42	0.414151	0.526	0.203	2.43194e-38	6	Incenp	0.323
Cbx3.6	2.73463e-42	0.414145	0.901	0.533	3.59686e-38	6	Cbx3	0.368
Aurkb.3	9.7037e-55	0.412526	0.602	0.216	1.27633e-50	6	Aurkb	0.386
Spc24.5	7.9004e-69	0.412222	0.728	0.245	1.03914e-64	6	Spc24	0.483
Rpa2.1	1.39579e-59	0.410506	0.544	0.186	1.83589e-55	6	Rpa2	0.358
Plk1.1	1.65911e-35	0.405917	0.348	0.123	2.18222e-31	6	Plk1	0.225
Plp2.5	3.45164e-39	0.404395	0.939	0.661	4.53994e-35	6	Plp2	0.278
Ccne2	6.52249e-92	0.400954	0.354	0.058	8.57903e-88	6	Ccne2	0.296
Rad21.4	7.61502e-34	0.400865	0.681	0.352	1.0016e-29	6	Rad21	0.329
Ckap2.1	2.48931e-57	0.396878	0.371	0.096	3.27419e-53	6	Ckap2	0.275
Hnrnpab.3	2.62127e-34	0.394596	0.865	0.545	3.44775e-30	6	Hnrnpab	0.32
Anp32e.6	6.45108e-40	0.392657	0.871	0.494	8.4851e-36	6	Anp32e	0.377
Lsm5.5	6.09614e-42	0.389994	0.939	0.678	8.01825e-38	6	Lsm5	0.261
Fen1.1	4.99932e-65	0.389397	0.588	0.191	6.57561e-61	6	Fen1	0.397
Ezh2.3	2.80377e-65	0.384621	0.661	0.222	3.68779e-61	6	Ezh2	0.439
Hsp90aa1.4	4.95012e-38	0.382844	0.915	0.642	6.51089e-34	6	Hsp90aa1	0.273
Rfc3	4.5806e-73	0.377664	0.456	0.115	6.02486e-69	6	Rfc3	0.341
Prim1.1	2.60062e-76	0.377555	0.453	0.11	3.4206e-72	6	Prim1	0.343
Mis18a.1	3.84819e-42	0.37614	0.74	0.368	5.06153e-38	6	Mis18a	0.372
Rfc4.1	3.56688e-65	0.376101	0.538	0.167	4.69152e-61	6	Rfc4	0.371
Ppil1.1	1.18458e-57	0.374403	0.599	0.216	1.55808e-53	6	Ppil1	0.383
Hdgf.2	2.26939e-34	0.373893	0.822	0.485	2.98492e-30	6	Hdgf	0.337
Usp1.1	3.21352e-46	0.372908	0.713	0.321	4.22675e-42	6	Usp1	0.392
Pa2g4.1	8.45106e-36	0.372701	0.757	0.4	1.11157e-31	6	Pa2g4	0.357
Uhrf1	3.106e-97	0.37182	0.442	0.086	4.08533e-93	6	Uhrf1	0.356
Csrp1.2	8.47286e-54	0.36951	0.605	0.223	1.11444e-49	6	Csrp1	0.382
Dtymk.1	2.52334e-46	0.366746	0.655	0.276	3.31894e-42	6	Dtymk	0.379
G3bp1.1	1.69456e-40	0.366031	0.842	0.474	2.22885e-36	6	G3bp1	0.368
Tcf19.1	5.62908e-67	0.362455	0.453	0.121	7.40393e-63	6	Tcf19	0.332
Cdk4.1	1.6758e-29	0.36069	0.719	0.415	2.20418e-25	6	Cdk4	0.304
Cdc45.1	1.1138e-78	0.360567	0.482	0.12	1.46498e-74	6	Cdc45	0.362
Mrpl51.2	7.67517e-38	0.358548	0.792	0.431	1.00951e-33	6	Mrpl51	0.361
Calm3.5	2.25803e-34	0.357456	0.915	0.634	2.96998e-30	6	Calm3	0.281
Cd24a.4	2.46003e-35	0.354864	0.608	0.289	3.23568e-31	6	Cd24a	0.319
Casc5.1	2.50581e-57	0.352645	0.427	0.121	3.29589e-53	6	Casc5	0.306
Tmpo.3	2.58921e-34	0.350449	0.959	0.789	3.40558e-30	6	Tmpo	0.17
Siva1.1	4.86695e-24	0.350268	0.836	0.589	6.40149e-20	6	Siva1	0.247
Prdx4.5	2.17063e-35	0.348792	0.868	0.524	2.85503e-31	6	Prdx4	0.344
Paics.1	1.88246e-34	0.346993	0.708	0.381	2.476e-30	6	Paics	0.327
Gas2l3	2.28818e-56	0.34562	0.336	0.081	3.00965e-52	6	Gas2l3	0.255
Tacc3.4	3.30195e-48	0.345421	0.538	0.194	4.34306e-44	6	Tacc3	0.344
Atpif1.4	5.59829e-35	0.341978	0.968	0.806	7.36343e-31	6	Atpif1	0.162
Chaf1a.1	4.21445e-82	0.337458	0.418	0.09	5.54326e-78	6	Chaf1a	0.328
Hnrnpf.2	2.43402e-36	0.336929	0.985	0.961	3.20146e-32	6	Hnrnpf	0.024
Chaf1b	7.511e-103	0.334191	0.395	0.064	9.87921e-99	6	Chaf1b	0.331
Syce2.1	1.22629e-55	0.33331	0.415	0.117	1.61295e-51	6	Syce2	0.298
Orc6.1	1.44698e-49	0.331778	0.482	0.167	1.90322e-45	6	Orc6	0.315
Srsf3.2	3.99752e-34	0.331478	0.98	0.872	5.25794e-30	6	Srsf3	0.108
Kif11.1	2.13517e-38	0.33043	0.38	0.13	2.80839e-34	6	Kif11	0.25
Kif20b.1	7.50546e-52	0.329411	0.363	0.098	9.87193e-48	6	Kif20b	0.265
Kif22.3	2.42804e-35	0.325352	0.418	0.156	3.1936e-31	6	Kif22	0.262
Ddx39.3	1.97379e-37	0.323643	0.804	0.439	2.59612e-33	6	Ddx39	0.365
Sgol1.1	1.30266e-76	0.323569	0.424	0.094	1.71339e-72	6	Sgol1	0.33
Anapc5.2	4.32787e-31	0.32295	0.88	0.567	5.69245e-27	6	Anapc5	0.313
Dtl	2.5617e-77	0.322409	0.351	0.067	3.3694e-73	6	Dtl	0.284
Smc6.2	4.57372e-38	0.322122	0.798	0.406	6.01581e-34	6	Smc6	0.392
Calm2.2	1.71048e-13	0.319952	0.974	0.892	2.24979e-09	6	Calm2	0.082
Dctpp1.1	1.55696e-31	0.318412	0.646	0.32	2.04787e-27	6	Dctpp1	0.326
Ckap2l.1	2.78524e-49	0.316844	0.345	0.092	3.66343e-45	6	Ckap2l	0.253
Mad2l1.1	8.07642e-61	0.316325	0.553	0.17	1.06229e-56	6	Mad2l1	0.383
Rbbp7.1	2.47617e-43	0.315525	0.664	0.283	3.25691e-39	6	Rbbp7	0.381
Kif20a.2	1.03901e-30	0.313115	0.339	0.126	1.36661e-26	6	Kif20a	0.213
Dnmt1.1	1.249e-44	0.313092	0.523	0.197	1.64281e-40	6	Dnmt1	0.326
Reep4	1.16474e-34	0.312616	0.48	0.199	1.53198e-30	6	Reep4	0.281
Aspm	1.33605e-72	0.311977	0.287	0.047	1.75731e-68	6	Aspm	0.24
Cxcr4.2	5.39821e-38	0.309477	0.678	0.307	7.10027e-34	6	Cxcr4	0.371
Ldha	1.09169e-22	0.308261	0.942	0.784	1.4359e-18	6	Ldha	0.158
Cdt1	2.4159e-35	0.307959	0.442	0.174	3.17763e-31	6	Cdt1	0.268
Nup37	1.05373e-58	0.306373	0.424	0.115	1.38597e-54	6	Nup37	0.309
Nap1l1.3	3.17321e-30	0.306361	0.965	0.752	4.17372e-26	6	Nap1l1	0.213
Mrpl18.1	8.34348e-27	0.304267	0.871	0.619	1.09742e-22	6	Mrpl18	0.252
Rbmxl1	8.56711e-25	0.303543	0.652	0.38	1.12683e-20	6	Rbmxl1	0.272
Dpy30.1	8.81956e-31	0.302742	0.734	0.392	1.16004e-26	6	Dpy30	0.342
Hint1.1	4.75903e-45	0.302634	1	0.974	6.25955e-41	6	Hint1	0.026
Exosc8.1	3.40138e-35	0.302476	0.699	0.341	4.47384e-31	6	Exosc8	0.358
Hp1bp3.1	3.5874e-19	0.301269	0.538	0.307	4.71851e-15	6	Hp1bp3	0.231
Hnrnpa2b1.5	1.54247e-37	0.299967	0.991	0.951	2.02881e-33	6	Hnrnpa2b1	0.04
Cenpw.2	5.39635e-46	0.298918	0.541	0.197	7.09782e-42	6	Cenpw	0.344
Gpsm2.1	1.52114e-35	0.298125	0.339	0.115	2.00076e-31	6	Gpsm2	0.224
Nhp2	1.49484e-26	0.298045	0.787	0.458	1.96616e-22	6	Nhp2	0.329
Ptges3.1	3.08442e-26	0.297364	0.842	0.552	4.05693e-22	6	Ptges3	0.29
Smc1a.2	1.0817e-30	0.296759	0.766	0.417	1.42276e-26	6	Smc1a	0.349
Eif5a.5	2.71629e-34	0.296179	0.991	0.942	3.57274e-30	6	Eif5a	0.049
Lbr.4	2.41073e-23	0.296057	0.956	0.771	3.17084e-19	6	Lbr	0.185
Nop58	1.0406e-43	0.295619	0.529	0.2	1.36871e-39	6	Nop58	0.329
Ccdc34.4	1.0197e-46	0.295478	0.553	0.195	1.34121e-42	6	Ccdc34	0.358
Kifc1.1	6.33941e-37	0.295334	0.327	0.105	8.33823e-33	6	Kifc1	0.222
Trim59.1	2.97823e-49	0.295111	0.401	0.12	3.91727e-45	6	Trim59	0.281
Dhfr	2.04682e-65	0.294805	0.36	0.081	2.69219e-61	6	Dhfr	0.279
Cbx5.1	1.68981e-64	0.294298	0.482	0.132	2.2226e-60	6	Cbx5	0.35
Lsm2.2	6.96307e-31	0.293029	0.769	0.412	9.15853e-27	6	Lsm2	0.357
Rfc5.1	1.25091e-51	0.292724	0.544	0.186	1.64532e-47	6	Rfc5	0.358
Rfc2.1	1.57292e-20	0.291376	0.757	0.504	2.06887e-16	6	Rfc2	0.253
Rnaseh2c.3	8.66237e-26	0.291046	0.933	0.693	1.13936e-21	6	Rnaseh2c	0.24
2700029M09Rik.1	5.40754e-29	0.290063	0.664	0.337	7.11254e-25	6	2700029M09Rik	0.327
Tpm4	1.32296e-20	0.290013	0.88	0.654	1.74008e-16	6	Tpm4	0.226
Hjurp.1	3.67742e-39	0.289285	0.547	0.215	4.83691e-35	6	Hjurp	0.332
U2af1.1	1.01357e-21	0.28874	0.874	0.64	1.33315e-17	6	U2af1	0.234
Rpa1.1	4.43524e-34	0.288633	0.52	0.22	5.83368e-30	6	Rpa1	0.3
Pfn1.3	1.78146e-42	0.288609	1	0.991	2.34315e-38	6	Pfn1	0.009
Nhp2l1	5.66732e-22	0.288546	0.848	0.617	7.45422e-18	6	Nhp2l1	0.231
Nop56	7.4468e-26	0.288224	0.518	0.255	9.79478e-22	6	Nop56	0.263
Rpa3.1	1.00099e-37	0.288061	0.673	0.302	1.3166e-33	6	Rpa3	0.371
Mis18bp1.1	5.07351e-43	0.286092	0.348	0.102	6.67319e-39	6	Mis18bp1	0.246
Crip1.3	4.49565e-56	0.285571	1	0.999	5.91313e-52	6	Crip1	0.001
Ptms.2	1.56257e-25	0.284859	0.681	0.383	2.05525e-21	6	Ptms	0.298
Rangap1.1	3.83548e-35	0.284856	0.515	0.214	5.04481e-31	6	Rangap1	0.301
Banf1.3	2.78087e-25	0.284269	0.857	0.566	3.65767e-21	6	Banf1	0.291
Fzr1.1	1.67328e-22	0.282995	0.444	0.218	2.20087e-18	6	Fzr1	0.226
Erh.3	2.93358e-21	0.281804	0.939	0.787	3.85854e-17	6	Erh	0.152
Smc3.1	5.24452e-29	0.281033	0.74	0.386	6.89812e-25	6	Smc3	0.354
Set.1	3.05567e-27	0.280891	0.792	0.442	4.01912e-23	6	Set	0.35
Impdh2.2	7.59345e-29	0.280746	0.789	0.432	9.98766e-25	6	Impdh2	0.357
Arpp19.1	1.32695e-23	0.280132	0.906	0.711	1.74533e-19	6	Arpp19	0.195
Pgam1.2	1.34555e-26	0.279501	0.965	0.842	1.76981e-22	6	Pgam1	0.123
Pmf1.4	8.38023e-34	0.278394	0.684	0.309	1.10225e-29	6	Pmf1	0.375
Cbfb.1	7.46118e-26	0.278214	0.757	0.429	9.81369e-22	6	Cbfb	0.328
Pkmyt1.1	5.86768e-65	0.275589	0.439	0.114	7.71776e-61	6	Pkmyt1	0.325
Anapc11.1	3.45101e-22	0.275493	0.833	0.531	4.53912e-18	6	Anapc11	0.302
Hmgb3.2	6.24754e-45	0.275442	0.518	0.184	8.2174e-41	6	Hmgb3	0.334
Fdps.3	4.06096e-32	0.274937	0.632	0.294	5.34138e-28	6	Fdps	0.338
Tk1.4	1.1505e-36	0.274621	0.444	0.159	1.51325e-32	6	Tk1	0.285
Sumo2.1	2.23748e-30	0.274547	0.985	0.912	2.94295e-26	6	Sumo2	0.073
Sms.1	4.53426e-32	0.274508	0.591	0.272	5.96391e-28	6	Sms	0.319
Vrk1.1	4.29316e-23	0.274434	0.83	0.545	5.64679e-19	6	Vrk1	0.285
Fkbp2.3	2.70442e-22	0.274329	0.886	0.611	3.55712e-18	6	Fkbp2	0.275
Atic	9.93536e-25	0.274194	0.468	0.225	1.3068e-20	6	Atic	0.243
Wbp5.1	2.7167e-31	0.274071	0.623	0.291	3.57327e-27	6	Wbp5	0.332
Fam64a.1	3.99722e-42	0.273093	0.313	0.088	5.25754e-38	6	Fam64a	0.225
Ssrp1.1	4.98566e-26	0.272762	0.787	0.456	6.55764e-22	6	Ssrp1	0.331
Cdc6	2.19021e-83	0.272546	0.287	0.041	2.88078e-79	6	Cdc6	0.246
Dbf4.1	2.18965e-32	0.271662	0.406	0.158	2.88005e-28	6	Dbf4	0.248
Srsf6	5.60652e-23	0.27101	0.807	0.521	7.37426e-19	6	Srsf6	0.286
Sdf2l1	8.51249e-18	0.270286	0.804	0.558	1.11965e-13	6	Sdf2l1	0.246
Pycard.1	2.6952e-25	0.269836	0.985	0.912	3.545e-21	6	Pycard	0.073
Cit.1	1.88377e-42	0.26983	0.36	0.107	2.47773e-38	6	Cit	0.253
Apobec3.3	1.07809e-18	0.268677	0.699	0.448	1.41801e-14	6	Apobec3	0.251
Neil3.1	1.20216e-53	0.266498	0.444	0.129	1.5812e-49	6	Neil3	0.315
Cep55.1	2.59467e-53	0.266276	0.342	0.085	3.41277e-49	6	Cep55	0.257
Lsm6.1	1.65611e-22	0.265672	0.871	0.611	2.17828e-18	6	Lsm6	0.26
Bub1b.1	5.48234e-32	0.264832	0.389	0.147	7.21092e-28	6	Bub1b	0.242
Snrpf.2	1.33668e-25	0.263923	0.974	0.845	1.75813e-21	6	Snrpf	0.129
Txn1.3	3.70235e-30	0.263728	0.997	0.949	4.86971e-26	6	Txn1	0.048
Serpinb1a.1	2.42019e-25	0.263592	0.626	0.33	3.18327e-21	6	Serpinb1a	0.296
Luc7l3	4.61575e-22	0.26235	0.792	0.493	6.0711e-18	6	Luc7l3	0.299
Ptpn7	8.52395e-31	0.260483	0.5	0.215	1.12116e-26	6	Ptpn7	0.285
Rbbp4.1	7.93325e-20	0.259735	0.845	0.557	1.04346e-15	6	Rbbp4	0.288
Apitd1.1	1.17828e-58	0.259013	0.377	0.094	1.54979e-54	6	Apitd1	0.283
Topbp1.1	1.60415e-43	0.257895	0.45	0.153	2.10994e-39	6	Topbp1	0.297
Larp7.1	1.23162e-28	0.257053	0.632	0.312	1.61996e-24	6	Larp7	0.32
Fignl1.1	5.32865e-47	0.257044	0.354	0.098	7.00878e-43	6	Fignl1	0.256
Cmc2.1	1.73886e-33	0.255318	0.605	0.261	2.28713e-29	6	Cmc2	0.344
Lsm3.1	9.8767e-24	0.254577	0.781	0.457	1.29908e-19	6	Lsm3	0.324
Hnrnpu.1	1.59979e-19	0.253066	0.93	0.757	2.1042e-15	6	Hnrnpu	0.173
Psip1.1	6.41943e-38	0.252636	0.447	0.162	8.44348e-34	6	Psip1	0.285
Tmem256	1.08771e-22	0.252415	0.965	0.848	1.43066e-18	6	Tmem256	0.117
Tuba1a.2	2.1251e-18	0.251918	0.67	0.414	2.79515e-14	6	Tuba1a	0.256
Ywhaq.1	3.76272e-21	0.251413	0.886	0.656	4.9491e-17	6	Ywhaq	0.23
Kif2c.1	1.00232e-24	0.250317	0.243	0.084	1.31836e-20	6	Kif2c	0.159
Wdr76.1	1.45938e-46	0.250178	0.36	0.101	1.91952e-42	6	Wdr76	0.259
Sae1.1	9.2068e-31	0.250148	0.626	0.294	1.21097e-26	6	Sae1	0.332
Gltscr2.1	1.40279e-14	-0.250246	0.939	0.931	1.84509e-10	6	Gltscr2	0.008
Mndal.2	0.000643366	-0.252331	0.827	0.753	1	6	Mndal	0.074
Itgam.1	1.86126e-07	-0.252846	0.541	0.565	0.00244811	6	Itgam	-0.024
Ctsc.1	1.16281e-13	-0.253476	0.953	0.957	1.52944e-09	6	Ctsc	-0.004
Apbb1ip.1	2.56478e-10	-0.254749	0.769	0.738	3.37345e-06	6	Apbb1ip	0.031
Cd302.1	4.03319e-07	-0.255712	0.743	0.702	0.00530485	6	Cd302	0.041
Prdx5.1	1.31833e-24	-0.258562	0.994	0.993	1.734e-20	6	Prdx5	0.001
Stat1.2	0.000196016	-0.261223	0.45	0.464	1	6	Stat1	-0.014
S100a4.1	1.26529e-29	-0.261406	1	0.998	1.66423e-25	6	S100a4	0.002
S100a9.2	0.000384957	-0.262579	0.164	0.097	1	6	S100a9	0.067
Tnfaip8l2.1	3.42601e-13	-0.264284	0.836	0.84	4.50623e-09	6	Tnfaip8l2	-0.004
Ldlrad3	3.38372e-06	-0.265921	0.348	0.399	0.0445061	6	Ldlrad3	-0.051
Tnfrsf1b.2	4.86239e-07	-0.269237	0.433	0.484	0.0063955	6	Tnfrsf1b	-0.051
Lyn.1	1.76052e-13	-0.26962	0.871	0.867	2.31562e-09	6	Lyn	0.004
Adipor1.2	5.75609e-10	-0.26989	0.687	0.683	7.57098e-06	6	Adipor1	0.004
Cd84.1	6.32206e-08	-0.270302	0.576	0.59	0.00083154	6	Cd84	-0.014
Clec12a.1	3.44134e-13	-0.270621	0.845	0.855	4.5264e-09	6	Clec12a	-0.01
Nadk.2	4.60294e-10	-0.27255	0.813	0.767	6.05424e-06	6	Nadk	0.046
Zfos1.3	9.74116e-08	-0.272807	0.632	0.643	0.00128125	6	Zfos1	-0.011
Ubc	4.27188e-15	-0.273688	0.912	0.91	5.6188e-11	6	Ubc	0.002
Hmha1	8.24674e-12	-0.275306	0.757	0.77	1.08469e-07	6	Hmha1	-0.013
Ms4a8a.1	2.29999e-07	-0.277365	0.491	0.536	0.00302518	6	Ms4a8a	-0.045
Lgmn.2	2.19747e-06	-0.277605	0.316	0.383	0.0289033	6	Lgmn	-0.067
H2-D1.2	2.36996e-27	-0.279532	0.997	0.999	3.11721e-23	6	H2-D1	-0.002
Ppt1.2	3.92901e-09	-0.282599	0.553	0.586	5.16783e-05	6	Ppt1	-0.033
Zeb2.1	2.2491e-15	-0.282646	0.921	0.908	2.95824e-11	6	Zeb2	0.013
Rnase6.1	6.60095e-11	-0.288804	0.76	0.766	8.68223e-07	6	Rnase6	-0.006
Mpeg1.1	1.29326e-18	-0.289179	0.936	0.928	1.70102e-14	6	Mpeg1	0.008
Ssh2.2	5.66412e-10	-0.289582	0.377	0.486	7.45002e-06	6	Ssh2	-0.109
Cdk2ap2.2	1.21292e-11	-0.29233	0.927	0.922	1.59535e-07	6	Cdk2ap2	0.005
Il10ra.2	1.29314e-09	-0.29261	0.228	0.344	1.70087e-05	6	Il10ra	-0.116
Ogt.1	7.26446e-10	-0.293337	0.453	0.53	9.55495e-06	6	Ogt	-0.077
Nfkbia.1	1.02527e-09	-0.294884	0.684	0.699	1.34854e-05	6	Nfkbia	-0.015
B2m.3	1.50532e-39	-0.299009	1	0.999	1.97995e-35	6	B2m	0.001
Nxpe4.3	5.03701e-10	-0.299231	0.161	0.287	6.62517e-06	6	Nxpe4	-0.126
Lsp1.1	6.7474e-33	-0.299411	0.997	0.997	8.87485e-29	6	Lsp1	0
Pirb.1	2.52108e-12	-0.299619	0.778	0.77	3.31598e-08	6	Pirb	0.008
Bnip3l.1	1.60684e-15	-0.300171	0.757	0.787	2.11347e-11	6	Bnip3l	-0.03
Bst2.2	9.28803e-06	-0.302057	0.702	0.656	0.122166	6	Bst2	0.046
Cox7a2l.1	1.39649e-26	-0.303502	0.971	0.971	1.83681e-22	6	Cox7a2l	0
Lyz1.3	1.0743e-06	-0.303882	0.427	0.466	0.0141303	6	Lyz1	-0.039
Msrb1.1	2.26475e-30	-0.303953	0.988	0.994	2.97883e-26	6	Msrb1	-0.006
Igsf6.2	2.83416e-14	-0.304003	0.792	0.838	3.72776e-10	6	Igsf6	-0.046
Pid1.1	8.1582e-12	-0.305056	0.789	0.792	1.07305e-07	6	Pid1	-0.003
Adgre5.2	1.37097e-10	-0.305393	0.652	0.68	1.80323e-06	6	Adgre5	-0.028
Metrnl.2	2.14285e-08	-0.307656	0.26	0.352	0.000281849	6	Metrnl	-0.092
Pla2g7.4	2.68887e-09	-0.30927	0.073	0.192	3.53667e-05	6	Pla2g7	-0.119
Fcgr3.2	7.0566e-14	-0.310106	0.86	0.865	9.28154e-10	6	Fcgr3	-0.005
Abi3.3	2.62144e-11	-0.313563	0.094	0.234	3.44798e-07	6	Abi3	-0.14
Hopx.2	5.22133e-09	-0.31443	0.579	0.591	6.86762e-05	6	Hopx	-0.012
Ncf2.1	3.15932e-19	-0.315032	0.915	0.905	4.15546e-15	6	Ncf2	0.01
Sh3glb1	2.41359e-20	-0.315474	0.901	0.871	3.1746e-16	6	Sh3glb1	0.03
Apobec1.3	5.76161e-11	-0.323708	0.38	0.485	7.57825e-07	6	Apobec1	-0.105
Cx3cr1.2	2.86665e-08	-0.326249	0.5	0.554	0.000377051	6	Cx3cr1	-0.054
Tcp11l2.1	1.41194e-15	-0.32806	0.14	0.325	1.85712e-11	6	Tcp11l2	-0.185
Rsrp1.1	1.63982e-27	-0.329563	0.971	0.98	2.15686e-23	6	Rsrp1	-0.009
Fgr.2	1.56964e-12	-0.33084	0.453	0.562	2.06454e-08	6	Fgr	-0.109
AB124611.2	5.20375e-18	-0.331301	0.836	0.847	6.84449e-14	6	AB124611	-0.011
Laptm4a.1	4.19063e-21	-0.332332	0.871	0.892	5.51193e-17	6	Laptm4a	-0.021
Ptprc.2	1.10483e-16	-0.335096	0.839	0.845	1.45319e-12	6	Ptprc	-0.006
BC028528.2	8.79943e-11	-0.335888	0.637	0.641	1.15739e-06	6	BC028528	-0.004
Lst1.2	2.32582e-21	-0.335939	0.974	0.975	3.05916e-17	6	Lst1	-0.001
Tsc22d3.1	8.30285e-14	-0.336083	0.576	0.66	1.09207e-09	6	Tsc22d3	-0.084
Mnda.3	8.82554e-06	-0.336842	0.661	0.646	0.116082	6	Mnda	0.015
Gsto1.2	2.42786e-14	-0.338412	0.602	0.662	3.19336e-10	6	Gsto1	-0.06
Alox5ap.1	6.10191e-47	-0.345654	0.988	0.996	8.02585e-43	6	Alox5ap	-0.008
Phf11b.3	4.57671e-07	-0.347942	0.228	0.319	0.00601975	6	Phf11b	-0.091
Fxyd5.2	8.91863e-36	-0.349276	0.982	0.994	1.17307e-31	6	Fxyd5	-0.012
Zbp1.2	1.28788e-07	-0.351593	0.477	0.519	0.00169395	6	Zbp1	-0.042
Gsn.1	2.13441e-12	-0.352715	0.447	0.545	2.80739e-08	6	Gsn	-0.098
Slfn5.2	5.53018e-15	-0.354133	0.079	0.252	7.27384e-11	6	Slfn5	-0.173
Btg2	1.2703e-15	-0.356138	0.67	0.742	1.67083e-11	6	Btg2	-0.072
Gm5150.3	3.79222e-12	-0.356571	0.178	0.325	4.98791e-08	6	Gm5150	-0.147
Ifit3.5	3.2546e-07	-0.36007	0.029	0.118	0.00428078	6	Ifit3	-0.089
Cd53.1	2.22434e-32	-0.366779	0.944	0.96	2.92567e-28	6	Cd53	-0.016
Sat1.2	2.46943e-30	-0.368168	0.977	0.982	3.24804e-26	6	Sat1	-0.005
Npc2.3	2.41074e-52	-0.368465	0.997	0.998	3.17085e-48	6	Npc2	-0.001
Adgre1.3	7.93524e-14	-0.369257	0.371	0.495	1.04372e-09	6	Adgre1	-0.124
Chil3.1	0.00457284	-0.370437	0.772	0.729	1	6	Chil3	0.043
Epsti1.3	2.46083e-15	-0.373519	0.652	0.704	3.23673e-11	6	Epsti1	-0.052
Susd3.3	5.64191e-17	-0.373851	0.558	0.654	7.4208e-13	6	Susd3	-0.096
Evi2a.1	9.23565e-18	-0.375251	0.728	0.766	1.21477e-13	6	Evi2a	-0.038
[truncated: 1,040 more rows]
