# Supplementary material for: CaSSiDI: novel single-cell “Cluster Similarity Scoring and Distinction Index” reveals critical functions for PirB and context-dependent Cebpb repression
Source: Cell Death Differ. 2024 Feb 21;31(3):265–79. doi: 10.1038/s41418-024-01268-8 (PMC10923835; doi:10.1038/s41418-024-01268-8)
Supplement: Supplementary file 14 — Table S5 [file 41418_2024_1268_MOESM14_ESM.xlsx]

## Sheet: splenic_macrophage_res0p4_PCs15
	p_val	avg_logFC	pct.1	pct.2	p_val_adj	cluster	gene	pct.1_minus_pct.2			Cluster legend
Slpi	9.96373e-135	0.634098	0.961	0.748	1.47981e-130	0	Slpi	0.213			ILR	0
Trf	4.27281e-199	0.62625	0.991	0.792	6.34598e-195	0	Trf	0.199			NPR	1
Ctsd	5.45559e-205	0.60666	0.999	0.909	8.10264e-201	0	Ctsd	0.09			TRN	2
Csf1r	5.73449e-190	0.59479	0.994	0.833	8.51686e-186	0	Csf1r	0.161			RBC	3
Ftl1	5.57225e-234	0.568895	1	0.995	8.27591e-230	0	Ftl1	0.005			MON	4
C1qb	9.88646e-189	0.547695	0.995	0.835	1.46834e-184	0	C1qb	0.16			MDC	5
Fth1	4.1517e-196	0.542342	0.999	0.991	6.16611e-192	0	Fth1	0.008			FOB	6
Axl	6.11647e-193	0.522059	1	0.865	9.08418e-189	0	Axl	0.135			TLF	7
Cd68	5.83499e-120	0.512341	0.883	0.579	8.66612e-116	0	Cd68	0.304			EPT	8
Pld3	1.0502e-141	0.508686	0.964	0.679	1.55975e-137	0	Pld3	0.285			CD8	9
Cd82	2.42027e-125	0.499254	0.92	0.638	3.59458e-121	0	Cd82	0.282			NEU	10
Lipa	9.0205e-113	0.476231	0.946	0.701	1.33973e-108	0	Lipa	0.245			MZB	11
Il18	3.09542e-102	0.471899	0.765	0.399	4.59731e-98	0	Il18	0.366
Slc11a1	2.0654e-104	0.469162	0.791	0.431	3.06754e-100	0	Slc11a1	0.36
Itgad	1.5038e-119	0.457491	0.973	0.687	2.23344e-115	0	Itgad	0.286
Pilra	1.50689e-107	0.455963	0.902	0.559	2.23804e-103	0	Pilra	0.343
Adgre1	2.81273e-125	0.451523	0.977	0.768	4.17746e-121	0	Adgre1	0.209
Atp13a2	3.83371e-104	0.45143	0.864	0.535	5.69382e-100	0	Atp13a2	0.329
Abcc3	5.77819e-96	0.434678	0.741	0.375	8.58176e-92	0	Abcc3	0.366
Asb2	1.27427e-79	0.426231	0.826	0.515	1.89254e-75	0	Asb2	0.311
Pla2g15	8.1295e-99	0.423313	0.894	0.562	1.20739e-94	0	Pla2g15	0.332
Tyrobp	1.92634e-118	0.421414	0.979	0.768	2.86099e-114	0	Tyrobp	0.211
Lst1	1.9309e-105	0.421089	0.946	0.688	2.86777e-101	0	Lst1	0.258
Epb41l3	2.15676e-93	0.413963	0.832	0.467	3.20323e-89	0	Epb41l3	0.365
Man2b1	1.77859e-92	0.410883	0.899	0.649	2.64156e-88	0	Man2b1	0.25
Aldh2	3.72407e-84	0.405968	0.813	0.503	5.53099e-80	0	Aldh2	0.31
Cd5l	4.54396e-86	0.403781	0.977	0.742	6.7487e-82	0	Cd5l	0.235
Blvrb	8.36273e-94	0.401592	0.928	0.662	1.24203e-89	0	Blvrb	0.266
Gfra2	2.68144e-98	0.400354	0.933	0.584	3.98248e-94	0	Gfra2	0.349
Slc40a1	3.04577e-100	0.400191	1	0.906	4.52358e-96	0	Slc40a1	0.094
Ccr3	2.00478e-91	0.399351	0.969	0.703	2.97749e-87	0	Ccr3	0.266
Slc48a1	1.35614e-86	0.396455	0.895	0.62	2.01413e-82	0	Slc48a1	0.275
Cfp	1.23149e-104	0.391311	0.988	0.836	1.82901e-100	0	Cfp	0.152
Fcer1g	2.0801e-139	0.390559	0.999	0.935	3.08936e-135	0	Fcer1g	0.064
AB124611	1.54402e-90	0.387147	0.897	0.617	2.29318e-86	0	AB124611	0.28
Cd81	1.96813e-102	0.385775	0.986	0.818	2.92307e-98	0	Cd81	0.168
Txn1	1.51703e-78	0.380626	0.936	0.758	2.2531e-74	0	Txn1	0.178
Ptgs1	2.83543e-85	0.380205	0.909	0.611	4.21118e-81	0	Ptgs1	0.298
Akr1a1	8.15713e-90	0.379272	0.946	0.764	1.2115e-85	0	Akr1a1	0.182
Bin2	2.26914e-75	0.377623	0.74	0.433	3.37012e-71	0	Bin2	0.307
Cela1	3.25293e-79	0.374678	0.675	0.337	4.83126e-75	0	Cela1	0.338
Fcgr3	1.20034e-77	0.374246	0.747	0.415	1.78274e-73	0	Fcgr3	0.332
Fam213b	2.5693e-73	0.373868	0.652	0.335	3.81593e-69	0	Fam213b	0.317
AW112010	5.10193e-100	0.373864	0.995	0.866	7.57738e-96	0	AW112010	0.129
Hfe	6.72136e-71	0.370757	0.797	0.494	9.98257e-67	0	Hfe	0.303
Cmbl	1.69747e-90	0.368849	0.53	0.201	2.52108e-86	0	Cmbl	0.329
Sod1	1.98867e-80	0.36881	0.919	0.688	2.95358e-76	0	Sod1	0.231
Tgm2	7.37494e-80	0.367861	0.887	0.58	1.09533e-75	0	Tgm2	0.307
Cd302	1.16842e-74	0.367558	0.835	0.532	1.73534e-70	0	Cd302	0.303
Cd14	5.15891e-72	0.36629	0.609	0.292	7.66202e-68	0	Cd14	0.317
Cd300e	1.02126e-67	0.366123	0.522	0.236	1.51677e-63	0	Cd300e	0.286
Lrp1	2.30206e-84	0.36603	0.934	0.647	3.41901e-80	0	Lrp1	0.287
Gpr65	3.45522e-62	0.365305	0.805	0.519	5.1317e-58	0	Gpr65	0.286
Itgb5	7.83109e-79	0.363504	0.802	0.474	1.16307e-74	0	Itgb5	0.328
Fcna	9.21856e-85	0.361924	0.985	0.811	1.36914e-80	0	Fcna	0.174
AF251705	7.74013e-72	0.358827	0.777	0.461	1.14956e-67	0	AF251705	0.316
Crip2	6.89744e-74	0.357521	0.729	0.403	1.02441e-69	0	Crip2	0.326
Serpinb6a	4.59523e-77	0.35169	0.94	0.695	6.82483e-73	0	Serpinb6a	0.245
Acp5	5.11353e-71	0.350064	0.842	0.56	7.59462e-67	0	Acp5	0.282
Mertk	1.75119e-86	0.347958	0.981	0.729	2.60087e-82	0	Mertk	0.252
Ddit4	4.89952e-63	0.338155	0.626	0.326	7.27677e-59	0	Ddit4	0.3
Tspan4	3.40377e-67	0.336302	0.757	0.434	5.05528e-63	0	Tspan4	0.323
Ucp2	3.12639e-91	0.330664	0.986	0.878	4.64331e-87	0	Ucp2	0.108
Kcnj10	1.82451e-70	0.329637	0.928	0.636	2.70977e-66	0	Kcnj10	0.292
Hexa	3.73236e-73	0.329038	0.911	0.659	5.5433e-69	0	Hexa	0.252
Aif1	2.71644e-73	0.325512	0.962	0.743	4.03445e-69	0	Aif1	0.219
Itm2b	1.52523e-119	0.324598	1	0.987	2.26527e-115	0	Itm2b	0.013
Cd163	2.07767e-28	0.324576	0.527	0.335	3.08575e-24	0	Cd163	0.192
Lgals3bp	2.77823e-69	0.323618	0.753	0.44	4.12623e-65	0	Lgals3bp	0.313
Gns	2.98693e-70	0.322448	0.924	0.675	4.43618e-66	0	Gns	0.249
Gm10116	7.21405e-63	0.322234	0.425	0.178	1.07143e-58	0	Gm10116	0.247
Rgs1	8.40588e-51	0.322121	0.885	0.656	1.24844e-46	0	Rgs1	0.229
Plxnb2	4.48991e-60	0.31988	0.825	0.534	6.66842e-56	0	Plxnb2	0.291
Usp12	3.78292e-55	0.318313	0.783	0.511	5.61839e-51	0	Usp12	0.272
Actn1	1.20497e-76	0.317872	0.987	0.795	1.78962e-72	0	Actn1	0.192
Rims3	1.42766e-68	0.317773	0.766	0.422	2.12036e-64	0	Rims3	0.344
Slc25a5	8.73867e-61	0.316877	0.855	0.593	1.29787e-56	0	Slc25a5	0.262
Mpp6	5.54681e-60	0.310152	0.809	0.528	8.23813e-56	0	Mpp6	0.281
Vsir	1.65601e-55	0.308865	0.865	0.611	2.45951e-51	0	Vsir	0.254
Blvra	3.60573e-60	0.308501	0.678	0.384	5.35523e-56	0	Blvra	0.294
Prdx1	1.93051e-79	0.30661	0.984	0.901	2.86719e-75	0	Prdx1	0.083
Comt	1.25244e-59	0.304459	0.66	0.366	1.86012e-55	0	Comt	0.294
Adgre4	2.10819e-71	0.30441	0.982	0.777	3.13108e-67	0	Adgre4	0.205
Slco2b1	6.66932e-63	0.303601	0.673	0.355	9.90527e-59	0	Slco2b1	0.318
Jup	3.91424e-62	0.302657	0.843	0.535	5.81343e-58	0	Jup	0.308
C1qc	6.09353e-75	0.301276	1	0.883	9.05011e-71	0	C1qc	0.117
Hpgd	2.96291e-63	0.299073	0.966	0.769	4.40051e-59	0	Hpgd	0.197
Sash1	2.46335e-63	0.298912	0.881	0.589	3.65857e-59	0	Sash1	0.292
Abcg3	8.35993e-69	0.298567	0.95	0.716	1.24162e-64	0	Abcg3	0.234
Itga9	4.15786e-60	0.298413	0.862	0.566	6.17525e-56	0	Itga9	0.296
Myo10	1.51687e-57	0.295023	0.76	0.438	2.25286e-53	0	Myo10	0.322
Clec4n	4.67251e-55	0.292925	0.934	0.682	6.93961e-51	0	Clec4n	0.252
Ear2	1.35522e-52	0.292306	0.652	0.371	2.01278e-48	0	Ear2	0.281
Gna12	6.54978e-56	0.29222	0.828	0.546	9.72774e-52	0	Gna12	0.282
Pira2	5.61642e-60	0.291623	0.923	0.665	8.3415e-56	0	Pira2	0.258
Csrp1	2.85968e-56	0.291024	0.542	0.274	4.2472e-52	0	Csrp1	0.268
Rxra	4.75575e-61	0.290284	0.646	0.336	7.06324e-57	0	Rxra	0.31
Clta	1.27885e-54	0.289756	0.895	0.684	1.89935e-50	0	Clta	0.211
Wdfy3	3.51883e-54	0.289679	0.791	0.501	5.22617e-50	0	Wdfy3	0.29
Ermp1	4.62202e-53	0.287112	0.642	0.357	6.86462e-49	0	Ermp1	0.285
Cd300a	5.16819e-59	0.2858	0.926	0.711	7.6758e-55	0	Cd300a	0.215
Parvg	1.33062e-55	0.285319	0.738	0.461	1.97623e-51	0	Parvg	0.277
Treml4	6.98389e-53	0.2853	0.846	0.567	1.03725e-48	0	Treml4	0.279
Lamp1	1.04958e-66	0.285104	0.982	0.856	1.55883e-62	0	Lamp1	0.126
Mpeg1	1.52627e-63	0.284466	0.991	0.862	2.26681e-59	0	Mpeg1	0.129
Slc7a7	5.5891e-53	0.284325	0.572	0.304	8.30093e-49	0	Slc7a7	0.268
Slc15a3	7.75501e-54	0.283188	0.67	0.383	1.15177e-49	0	Slc15a3	0.287
Tbxas1	5.72295e-59	0.280344	0.669	0.362	8.49972e-55	0	Tbxas1	0.307
Lyn	1.0571e-56	0.279343	0.948	0.777	1.57e-52	0	Lyn	0.171
Snx5	4.35352e-54	0.278878	0.914	0.718	6.46585e-50	0	Snx5	0.196
Pilrb2	4.14665e-53	0.278308	0.823	0.534	6.15861e-49	0	Pilrb2	0.289
Bank1	4.02091e-54	0.277955	0.87	0.586	5.97186e-50	0	Bank1	0.284
Sepp1	4.29446e-102	0.276881	0.991	0.84	6.37813e-98	0	Sepp1	0.151
Clec1b	3.43888e-50	0.275998	0.697	0.4	5.10742e-46	0	Clec1b	0.297
Oxct1	5.82396e-49	0.273204	0.793	0.526	8.64974e-45	0	Oxct1	0.267
Wwp1	1.04966e-52	0.272251	0.758	0.47	1.55895e-48	0	Wwp1	0.288
Asah1	1.16486e-53	0.270859	0.904	0.681	1.73005e-49	0	Asah1	0.223
Id2	4.04908e-48	0.270766	0.957	0.773	6.01369e-44	0	Id2	0.184
Igf1	3.10636e-50	0.270205	0.98	0.771	4.61357e-46	0	Igf1	0.209
Lima1	2.23967e-49	0.270163	0.642	0.353	3.32635e-45	0	Lima1	0.289
Lap3	1.35359e-52	0.269989	0.833	0.557	2.01036e-48	0	Lap3	0.276
Mt1	2.10452e-50	0.269849	0.623	0.35	3.12564e-46	0	Mt1	0.273
Cystm1	3.17026e-54	0.269677	0.551	0.275	4.70847e-50	0	Cystm1	0.276
Cyb5a	5.62603e-41	0.269161	0.797	0.566	8.35578e-37	0	Cyb5a	0.231
Fcgrt	2.08646e-55	0.269148	0.848	0.561	3.09881e-51	0	Fcgrt	0.287
Clec12a	1.03535e-48	0.268696	0.852	0.575	1.5377e-44	0	Clec12a	0.277
Spic	8.4056e-57	0.26698	0.983	0.759	1.2484e-52	0	Spic	0.224
Rgl1	2.27137e-51	0.266689	0.846	0.556	3.37343e-47	0	Rgl1	0.29
Tmem26	2.42285e-52	0.265638	0.875	0.592	3.59842e-48	0	Tmem26	0.283
Glul	1.30479e-56	0.264332	0.976	0.814	1.93788e-52	0	Glul	0.162
Ly6e	2.58292e-68	0.263027	0.998	0.932	3.83615e-64	0	Ly6e	0.066
C1qa	5.00129e-59	0.262084	1	0.889	7.42791e-55	0	C1qa	0.111
Galnt3	6.31671e-51	0.259364	0.815	0.512	9.38158e-47	0	Galnt3	0.303
Cd83	2.96138e-44	0.257809	0.746	0.462	4.39824e-40	0	Cd83	0.284
Apoe	5.69724e-108	0.257217	0.995	0.886	8.46154e-104	0	Apoe	0.109
Cadm1	3.27011e-54	0.2565	0.966	0.739	4.85676e-50	0	Cadm1	0.227
Col14a1	6.05238e-33	0.256141	0.477	0.277	8.989e-29	0	Col14a1	0.2
Hacd4	6.79405e-41	0.255796	0.581	0.336	1.00905e-36	0	Hacd4	0.245
Abcg1	2.92374e-47	0.255749	0.885	0.62	4.34234e-43	0	Abcg1	0.265
Wdr75	1.73729e-44	0.255648	0.745	0.471	2.58022e-40	0	Wdr75	0.274
Vav2	2.53025e-44	0.255427	0.642	0.383	3.75793e-40	0	Vav2	0.259
Tgfb1	3.0773e-41	0.255421	0.761	0.523	4.57041e-37	0	Tgfb1	0.238
Cndp2	1.2683e-40	0.254083	0.731	0.487	1.88367e-36	0	Cndp2	0.244
Nckap1l	4.05354e-41	0.253428	0.754	0.517	6.02032e-37	0	Nckap1l	0.237
Hcar2	8.04701e-53	0.253355	0.425	0.182	1.19514e-48	0	Hcar2	0.243
Laptm4a	1.25267e-46	0.253105	0.924	0.73	1.86046e-42	0	Laptm4a	0.194
Scand1	1.01818e-37	0.252549	0.766	0.539	1.5122e-33	0	Scand1	0.227
Trpm2	1.21483e-54	0.250203	0.889	0.6	1.80427e-50	0	Trpm2	0.289
4930523C07Rik	4.9557e-40	-0.256082	0.007	0.125	7.3602e-36	0	4930523C07Rik	-0.118
H2-Ob	6.64098e-27	-0.256398	0.015	0.103	9.86318e-23	0	H2-Ob	-0.088
Azin1	0.000655037	-0.258269	0.433	0.423	1	0	Azin1	0.01
Nedd4	7.66265e-24	-0.258343	0.037	0.133	1.13806e-19	0	Nedd4	-0.096
Ube2l6	0.00649088	-0.258438	0.204	0.222	1	0	Ube2l6	-0.018
Pbxip1	2.19087e-33	-0.264737	0.03	0.15	3.25388e-29	0	Pbxip1	-0.12
Dck	0.00390918	-0.265646	0.353	0.355	1	0	Dck	-0.002
H2-K1	4.73048e-29	-0.265743	0.999	0.992	7.02571e-25	0	H2-K1	0.007
Ms4a6b	1.91789e-18	-0.265911	0.068	0.159	2.84845e-14	0	Ms4a6b	-0.091
Nup210	6.42223e-34	-0.267523	0.034	0.156	9.53829e-30	0	Nup210	-0.122
Trak2	5.94199e-06	-0.267989	0.166	0.211	0.0882505	0	Trak2	-0.045
Cnn2	2.50392e-05	-0.268507	0.243	0.274	0.371882	0	Cnn2	-0.031
Chchd2	5.648e-18	-0.269503	0.946	0.915	8.38842e-14	0	Chchd2	0.031
Cenpa	2.14048e-10	-0.271357	0.103	0.167	3.17904e-06	0	Cenpa	-0.064
Runx3	4.83376e-39	-0.272164	0.008	0.123	7.1791e-35	0	Runx3	-0.115
Ccnd3	5.36003e-14	-0.27388	0.152	0.238	7.96072e-10	0	Ccnd3	-0.086
Ccna2	3.60408e-13	-0.277949	0.054	0.121	5.35278e-09	0	Ccna2	-0.067
Rps19	7.60129e-15	-0.278548	0.976	0.8	1.12894e-10	0	Rps19	0.176
Add3	1.33925e-41	-0.278859	0.009	0.131	1.98905e-37	0	Add3	-0.122
Gsn	1.62325e-05	-0.280276	0.283	0.315	0.241086	0	Gsn	-0.032
Ago2	2.42575e-09	-0.281975	0.315	0.372	3.60272e-05	0	Ago2	-0.057
Sub1	0.000175396	-0.282105	0.55	0.497	1	0	Sub1	0.053
Ankrd44	0.000448453	-0.284193	0.381	0.379	1	0	Ankrd44	0.002
Clcn3	6.84206e-05	-0.285176	0.415	0.415	1	0	Clcn3	0
Slc16a1	2.52144e-15	-0.286173	0.062	0.138	3.74484e-11	0	Slc16a1	-0.076
Slc43a1	1.1786e-24	-0.286611	0.019	0.105	1.75046e-20	0	Slc43a1	-0.086
Marcksl1	9.87109e-11	-0.289522	0.107	0.179	1.46605e-06	0	Marcksl1	-0.072
Rad21	6.3389e-08	-0.294248	0.56	0.547	0.000941454	0	Rad21	0.013
Trim59	8.04431e-31	-0.294605	0.024	0.131	1.19474e-26	0	Trim59	-0.107
Slbp	2.22448e-06	-0.29561	0.305	0.339	0.033038	0	Slbp	-0.034
Rplp0	0.000936837	-0.29572	0.915	0.745	1	0	Rplp0	0.17
Sh3bp1	4.43276e-19	-0.295727	0.123	0.225	6.58354e-15	0	Sh3bp1	-0.102
Bpgm	1.99877e-05	-0.296097	0.091	0.13	0.296857	0	Bpgm	-0.039
Traf1	2.15951e-33	-0.302729	0.011	0.115	3.20731e-29	0	Traf1	-0.104
Cks2	2.76916e-14	-0.305904	0.09	0.17	4.11276e-10	0	Cks2	-0.08
Cenpf	6.2869e-17	-0.308893	0.032	0.104	9.3373e-13	0	Cenpf	-0.072
Mkrn1	0.000157214	-0.312223	0.398	0.398	1	0	Mkrn1	0
Epb42	3.56121e-23	-0.312775	0.025	0.11	5.28911e-19	0	Epb42	-0.085
Birc5	4.95682e-16	-0.315295	0.045	0.118	7.36187e-12	0	Birc5	-0.073
D930015E06Rik	9.52245e-10	-0.3155	0.194	0.263	1.41427e-05	0	D930015E06Rik	-0.069
Tspan33	8.0894e-24	-0.3164	0.043	0.141	1.20144e-19	0	Tspan33	-0.098
Tpm4	1.02172e-33	-0.318612	0.044	0.171	1.51745e-29	0	Tpm4	-0.127
E2f2	1.27641e-34	-0.322849	0.03	0.151	1.89573e-30	0	E2f2	-0.121
Ppp1r15a	7.23361e-06	-0.323005	0.403	0.413	0.107434	0	Ppp1r15a	-0.01
Cd63	0.000227224	-0.324078	0.114	0.148	1	0	Cd63	-0.034
Itgam	2.52359e-28	-0.326165	0.023	0.121	3.74803e-24	0	Itgam	-0.098
Itga4	6.84227e-06	-0.32782	0.444	0.437	0.101621	0	Itga4	0.007
C3	0.000387539	-0.331065	0.104	0.135	1	0	C3	-0.031
Arf5	2.31671e-19	-0.332402	0.787	0.737	3.44078e-15	0	Arf5	0.05
Spta1	1.86667e-22	-0.335004	0.023	0.105	2.77238e-18	0	Spta1	-0.082
Tagln2	0.000194515	-0.336332	0.313	0.324	1	0	Tagln2	-0.011
H2-DMb2	4.03503e-15	-0.338854	0.053	0.126	5.99283e-11	0	H2-DMb2	-0.073
Fam117a	1.66239e-26	-0.339739	0.057	0.17	2.46898e-22	0	Fam117a	-0.113
S100a10	1.28882e-28	-0.34084	0.013	0.104	1.91416e-24	0	S100a10	-0.091
Glrx5	0.000407625	-0.341696	0.353	0.358	1	0	Glrx5	-0.005
Specc1	4.17616e-14	-0.344144	0.093	0.174	6.20243e-10	0	Specc1	-0.081
Kdm7a	1.78455e-18	-0.345024	0.354	0.438	2.65041e-14	0	Kdm7a	-0.084
H3f3a	1.15732e-11	-0.351051	0.944	0.843	1.71884e-07	0	H3f3a	0.101
Anp32b	5.2279e-05	-0.352155	0.548	0.506	0.776447	0	Anp32b	0.042
Sema4d	2.40412e-48	-0.352795	0.009	0.15	3.57061e-44	0	Sema4d	-0.141
Plxnc1	1.98167e-42	-0.35291	0.008	0.132	2.94317e-38	0	Plxnc1	-0.124
Ermap	1.22509e-21	-0.354987	0.028	0.11	1.8195e-17	0	Ermap	-0.082
Stmn1	7.45096e-08	-0.362621	0.085	0.134	0.00110662	0	Stmn1	-0.049
Tfdp2	1.61065e-14	-0.371329	0.092	0.171	2.39213e-10	0	Tfdp2	-0.079
Man1a	2.53154e-08	-0.375895	0.326	0.361	0.000375984	0	Man1a	-0.035
Smc4	2.252e-11	-0.382563	0.177	0.249	3.34467e-07	0	Smc4	-0.072
Slc38a2	5.91006e-37	-0.38598	0.097	0.253	8.77762e-33	0	Slc38a2	-0.156
St3gal5	1.95499e-24	-0.386963	0.077	0.189	2.90355e-20	0	St3gal5	-0.112
Klf2	4.45259e-15	-0.388536	0.106	0.193	6.61299e-11	0	Klf2	-0.087
Hemgn	1.2588e-08	-0.388833	0.066	0.116	0.000186958	0	Hemgn	-0.05
Fcgr2b	6.70591e-36	-0.39175	0.013	0.125	9.95962e-32	0	Fcgr2b	-0.112
Jund	4.76278e-25	-0.393206	0.687	0.704	7.07368e-21	0	Jund	-0.017
Cbfa2t3	6.94504e-50	-0.400947	0.013	0.16	1.03148e-45	0	Cbfa2t3	-0.147
Hmbs	0.00627827	-0.401282	0.168	0.185	1	0	Hmbs	-0.017
Ltb	3.94436e-33	-0.405986	0.014	0.119	5.85816e-29	0	Ltb	-0.105
Lbr	4.4845e-13	-0.410564	0.281	0.353	6.66038e-09	0	Lbr	-0.072
Pim1	2.27568e-17	-0.414895	0.443	0.509	3.37984e-13	0	Pim1	-0.066
H2-Q7	1.53313e-33	-0.422221	0.056	0.187	2.27701e-29	0	H2-Q7	-0.131
Rhd	7.38862e-22	-0.424556	0.025	0.105	1.09736e-17	0	Rhd	-0.08
Foxp1	6.56031e-13	-0.436239	0.313	0.381	9.74337e-09	0	Foxp1	-0.068
Itgal	1.12985e-32	-0.441176	0.038	0.16	1.67805e-28	0	Itgal	-0.122
Rbm38	1.09171e-34	-0.444173	0.07	0.21	1.62141e-30	0	Rbm38	-0.14
Emp3	3.81769e-52	-0.448291	0.011	0.162	5.67003e-48	0	Emp3	-0.151
H2-Ab1	1.30955e-06	-0.466451	0.917	0.775	0.0194494	0	H2-Ab1	0.142
Alox5ap	1.09904e-10	-0.469272	0.217	0.274	1.6323e-06	0	Alox5ap	-0.057
Napsa	1.50824e-33	-0.471223	0.047	0.173	2.24004e-29	0	Napsa	-0.126
Ctse	1.04452e-21	-0.471525	0.029	0.112	1.55132e-17	0	Ctse	-0.083
Bcl11a	3.59788e-35	-0.478768	0.025	0.143	5.34357e-31	0	Bcl11a	-0.118
H2-Aa	1.25603e-06	-0.47944	0.919	0.799	0.0186545	0	H2-Aa	0.12
Rhag	4.46317e-22	-0.480871	0.031	0.116	6.6287e-18	0	Rhag	-0.085
Tmsb10	2.15929e-07	-0.48331	0.793	0.576	0.00320697	0	Tmsb10	0.217
Top2a	1.18195e-14	-0.488091	0.06	0.133	1.75543e-10	0	Top2a	-0.073
Egr1	9.28011e-20	-0.498348	0.104	0.208	1.37828e-15	0	Egr1	-0.104
Snca	2.6752e-19	-0.543987	0.06	0.148	3.9732e-15	0	Snca	-0.088
Gda	4.96415e-52	-0.549226	0.02	0.179	7.37276e-48	0	Gda	-0.159
Ahnak	5.83135e-31	-0.558638	0.017	0.119	8.66072e-27	0	Ahnak	-0.102
Gm42418	3.53227e-59	-0.562801	1	1	5.24613e-55	0	Gm42418	0
Rrm2	2.18968e-12	-0.564027	0.093	0.162	3.25211e-08	0	Rrm2	-0.069
Tmcc2	2.76867e-10	-0.575299	0.064	0.122	4.11203e-06	0	Tmcc2	-0.058
Cd36	1.29495e-20	-0.581646	0.062	0.156	1.92325e-16	0	Cd36	-0.094
Mef2c	1.04446e-51	-0.59249	0.026	0.189	1.55124e-47	0	Mef2c	-0.163
Alas2	2.19565e-14	-0.596963	0.075	0.147	3.26098e-10	0	Alas2	-0.072
Rsad2	0.00639574	-0.599002	0.229	0.239	1	0	Rsad2	-0.01
Ube2c	2.07375e-13	-0.621826	0.097	0.173	3.07993e-09	0	Ube2c	-0.076
Fam46c	1.85404e-25	-0.630123	0.064	0.173	2.75363e-21	0	Fam46c	-0.109
Tmem176a	9.74217e-40	-0.652246	0.026	0.157	1.44691e-35	0	Tmem176a	-0.131
Mki67	1.42587e-19	-0.659503	0.068	0.158	2.1177e-15	0	Mki67	-0.09
Tmem176b	2.68365e-37	-0.659684	0.038	0.17	3.98575e-33	0	Tmem176b	-0.132
H2-Eb1	4.23445e-05	-0.662483	0.848	0.692	0.628901	0	H2-Eb1	0.156
Gypa	2.01905e-17	-0.692385	0.072	0.155	2.9987e-13	0	Gypa	-0.083
Vim	1.819e-39	-0.710763	0.046	0.187	2.70158e-35	0	Vim	-0.141
Tfrc	1.51098e-13	-0.754543	0.175	0.253	2.24411e-09	0	Tfrc	-0.078
S100a11	8.01923e-49	-0.761441	0.031	0.189	1.19102e-44	0	S100a11	-0.158
Hmgb2	2.42255e-15	-0.880661	0.502	0.511	3.59797e-11	0	Hmgb2	-0.009
Lsp1	7.98723e-42	-0.906881	0.066	0.219	1.18626e-37	0	Lsp1	-0.153
S100a6	6.76366e-40	-0.914227	0.038	0.176	1.00454e-35	0	S100a6	-0.138
Coro1a	2.52279e-34	-0.994932	0.175	0.312	3.74685e-30	0	Coro1a	-0.137
Slc25a37	1.64451e-12	-0.995499	0.293	0.351	2.44243e-08	0	Slc25a37	-0.058
Slc4a1	2.85646e-13	-1.01315	0.107	0.179	4.24242e-09	0	Slc4a1	-0.072
S100a4	1.62455e-30	-1.04288	0.036	0.148	2.41278e-26	0	S100a4	-0.112
Plac8	6.17844e-44	-1.07355	0.038	0.187	9.17621e-40	0	Plac8	-0.149
Cd24a	2.38486e-16	-1.13168	0.184	0.267	3.542e-12	0	Cd24a	-0.083
Hba-a1	0.0022635	-1.73615	0.767	0.642	1	0	Hba-a1	0.125
Lyz2	1.22193e-10	-2.07913	0.252	0.309	1.81482e-06	0	Lyz2	-0.057
Marco	1.0252e-05	0.666389	0.184	0.133	0.152263	1	Marco	0.051
Hebp1	4.96104e-65	0.578207	0.958	0.853	7.36814e-61	1	Hebp1	0.105
Plekhm2	3.23621e-57	0.533024	0.795	0.686	4.80641e-53	1	Plekhm2	0.109
Lgmn	1.12886e-89	0.524844	0.999	0.936	1.67658e-85	1	Lgmn	0.063
Gm42418.1	2.34308e-64	0.509572	1	1	3.47994e-60	1	Gm42418	0
Slc45a3	2.11295e-54	0.48954	0.819	0.709	3.13815e-50	1	Slc45a3	0.11
Hmox1	2.27085e-66	0.486824	0.999	0.956	3.37266e-62	1	Hmox1	0.043
Colgalt1	1.7412e-57	0.464818	0.912	0.835	2.58603e-53	1	Colgalt1	0.077
Camk2d	2.47863e-62	0.459421	0.935	0.867	3.68126e-58	1	Camk2d	0.068
Frmd4b	4.53136e-56	0.453041	0.929	0.841	6.72998e-52	1	Frmd4b	0.088
Sema4b	3.64471e-29	0.451873	0.601	0.507	5.41312e-25	1	Sema4b	0.094
Sgk1	6.31389e-23	0.448314	0.604	0.52	9.37739e-19	1	Sgk1	0.084
Zfp703	2.09745e-40	0.446479	0.769	0.677	3.11514e-36	1	Zfp703	0.092
Paqr9	2.54688e-56	0.446106	0.932	0.791	3.78263e-52	1	Paqr9	0.141
Irf8	7.25785e-63	0.435534	0.932	0.856	1.07794e-58	1	Irf8	0.076
Kcna2	1.8904e-40	0.435342	0.82	0.716	2.80762e-36	1	Kcna2	0.104
C6	1.27532e-29	0.43049	0.732	0.605	1.89411e-25	1	C6	0.127
Sdc3	5.89239e-78	0.428673	0.996	0.915	8.75138e-74	1	Sdc3	0.081
Gm26917	1.04586e-31	0.428591	0.94	0.933	1.55332e-27	1	Gm26917	0.007
Sh3bp5	7.82077e-35	0.428459	0.773	0.686	1.16154e-30	1	Sh3bp5	0.087
Tcf7l2	3.16933e-51	0.426704	0.92	0.823	4.70709e-47	1	Tcf7l2	0.097
Vcam1	4.03253e-105	0.42274	1	0.967	5.98911e-101	1	Vcam1	0.033
Cd44	1.95023e-56	0.422313	0.966	0.908	2.89648e-52	1	Cd44	0.058
Il10rb	5.4652e-32	0.421927	0.744	0.718	8.11692e-28	1	Il10rb	0.026
Spic.1	7.21919e-49	0.417669	0.934	0.822	1.07219e-44	1	Spic	0.112
Marcks	2.20837e-89	0.417569	1	0.969	3.27987e-85	1	Marcks	0.031
Tspan13	2.06538e-59	0.417484	0.981	0.914	3.0675e-55	1	Tspan13	0.067
Slc1a3	3.95787e-28	0.413053	0.691	0.607	5.87822e-24	1	Slc1a3	0.084
Sema6d	5.01961e-33	0.412518	0.789	0.719	7.45513e-29	1	Sema6d	0.07
Rnf149	6.39747e-44	0.410551	0.888	0.855	9.50153e-40	1	Rnf149	0.033
Ctsl	1.573e-27	0.407207	0.688	0.633	2.33622e-23	1	Ctsl	0.055
Pla2g2d	3.29074e-05	0.403249	0.215	0.164	0.48874	1	Pla2g2d	0.051
Tmem65	2.98363e-34	0.401369	0.776	0.698	4.43129e-30	1	Tmem65	0.078
Grn	1.10779e-55	0.393206	0.985	0.93	1.64529e-51	1	Grn	0.055
Fhod1	5.33272e-26	0.3924	0.671	0.6	7.92016e-22	1	Fhod1	0.071
Vimp	2.45413e-20	0.392008	0.629	0.615	3.64488e-16	1	Vimp	0.014
Man2a1	1.39909e-41	0.390614	0.899	0.848	2.07793e-37	1	Man2a1	0.051
Stk17b	4.17367e-45	0.389801	0.934	0.901	6.19874e-41	1	Stk17b	0.033
Mafb	1.00796e-52	0.387286	0.975	0.885	1.49703e-48	1	Mafb	0.09
Mertk.1	1.57204e-39	0.383145	0.911	0.803	2.3348e-35	1	Mertk	0.108
Got1	1.19833e-13	0.381459	0.478	0.433	1.77977e-09	1	Got1	0.045
Clec4n.1	1.0525e-22	0.380895	0.834	0.764	1.56318e-18	1	Clec4n	0.07
Creg1	8.32312e-59	0.378785	0.994	0.932	1.23615e-54	1	Creg1	0.062
Slc40a1.1	4.02866e-59	0.371528	0.998	0.928	5.98336e-55	1	Slc40a1	0.07
Myo9a	3.60157e-43	0.37109	0.924	0.818	5.34905e-39	1	Myo9a	0.106
Id2.1	2.99091e-32	0.366649	0.891	0.831	4.4421e-28	1	Id2	0.06
Dusp1	1.50408e-07	0.365816	0.553	0.575	0.00223386	1	Dusp1	-0.022
Atp8a1	3.89718e-36	0.365346	0.865	0.826	5.78809e-32	1	Atp8a1	0.039
Nrip1	5.37507e-22	0.36426	0.758	0.741	7.98306e-18	1	Nrip1	0.017
Mpzl1	2.46016e-21	0.36106	0.703	0.657	3.65382e-17	1	Mpzl1	0.046
Rhob	1.42402e-08	0.355876	0.425	0.39	0.000211496	1	Rhob	0.035
Tmem26.1	1.73894e-23	0.354219	0.745	0.689	2.58267e-19	1	Tmem26	0.056
Rab20	1.8366e-14	0.350601	0.508	0.459	2.72772e-10	1	Rab20	0.049
Tnfaip2	2.01827e-15	0.343471	0.627	0.594	2.99754e-11	1	Tnfaip2	0.033
Skp2	3.57421e-10	0.34008	0.584	0.583	5.30842e-06	1	Skp2	0.001
Pdia6	6.69852e-21	0.339383	0.758	0.775	9.94864e-17	1	Pdia6	-0.017
Tmem30a	2.77684e-18	0.338153	0.692	0.707	4.12416e-14	1	Tmem30a	-0.015
Lpl	1.67387e-11	0.337885	0.648	0.607	2.48603e-07	1	Lpl	0.041
Maf	1.59438e-41	0.335965	0.983	0.88	2.36798e-37	1	Maf	0.103
Slc16a9	2.93667e-17	0.334018	0.598	0.551	4.36155e-13	1	Slc16a9	0.047
Celf2	2.16744e-36	0.333819	0.944	0.926	3.21908e-32	1	Celf2	0.018
Slc12a2	7.30672e-28	0.333213	0.884	0.809	1.08519e-23	1	Slc12a2	0.075
Sat1	5.34077e-50	0.333046	0.985	0.969	7.93211e-46	1	Sat1	0.016
Dse	5.90343e-18	0.331707	0.686	0.664	8.76778e-14	1	Dse	0.022
Plpp3	2.11284e-11	0.329877	0.594	0.563	3.13799e-07	1	Plpp3	0.031
Acp2	5.06541e-24	0.3292	0.84	0.783	7.52315e-20	1	Acp2	0.057
Sqstm1	3.58241e-12	0.328748	0.604	0.623	5.32059e-08	1	Sqstm1	-0.019
Arl6ip1	6.69979e-42	0.327034	0.961	0.94	9.95053e-38	1	Arl6ip1	0.021
Irf2bp2	2.36544e-20	0.325832	0.761	0.757	3.51315e-16	1	Irf2bp2	0.004
Tmcc3	1.00004e-14	0.325279	0.609	0.582	1.48527e-10	1	Tmcc3	0.027
Hs6st1	7.03132e-14	0.324683	0.586	0.582	1.04429e-09	1	Hs6st1	0.004
Zscan26	3.54949e-08	0.324578	0.442	0.431	0.000527171	1	Zscan26	0.011
Hap1	2.22494e-08	0.323886	0.532	0.524	0.000330448	1	Hap1	0.008
Basp1	1.19984e-20	0.323298	0.788	0.745	1.78201e-16	1	Basp1	0.043
Celf1	1.31524e-14	0.321487	0.688	0.712	1.9534e-10	1	Celf1	-0.024
Hpcal1	4.90209e-11	0.321372	0.549	0.555	7.28059e-07	1	Hpcal1	-0.006
Mrc1	6.12626e-42	0.32092	0.996	0.897	9.09872e-38	1	Mrc1	0.099
Hpgds	3.14335e-19	0.32078	0.768	0.739	4.6685e-15	1	Hpgds	0.029
Ano6	7.49553e-11	0.320679	0.529	0.526	1.11324e-06	1	Ano6	0.003
Epb41l2	1.53339e-19	0.319545	0.732	0.724	2.27739e-15	1	Epb41l2	0.008
Ank2	2.02917e-07	0.319144	0.35	0.31	0.00301372	1	Ank2	0.04
Tmem168	1.42218e-07	0.317227	0.466	0.47	0.00211222	1	Tmem168	-0.004
Ctsb	2.42286e-50	0.317213	1	0.986	3.59843e-46	1	Ctsb	0.014
G3bp2	1.25709e-17	0.316038	0.735	0.751	1.86703e-13	1	G3bp2	-0.016
Ppp3r1	5.17095e-18	0.314829	0.696	0.721	7.67989e-14	1	Ppp3r1	-0.025
Stat1	3.5251e-13	0.313173	0.719	0.73	5.23547e-09	1	Stat1	-0.011
Zeb2	4.59053e-28	0.312564	0.906	0.884	6.81785e-24	1	Zeb2	0.022
Glul.1	3.7901e-33	0.31243	0.94	0.86	5.62906e-29	1	Glul	0.08
Dmpk	1.81489e-08	0.310982	0.414	0.375	0.000269547	1	Dmpk	0.039
Hsp90b1	1.02248e-36	0.310026	0.978	0.949	1.51858e-32	1	Hsp90b1	0.029
BC005537	4.85052e-23	0.309807	0.835	0.864	7.204e-19	1	BC005537	-0.029
Slc7a2	1.03674e-06	0.309313	0.283	0.23	0.0153977	1	Slc7a2	0.053
Ugcg	1.4582e-09	0.308837	0.636	0.666	2.16572e-05	1	Ugcg	-0.03
Cadm1.1	9.42397e-29	0.308345	0.907	0.805	1.39965e-24	1	Cadm1	0.102
Fam102b	2.91371e-08	0.308072	0.529	0.538	0.000432744	1	Fam102b	-0.009
Gatm	1.15317e-10	0.307604	0.621	0.62	1.71268e-06	1	Gatm	0.001
Sirpa	3.67944e-51	0.306244	0.995	0.958	5.46471e-47	1	Sirpa	0.037
Clk1	2.54049e-12	0.304474	0.661	0.719	3.77314e-08	1	Clk1	-0.058
Hpgd.1	9.56699e-30	0.303414	0.93	0.822	1.42089e-25	1	Hpgd	0.108
Ly86	1.79828e-21	0.30142	0.829	0.823	2.6708e-17	1	Ly86	0.006
Slc43a2	7.93993e-21	0.301015	0.821	0.788	1.17924e-16	1	Slc43a2	0.033
Fam46a	4.70879e-10	0.300288	0.634	0.632	6.99349e-06	1	Fam46a	0.002
Abca1	1.17968e-10	0.29942	0.588	0.572	1.75206e-06	1	Abca1	0.016
Cpeb2	1.96926e-05	0.297943	0.308	0.278	0.292474	1	Cpeb2	0.03
Lair1	6.51842e-23	0.297835	0.839	0.817	9.68116e-19	1	Lair1	0.022
H2-K1.1	2.40609e-43	0.297567	0.999	0.994	3.57352e-39	1	H2-K1	0.005
Trim30a	6.16502e-11	0.296743	0.653	0.697	9.15629e-07	1	Trim30a	-0.044
Cd300lf	3.42644e-13	0.296694	0.622	0.618	5.08896e-09	1	Cd300lf	0.004
Rgs1.1	6.80856e-12	0.29654	0.781	0.734	1.01121e-07	1	Rgs1	0.047
Rnf144b	3.55406e-06	0.295948	0.379	0.363	0.0527849	1	Rnf144b	0.016
Neu1	1.54527e-08	0.295119	0.492	0.497	0.000229504	1	Neu1	-0.005
Clec4a1	5.30206e-16	0.294825	0.841	0.835	7.87462e-12	1	Clec4a1	0.006
Lfng	5.76853e-11	0.294274	0.542	0.532	8.56743e-07	1	Lfng	0.01
Ipmk	3.51162e-08	0.293676	0.465	0.453	0.000521546	1	Ipmk	0.012
Snx18	4.71544e-11	0.293397	0.621	0.635	7.00338e-07	1	Snx18	-0.014
Acer3	4.20069e-14	0.293024	0.681	0.7	6.23886e-10	1	Acer3	-0.019
Ikzf1	7.09831e-17	0.292717	0.696	0.688	1.05424e-12	1	Ikzf1	0.008
Cd38	5.74032e-20	0.292046	0.781	0.761	8.52553e-16	1	Cd38	0.02
Ubd	2.56544e-05	0.29181	0.282	0.24	0.381019	1	Ubd	0.042
Rbm17	1.53262e-07	0.290888	0.525	0.548	0.00227624	1	Rbm17	-0.023
Zbtb38	2.04039e-05	0.289964	0.407	0.409	0.303038	1	Zbtb38	-0.002
Taok1	9.79743e-12	0.28915	0.636	0.673	1.45511e-07	1	Taok1	-0.037
Lap3.1	5.78954e-15	0.28853	0.688	0.656	8.59862e-11	1	Lap3	0.032
Nsf	1.21725e-09	0.288033	0.55	0.566	1.80785e-05	1	Nsf	-0.016
Xiap	3.75469e-11	0.288012	0.692	0.753	5.57647e-07	1	Xiap	-0.061
Cd2ap	6.0028e-20	0.288006	0.853	0.836	8.91535e-16	1	Cd2ap	0.017
Aatk	1.97656e-05	0.287984	0.287	0.254	0.293558	1	Aatk	0.033
Fam49a	1.65762e-17	0.28778	0.735	0.75	2.46189e-13	1	Fam49a	-0.015
Pikfyve	1.95857e-08	0.287753	0.514	0.515	0.000290887	1	Pikfyve	-0.001
Nr1h3	1.75005e-12	0.287532	0.661	0.626	2.59917e-08	1	Nr1h3	0.035
Srsf2	2.13137e-15	0.287309	0.732	0.759	3.16552e-11	1	Srsf2	-0.027
Galnt3.1	3.21815e-12	0.287097	0.652	0.621	4.7796e-08	1	Galnt3	0.031
Ccr3.1	4.37134e-23	0.286996	0.886	0.783	6.49232e-19	1	Ccr3	0.103
Ncapg2	3.86064e-10	0.286892	0.55	0.523	5.73382e-06	1	Ncapg2	0.027
Lmbrd2	2.98089e-05	0.285747	0.349	0.331	0.442722	1	Lmbrd2	0.018
Il10ra	1.92923e-09	0.285093	0.591	0.62	2.8653e-05	1	Il10ra	-0.029
Atxn1	5.30951e-08	0.284254	0.574	0.577	0.000788569	1	Atxn1	-0.003
Slc39a1	2.91766e-07	0.283504	0.52	0.543	0.0043333	1	Slc39a1	-0.023
Klf7	1.18772e-08	0.283348	0.559	0.557	0.0001764	1	Klf7	0.002
Fnip1	4.38942e-06	0.282889	0.513	0.546	0.0651916	1	Fnip1	-0.033
Hnrnpf	1.53982e-20	0.282833	0.884	0.92	2.28694e-16	1	Hnrnpf	-0.036
Nr4a1	0.000113194	0.282098	0.44	0.453	1	1	Nr4a1	-0.013
Fcna.1	1.15823e-24	0.280885	0.959	0.857	1.72021e-20	1	Fcna	0.102
Irf1	1.17196e-05	0.279927	0.432	0.434	0.17406	1	Irf1	-0.002
Mapk8	3.82717e-07	0.279705	0.502	0.514	0.00568411	1	Mapk8	-0.012
Arhgap17	5.97367e-08	0.279448	0.571	0.611	0.00088721	1	Arhgap17	-0.04
Dennd1a	3.69695e-05	0.279145	0.458	0.487	0.549072	1	Dennd1a	-0.029
Il13ra1	9.40632e-05	0.278727	0.308	0.285	1	1	Il13ra1	0.023
Adgre4.1	1.84463e-23	0.278584	0.937	0.834	2.73964e-19	1	Adgre4	0.103
Lpin1	1.04119e-05	0.278129	0.475	0.481	0.154638	1	Lpin1	-0.006
Rasgef1b	6.92831e-06	0.277818	0.472	0.486	0.102899	1	Rasgef1b	-0.014
Lbh	1.10913e-14	0.277788	0.737	0.756	1.64728e-10	1	Lbh	-0.019
Zbtb4	3.539e-06	0.277492	0.466	0.47	0.0525613	1	Zbtb4	-0.004
Dst	1.04261e-05	0.276753	0.548	0.589	0.154848	1	Dst	-0.041
1190002N15Rik	0.000737546	0.276244	0.366	0.375	1	1	1190002N15Rik	-0.009
Hsd17b12	4.09202e-09	0.276067	0.588	0.609	6.07747e-05	1	Hsd17b12	-0.021
Ppp2ca	8.02837e-15	0.275709	0.675	0.725	1.19237e-10	1	Ppp2ca	-0.05
Pik3r1	2.19708e-13	0.273571	0.759	0.782	3.2631e-09	1	Pik3r1	-0.023
Sdcbp	1.21983e-25	0.273436	0.916	0.917	1.8117e-21	1	Sdcbp	-0.001
Nrros	1.80999e-08	0.272895	0.596	0.644	0.00026882	1	Nrros	-0.048
Adrb1	0.00547269	0.272456	0.325	0.325	1	1	Adrb1	0
Wdr75.1	2.67906e-09	0.272436	0.59	0.572	3.97893e-05	1	Wdr75	0.018
Trpm2.1	1.15848e-09	0.27174	0.697	0.714	1.72057e-05	1	Trpm2	-0.017
Il6ra	2.25976e-08	0.271439	0.557	0.578	0.00033562	1	Il6ra	-0.021
Khdrbs1	2.73948e-10	0.271196	0.632	0.68	4.06867e-06	1	Khdrbs1	-0.048
4931406C07Rik	1.7558e-07	0.270121	0.503	0.506	0.00260771	1	4931406C07Rik	-0.003
Psap	6.21742e-43	0.269338	1	0.996	9.23411e-39	1	Psap	0.004
Gltp	7.72891e-16	0.269064	0.806	0.819	1.1479e-11	1	Gltp	-0.013
Pnn	9.89968e-07	0.26861	0.523	0.551	0.014703	1	Pnn	-0.028
Nck1	8.14536e-05	0.266832	0.345	0.337	1	1	Nck1	0.008
Dnase2a	1.21046e-14	0.266538	0.713	0.706	1.79777e-10	1	Dnase2a	0.007
Pira2.1	2.38125e-20	0.266314	0.806	0.753	3.53663e-16	1	Pira2	0.053
Ddit4.1	0.0031805	0.265587	0.432	0.443	1	1	Ddit4	-0.011
Aftph	3.52239e-05	0.265332	0.503	0.548	0.523145	1	Aftph	-0.045
Rassf5	1.19055e-06	0.262809	0.564	0.614	0.017682	1	Rassf5	-0.05
Sowahc	0.00500623	0.262711	0.339	0.342	1	1	Sowahc	-0.003
Zfp36	1.0813e-11	0.262122	0.845	0.851	1.60595e-07	1	Zfp36	-0.006
Gigyf1	1.86852e-05	0.2619	0.44	0.451	0.277513	1	Gigyf1	-0.011
Junb	3.54076e-10	0.26182	0.73	0.763	5.25873e-06	1	Junb	-0.033
Fmnl2	1.72686e-08	0.261728	0.553	0.55	0.000256473	1	Fmnl2	0.003
Trim41	3.66239e-05	0.261678	0.456	0.48	0.543938	1	Trim41	-0.024
Lcp2	3.44398e-16	0.261433	0.773	0.801	5.115e-12	1	Lcp2	-0.028
Igf1.1	1.55971e-24	0.261341	0.933	0.83	2.31649e-20	1	Igf1	0.103
Ctsc	8.633e-27	0.260215	0.984	0.924	1.28217e-22	1	Ctsc	0.06
Gbp8	2.32302e-06	0.259963	0.537	0.559	0.0345015	1	Gbp8	-0.022
Agap1	1.26033e-12	0.259906	0.655	0.642	1.87184e-08	1	Agap1	0.013
Bhlhe40	0.00383842	0.259738	0.316	0.311	1	1	Bhlhe40	0.005
Hexb	1.57344e-07	0.259661	0.632	0.664	0.00233687	1	Hexb	-0.032
Abr	0.000378405	0.257824	0.453	0.496	1	1	Abr	-0.043
Cnksr3	0.000493835	0.255224	0.302	0.284	1	1	Cnksr3	0.018
Ccnd2	1.89157e-12	0.255119	0.723	0.688	2.80936e-08	1	Ccnd2	0.035
Actn1.1	2.29998e-24	0.253457	0.925	0.854	3.41593e-20	1	Actn1	0.071
Neat1	9.28033e-11	0.253388	0.785	0.814	1.37831e-06	1	Neat1	-0.029
Arrdc3	0.00189873	0.252129	0.366	0.363	1	1	Arrdc3	0.003
Ptgis	0.000101662	0.251876	0.424	0.423	1	1	Ptgis	0.001
Leprot	2.01459e-10	0.251668	0.676	0.715	2.99207e-06	1	Leprot	-0.039
6430548M08Rik	8.95485e-07	0.251542	0.468	0.458	0.0132997	1	6430548M08Rik	0.01
Prnp	1.03946e-07	0.250989	0.537	0.505	0.00154381	1	Prnp	0.032
Nceh1	3.15167e-06	0.250982	0.431	0.413	0.0468086	1	Nceh1	0.018
Klhl9	1.75402e-07	0.250386	0.537	0.556	0.00260507	1	Klhl9	-0.019
Ctnnd1	2.7654e-05	0.250218	0.446	0.451	0.410717	1	Ctnnd1	-0.005
Gnpda1	3.79127e-06	0.250126	0.508	0.533	0.0563079	1	Gnpda1	-0.025
Stard5	1.3458e-05	0.250029	0.446	0.456	0.199878	1	Stard5	-0.01
St3gal5.1	5.78908e-14	-0.250006	0.061	0.169	8.59795e-10	1	St3gal5	-0.108
Ccna2.1	9.29699e-15	-0.251299	0.024	0.114	1.38079e-10	1	Ccna2	-0.09
Rps26-ps1	3.79073e-30	-0.25151	0.132	0.362	5.62998e-26	1	Rps26-ps1	-0.23
Psmb9	9.36304e-25	-0.252112	0.236	0.484	1.3906e-20	1	Psmb9	-0.248
Snrpe	1.05523e-23	-0.25223	0.258	0.503	1.56723e-19	1	Snrpe	-0.245
Lbr.1	3.549e-15	-0.254451	0.191	0.36	5.27098e-11	1	Lbr	-0.169
Rpl22l1	1.89326e-20	-0.256051	0.501	0.729	2.81187e-16	1	Rpl22l1	-0.228
Shisa5	8.87552e-15	-0.257328	0.273	0.471	1.31819e-10	1	Shisa5	-0.198
Serf2	1.23819e-24	-0.258864	0.769	0.893	1.83896e-20	1	Serf2	-0.124
Cox7c	2.87981e-22	-0.259864	0.54	0.778	4.27709e-18	1	Cox7c	-0.238
Dnase1l3	7.54662e-14	-0.260064	0.307	0.496	1.12082e-09	1	Dnase1l3	-0.189
Akap13	1.67202e-19	-0.261186	0.35	0.599	2.48329e-15	1	Akap13	-0.249
Gpx1	2.44574e-13	-0.263825	0.88	0.933	3.63242e-09	1	Gpx1	-0.053
Gm10036	8.69084e-33	-0.263869	0.041	0.231	1.29076e-28	1	Gm10036	-0.19
Snrpg	8.57839e-28	-0.265927	0.225	0.484	1.27406e-23	1	Snrpg	-0.259
Ndufa13	1.41505e-32	-0.266054	0.23	0.518	2.10163e-28	1	Ndufa13	-0.288
Tomm7	2.13751e-26	-0.266153	0.357	0.635	3.17463e-22	1	Tomm7	-0.278
Apoe.1	0.000480602	-0.266842	0.949	0.922	1	1	Apoe	0.027
Bpgm.1	1.57919e-12	-0.269271	0.043	0.134	2.34542e-08	1	Bpgm	-0.091
Cox8a	3.34485e-24	-0.269541	0.55	0.781	4.96777e-20	1	Cox8a	-0.231
Mkrn1.1	2.48712e-19	-0.270225	0.227	0.441	3.69387e-15	1	Mkrn1	-0.214
Tmsb4x	2.12957e-44	-0.272061	1	1	3.16284e-40	1	Tmsb4x	0
mt-Nd5	3.31934e-28	-0.272651	0.801	0.945	4.92989e-24	1	mt-Nd5	-0.144
Man1a.1	1.43527e-16	-0.272826	0.204	0.384	2.13166e-12	1	Man1a	-0.18
Rsad2.1	0.000846747	-0.27308	0.181	0.249	1	1	Rsad2	-0.068
Nsa2	1.87863e-25	-0.27382	0.432	0.704	2.79014e-21	1	Nsa2	-0.272
Tfdp2.1	2.25369e-15	-0.274286	0.052	0.163	3.34718e-11	1	Tfdp2	-0.111
Eif3h	4.59151e-26	-0.274704	0.296	0.57	6.81931e-22	1	Eif3h	-0.274
mt-Atp8	3.24454e-31	-0.277942	0.446	0.758	4.81879e-27	1	mt-Atp8	-0.312
Hint1	3.40584e-26	-0.27962	0.396	0.667	5.05836e-22	1	Hint1	-0.271
Plxnc1.1	1.00402e-19	-0.282439	0.005	0.105	1.49117e-15	1	Plxnc1	-0.1
Smc4.1	2.71987e-15	-0.28372	0.112	0.25	4.03955e-11	1	Smc4	-0.138
Myl12a	3.80285e-28	-0.284625	0.289	0.55	5.648e-24	1	Myl12a	-0.261
mt-Nd4l	5.98841e-24	-0.285577	0.629	0.853	8.89399e-20	1	mt-Nd4l	-0.224
Cnn2.1	4.48553e-23	-0.287076	0.117	0.299	6.66191e-19	1	Cnn2	-0.182
Tspan33.1	9.42519e-22	-0.287818	0.011	0.127	1.39983e-17	1	Tspan33	-0.116
Rpl8	1.60757e-29	-0.289033	0.889	0.967	2.38756e-25	1	Rpl8	-0.078
Psmb8	7.5005e-28	-0.289066	0.263	0.53	1.11397e-23	1	Psmb8	-0.267
Sema4d.1	2.50606e-23	-0.289234	0.004	0.12	3.722e-19	1	Sema4d	-0.116
Tagln2.1	3.46744e-15	-0.290134	0.19	0.353	5.14985e-11	1	Tagln2	-0.163
Fam117a.1	2.11574e-21	-0.29083	0.026	0.153	3.14229e-17	1	Fam117a	-0.127
H2-DMb2.1	9.99725e-17	-0.291633	0.02	0.118	1.48479e-12	1	H2-DMb2	-0.098
H2-Q7.1	8.17248e-15	-0.291978	0.052	0.159	1.21378e-10	1	H2-Q7	-0.107
E2f2.1	5.29342e-25	-0.292257	0.005	0.13	7.86179e-21	1	E2f2	-0.125
Eif3k	7.86579e-33	-0.292416	0.245	0.53	1.16823e-28	1	Eif3k	-0.285
Trak2.1	4.43745e-22	-0.29286	0.07	0.226	6.59051e-18	1	Trak2	-0.156
Mrpl52	2.32729e-32	-0.294257	0.23	0.511	3.45649e-28	1	Mrpl52	-0.281
Specc1.1	1.17267e-19	-0.296164	0.041	0.169	1.74165e-15	1	Specc1	-0.128
Sec61g	1.11297e-25	-0.296697	0.405	0.668	1.65299e-21	1	Sec61g	-0.263
Pfdn5	4.3972e-30	-0.301102	0.45	0.73	6.53072e-26	1	Pfdn5	-0.28
Rpl13-ps3	4.13365e-37	-0.302183	0.04	0.249	6.1393e-33	1	Rpl13-ps3	-0.209
Ifitm6	1.97548e-14	-0.304607	0.052	0.158	2.93399e-10	1	Ifitm6	-0.106
Tpt1	6.35236e-53	-0.305291	0.994	0.998	9.43453e-49	1	Tpt1	-0.004
Rpl27-ps3	7.29007e-35	-0.306348	0.093	0.326	1.08272e-30	1	Rpl27-ps3	-0.233
Fech	1.33549e-09	-0.306716	0.201	0.324	1.98347e-05	1	Fech	-0.123
Arpc1b	4.50282e-26	-0.307861	0.481	0.735	6.68758e-22	1	Arpc1b	-0.254
Gm2a	2.31268e-16	-0.309636	0.635	0.806	3.43479e-12	1	Gm2a	-0.171
Cox5b	1.09494e-30	-0.310227	0.184	0.437	1.62621e-26	1	Cox5b	-0.253
Atp5h	4.69942e-34	-0.311777	0.38	0.681	6.97958e-30	1	Atp5h	-0.301
Cox6c	2.41234e-30	-0.313286	0.43	0.71	3.5828e-26	1	Cox6c	-0.28
Ubl5	1.45226e-37	-0.315131	0.268	0.582	2.15689e-33	1	Ubl5	-0.314
Ube2l6.1	1.78327e-22	-0.315607	0.083	0.249	2.64852e-18	1	Ube2l6	-0.166
Gnb2l1	6.17222e-36	-0.315931	0.892	0.965	9.16698e-32	1	Gnb2l1	-0.073
H2-T23	3.91793e-32	-0.316237	0.247	0.53	5.81891e-28	1	H2-T23	-0.283
Gm11808	6.47592e-40	-0.316765	0.043	0.267	9.61804e-36	1	Gm11808	-0.224
Cst3	5.93773e-10	-0.317861	0.887	0.933	8.81871e-06	1	Cst3	-0.046
Fcgr2b.1	1.41254e-18	-0.319931	0.006	0.102	2.09791e-14	1	Fcgr2b	-0.096
Ccl6	1.85667e-10	-0.321654	0.248	0.403	2.75753e-06	1	Ccl6	-0.155
Atp5d	1.75457e-38	-0.323994	0.175	0.467	2.60589e-34	1	Atp5d	-0.292
Itgal.1	5.16332e-18	-0.325557	0.026	0.136	7.66856e-14	1	Itgal	-0.11
Cbfa2t3.1	8.64904e-25	-0.330243	0.005	0.129	1.28455e-20	1	Cbfa2t3	-0.124
Prdx5	6.55169e-28	-0.330304	0.171	0.412	9.73057e-24	1	Prdx5	-0.241
Cd63.1	5.90193e-12	-0.330882	0.061	0.154	8.76555e-08	1	Cd63	-0.093
Tyrobp.1	2.84529e-28	-0.336712	0.754	0.873	4.22582e-24	1	Tyrobp	-0.119
Rac2	9.05255e-27	-0.336903	0.349	0.606	1.34449e-22	1	Rac2	-0.257
Ppib	9.74319e-38	-0.342001	0.15	0.42	1.44706e-33	1	Ppib	-0.27
Rhag.1	2.97963e-15	-0.342338	0.015	0.101	4.42535e-11	1	Rhag	-0.086
Ifitm2	1.85848e-20	-0.344025	0.193	0.388	2.76021e-16	1	Ifitm2	-0.195
Rrm2.1	6.34225e-10	-0.344744	0.068	0.153	9.41951e-06	1	Rrm2	-0.085
Arhgdib	2.65352e-26	-0.345837	0.399	0.665	3.94101e-22	1	Arhgdib	-0.266
Atpif1	2.52508e-29	-0.349672	0.414	0.689	3.75024e-25	1	Atpif1	-0.275
Hemgn.1	5.9314e-13	-0.351004	0.03	0.114	8.80931e-09	1	Hemgn	-0.084
Alox5ap.1	4.25476e-17	-0.352749	0.132	0.283	6.31917e-13	1	Alox5ap	-0.151
Eef1a1	1.00458e-65	-0.353819	0.985	0.994	1.49201e-61	1	Eef1a1	-0.009
Ubb	1.41968e-32	-0.354082	0.537	0.785	2.10851e-28	1	Ubb	-0.248
Ptpn18	3.12618e-36	-0.357236	0.307	0.612	4.643e-32	1	Ptpn18	-0.305
Dek	1.35122e-26	-0.358705	0.262	0.518	2.00684e-22	1	Dek	-0.256
Prdx2	2.70462e-17	-0.358867	0.378	0.606	4.0169e-13	1	Prdx2	-0.228
Rpl6l	8.13057e-46	-0.359604	0.065	0.327	1.20755e-41	1	Rpl6l	-0.262
Emp3.1	2.77522e-24	-0.361308	0.006	0.129	4.12175e-20	1	Emp3	-0.123
Rbm38.1	2.1731e-25	-0.364941	0.036	0.188	3.22749e-21	1	Rbm38	-0.152
Wfdc17	9.84172e-12	-0.370597	0.277	0.439	1.46169e-07	1	Wfdc17	-0.162
H2-DMa	1.69296e-27	-0.37266	0.329	0.585	2.51438e-23	1	H2-DMa	-0.256
Gapdh	3.46047e-34	-0.373644	0.396	0.681	5.13949e-30	1	Gapdh	-0.285
Rpl9-ps6	1.39224e-43	-0.374356	0.096	0.364	2.06776e-39	1	Rpl9-ps6	-0.268
Xpo7	5.86098e-09	-0.377267	0.166	0.286	8.70473e-05	1	Xpo7	-0.12
Gm6133	2.66793e-40	-0.377518	0.08	0.321	3.96241e-36	1	Gm6133	-0.241
Rps28	2.27918e-53	-0.379387	0.955	0.981	3.38503e-49	1	Rps28	-0.026
Rpl36al	2.19767e-37	-0.380129	0.533	0.792	3.26398e-33	1	Rpl36al	-0.259
Rpl37a	2.07335e-70	-0.381045	0.983	0.992	3.07934e-66	1	Rpl37a	-0.009
Tubb5	3.11761e-25	-0.381637	0.299	0.552	4.63027e-21	1	Tubb5	-0.253
Napsa.1	2.02068e-23	-0.402767	0.021	0.151	3.00111e-19	1	Napsa	-0.13
Ifi27l2a	2.06882e-21	-0.403989	0.365	0.583	3.07262e-17	1	Ifi27l2a	-0.218
Uba52	6.61233e-43	-0.40675	0.092	0.354	9.82064e-39	1	Uba52	-0.262
Bcl11a.1	1.50815e-22	-0.409238	0.006	0.121	2.2399e-18	1	Bcl11a	-0.115
Cpox	2.5182e-12	-0.410727	0.161	0.297	3.74003e-08	1	Cpox	-0.136
Top2a.1	7.08104e-16	-0.412651	0.027	0.125	1.05168e-11	1	Top2a	-0.098
Rpl24	2.59612e-45	-0.412756	0.75	0.917	3.85576e-41	1	Rpl24	-0.167
Eef1g	4.45922e-39	-0.413298	0.4	0.705	6.62283e-35	1	Eef1g	-0.305
Rpl7a	1.76844e-43	-0.417111	0.668	0.879	2.62648e-39	1	Rpl7a	-0.211
H2afz	2.60905e-32	-0.417201	0.553	0.797	3.87497e-28	1	H2afz	-0.244
Hmbs.1	1.10217e-20	-0.426182	0.065	0.208	1.63694e-16	1	Hmbs	-0.143
Gda.1	3.7497e-23	-0.431186	0.017	0.144	5.56906e-19	1	Gda	-0.127
Rplp2	3.70107e-71	-0.444843	0.975	0.993	5.49683e-67	1	Rplp2	-0.018
Wdr89	3.18842e-45	-0.456546	0.511	0.791	4.73545e-41	1	Wdr89	-0.28
Rpl23a	2.05438e-61	-0.456823	0.88	0.964	3.05117e-57	1	Rpl23a	-0.084
Sh3bgrl3	3.14478e-32	-0.458515	0.456	0.72	4.67063e-28	1	Sh3bgrl3	-0.264
H3f3a.1	5.72225e-39	-0.465727	0.75	0.915	8.49869e-35	1	H3f3a	-0.165
Rps15	4.439e-75	-0.469075	0.909	0.977	6.5928e-71	1	Rps15	-0.068
Tfrc.1	5.09303e-12	-0.47398	0.13	0.247	7.56416e-08	1	Tfrc	-0.117
Snca.1	7.96636e-19	-0.475516	0.026	0.137	1.18316e-14	1	Snca	-0.111
Rps8	1.22531e-80	-0.47653	0.965	0.983	1.81984e-76	1	Rps8	-0.018
Gm8730	3.25303e-51	-0.476712	0.062	0.339	4.8314e-47	1	Gm8730	-0.277
Rpl27a	8.52114e-58	-0.47746	0.943	0.979	1.26556e-53	1	Rpl27a	-0.036
Rps3a1	1.51411e-76	-0.487078	0.94	0.982	2.24875e-72	1	Rps3a1	-0.042
Rpl35a	4.50425e-72	-0.48761	0.942	0.98	6.68972e-68	1	Rpl35a	-0.038
Mef2c.1	1.22788e-26	-0.487804	0.015	0.156	1.82364e-22	1	Mef2c	-0.141
Rps4x	1.91016e-65	-0.493716	0.882	0.96	2.83697e-61	1	Rps4x	-0.078
Rpl21	7.87756e-62	-0.496301	0.842	0.932	1.16997e-57	1	Rpl21	-0.09
Rps21	4.12601e-85	-0.500356	0.95	0.981	6.12795e-81	1	Rps21	-0.031
Atp5e	6.9188e-52	-0.503579	0.363	0.687	1.02758e-47	1	Atp5e	-0.324
Rpl3	3.58389e-57	-0.504363	0.733	0.895	5.32279e-53	1	Rpl3	-0.162
Rpl13a	8.25848e-80	-0.516535	0.95	0.981	1.22655e-75	1	Rpl13a	-0.031
Tmcc2.1	2.92521e-18	-0.519512	0.017	0.121	4.34453e-14	1	Tmcc2	-0.104
Cd36.1	1.10168e-21	-0.520387	0.022	0.145	1.63621e-17	1	Cd36	-0.123
Ube2c.1	2.01772e-18	-0.524291	0.046	0.169	2.99672e-14	1	Ube2c	-0.123
Alas2.1	7.79333e-19	-0.528584	0.03	0.143	1.15747e-14	1	Alas2	-0.113
Rpl36a	7.52793e-64	-0.529374	0.686	0.898	1.11805e-59	1	Rpl36a	-0.212
Rpl22	3.18099e-61	-0.540768	0.74	0.898	4.72441e-57	1	Rpl22	-0.158
Tmem176a.1	7.34359e-22	-0.545431	0.014	0.13	1.09067e-17	1	Tmem176a	-0.116
Rps29	6.88419e-117	-0.545712	0.971	0.99	1.02244e-112	1	Rps29	-0.019
Fam46c.1	6.34718e-24	-0.548813	0.024	0.158	9.42683e-20	1	Fam46c	-0.134
Rpl31	2.97685e-67	-0.551959	0.486	0.798	4.42122e-63	1	Rpl31	-0.312
Hmgb2.1	5.77431e-11	-0.556102	0.37	0.543	8.57601e-07	1	Hmgb2	-0.173
Eef1b2	6.57777e-60	-0.557228	0.571	0.834	9.7693e-56	1	Eef1b2	-0.263
Rps7	3.8566e-48	-0.565894	0.759	0.908	5.72782e-44	1	Rps7	-0.149
Rps10	9.32566e-76	-0.568022	0.853	0.96	1.38505e-71	1	Rps10	-0.107
Rps17	5.21232e-73	-0.570673	0.617	0.863	7.74134e-69	1	Rps17	-0.246
Ifitm3	2.15965e-28	-0.571354	0.359	0.617	3.20751e-24	1	Ifitm3	-0.258
Rpl17	6.22381e-67	-0.574649	0.841	0.949	9.2436e-63	1	Rpl17	-0.108
Mki67.1	7.53651e-18	-0.575104	0.035	0.146	1.11932e-13	1	Mki67	-0.111
Rps14	5.24241e-92	-0.577154	0.94	0.976	7.78602e-88	1	Rps14	-0.036
Tmem176b.1	7.18839e-27	-0.578259	0.01	0.148	1.06762e-22	1	Tmem176b	-0.138
Rps27rt	1.39557e-52	-0.580056	0.265	0.597	2.0727e-48	1	Rps27rt	-0.332
Rps6	9.13443e-58	-0.584954	0.717	0.904	1.35665e-53	1	Rps6	-0.187
Rpl27	4.66886e-54	-0.585236	0.615	0.842	6.93419e-50	1	Rpl27	-0.227
Vim.1	7.90391e-22	-0.587574	0.031	0.159	1.17389e-17	1	Vim	-0.128
Rpl23a-ps3	1.55151e-67	-0.590778	0.263	0.642	2.30431e-63	1	Rpl23a-ps3	-0.379
Gm10073	6.04256e-69	-0.59228	0.246	0.617	8.97441e-65	1	Gm10073	-0.371
Gm9493	6.86534e-60	-0.595677	0.122	0.449	1.01964e-55	1	Gm9493	-0.327
Rps5	1.16995e-67	-0.596058	0.774	0.931	1.73761e-63	1	Rps5	-0.157
Rpl15	1.30294e-59	-0.597634	0.322	0.664	1.93513e-55	1	Rpl15	-0.342
Gypa.1	6.33353e-22	-0.60906	0.024	0.148	9.40656e-18	1	Gypa	-0.124
Rpl14	3.58475e-66	-0.614689	0.589	0.852	5.32407e-62	1	Rpl14	-0.263
S100a11.1	1.48152e-24	-0.622971	0.021	0.156	2.20036e-20	1	S100a11	-0.135
Rps27a	1.28674e-73	-0.627483	0.867	0.956	1.91107e-69	1	Rps27a	-0.089
Rps13	6.66047e-68	-0.632552	0.765	0.914	9.89213e-64	1	Rps13	-0.149
Rpl5	5.7208e-79	-0.634283	0.729	0.911	8.49654e-75	1	Rpl5	-0.182
Rps16	1.45569e-93	-0.640891	0.899	0.97	2.16199e-89	1	Rps16	-0.071
Rpl29	7.92969e-68	-0.648045	0.381	0.723	1.17772e-63	1	Rpl29	-0.342
Rps24	3.48143e-101	-0.656238	0.938	0.988	5.17062e-97	1	Rps24	-0.05
Rpl9	1.76059e-77	-0.658911	0.757	0.915	2.61482e-73	1	Rpl9	-0.158
Rpl30	8.48802e-95	-0.663007	0.825	0.937	1.26064e-90	1	Rpl30	-0.112
Rpl41	2.03715e-134	-0.66891	0.958	0.983	3.02557e-130	1	Rpl41	-0.025
Cd52	1.89463e-37	-0.676022	0.529	0.768	2.8139e-33	1	Cd52	-0.239
Rpl4	6.23306e-71	-0.680838	0.445	0.775	9.25733e-67	1	Rpl4	-0.33
Rps20	2.01651e-103	-0.688554	0.853	0.957	2.99492e-99	1	Rps20	-0.104
Rpl19	4.39734e-87	-0.692417	0.794	0.931	6.53092e-83	1	Rpl19	-0.137
Rps12	1.80686e-127	-0.693996	0.923	0.976	2.68355e-123	1	Rps12	-0.053
Rpl26	1.26566e-102	-0.704627	0.805	0.941	1.87975e-98	1	Rpl26	-0.136
Rpl6	4.37922e-86	-0.708055	0.615	0.866	6.50402e-82	1	Rpl6	-0.251
Rps18	2.23247e-80	-0.708465	0.704	0.919	3.31566e-76	1	Rps18	-0.215
Rpl23	2.45562e-119	-0.711785	0.908	0.964	3.64709e-115	1	Rpl23	-0.056
Rps23	1.3319e-111	-0.720478	0.853	0.954	1.97814e-107	1	Rps23	-0.101
Rps3	2.85213e-87	-0.725155	0.697	0.899	4.23598e-83	1	Rps3	-0.202
Rps11	5.9261e-95	-0.735755	0.784	0.928	8.80144e-91	1	Rps11	-0.144
Rpl37	9.05985e-99	-0.743498	0.78	0.926	1.34557e-94	1	Rpl37	-0.146
Rpl11	1.30808e-88	-0.746399	0.606	0.876	1.94277e-84	1	Rpl11	-0.27
Rps2	1.57646e-100	-0.750206	0.689	0.908	2.34136e-96	1	Rps2	-0.219
Rpl18	1.91173e-82	-0.755398	0.612	0.87	2.83931e-78	1	Rpl18	-0.258
Slc25a37.1	2.0899e-12	-0.762599	0.215	0.358	3.10392e-08	1	Slc25a37	-0.143
Rpl32	3.07706e-77	-0.766571	0.719	0.902	4.57005e-73	1	Rpl32	-0.183
Rpl10a	4.02686e-89	-0.766617	0.501	0.824	5.98069e-85	1	Rpl10a	-0.323
Rpl39	1.02481e-117	-0.76835	0.887	0.963	1.52205e-113	1	Rpl39	-0.076
S100a6.1	9.43775e-25	-0.790596	0.017	0.15	1.40169e-20	1	S100a6	-0.133
Rps25	2.28384e-94	-0.79146	0.59	0.858	3.39195e-90	1	Rps25	-0.268
Rplp0.1	3.3118e-77	-0.7953	0.622	0.858	4.91869e-73	1	Rplp0	-0.236
Gm9843	4.92971e-83	-0.796202	0.22	0.615	7.3216e-79	1	Gm9843	-0.395
Rpl28	4.57787e-102	-0.798065	0.636	0.905	6.79905e-98	1	Rpl28	-0.269
Lsp1.1	9.15406e-34	-0.809128	0.021	0.196	1.35956e-29	1	Lsp1	-0.175
H2-Aa.1	6.42155e-31	-0.812164	0.75	0.869	9.53728e-27	1	H2-Aa	-0.119
Rps12-ps3	2.47391e-106	-0.819726	0.48	0.828	3.67425e-102	1	Rps12-ps3	-0.348
H2-Ab1.1	2.67172e-40	-0.831037	0.702	0.862	3.96804e-36	1	H2-Ab1	-0.16
Rpl12	7.36887e-89	-0.835977	0.579	0.857	1.09442e-84	1	Rpl12	-0.278
Fau	3.89981e-115	-0.836965	0.824	0.955	5.792e-111	1	Fau	-0.131
S100a4.1	8.26511e-16	-0.863779	0.029	0.125	1.22753e-11	1	S100a4	-0.096
Tmsb10.1	7.33917e-48	-0.880765	0.417	0.721	1.09001e-43	1	Tmsb10	-0.304
Rpl35	3.13838e-105	-0.883211	0.286	0.71	4.66112e-101	1	Rpl35	-0.424
Plac8.1	3.12528e-21	-0.887866	0.031	0.155	4.64167e-17	1	Plac8	-0.124
Coro1a.1	5.95036e-41	-0.914095	0.076	0.307	8.83748e-37	1	Coro1a	-0.231
Slc4a1.1	4.81916e-21	-0.921627	0.046	0.178	7.15742e-17	1	Slc4a1	-0.132
Rps15a	6.20801e-108	-0.926358	0.675	0.903	9.22014e-104	1	Rps15a	-0.228
Rpl34	2.65421e-108	-0.930653	0.58	0.869	3.94203e-104	1	Rpl34	-0.289
Rpl10	3.73454e-110	-0.936098	0.524	0.854	5.54654e-106	1	Rpl10	-0.33
Rpl18a	9.50767e-114	-0.940374	0.723	0.913	1.41208e-109	1	Rpl18a	-0.19
Rpl36	5.41735e-121	-0.947336	0.513	0.854	8.04584e-117	1	Rpl36	-0.341
Rps27	8.3094e-113	-0.958186	0.768	0.918	1.23411e-108	1	Rps27	-0.15
Rpl13	4.53656e-126	-0.961415	0.702	0.919	6.7377e-122	1	Rpl13	-0.217
Cd24a.1	2.88824e-31	-0.980232	0.078	0.276	4.28962e-27	1	Cd24a	-0.198
H2-Eb1.1	2.65682e-36	-0.994147	0.589	0.793	3.94591e-32	1	H2-Eb1	-0.204
Car2	6.53563e-25	-0.996285	0.159	0.355	9.70671e-21	1	Car2	-0.196
Rps19.1	8.41729e-124	-1.04324	0.675	0.917	1.25014e-119	1	Rps19	-0.242
Cd74	1.99757e-66	-1.04536	0.862	0.927	2.96679e-62	1	Cd74	-0.065
Lyz2.1	2.79411e-17	-1.89095	0.164	0.318	4.14982e-13	1	Lyz2	-0.154
Hba-a2	3.29316e-22	-1.99241	0.487	0.702	4.891e-18	1	Hba-a2	-0.215
Hba-a1.1	8.92973e-31	-2.02129	0.507	0.737	1.32624e-26	1	Hba-a1	-0.23
Hbb-bt	1.13946e-29	-2.03533	0.406	0.643	1.69232e-25	1	Hbb-bt	-0.237
S100a9	5.07244e-05	-2.19079	0.176	0.273	0.753359	1	S100a9	-0.097
Hbb-bs	3.1006e-24	-2.2371	0.754	0.908	4.60501e-20	1	Hbb-bs	-0.154
S100a8	0.000293254	-2.34352	0.132	0.203	1	1	S100a8	-0.071
mt-Nd3	1.09412e-191	0.735896	0.992	0.993	1.62499e-187	2	mt-Nd3	-0.001
mt-Nd1	9.73203e-193	0.721862	0.993	0.996	1.4454e-188	2	mt-Nd1	-0.003
mt-Cytb	1.88465e-206	0.697846	0.993	0.997	2.79908e-202	2	mt-Cytb	-0.004
mt-Nd2	1.31175e-189	0.696409	0.992	0.995	1.94821e-185	2	mt-Nd2	-0.003
mt-Co3	7.25782e-216	0.688214	0.998	0.999	1.07793e-211	2	mt-Co3	-0.001
mt-Nd4	7.6192e-206	0.686743	0.995	0.996	1.1316e-201	2	mt-Nd4	-0.001
mt-Atp6	2.35932e-216	0.650145	0.998	0.998	3.50406e-212	2	mt-Atp6	0
mt-Co2	4.5115e-217	0.642969	0.998	0.998	6.70048e-213	2	mt-Co2	0
mt-Co1	1.35686e-204	0.642869	0.993	0.999	2.0152e-200	2	mt-Co1	-0.006
mt-Nd4l.1	4.33611e-46	0.51903	0.848	0.8	6.43999e-42	2	mt-Nd4l	0.048
mt-Nd5.1	2.97631e-59	0.491504	0.945	0.911	4.42041e-55	2	mt-Nd5	0.034
mt-Atp8.1	6.07507e-18	0.318268	0.725	0.689	9.02269e-14	2	mt-Atp8	0.036
Siglece	9.98868e-13	0.311868	0.726	0.684	1.48352e-08	2	Siglece	0.042
mt-Nd6	3.12447e-06	0.298139	0.347	0.299	0.0464046	2	mt-Nd6	0.048
Hebp1.1	3.8742e-22	0.285478	0.93	0.864	5.75396e-18	2	Hebp1	0.066
Lgmn.1	2.60015e-28	0.266251	0.985	0.942	3.86175e-24	2	Lgmn	0.043
Rac2.1	1.07564e-14	-0.251572	0.372	0.586	1.59755e-10	2	Rac2	-0.214
Ppp1ca	2.51296e-18	-0.252769	0.392	0.635	3.73225e-14	2	Ppp1ca	-0.243
Eif3f	7.22053e-19	-0.253235	0.441	0.698	1.07239e-14	2	Eif3f	-0.257
Ndufb9	2.6614e-22	-0.254425	0.157	0.383	3.95271e-18	2	Ndufb9	-0.226
Eif5	3.4738e-12	-0.255522	0.471	0.676	5.15929e-08	2	Eif5	-0.205
Snrpg.1	7.33579e-20	-0.256836	0.237	0.466	1.08951e-15	2	Snrpg	-0.229
Stmn1.1	6.83616e-07	-0.257677	0.055	0.126	0.0101531	2	Stmn1	-0.071
Ppib.1	1.9881e-19	-0.259088	0.18	0.398	2.95273e-15	2	Ppib	-0.218
Ifi30	4.14781e-11	-0.260033	0.494	0.678	6.16032e-07	2	Ifi30	-0.184
Tmsb4x.1	3.38126e-39	-0.261624	1	1	5.02185e-35	2	Tmsb4x	0
Itgal.2	1.26733e-06	-0.26276	0.055	0.124	0.0188224	2	Itgal	-0.069
Metap2	1.38853e-13	-0.26393	0.294	0.498	2.06224e-09	2	Metap2	-0.204
Rbm38.2	1.04086e-10	-0.264034	0.067	0.173	1.54588e-06	2	Rbm38	-0.106
Atp5j	1.13093e-21	-0.264036	0.24	0.481	1.67966e-17	2	Atp5j	-0.241
Ndufa13.1	7.69666e-20	-0.264297	0.259	0.496	1.14311e-15	2	Ndufa13	-0.237
St3gal5.2	1.33846e-11	-0.264564	0.055	0.163	1.98788e-07	2	St3gal5	-0.108
H2-Q7.2	2.42885e-08	-0.265243	0.065	0.15	0.000360733	2	H2-Q7	-0.085
H2-T23.1	4.75044e-18	-0.268501	0.277	0.507	7.05535e-14	2	H2-T23	-0.23
Rpl27-ps3.1	5.98242e-21	-0.268972	0.11	0.308	8.88508e-17	2	Rpl27-ps3	-0.198
Hemgn.2	4.46726e-05	-0.268973	0.052	0.105	0.663477	2	Hemgn	-0.053
Tagln2.2	5.94957e-09	-0.269164	0.21	0.339	8.83631e-05	2	Tagln2	-0.129
Adgre5	2.48615e-19	-0.269892	0.309	0.559	3.69243e-15	2	Adgre5	-0.25
Cst3.1	1.3924e-07	-0.270363	0.886	0.931	0.00206799	2	Cst3	-0.045
Rpl6l.1	2.96563e-22	-0.272284	0.104	0.304	4.40455e-18	2	Rpl6l	-0.2
Rpl7a.1	4.04631e-18	-0.273192	0.728	0.855	6.00958e-14	2	Rpl7a	-0.127
Man1a.2	3.87621e-13	-0.273269	0.2	0.374	5.75694e-09	2	Man1a	-0.174
H2afz.1	1.62971e-09	-0.274364	0.604	0.773	2.42045e-05	2	H2afz	-0.169
H2-DMb2.2	4.22935e-10	-0.274376	0.028	0.11	6.28144e-06	2	H2-DMb2	-0.082
Ppia	1.88314e-23	-0.274708	0.838	0.944	2.79685e-19	2	Ppia	-0.106
Rrbp1	8.79742e-20	-0.278349	0.477	0.715	1.30659e-15	2	Rrbp1	-0.238
Eif3k.1	1.10638e-22	-0.279515	0.254	0.51	1.64319e-18	2	Eif3k	-0.256
Rpl36a.1	3.05398e-22	-0.279602	0.748	0.874	4.53578e-18	2	Rpl36a	-0.126
Mdh2	3.47256e-15	-0.279926	0.301	0.526	5.15745e-11	2	Mdh2	-0.225
Crip1	8.77123e-05	-0.280701	0.673	0.773	1	2	Crip1	-0.1
Uba52.1	5.12126e-22	-0.281	0.12	0.333	7.6061e-18	2	Uba52	-0.213
Wfdc17.1	1.33028e-10	-0.28266	0.265	0.431	1.97573e-06	2	Wfdc17	-0.166
Specc1.2	1.29218e-12	-0.2827	0.048	0.16	1.91914e-08	2	Specc1	-0.112
Gng5	3.52241e-23	-0.283382	0.412	0.673	5.23148e-19	2	Gng5	-0.261
Hint1.1	4.21676e-19	-0.283437	0.407	0.648	6.26273e-15	2	Hint1	-0.241
Rps14.1	2.883e-16	-0.285094	0.937	0.974	4.28183e-12	2	Rps14	-0.037
Gm11808.1	6.5615e-28	-0.286258	0.045	0.253	9.74514e-24	2	Gm11808	-0.208
Arpc1b.1	2.1478e-21	-0.288303	0.487	0.718	3.18991e-17	2	Arpc1b	-0.231
Rpl14.1	1.52516e-10	-0.288527	0.713	0.814	2.26517e-06	2	Rpl14	-0.101
Napsa.2	6.86579e-09	-0.28877	0.053	0.137	0.000101971	2	Napsa	-0.084
Rpl27a.1	2.92026e-18	-0.2905	0.935	0.979	4.33717e-14	2	Rpl27a	-0.044
Rpl23a.1	6.31599e-23	-0.290574	0.91	0.954	9.38051e-19	2	Rpl23a	-0.044
Rpl35a.1	4.63641e-24	-0.291486	0.942	0.977	6.88599e-20	2	Rpl35a	-0.035
Dek.1	8.16014e-14	-0.293051	0.294	0.497	1.21194e-09	2	Dek	-0.203
Ankrd11	2.79133e-17	-0.296215	0.309	0.533	4.14569e-13	2	Ankrd11	-0.224
Mkrn1.2	1.35664e-15	-0.296548	0.227	0.428	2.01488e-11	2	Mkrn1	-0.201
Top2a.2	4.41984e-07	-0.296929	0.047	0.116	0.00656435	2	Top2a	-0.069
Anp32b.1	2.98226e-14	-0.298103	0.341	0.554	4.42926e-10	2	Anp32b	-0.213
Ubl5.1	9.29457e-23	-0.298411	0.299	0.557	1.38043e-18	2	Ubl5	-0.258
D930015E06Rik.1	7.4426e-16	-0.299367	0.102	0.26	1.10538e-11	2	D930015E06Rik	-0.158
Apoe.2	4.91288e-07	-0.300142	0.94	0.926	0.00729661	2	Apoe	0.014
Gm10073.1	2.86468e-24	-0.300395	0.314	0.582	4.25462e-20	2	Gm10073	-0.268
Rps3a1.1	1.90858e-24	-0.302649	0.952	0.977	2.83463e-20	2	Rps3a1	-0.025
Rps21.1	5.14203e-27	-0.303503	0.947	0.979	7.63695e-23	2	Rps21	-0.032
Rpl13a.1	8.5498e-25	-0.303602	0.942	0.981	1.26982e-20	2	Rpl13a	-0.039
Atp5h.1	1.25617e-24	-0.303875	0.394	0.66	1.86567e-20	2	Atp5h	-0.266
Serf2.1	4.10829e-32	-0.30498	0.721	0.894	6.10164e-28	2	Serf2	-0.173
Gpx1.1	8.92421e-17	-0.305079	0.846	0.935	1.32542e-12	2	Gpx1	-0.089
H2-DMa.1	5.2195e-17	-0.306258	0.346	0.566	7.752e-13	2	H2-DMa	-0.22
Sec61g.1	1.18036e-21	-0.307054	0.402	0.652	1.75307e-17	2	Sec61g	-0.25
Gm8730.1	6.89376e-21	-0.307938	0.115	0.312	1.02386e-16	2	Gm8730	-0.197
Rps24.1	2.21567e-13	-0.309086	0.96	0.981	3.29071e-09	2	Rps24	-0.021
Eef1g.1	6.8953e-20	-0.30993	0.441	0.679	1.02409e-15	2	Eef1g	-0.238
Gnai2	5.99134e-26	-0.313268	0.629	0.825	8.89834e-22	2	Gnai2	-0.196
Rpl9-ps6.1	2.27141e-26	-0.31458	0.114	0.344	3.3735e-22	2	Rpl9-ps6	-0.23
Rsad2.2	0.00175903	-0.316527	0.179	0.246	1	2	Rsad2	-0.067
Rps29.1	2.9609e-42	-0.31862	0.967	0.99	4.39753e-38	2	Rps29	-0.023
Cpox.1	0.000200016	-0.319076	0.199	0.282	1	2	Cpox	-0.083
Ccl6.1	5.87034e-09	-0.319157	0.24	0.395	8.71862e-05	2	Ccl6	-0.155
Cd68.1	3.36391e-21	-0.319588	0.516	0.727	4.99608e-17	2	Cd68	-0.211
Emp3.2	1.73849e-13	-0.320054	0.02	0.119	2.582e-09	2	Emp3	-0.099
Ifi27l2a.1	2.50806e-14	-0.321519	0.367	0.569	3.72496e-10	2	Ifi27l2a	-0.202
Fth1.1	1.19615e-33	-0.325156	0.99	0.995	1.77652e-29	2	Fth1	-0.005
Rps10.1	2.00759e-19	-0.325816	0.883	0.948	2.98168e-15	2	Rps10	-0.065
Prdx2.1	9.11554e-13	-0.326355	0.386	0.59	1.35384e-08	2	Prdx2	-0.204
Foxp1.1	2.24564e-14	-0.326862	0.204	0.382	3.33522e-10	2	Foxp1	-0.178
Tubb5.1	2.30224e-13	-0.32789	0.331	0.531	3.41928e-09	2	Tubb5	-0.2
Rps4x.1	1.12927e-25	-0.329448	0.891	0.954	1.6772e-21	2	Rps4x	-0.063
Rpl22.1	1.43764e-24	-0.334652	0.75	0.887	2.13518e-20	2	Rpl22	-0.137
Cd52.1	1.8599e-05	-0.335135	0.619	0.737	0.276232	2	Cd52	-0.118
Sub1.1	4.0344e-20	-0.339618	0.312	0.554	5.99189e-16	2	Sub1	-0.242
Myl12a.1	5.46125e-28	-0.341386	0.255	0.54	8.11105e-24	2	Myl12a	-0.285
Slc25a5.1	4.6858e-32	-0.344192	0.446	0.737	6.95935e-28	2	Slc25a5	-0.291
Sh3bgrl3.1	3.77606e-14	-0.347633	0.503	0.696	5.6082e-10	2	Sh3bgrl3	-0.193
Gapdh.1	2.83482e-24	-0.351939	0.407	0.662	4.21028e-20	2	Gapdh	-0.255
Rpl26.1	4.46839e-29	-0.352247	0.841	0.926	6.63645e-25	2	Rpl26	-0.085
Gm9493.1	7.33063e-23	-0.352756	0.189	0.417	1.08875e-18	2	Gm9493	-0.228
Hspa8	1.10717e-29	-0.354713	0.776	0.906	1.64437e-25	2	Hspa8	-0.13
Rps17.1	2.08559e-29	-0.363462	0.658	0.841	3.09752e-25	2	Rps17	-0.183
Rpl5.1	3.51086e-23	-0.363902	0.771	0.893	5.21432e-19	2	Rpl5	-0.122
Rpl41.1	2.15544e-39	-0.365794	0.947	0.984	3.20126e-35	2	Rpl41	-0.037
Tyrobp.2	2.45701e-29	-0.366641	0.73	0.87	3.64915e-25	2	Tyrobp	-0.14
Rps12.1	7.09682e-37	-0.367576	0.93	0.972	1.05402e-32	2	Rps12	-0.042
Hmbs.2	2.83714e-12	-0.367993	0.077	0.197	4.21372e-08	2	Hmbs	-0.12
Rpl31.1	1.9123e-30	-0.370631	0.531	0.771	2.84015e-26	2	Rpl31	-0.24
Rps5.1	6.4618e-26	-0.371358	0.826	0.912	9.59707e-22	2	Rps5	-0.086
Rps16.1	9.37029e-24	-0.372325	0.898	0.965	1.39168e-19	2	Rps16	-0.067
Shisa5.1	5.29751e-22	-0.374123	0.225	0.468	7.86786e-18	2	Shisa5	-0.243
Rps18.1	4.15882e-19	-0.375359	0.795	0.89	6.17668e-15	2	Rps18	-0.095
Snca.2	7.70095e-07	-0.380161	0.057	0.125	0.0114374	2	Snca	-0.068
Rpl3.1	1.50004e-30	-0.382415	0.726	0.886	2.22786e-26	2	Rpl3	-0.16
Eef1b2.1	1.20508e-24	-0.384046	0.626	0.808	1.78979e-20	2	Eef1b2	-0.182
Ubb.1	1.7237e-29	-0.38527	0.541	0.769	2.56003e-25	2	Ubb	-0.228
Rpl21.1	1.71925e-41	-0.38678	0.801	0.934	2.55344e-37	2	Rpl21	-0.133
Rpl28.1	1.15562e-23	-0.38749	0.751	0.868	1.71633e-19	2	Rpl28	-0.117
Xpo7.1	3.23054e-07	-0.394012	0.169	0.279	0.004798	2	Xpo7	-0.11
Rps27rt.1	6.3548e-21	-0.395223	0.322	0.566	9.43815e-17	2	Rps27rt	-0.244
Ube2c.2	1.76723e-06	-0.400543	0.08	0.155	0.0262469	2	Ube2c	-0.075
Gda.2	6.77381e-16	-0.402274	0.02	0.136	1.00605e-11	2	Gda	-0.116
Rpl10a.1	1.99823e-25	-0.405478	0.581	0.79	2.96778e-21	2	Rpl10a	-0.209
Rpl11.1	6.43356e-27	-0.405947	0.683	0.846	9.55513e-23	2	Rpl11	-0.163
H3f3a.2	1.12244e-25	-0.408755	0.758	0.904	1.66704e-21	2	H3f3a	-0.146
Rpl23a-ps3.1	2.91458e-30	-0.409871	0.327	0.607	4.32874e-26	2	Rpl23a-ps3	-0.28
Rpl15.1	2.10459e-27	-0.410334	0.377	0.633	3.12574e-23	2	Rpl15	-0.256
Rps23.1	5.03464e-34	-0.415976	0.858	0.947	7.47745e-30	2	Rps23	-0.089
Rpl23.1	2.83826e-41	-0.419279	0.88	0.966	4.21539e-37	2	Rpl23	-0.086
Rps20.1	1.20278e-39	-0.42063	0.871	0.948	1.78637e-35	2	Rps20	-0.077
Fam46c.2	2.31555e-10	-0.424472	0.05	0.145	3.43905e-06	2	Fam46c	-0.095
Rps3.1	6.19509e-29	-0.425305	0.735	0.88	9.20094e-25	2	Rps3	-0.145
Rpl39.1	1.03793e-41	-0.426808	0.863	0.962	1.54153e-37	2	Rpl39	-0.099
Tfrc.2	2.35582e-06	-0.426825	0.149	0.237	0.0349887	2	Tfrc	-0.088
Rpl17.1	3.79369e-33	-0.42726	0.843	0.942	5.63438e-29	2	Rpl17	-0.099
H2-Ab1.2	0.00241023	-0.43104	0.778	0.838	1	2	H2-Ab1	-0.06
Cd36.2	8.28649e-10	-0.435835	0.045	0.134	1.23071e-05	2	Cd36	-0.089
Mef2c.2	2.51301e-15	-0.436931	0.028	0.145	3.73232e-11	2	Mef2c	-0.117
Rps27a.1	2.81827e-31	-0.439438	0.866	0.951	4.1857e-27	2	Rps27a	-0.085
Rpl36.1	5.15e-26	-0.44261	0.623	0.813	7.64877e-22	2	Rpl36	-0.19
Rpl30.1	8.03956e-43	-0.444299	0.8	0.935	1.19404e-38	2	Rpl30	-0.135
Atp5e.1	1.04553e-37	-0.451487	0.349	0.67	1.55282e-33	2	Atp5e	-0.321
Rps7.1	1.8776e-29	-0.453468	0.748	0.9	2.78861e-25	2	Rps7	-0.152
Rpl35.1	6.54143e-33	-0.454757	0.389	0.666	9.71533e-29	2	Rpl35	-0.277
Rps6.1	2.95076e-33	-0.455811	0.751	0.886	4.38247e-29	2	Rps6	-0.135
Rpl27.1	4.07902e-28	-0.459816	0.641	0.824	6.05816e-24	2	Rpl27	-0.183
Tmcc2.2	3.8183e-09	-0.461155	0.033	0.112	5.67094e-05	2	Tmcc2	-0.079
Tmem176a.2	6.1807e-13	-0.462117	0.023	0.122	9.17958e-09	2	Tmem176a	-0.099
Rps12-ps3.1	5.50729e-38	-0.465298	0.554	0.793	8.17943e-34	2	Rps12-ps3	-0.239
Gypa.2	5.29264e-08	-0.477085	0.057	0.135	0.000786063	2	Gypa	-0.078
Rpl18.1	3.50209e-28	-0.477755	0.681	0.842	5.20131e-24	2	Rpl18	-0.161
Rps11.1	3.58329e-40	-0.477781	0.786	0.918	5.32191e-36	2	Rps11	-0.132
Rps13.1	6.60436e-37	-0.478776	0.763	0.905	9.80879e-33	2	Rps13	-0.142
Tmem176b.2	3.31014e-11	-0.47992	0.04	0.134	4.91622e-07	2	Tmem176b	-0.094
Vim.2	1.15364e-09	-0.482189	0.057	0.147	1.71338e-05	2	Vim	-0.09
H2-Aa.2	9.72397e-06	-0.485731	0.795	0.854	0.14442	2	H2-Aa	-0.059
Rpl19.1	4.64193e-38	-0.487165	0.808	0.92	6.89419e-34	2	Rpl19	-0.112
Rps2.1	3.83178e-44	-0.492954	0.711	0.89	5.69096e-40	2	Rps2	-0.179
Rpl32.1	6.71989e-32	-0.497309	0.746	0.886	9.98038e-28	2	Rpl32	-0.14
Mki67.2	5.19167e-12	-0.497869	0.038	0.139	7.71067e-08	2	Mki67	-0.101
Rpl37.1	9.05631e-46	-0.500079	0.783	0.917	1.34504e-41	2	Rpl37	-0.134
Gm9843.1	5.4427e-34	-0.50378	0.28	0.58	8.0835e-30	2	Gm9843	-0.3
Rpl6.1	2.78633e-41	-0.506419	0.666	0.842	4.13825e-37	2	Rpl6	-0.176
Rpl4.1	5.21154e-37	-0.508571	0.471	0.75	7.74018e-33	2	Rpl4	-0.279
Alas2.2	3.33375e-13	-0.508594	0.032	0.135	4.95128e-09	2	Alas2	-0.103
Ifitm3.1	3.03469e-18	-0.519914	0.371	0.599	4.50712e-14	2	Ifitm3	-0.228
Rplp0.2	3.84008e-28	-0.520569	0.656	0.837	5.70329e-24	2	Rplp0	-0.181
Rpl29.1	2.88121e-42	-0.521831	0.399	0.699	4.27918e-38	2	Rpl29	-0.3
S100a11.2	7.45405e-12	-0.523531	0.043	0.144	1.10707e-07	2	S100a11	-0.101
Fau.1	7.75574e-44	-0.538187	0.856	0.941	1.15188e-39	2	Fau	-0.085
Rpl12.1	3.31936e-38	-0.547111	0.618	0.833	4.92991e-34	2	Rpl12	-0.215
Rpl9.1	1.11172e-49	-0.551002	0.74	0.908	1.65113e-45	2	Rpl9	-0.168
Rpl34.1	2.35706e-37	-0.56357	0.651	0.839	3.50071e-33	2	Rpl34	-0.188
Hmgb2.2	4.68484e-10	-0.573536	0.366	0.533	6.95793e-06	2	Hmgb2	-0.167
Rps25.1	4.54443e-51	-0.583026	0.611	0.838	6.74939e-47	2	Rps25	-0.227
Rpl13.1	5.30553e-42	-0.588073	0.768	0.894	7.87977e-38	2	Rpl13	-0.126
Rpl18a.1	4.05833e-43	-0.597059	0.748	0.897	6.02743e-39	2	Rpl18a	-0.149
H2-Eb1.2	9.55668e-08	-0.598972	0.681	0.764	0.00141936	2	H2-Eb1	-0.083
Coro1a.2	1.44576e-09	-0.605576	0.165	0.277	2.14725e-05	2	Coro1a	-0.112
Rps15a.1	2.25624e-44	-0.62002	0.718	0.881	3.35097e-40	2	Rps15a	-0.163
Lsp1.2	1.58972e-12	-0.622636	0.065	0.178	2.36106e-08	2	Lsp1	-0.113
S100a6.2	1.30609e-08	-0.634326	0.055	0.135	0.000193981	2	S100a6	-0.08
Rps19.2	8.03146e-40	-0.639587	0.741	0.89	1.19283e-35	2	Rps19	-0.149
Slc25a37.2	6.51595e-07	-0.654035	0.232	0.346	0.00967749	2	Slc25a37	-0.114
Cd74.1	4.4149e-23	-0.656958	0.866	0.922	6.55701e-19	2	Cd74	-0.056
Tmsb10.2	6.78096e-22	-0.663107	0.472	0.692	1.00711e-17	2	Tmsb10	-0.22
Rps27.1	1.93174e-50	-0.663112	0.756	0.911	2.86901e-46	2	Rps27	-0.155
Rpl10.1	9.36183e-55	-0.671085	0.598	0.82	1.39042e-50	2	Rpl10	-0.222
Plac8.2	1.43949e-10	-0.729423	0.05	0.144	2.13793e-06	2	Plac8	-0.094
Car2.1	8.04765e-07	-0.734408	0.224	0.332	0.0119524	2	Car2	-0.108
S100a4.2	1.13317e-05	-0.742037	0.057	0.114	0.168299	2	S100a4	-0.057
Slc4a1.2	7.98862e-09	-0.757524	0.075	0.165	0.000118647	2	Slc4a1	-0.09
Cd24a.2	5.5434e-14	-0.887497	0.117	0.257	8.23305e-10	2	Cd24a	-0.14
Hba-a1.2	7.8123e-05	-1.15889	0.733	0.682	1	2	Hba-a1	0.051
Lyz2.2	8.01492e-08	-1.635	0.192	0.304	0.00119038	2	Lyz2	-0.112
S100a9.1	0.00660993	-1.89838	0.19	0.265	1	2	S100a9	-0.075
S100a8.1	6.01299e-05	-2.05624	0.12	0.2	0.89305	2	S100a8	-0.08
Hbb-bs.1	7.88103e-179	3.89215	1	0.866	1.17049e-174	3	Hbb-bs	0.134
Hba-a2.1	4.75618e-186	3.78354	0.991	0.628	7.06388e-182	3	Hba-a2	0.363
Hbb-bt.1	3.10665e-199	3.73288	1	0.558	4.614e-195	3	Hbb-bt	0.442
Hba-a1.3	1.69158e-187	3.72468	0.994	0.662	2.51234e-183	3	Hba-a1	0.332
Car2.2	5.74393e-243	2.70995	0.949	0.257	8.53088e-239	3	Car2	0.692
Slc4a1.3	0	2.63518	0.901	0.083	0	3	Slc4a1	0.818
Cd24a.3	1.88772e-277	2.60754	0.919	0.173	2.80364e-273	3	Cd24a	0.746
Slc25a37.3	1.7214e-230	2.48536	0.946	0.272	2.55663e-226	3	Slc25a37	0.674
Gypa.3	0	2.11783	0.864	0.055	0	3	Gypa	0.809
Tfrc.3	2.64481e-227	2.05231	0.828	0.168	3.92807e-223	3	Tfrc	0.66
Alas2.3	0	1.99238	0.864	0.051	0	3	Alas2	0.813
Tmcc2.3	4.29166e-241	1.90994	0.605	0.054	6.37397e-237	3	Tmcc2	0.551
Snca.3	0	1.85068	0.846	0.047	0	3	Snca	0.799
Rsad2.3	1.06784e-156	1.82869	0.768	0.187	1.58595e-152	3	Rsad2	0.581
Fam46c.3	0	1.82531	0.783	0.071	0	3	Fam46c	0.712
Cpox.2	8.47801e-137	1.81564	0.741	0.227	1.25915e-132	3	Cpox	0.514
Mki67.3	1.53516e-228	1.80858	0.657	0.075	2.28002e-224	3	Mki67	0.582
Xpo7.2	6.38765e-60	1.72103	0.572	0.234	9.48693e-56	3	Xpo7	0.338
Ube2c.3	5.945e-197	1.67342	0.675	0.095	8.82951e-193	3	Ube2c	0.58
Rhag.2	0	1.67147	0.723	0.025	0	3	Rhag	0.698
Ctse.1	0	1.66539	0.663	0.027	0	3	Ctse	0.636
Hmbs.3	6.01564e-228	1.65987	0.759	0.126	8.93442e-224	3	Hmbs	0.633
Fech.1	3.85872e-201	1.62878	0.886	0.245	5.73096e-197	3	Fech	0.641
Rrm2.2	2.8746e-137	1.59474	0.56	0.097	4.26936e-133	3	Rrm2	0.463
Rhd.1	0	1.56744	0.66	0.021	0	3	Rhd	0.639
Hemgn.3	1.41823e-245	1.53602	0.599	0.051	2.10636e-241	3	Hemgn	0.548
Hmgb2.3	3.58049e-56	1.46178	0.759	0.485	5.31775e-52	3	Hmgb2	0.274
Prdx2.2	9.98542e-113	1.40386	0.886	0.529	1.48303e-108	3	Prdx2	0.357
Ermap.1	0	1.39531	0.66	0.025	0	3	Ermap	0.635
Tfdp2.2	1.89265e-283	1.39197	0.768	0.083	2.81097e-279	3	Tfdp2	0.685
Rbm38.3	1.68859e-235	1.34446	0.747	0.103	2.50789e-231	3	Rbm38	0.644
Bpgm.2	2.55945e-204	1.3258	0.608	0.07	3.80129e-200	3	Bpgm	0.538
Spta1.1	0	1.32459	0.66	0.02	0	3	Spta1	0.64
Sox6	0	1.30751	0.593	0.016	0	3	Sox6	0.577
Glrx5.1	3.74656e-146	1.30739	0.858	0.31	5.56439e-142	3	Glrx5	0.548
Epb42.1	0	1.29721	0.693	0.022	0	3	Epb42	0.671
Specc1.3	1.85014e-190	1.26971	0.663	0.096	2.74783e-186	3	Specc1	0.567
Ube2l6.2	5.81856e-200	1.26592	0.804	0.161	8.64172e-196	3	Ube2l6	0.643
St3gal5.3	2.84531e-210	1.2281	0.696	0.096	4.22585e-206	3	St3gal5	0.6
Fam117a.2	8.23684e-229	1.21601	0.669	0.077	1.22334e-224	3	Fam117a	0.592
Trim10	0	1.21582	0.645	0.02	0	3	Trim10	0.625
Aqp1	1.71481e-306	1.20128	0.527	0.018	2.54684e-302	3	Aqp1	0.509
Mkrn1.3	3.49849e-110	1.18985	0.828	0.358	5.19595e-106	3	Mkrn1	0.47
Top2a.3	2.14185e-134	1.18946	0.491	0.07	3.18108e-130	3	Top2a	0.421
Slc43a1.1	0	1.1882	0.66	0.018	0	3	Slc43a1	0.642
Trak2.2	1.54716e-172	1.1793	0.729	0.145	2.29784e-168	3	Trak2	0.584
Cenpf.1	1.7244e-182	1.14547	0.473	0.04	2.56108e-178	3	Cenpf	0.433
Dmtn	0	1.1449	0.593	0.023	0	3	Dmtn	0.57
Sptb	0	1.1406	0.578	0.017	0	3	Sptb	0.561
Tspan33.2	4.98571e-231	1.13954	0.608	0.057	7.40477e-227	3	Tspan33	0.551
Pdzk1ip1	0	1.13591	0.569	0.015	0	3	Pdzk1ip1	0.554
E2f2.2	1.29353e-258	1.13107	0.642	0.056	1.92115e-254	3	E2f2	0.586
Epb41	7.76994e-120	1.12939	0.849	0.331	1.15399e-115	3	Epb41	0.518
Trim59.1	6.06758e-304	1.12802	0.642	0.04	9.01158e-300	3	Trim59	0.602
Slc16a1.1	4.30443e-264	1.12518	0.663	0.058	6.39294e-260	3	Slc16a1	0.605
Metap2.1	2.55327e-103	1.12516	0.852	0.431	3.79212e-99	3	Metap2	0.421
Tal1	1.77715e-297	1.1059	0.548	0.023	2.63943e-293	3	Tal1	0.525
Ppp1r15a.1	2.0208e-87	1.09479	0.795	0.374	3.00129e-83	3	Ppp1r15a	0.421
Apol11b	9.10899e-165	1.08825	0.322	0.015	1.35287e-160	3	Apol11b	0.307
Lbr.2	7.74629e-64	1.08599	0.66	0.295	1.15048e-59	3	Lbr	0.365
Nt5c3	5.47708e-122	1.07729	0.717	0.193	8.13456e-118	3	Nt5c3	0.524
Ccna2.2	4.55449e-179	1.06916	0.524	0.056	6.76432e-175	3	Ccna2	0.468
Cdr2	0	1.06475	0.693	0.041	0	3	Cdr2	0.652
Tspo2	0	1.06092	0.642	0.014	0	3	Tspo2	0.628
Gda.3	4.38868e-224	1.05855	0.66	0.068	6.51807e-220	3	Gda	0.592
Ranbp10	2.14339e-170	1.0559	0.681	0.119	3.18337e-166	3	Ranbp10	0.562
Abcb10	1.66482e-242	1.05241	0.596	0.049	2.47258e-238	3	Abcb10	0.547
Ypel4	0	1.04142	0.47	0.007	0	3	Ypel4	0.463
Ank1	0	1.03538	0.575	0.018	0	3	Ank1	0.557
Odc1	1.058e-123	1.03103	0.696	0.187	1.57135e-119	3	Odc1	0.509
Ubac1	8.37343e-152	1.03012	0.602	0.105	1.24362e-147	3	Ubac1	0.497
Ube2o	4.14353e-168	1.02882	0.654	0.106	6.15397e-164	3	Ube2o	0.548
Birc5.1	3.86044e-153	1.01781	0.479	0.054	5.73352e-149	3	Birc5	0.425
Gpx1.2	1.23941e-115	1.00981	0.982	0.916	1.84078e-111	3	Gpx1	0.066
Smc4.2	8.60382e-64	0.994627	0.545	0.192	1.27784e-59	3	Smc4	0.353
Nxpe2	3.83843e-268	0.982652	0.515	0.024	5.70083e-264	3	Nxpe2	0.491
Cldn13	0	0.98167	0.539	0.011	0	3	Cldn13	0.528
Rad23a	2.84565e-109	0.975364	0.801	0.303	4.22637e-105	3	Rad23a	0.498
Gadd45a	8.71922e-165	0.971955	0.578	0.078	1.29498e-160	3	Gadd45a	0.5
Dek.2	3.91058e-38	0.967998	0.696	0.445	5.808e-34	3	Dek	0.251
Clcn3.1	4.08796e-82	0.963502	0.816	0.378	6.07143e-78	3	Clcn3	0.438
Anp32b.2	1.86219e-44	0.946972	0.774	0.499	2.76572e-40	3	Anp32b	0.275
Kel	0	0.946474	0.545	0.01	0	3	Kel	0.535
Arf5.1	2.2765e-87	0.928204	0.946	0.739	3.38105e-83	3	Arf5	0.207
Bsdc1	1.53405e-88	0.924672	0.654	0.203	2.27837e-84	3	Bsdc1	0.451
Alad	5.62554e-151	0.922134	0.536	0.077	8.35506e-147	3	Alad	0.459
2020-03-02	4.10738e-107	0.920366	0.765	0.257	6.10027e-103	3	2020-03-02	0.508
Azin1.1	3.1899e-83	0.916769	0.807	0.392	4.73764e-79	3	Azin1	0.415
Slc38a5	9.81938e-307	0.90912	0.491	0.013	1.45837e-302	3	Slc38a5	0.478
Cmas	3.27466e-97	0.888595	0.666	0.197	4.86352e-93	3	Cmas	0.469
Add2	0	0.887882	0.53	0.015	0	3	Add2	0.515
Fam220a	3.25428e-101	0.887461	0.575	0.135	4.83326e-97	3	Fam220a	0.44
Tubb4b	1.61791e-70	0.883431	0.515	0.156	2.40292e-66	3	Tubb4b	0.359
Cks2.1	2.70434e-87	0.874242	0.482	0.108	4.01649e-83	3	Cks2	0.374
Smc2	1.02368e-77	0.868124	0.473	0.117	1.52037e-73	3	Smc2	0.356
Ube2s	6.37104e-57	0.867573	0.669	0.321	9.46227e-53	3	Ube2s	0.348
Fam213a	3.42597e-87	0.862551	0.542	0.135	5.08824e-83	3	Fam213a	0.407
Pabpc4	2.96115e-110	0.856708	0.627	0.155	4.3979e-106	3	Pabpc4	0.472
Pigq	2.14531e-111	0.845108	0.572	0.125	3.18621e-107	3	Pigq	0.447
Isg15	2.49497e-59	0.842707	0.422	0.111	3.70552e-55	3	Isg15	0.311
Atp2b4	3.54707e-260	0.83934	0.491	0.021	5.26811e-256	3	Atp2b4	0.47
Cenpa.1	5.40419e-97	0.834381	0.509	0.109	8.0263e-93	3	Cenpa	0.4
Nusap1	6.00291e-192	0.828172	0.458	0.032	8.91552e-188	3	Nusap1	0.426
Ago2.1	8.19116e-64	0.826001	0.693	0.319	1.21655e-59	3	Ago2	0.374
Bcl2l1	7.44373e-94	0.823157	0.482	0.1	1.10554e-89	3	Bcl2l1	0.382
2020-03-08	1.20951e-84	0.818175	0.717	0.258	1.79637e-80	3	2020-03-08	0.459
Brpf3	1.05648e-137	0.814969	0.557	0.091	1.56909e-133	3	Brpf3	0.466
Slfn14	9.39928e-223	0.809915	0.337	0.006	1.39598e-218	3	Slfn14	0.331
Cdca3	8.75183e-151	0.806869	0.44	0.044	1.29982e-146	3	Cdca3	0.396
Tuba4a	5.12016e-155	0.806839	0.542	0.073	7.60447e-151	3	Tuba4a	0.469
Dennd4a	1.63751e-108	0.803926	0.578	0.127	2.43203e-104	3	Dennd4a	0.451
Klf1	4.44844e-229	0.795909	0.449	0.021	6.60682e-225	3	Klf1	0.428
Car1	1.70597e-69	0.794449	0.241	0.03	2.5337e-65	3	Car1	0.211
Btnl10	0	0.785058	0.482	0.009	0	3	Btnl10	0.473
Rrm1	2.50475e-49	0.778928	0.452	0.151	3.72006e-45	3	Rrm1	0.301
Atpif1.1	9.41709e-46	0.769357	0.819	0.616	1.39863e-41	3	Atpif1	0.203
Lmo2	3.38316e-68	0.768236	0.687	0.286	5.02467e-64	3	Lmo2	0.401
Prc1	8.99087e-143	0.763555	0.38	0.032	1.33532e-138	3	Prc1	0.348
Cpeb4	2.0181e-48	0.758789	0.837	0.528	2.99728e-44	3	Cpeb4	0.309
Psme3	2.59842e-86	0.757562	0.747	0.274	3.85917e-82	3	Psme3	0.473
Dck.1	1.13523e-37	0.756011	0.636	0.328	1.68605e-33	3	Dck	0.308
Slc25a51	1.76512e-53	0.754613	0.783	0.442	2.62156e-49	3	Slc25a51	0.341
Bsg	2.59172e-53	0.75197	0.831	0.587	3.84923e-49	3	Bsg	0.244
Nfe2	3.50039e-222	0.743752	0.5	0.032	5.19877e-218	3	Nfe2	0.468
Slbp.1	2.02482e-24	0.734993	0.53	0.307	3.00726e-20	3	Slbp	0.223
Asb1	1.53967e-158	0.729571	0.503	0.058	2.28672e-154	3	Asb1	0.445
Hist1h1b	7.33454e-161	0.722712	0.389	0.028	1.08933e-156	3	Hist1h1b	0.361
Slc7a5	1.92427e-163	0.719496	0.506	0.055	2.85793e-159	3	Slc7a5	0.451
Hipk1	3.9892e-49	0.693887	0.789	0.47	5.92476e-45	3	Hipk1	0.319
Urod	1.08064e-138	0.690802	0.512	0.073	1.60496e-134	3	Urod	0.439
Bnip3l	5.69574e-49	0.689263	0.822	0.519	8.45931e-45	3	Bnip3l	0.303
Abcg2	9.97429e-142	0.689135	0.488	0.061	1.48138e-137	3	Abcg2	0.427
Gclm	6.9878e-55	0.688307	0.786	0.437	1.03783e-50	3	Gclm	0.349
H2afx	5.57967e-87	0.685496	0.434	0.083	8.28692e-83	3	H2afx	0.351
Usp7	3.51279e-49	0.680649	0.762	0.456	5.21719e-45	3	Usp7	0.306
Zfpm1	2.99182e-177	0.679689	0.416	0.028	4.44346e-173	3	Zfpm1	0.388
Cenpe	5.58342e-145	0.676456	0.389	0.033	8.29249e-141	3	Cenpe	0.356
Fzr1	4.32456e-71	0.676171	0.551	0.162	6.42284e-67	3	Fzr1	0.389
Ibtk	1.34146e-61	0.674671	0.545	0.173	1.99234e-57	3	Ibtk	0.372
Tspan8	2.54935e-307	0.66965	0.455	0.008	3.78629e-303	3	Tspan8	0.447
Kif11	4.86804e-132	0.668954	0.377	0.035	7.23002e-128	3	Kif11	0.342
Aldh1a1	3.55742e-233	0.6596	0.407	0.014	5.28349e-229	3	Aldh1a1	0.393
Eif5.1	4.03664e-26	0.658609	0.84	0.627	5.99522e-22	3	Eif5	0.213
Rgcc	5.65172e-176	0.656549	0.386	0.023	8.39394e-172	3	Rgcc	0.363
Gch1	2.81164e-118	0.655815	0.422	0.055	4.17584e-114	3	Gch1	0.367
Anp32e	9.94313e-39	0.653026	0.687	0.394	1.47675e-34	3	Anp32e	0.293
Slc6a9	8.15924e-252	0.651659	0.413	0.011	1.21181e-247	3	Slc6a9	0.402
Sowaha	3.17073e-213	0.650082	0.331	0.007	4.70916e-209	3	Sowaha	0.324
Nudt4	8.81323e-55	0.648866	0.536	0.188	1.30894e-50	3	Nudt4	0.348
Lockd	9.10515e-175	0.64678	0.437	0.034	1.3523e-170	3	Lockd	0.403
Fbxo30	8.53536e-65	0.64669	0.479	0.126	1.26767e-60	3	Fbxo30	0.353
Mcm7	2.00573e-47	0.641734	0.346	0.094	2.97892e-43	3	Mcm7	0.252
Carhsp1	2.74243e-142	0.639477	0.506	0.067	4.07306e-138	3	Carhsp1	0.439
Ppp1cb	4.51693e-48	0.639077	0.786	0.472	6.70855e-44	3	Ppp1cb	0.314
AW011738	6.58059e-49	0.63865	0.413	0.122	9.77349e-45	3	AW011738	0.291
Rad21.1	1.31089e-27	0.638625	0.738	0.535	1.94693e-23	3	Rad21	0.203
Ssbp3	1.05258e-68	0.633456	0.488	0.129	1.56329e-64	3	Ssbp3	0.359
Eif2ak1	1.97052e-79	0.621836	0.542	0.143	2.92661e-75	3	Eif2ak1	0.399
Tbcel	4.0749e-29	0.620651	0.455	0.198	6.05205e-25	3	Tbcel	0.257
Tmpo	1.01373e-27	0.618961	0.623	0.383	1.50559e-23	3	Tmpo	0.24
Arl4a	2.49556e-84	0.615587	0.398	0.07	3.7064e-80	3	Arl4a	0.328
Slc43a3	5.64048e-88	0.6138	0.449	0.09	8.37724e-84	3	Slc43a3	0.359
Dcaf12	5.1927e-42	0.610645	0.69	0.349	7.7122e-38	3	Dcaf12	0.341
Tmod1	3.81931e-208	0.6082	0.358	0.011	5.67245e-204	3	Tmod1	0.347
Yod1	6.54173e-101	0.606538	0.542	0.11	9.71578e-97	3	Yod1	0.432
Gypc	8.61938e-150	0.605015	0.37	0.028	1.28015e-145	3	Gypc	0.342
Fbxo9	1.98863e-72	0.603494	0.536	0.149	2.95352e-68	3	Fbxo9	0.387
Hist1h4i	1.2582e-75	0.598047	0.44	0.096	1.86868e-71	3	Hist1h4i	0.344
Add1	1.14668e-48	0.595631	0.663	0.313	1.70305e-44	3	Add1	0.35
Ybx3	3.32089e-54	0.594547	0.56	0.207	4.93218e-50	3	Ybx3	0.353
Mxd1	2.04946e-72	0.594158	0.539	0.145	3.04386e-68	3	Mxd1	0.394
Slc1a5	1.20953e-119	0.593769	0.401	0.048	1.7964e-115	3	Slc1a5	0.353
Spc25	6.89878e-113	0.593612	0.361	0.04	1.02461e-108	3	Spc25	0.321
E2f8	2.72123e-101	0.588948	0.298	0.029	4.04157e-97	3	E2f8	0.269
Tpx2	4.44913e-141	0.586543	0.367	0.03	6.60784e-137	3	Tpx2	0.337
Ccnb2	3.50628e-139	0.586255	0.389	0.035	5.20753e-135	3	Ccnb2	0.354
Ccne2	4.81231e-93	0.581547	0.253	0.022	7.14724e-89	3	Ccne2	0.231
Ces2g	4.23978e-217	0.581258	0.349	0.009	6.29693e-213	3	Ces2g	0.34
Cbx5	4.21579e-36	0.580905	0.491	0.213	6.26129e-32	3	Cbx5	0.278
Herc1	1.40559e-40	0.57992	0.828	0.58	2.08758e-36	3	Herc1	0.248
Stom	4.04564e-62	0.578046	0.608	0.216	6.00859e-58	3	Stom	0.392
Usp32	4.17417e-53	0.577346	0.62	0.244	6.19948e-49	3	Usp32	0.376
Cdc25b	1.10566e-143	0.576295	0.377	0.031	1.64213e-139	3	Cdc25b	0.346
Pnpo	1.13985e-70	0.575501	0.482	0.121	1.69291e-66	3	Pnpo	0.361
Uros	2.75372e-126	0.571357	0.434	0.053	4.08983e-122	3	Uros	0.381
Pabpc1	9.45267e-54	0.571246	0.997	0.974	1.40391e-49	3	Pabpc1	0.023
Pcna	7.12883e-12	0.565768	0.566	0.417	1.05877e-07	3	Pcna	0.149
Hist1h1d	5.12953e-171	0.563794	0.313	0.012	7.61837e-167	3	Hist1h1d	0.301
Kcnn4	5.02171e-70	0.562663	0.473	0.118	7.45825e-66	3	Kcnn4	0.355
H3f3a.3	8.58988e-33	0.559389	0.937	0.877	1.27577e-28	3	H3f3a	0.06
Casc5	2.01482e-147	0.559095	0.352	0.025	2.99241e-143	3	Casc5	0.327
Hist1h1a	1.27616e-158	0.558086	0.28	0.009	1.89535e-154	3	Hist1h1a	0.271
Tubb5.2	1.43967e-19	0.556366	0.678	0.484	2.1382e-15	3	Tubb5	0.194
Tcp11l2	7.86042e-26	0.555575	0.416	0.187	1.16743e-21	3	Tcp11l2	0.229
Mcm2	3.0771e-48	0.55555	0.331	0.084	4.57011e-44	3	Mcm2	0.247
Hace1	5.26708e-69	0.553436	0.452	0.107	7.82266e-65	3	Hace1	0.345
Cit	8.20002e-148	0.552241	0.386	0.031	1.21787e-143	3	Cit	0.355
Hdgf	1.36655e-17	0.55133	0.753	0.581	2.02959e-13	3	Hdgf	0.172
Cdk1	1.69589e-98	0.548261	0.334	0.04	2.51874e-94	3	Cdk1	0.294
2810417H13Rik	2.25641e-69	0.545798	0.304	0.048	3.35122e-65	3	2810417H13Rik	0.256
Nadk2	8.55485e-64	0.545508	0.575	0.182	1.27057e-59	3	Nadk2	0.393
Prkar2b	6.88766e-143	0.54485	0.373	0.031	1.02295e-138	3	Prkar2b	0.342
Mgst3	5.93959e-140	0.54461	0.373	0.032	8.82148e-136	3	Mgst3	0.341
Fhdc1	1.02906e-226	0.541878	0.37	0.01	1.52836e-222	3	Fhdc1	0.36
Ptdss2	1.51233e-88	0.53786	0.401	0.068	2.24612e-84	3	Ptdss2	0.333
Rnf11	1.66265e-41	0.533814	0.605	0.267	2.46936e-37	3	Rnf11	0.338
Mtfr1	9.61298e-54	0.533329	0.494	0.157	1.42772e-49	3	Mtfr1	0.337
Narf	5.91228e-65	0.53197	0.536	0.156	8.78092e-61	3	Narf	0.38
Tuba1c	3.38978e-19	0.527077	0.627	0.419	5.0345e-15	3	Tuba1c	0.208
Wdr26	4.28981e-29	0.526844	0.822	0.582	6.37123e-25	3	Wdr26	0.24
Map4k5	3.56185e-71	0.522318	0.44	0.1	5.29006e-67	3	Map4k5	0.34
Isca1	4.02792e-108	0.517657	0.458	0.073	5.98227e-104	3	Isca1	0.385
Uhrf1	3.12745e-72	0.516473	0.262	0.034	4.64489e-68	3	Uhrf1	0.228
Smox	2.19745e-55	0.516033	0.53	0.171	3.26365e-51	3	Smox	0.359
Lmnb1	2.5097e-78	0.513085	0.407	0.079	3.72741e-74	3	Lmnb1	0.328
Ppox	2.71294e-69	0.511482	0.458	0.11	4.02926e-65	3	Ppox	0.348
Dhrs11	3.25739e-152	0.510654	0.386	0.03	4.83787e-148	3	Dhrs11	0.356
Kdm7a.1	9.14652e-35	0.507756	0.705	0.379	1.35844e-30	3	Kdm7a	0.326
Gpsm2	7.85773e-129	0.507166	0.334	0.027	1.16703e-124	3	Gpsm2	0.307
Gclc	5.22795e-30	0.505882	0.62	0.34	7.76456e-26	3	Gclc	0.28
Hist2h2aa1	8.90303e-86	0.505831	0.316	0.042	1.32228e-81	3	Hist2h2aa1	0.274
Ifrd2	4.39746e-106	0.501809	0.416	0.059	6.53111e-102	3	Ifrd2	0.357
Lig1	2.17779e-46	0.50165	0.349	0.094	3.23445e-42	3	Lig1	0.255
Ube2h	1.13675e-24	0.500559	0.681	0.426	1.6883e-20	3	Ube2h	0.255
Cul4a	1.00712e-40	0.499379	0.593	0.258	1.49577e-36	3	Cul4a	0.335
Usp25	4.54699e-33	0.498484	0.81	0.527	6.75319e-29	3	Usp25	0.283
Cdca8	6.76886e-120	0.497507	0.355	0.035	1.00531e-115	3	Cdca8	0.32
5730508B09Rik	4.30614e-91	0.497353	0.398	0.064	6.39548e-87	3	5730508B09Rik	0.334
Mcm5	1.63852e-38	0.497288	0.316	0.091	2.43352e-34	3	Mcm5	0.225
Ncapd2	5.80022e-87	0.49368	0.352	0.052	8.61449e-83	3	Ncapd2	0.3
Atad2	4.93756e-35	0.49268	0.37	0.126	7.33326e-31	3	Atad2	0.244
Fn3krp	2.39843e-137	0.492458	0.383	0.034	3.56215e-133	3	Fn3krp	0.349
Vopp1	6.79402e-41	0.49109	0.611	0.268	1.00905e-36	3	Vopp1	0.343
Gm15800	1.21564e-79	0.486421	0.446	0.092	1.80547e-75	3	Gm15800	0.354
Sertad2	1.15256e-48	0.484725	0.467	0.148	1.71178e-44	3	Sertad2	0.319
Hmmr	2.3319e-142	0.482773	0.304	0.017	3.46333e-138	3	Hmmr	0.287
Mcm6	4.10635e-29	0.47949	0.301	0.102	6.09875e-25	3	Mcm6	0.199
Tuba1b	3.40993e-13	0.479262	0.801	0.709	5.06442e-09	3	Tuba1b	0.092
Acp1	1.31383e-33	0.474146	0.515	0.237	1.9513e-29	3	Acp1	0.278
Isg20	7.04193e-158	0.473864	0.349	0.021	1.04587e-153	3	Isg20	0.328
Sec61g.2	3.12932e-20	0.472868	0.783	0.599	4.64766e-16	3	Sec61g	0.184
Foxo3	5.18539e-49	0.472808	0.509	0.175	7.70135e-45	3	Foxo3	0.334
Esco2	1.30238e-132	0.470726	0.298	0.018	1.93429e-128	3	Esco2	0.28
Slc25a39	4.74986e-35	0.469702	0.642	0.314	7.0545e-31	3	Slc25a39	0.328
Cks1b	1.69462e-47	0.469571	0.395	0.113	2.51685e-43	3	Cks1b	0.282
Gpcpd1	2.13531e-12	0.467448	0.717	0.554	3.17136e-08	3	Gpcpd1	0.163
Ccdc34	2.7299e-39	0.464436	0.392	0.131	4.05445e-35	3	Ccdc34	0.261
Lmna	1.27767e-84	0.464382	0.331	0.047	1.89759e-80	3	Lmna	0.284
Rnf10	8.10797e-39	0.463961	0.605	0.272	1.2042e-34	3	Rnf10	0.333
Fam214b	6.67873e-42	0.462222	0.425	0.141	9.91926e-38	3	Fam214b	0.284
Stmn1.2	5.3916e-44	0.461381	0.343	0.094	8.0076e-40	3	Stmn1	0.249
Aspm	1.48176e-138	0.459455	0.298	0.017	2.2007e-134	3	Aspm	0.281
Grina	6.16956e-28	0.458408	0.783	0.545	9.16303e-24	3	Grina	0.238
Wdhd1	4.92619e-64	0.457115	0.298	0.051	7.31638e-60	3	Wdhd1	0.247
Ccnb1	2.76769e-115	0.457079	0.304	0.025	4.11058e-111	3	Ccnb1	0.279
Racgap1	1.37245e-56	0.457025	0.304	0.059	2.03836e-52	3	Racgap1	0.245
Ccndbp1	6.14254e-31	0.455663	0.672	0.355	9.1229e-27	3	Ccndbp1	0.317
Cdt1	1.89135e-25	0.454287	0.286	0.1	2.80904e-21	3	Cdt1	0.186
Dnaja4	2.87691e-107	0.453867	0.352	0.039	4.27278e-103	3	Dnaja4	0.313
Ccnd3.1	2.7767e-18	0.453157	0.377	0.19	4.12396e-14	3	Ccnd3	0.187
Klhl12	4.19463e-89	0.452251	0.325	0.041	6.22986e-85	3	Klhl12	0.284
Wapl	5.88932e-22	0.45013	0.717	0.493	8.74682e-18	3	Wapl	0.224
Ammecr1	3.11403e-54	0.449798	0.386	0.099	4.62496e-50	3	Ammecr1	0.287
Dut	3.54113e-31	0.447655	0.259	0.074	5.25929e-27	3	Dut	0.185
Diaph3	2.28003e-136	0.447452	0.328	0.023	3.3863e-132	3	Diaph3	0.305
Dnajb2	1.50709e-80	0.446317	0.425	0.082	2.23832e-76	3	Dnajb2	0.343
Asf1b	6.01518e-76	0.445901	0.322	0.049	8.93374e-72	3	Asf1b	0.273
Ezh2	7.06684e-38	0.444632	0.373	0.121	1.04957e-33	3	Ezh2	0.252
Gtpbp2	6.05133e-27	0.443961	0.59	0.323	8.98743e-23	3	Gtpbp2	0.267
Cbx3	9.16457e-18	0.439404	0.678	0.481	1.36112e-13	3	Cbx3	0.197
D1Ertd622e	1.31983e-35	0.437605	0.518	0.219	1.96021e-31	3	D1Ertd622e	0.299
Gid8	5.76417e-29	0.437486	0.467	0.207	8.56094e-25	3	Gid8	0.26
Slc30a9	1.34252e-34	0.436606	0.542	0.239	1.99391e-30	3	Slc30a9	0.303
Fam210b	1.16046e-105	0.43568	0.367	0.044	1.72351e-101	3	Fam210b	0.323
Hmgb3	6.94989e-89	0.434157	0.268	0.027	1.0322e-84	3	Hmgb3	0.241
Atg4a	2.36972e-72	0.434021	0.404	0.081	3.5195e-68	3	Atg4a	0.323
Ran	1.12169e-15	0.433639	0.687	0.511	1.66593e-11	3	Ran	0.176
Pqlc1	2.37865e-36	0.433474	0.545	0.23	3.53278e-32	3	Pqlc1	0.315
Fryl	5.91669e-25	0.431817	0.548	0.282	8.78747e-21	3	Fryl	0.266
Cd36.3	1.21968e-54	0.427822	0.392	0.096	1.81147e-50	3	Cd36	0.296
Kifc1	1.47047e-123	0.427114	0.283	0.018	2.18394e-119	3	Kifc1	0.265
Ptp4a3	6.06559e-28	0.426479	0.521	0.259	9.00861e-24	3	Ptp4a3	0.262
Pip5k1b	2.2455e-170	0.425311	0.31	0.011	3.33502e-166	3	Pip5k1b	0.299
Mpp1	3.49123e-39	0.420643	0.614	0.271	5.18517e-35	3	Mpp1	0.343
Spag5	2.4411e-118	0.419095	0.265	0.016	3.62552e-114	3	Spag5	0.249
Cdkn2d	2.11319e-46	0.416234	0.256	0.051	3.13851e-42	3	Cdkn2d	0.205
Chac2	6.44152e-140	0.41611	0.34	0.024	9.56695e-136	3	Chac2	0.316
1810058I24Rik	3.96657e-26	0.415128	0.584	0.317	5.89114e-22	3	1810058I24Rik	0.267
Usp15	4.76382e-43	0.414981	0.455	0.155	7.07522e-39	3	Usp15	0.3
Hist1h1e	8.93203e-82	0.413644	0.28	0.033	1.32659e-77	3	Hist1h1e	0.247
Cdc6	1.00532e-87	0.410482	0.244	0.022	1.4931e-83	3	Cdc6	0.222
Tinagl1	2.08111e-137	0.409725	0.298	0.016	3.09086e-133	3	Tinagl1	0.282
Ppp2r4	7.22463e-29	0.40912	0.636	0.349	1.073e-24	3	Ppp2r4	0.287
Kif23	2.14879e-43	0.408415	0.355	0.097	3.19139e-39	3	Kif23	0.258
Tipin	1.4873e-45	0.408106	0.331	0.085	2.20894e-41	3	Tipin	0.246
Ube2r2	3.37237e-25	0.404244	0.648	0.383	5.00864e-21	3	Ube2r2	0.265
Slc14a1	5.07198e-45	0.402149	0.488	0.165	7.5329e-41	3	Slc14a1	0.323
Anln	7.75484e-96	0.401303	0.274	0.025	1.15175e-91	3	Anln	0.249
Acsl1	4.33655e-39	0.400501	0.458	0.163	6.44065e-35	3	Acsl1	0.295
Rpa2	1.00387e-39	0.39933	0.295	0.077	1.49095e-35	3	Rpa2	0.218
Mxi1	8.89368e-49	0.397449	0.461	0.139	1.32089e-44	3	Mxi1	0.322
Fn3k	1.21898e-175	0.396526	0.277	0.006	1.81043e-171	3	Fn3k	0.271
Smap1	2.37095e-33	0.395428	0.584	0.272	3.52134e-29	3	Smap1	0.312
Ubp1	1.43686e-28	0.394099	0.512	0.233	2.13403e-24	3	Ubp1	0.279
E2f4	4.05345e-33	0.393856	0.461	0.19	6.02018e-29	3	E2f4	0.271
Samd14	9.95429e-195	0.392868	0.301	0.006	1.47841e-190	3	Samd14	0.295
Mcm3	2.63874e-20	0.387612	0.34	0.15	3.91905e-16	3	Mcm3	0.19
Fam53b	9.76142e-27	0.387565	0.512	0.247	1.44977e-22	3	Fam53b	0.265
Bola3	6.80734e-44	0.386362	0.47	0.161	1.01103e-39	3	Bola3	0.309
Dnmt1	8.28433e-27	0.383988	0.331	0.124	1.23039e-22	3	Dnmt1	0.207
Trim56	5.39833e-25	0.381737	0.494	0.235	8.01761e-21	3	Trim56	0.259
Arhgap11a	8.71243e-28	0.381081	0.337	0.123	1.29397e-23	3	Arhgap11a	0.214
Mylk3	6.17859e-162	0.377902	0.28	0.009	9.17645e-158	3	Mylk3	0.271
Neil3	1.21833e-109	0.375657	0.271	0.02	1.80947e-105	3	Neil3	0.251
Smim1	1.36711e-101	0.37549	0.229	0.014	2.03043e-97	3	Smim1	0.215
Endod1	7.25428e-78	0.374536	0.316	0.046	1.07741e-73	3	Endod1	0.27
Samd11	1.03934e-177	0.374243	0.244	0.002	1.54363e-173	3	Samd11	0.242
Apol8	4.89843e-184	0.37345	0.271	0.004	7.27515e-180	3	Apol8	0.267
Ccp110	8.83002e-56	0.372998	0.277	0.05	1.31144e-51	3	Ccp110	0.227
Zc3hav1	7.4337e-19	0.372384	0.666	0.425	1.10405e-14	3	Zc3hav1	0.241
Psip1	1.49658e-21	0.372258	0.401	0.187	2.22272e-17	3	Psip1	0.214
Adam10	2.18721e-19	0.371384	0.678	0.445	3.24844e-15	3	Adam10	0.233
Hagh	5.50563e-40	0.370471	0.401	0.129	8.17696e-36	3	Hagh	0.272
Dnajb4	2.21344e-44	0.369728	0.416	0.124	3.2874e-40	3	Dnajb4	0.292
Otud5	8.34648e-25	0.367185	0.485	0.229	1.23962e-20	3	Otud5	0.256
Ier2	1.70849e-23	0.366739	0.425	0.191	2.53745e-19	3	Ier2	0.234
Hsp90aa1	2.13823e-05	0.365455	0.759	0.667	0.31757	3	Hsp90aa1	0.092
Tacc3	8.83145e-55	0.365221	0.271	0.048	1.31165e-50	3	Tacc3	0.223
Rnf123	1.9148e-59	0.363023	0.343	0.071	2.84387e-55	3	Rnf123	0.272
Cep76	1.47252e-86	0.359035	0.28	0.031	2.18698e-82	3	Cep76	0.249
Pim1.1	2.89402e-14	0.358802	0.687	0.465	4.2982e-10	3	Pim1	0.222
Ncapg	1.22626e-95	0.357538	0.25	0.02	1.82124e-91	3	Ncapg	0.23
Kif22	1.73661e-105	0.354988	0.268	0.02	2.57922e-101	3	Kif22	0.248
Whsc1	1.45087e-18	0.354657	0.334	0.152	2.15483e-14	3	Whsc1	0.182
Prdx3	5.07028e-20	0.354086	0.437	0.225	7.53038e-16	3	Prdx3	0.212
Mns1	4.11785e-115	0.353887	0.241	0.012	6.11583e-111	3	Mns1	0.229
Fbxo5	9.34376e-95	0.352495	0.241	0.018	1.38774e-90	3	Fbxo5	0.223
Dtl	1.53478e-55	0.352149	0.205	0.026	2.27945e-51	3	Dtl	0.179
Suz12	1.18473e-12	0.350082	0.608	0.425	1.75956e-08	3	Suz12	0.183
Gata1	2.28947e-143	0.348638	0.274	0.011	3.40032e-139	3	Gata1	0.263
Mfsd2b	5.20737e-171	0.34715	0.283	0.007	7.73399e-167	3	Mfsd2b	0.276
Myef2	6.03255e-36	0.347103	0.38	0.123	8.95955e-32	3	Myef2	0.257
Rangap1	2.25866e-20	0.3469	0.461	0.232	3.35456e-16	3	Rangap1	0.229
Yipf4	3.11639e-20	0.346244	0.515	0.274	4.62846e-16	3	Yipf4	0.241
Evi5	7.20633e-32	0.346242	0.401	0.147	1.07028e-27	3	Evi5	0.254
Xk	9.82775e-98	0.345181	0.247	0.018	1.45962e-93	3	Xk	0.229
Rfwd3	5.42874e-19	0.342286	0.416	0.206	8.06276e-15	3	Rfwd3	0.21
Josd2	3.75569e-32	0.341731	0.352	0.118	5.57795e-28	3	Josd2	0.234
D930015E06Rik.2	1.56008e-13	0.341126	0.407	0.221	2.31704e-09	3	D930015E06Rik	0.186
Dnajc9	1.00804e-25	0.341033	0.325	0.121	1.49714e-21	3	Dnajc9	0.204
Cir1	9.45855e-29	0.340014	0.461	0.192	1.40478e-24	3	Cir1	0.269
Aurka	2.4908e-71	0.339955	0.232	0.025	3.69934e-67	3	Aurka	0.207
Hist1h3a	4.54172e-71	0.339181	0.208	0.02	6.74536e-67	3	Hist1h3a	0.188
Pbk	9.20159e-73	0.339125	0.211	0.02	1.36662e-68	3	Pbk	0.191
Fbxo7	4.35962e-38	0.339	0.476	0.17	6.47491e-34	3	Fbxo7	0.306
Tmem56	1.14867e-144	0.337645	0.238	0.006	1.706e-140	3	Tmem56	0.232
Zcchc6	1.43349e-19	0.337194	0.602	0.356	2.12901e-15	3	Zcchc6	0.246
Dlgap5	3.79582e-105	0.336532	0.259	0.018	5.63756e-101	3	Dlgap5	0.241
Atad5	2.73936e-34	0.335629	0.277	0.075	4.0685e-30	3	Atad5	0.202
Fen1	2.78814e-44	0.334824	0.298	0.07	4.14095e-40	3	Fen1	0.228
Dapk2	3.93606e-122	0.33482	0.271	0.016	5.84583e-118	3	Dapk2	0.255
Stard10	8.03879e-40	0.334523	0.187	0.032	1.19392e-35	3	Stard10	0.155
Kif2a	1.29183e-34	0.332828	0.349	0.11	1.91862e-30	3	Kif2a	0.239
Setd8	5.06777e-24	0.332325	0.416	0.185	7.52666e-20	3	Setd8	0.231
Arhgap23	1.12052e-32	0.331743	0.304	0.091	1.6642e-28	3	Arhgap23	0.213
Ccdc71l	1.55688e-33	0.330916	0.452	0.169	2.31227e-29	3	Ccdc71l	0.283
Ddx26b	2.82491e-34	0.329501	0.259	0.067	4.19556e-30	3	Ddx26b	0.192
Ncoa7	5.12005e-23	0.327212	0.506	0.25	7.6043e-19	3	Ncoa7	0.256
Mier3	1.7895e-24	0.3257	0.367	0.146	2.65776e-20	3	Mier3	0.221
Plk1	3.44919e-87	0.323902	0.241	0.021	5.12274e-83	3	Plk1	0.22
Kif15	5.01445e-71	0.322839	0.244	0.028	7.44746e-67	3	Kif15	0.216
Dennd2c	1.31766e-73	0.321616	0.196	0.016	1.95699e-69	3	Dennd2c	0.18
Depdc1a	5.49749e-104	0.320515	0.229	0.013	8.16487e-100	3	Depdc1a	0.216
Slc16a10	6.42947e-14	0.32047	0.819	0.629	9.54905e-10	3	Slc16a10	0.19
Art4	1.09535e-170	0.319951	0.244	0.003	1.62681e-166	3	Art4	0.241
Arrb1	2.74124e-16	0.319349	0.569	0.339	4.07129e-12	3	Arrb1	0.23
1300017J02Rik	5.30866e-157	0.319345	0.256	0.006	7.88442e-153	3	1300017J02Rik	0.25
Txnrd2	2.15799e-42	0.319148	0.361	0.1	3.20505e-38	3	Txnrd2	0.261
Mis18bp1	1.12492e-77	0.31787	0.241	0.025	1.67072e-73	3	Mis18bp1	0.216
Memo1	1.64217e-50	0.317587	0.358	0.088	2.43896e-46	3	Memo1	0.27
Tab3	3.91016e-44	0.317516	0.271	0.057	5.80738e-40	3	Tab3	0.214
Gapvd1	4.99745e-15	0.31707	0.684	0.476	7.42222e-11	3	Gapvd1	0.208
Kif18b	4.57253e-105	0.316473	0.229	0.013	6.79111e-101	3	Kif18b	0.216
2020-03-05	2.35516e-25	0.315327	0.536	0.262	3.49789e-21	3	2020-03-05	0.274
Sgol1	9.41307e-106	0.313246	0.232	0.013	1.39803e-101	3	Sgol1	0.219
Bard1	1.41756e-93	0.312411	0.229	0.016	2.10535e-89	3	Bard1	0.213
Rec114	6.11666e-129	0.311747	0.238	0.009	9.08446e-125	3	Rec114	0.229
Fignl1	1.10808e-60	0.311051	0.226	0.03	1.64572e-56	3	Fignl1	0.196
Ift140	3.10924e-62	0.311042	0.286	0.047	4.61784e-58	3	Ift140	0.239
Abcb4	3.30809e-23	0.310414	0.431	0.191	4.91318e-19	3	Abcb4	0.24
Incenp	1.83324e-22	0.310094	0.425	0.193	2.72273e-18	3	Incenp	0.232
Mtmr3	5.01266e-19	0.310053	0.548	0.305	7.44481e-15	3	Mtmr3	0.243
Abcb6	2.05408e-64	0.305305	0.274	0.041	3.05072e-60	3	Abcb6	0.233
Rb1	9.48725e-16	0.304836	0.488	0.283	1.40905e-11	3	Rb1	0.205
Ska2	6.83024e-55	0.304768	0.235	0.036	1.01443e-50	3	Ska2	0.199
Ehbp1l1	2.20475e-13	0.304765	0.681	0.482	3.27449e-09	3	Ehbp1l1	0.199
Hist1h3c	7.03771e-66	0.304584	0.175	0.014	1.04524e-61	3	Hist1h3c	0.161
Pnp	8.88218e-19	0.304549	0.566	0.328	1.31918e-14	3	Pnp	0.238
Arhgef12	2.55192e-12	0.304361	0.59	0.396	3.79012e-08	3	Arhgef12	0.194
Mgll	3.24651e-37	0.304179	0.377	0.116	4.82171e-33	3	Mgll	0.261
Oaz1	2.21081e-27	0.30396	0.973	0.948	3.2835e-23	3	Oaz1	0.025
Nucks1	5.05517e-10	0.302905	0.714	0.592	7.50794e-06	3	Nucks1	0.122
Cmpk2	3.97833e-24	0.302706	0.268	0.088	5.90862e-20	3	Cmpk2	0.18
Ift80	2.85795e-51	0.302516	0.247	0.042	4.24462e-47	3	Ift80	0.205
Espl1	4.43051e-71	0.301264	0.238	0.027	6.58019e-67	3	Espl1	0.211
Atg4d	1.45685e-36	0.300552	0.304	0.083	2.16371e-32	3	Atg4d	0.221
1700037H04Rik	8.9582e-50	0.300495	0.316	0.07	1.33047e-45	3	1700037H04Rik	0.246
Jund.1	3.2147e-11	0.29874	0.828	0.686	4.77448e-07	3	Jund	0.142
Scoc	2.02216e-19	0.298548	0.413	0.193	3.00331e-15	3	Scoc	0.22
Mafk	2.27322e-37	0.298438	0.34	0.098	3.37618e-33	3	Mafk	0.242
Cdc20	1.75845e-90	0.297237	0.238	0.019	2.61165e-86	3	Cdc20	0.219
Cyth3	2.98335e-30	0.296974	0.334	0.111	4.43087e-26	3	Cyth3	0.223
Ache	2.89589e-156	0.296332	0.226	0.003	4.30098e-152	3	Ache	0.223
Aff1	5.71908e-20	0.295691	0.422	0.2	8.49397e-16	3	Aff1	0.222
Sppl2b	4.14636e-42	0.294792	0.328	0.086	6.15818e-38	3	Sppl2b	0.242
Cenph	1.98118e-53	0.294387	0.196	0.025	2.94244e-49	3	Cenph	0.171
Top1	2.17052e-11	0.294117	0.744	0.608	3.22365e-07	3	Top1	0.136
Oas3	7.31284e-71	0.293985	0.226	0.024	1.0861e-66	3	Oas3	0.202
Gm867	3.64964e-144	0.2933	0.208	0.003	5.42045e-140	3	Gm867	0.205
Mad2l1	2.256e-52	0.29313	0.292	0.057	3.35061e-48	3	Mad2l1	0.235
Ccne1	3.58218e-66	0.292502	0.19	0.017	5.32026e-62	3	Ccne1	0.173
Spire1	1.53725e-27	0.291607	0.377	0.142	2.28312e-23	3	Spire1	0.235
Frmd4a	1.85525e-18	0.290847	0.497	0.263	2.75542e-14	3	Frmd4a	0.234
Dtymk	1.39067e-12	0.290402	0.319	0.171	2.06542e-08	3	Dtymk	0.148
Fahd1	6.59221e-52	0.289579	0.28	0.053	9.79075e-48	3	Fahd1	0.227
Pkn2	1.27154e-22	0.288297	0.536	0.272	1.88849e-18	3	Pkn2	0.264
Pla2g16	2.72659e-17	0.287517	0.443	0.229	4.04953e-13	3	Pla2g16	0.214
Blm	2.32518e-59	0.28658	0.226	0.03	3.45336e-55	3	Blm	0.196
Agfg2	9.23175e-25	0.285835	0.37	0.146	1.3711e-20	3	Agfg2	0.224
Gmnn	4.50183e-28	0.28451	0.301	0.099	6.68612e-24	3	Gmnn	0.202
Mybl2	2.21099e-70	0.28416	0.199	0.018	3.28377e-66	3	Mybl2	0.181
Lpin2	1.16702e-05	0.283944	0.572	0.437	0.173325	3	Lpin2	0.135
Pi4k2b	1.52624e-41	0.283132	0.334	0.088	2.26676e-37	3	Pi4k2b	0.246
Dcaf6	1.01498e-26	0.282158	0.41	0.161	1.50745e-22	3	Dcaf6	0.249
Blvrb.1	9.60935e-14	0.281385	0.892	0.752	1.42718e-09	3	Blvrb	0.14
1700020I14Rik	3.05496e-16	0.279792	0.699	0.454	4.53723e-12	3	1700020I14Rik	0.245
Map2k3	6.77522e-12	0.279623	0.518	0.331	1.00626e-07	3	Map2k3	0.187
Ube2b	1.72726e-08	0.279567	0.699	0.556	0.000256532	3	Ube2b	0.143
Traip	1.71592e-78	0.279217	0.211	0.017	2.54848e-74	3	Traip	0.194
AI662270	1.4587e-14	0.279099	0.795	0.595	2.16646e-10	3	AI662270	0.2
Clspn	4.94876e-71	0.27883	0.211	0.02	7.3499e-67	3	Clspn	0.191
Phlpp2	2.28394e-36	0.278339	0.316	0.088	3.3921e-32	3	Phlpp2	0.228
Hist1h1c	1.14716e-16	0.278081	0.66	0.398	1.70377e-12	3	Hist1h1c	0.262
Tmem14c	0.000529573	0.277944	0.78	0.735	1	3	Tmem14c	0.045
Orc6	2.17913e-35	0.27602	0.256	0.063	3.23645e-31	3	Orc6	0.193
C330027C09Rik	7.4721e-69	0.275581	0.25	0.031	1.10976e-64	3	C330027C09Rik	0.219
Riok3	9.8595e-18	0.275053	0.521	0.28	1.46433e-13	3	Riok3	0.241
Scrn3	2.07092e-49	0.274916	0.292	0.059	3.07574e-45	3	Scrn3	0.233
Hk1	1.02264e-53	0.274675	0.235	0.036	1.51883e-49	3	Hk1	0.199
Nup210.1	1.51415e-27	0.274092	0.289	0.093	2.24882e-23	3	Nup210	0.196
Lpcat1	9.70556e-13	0.273016	0.449	0.267	1.44147e-08	3	Lpcat1	0.182
Parvb	2.59638e-20	0.272548	0.425	0.197	3.85614e-16	3	Parvb	0.228
2310022B05Rik	1.26439e-40	0.271135	0.238	0.049	1.87787e-36	3	2310022B05Rik	0.189
Gabarapl2	2.36258e-17	0.271039	0.5	0.27	3.50891e-13	3	Gabarapl2	0.23
Serinc3	2.11364e-18	0.270575	0.982	0.94	3.13918e-14	3	Serinc3	0.042
D17Wsu92e	4.43242e-17	0.270334	0.563	0.328	6.58303e-13	3	D17Wsu92e	0.235
Hist1h2ae	1.74746e-57	0.269246	0.178	0.018	2.59533e-53	3	Hist1h2ae	0.16
Ell2	2.24536e-28	0.268627	0.389	0.142	3.33481e-24	3	Ell2	0.247
Supt16	6.22777e-09	0.268323	0.62	0.455	9.24948e-05	3	Supt16	0.165
Kif4	1.81539e-65	0.267829	0.229	0.027	2.69621e-61	3	Kif4	0.202
Ckap2l	1.05133e-87	0.267102	0.232	0.018	1.56144e-83	3	Ckap2l	0.214
Ncapd3	5.44019e-33	0.266769	0.283	0.079	8.07978e-29	3	Ncapd3	0.204
Epor	2.91117e-23	0.26496	0.398	0.167	4.32368e-19	3	Epor	0.231
Stradb	9.80604e-30	0.264731	0.259	0.073	1.45639e-25	3	Stradb	0.186
Pnp2	1.00003e-108	0.264541	0.214	0.009	1.48525e-104	3	Pnp2	0.205
Nek2	1.1007e-76	0.264263	0.19	0.014	1.63477e-72	3	Nek2	0.176
Larp1b	1.65051e-28	0.263824	0.25	0.071	2.45133e-24	3	Larp1b	0.179
Ect2	5.36803e-59	0.262672	0.202	0.023	7.9726e-55	3	Ect2	0.179
Brca2	6.42302e-47	0.261995	0.196	0.029	9.53946e-43	3	Brca2	0.167
2700029M09Rik	5.68455e-18	0.261316	0.337	0.153	8.44269e-14	3	2700029M09Rik	0.184
Tmem86b	2.20468e-52	0.261154	0.217	0.031	3.27439e-48	3	Tmem86b	0.186
Apeh	3.40824e-26	0.260522	0.37	0.14	5.06192e-22	3	Apeh	0.23
Slc22a4	1.92806e-131	0.259694	0.202	0.004	2.86355e-127	3	Slc22a4	0.198
Ppm1l	5.73866e-85	0.259509	0.205	0.014	8.52306e-81	3	Ppm1l	0.191
Zfp367	1.13283e-20	0.259286	0.298	0.115	1.68247e-16	3	Zfp367	0.183
Stx2	3.83544e-60	0.259192	0.241	0.034	5.6964e-56	3	Stx2	0.207
Usp46	8.38389e-34	0.25916	0.271	0.071	1.24517e-29	3	Usp46	0.2
Fam132a	6.64582e-36	0.25875	0.154	0.023	9.87038e-32	3	Fam132a	0.131
Klhl25	1.31487e-37	0.25872	0.178	0.03	1.95284e-33	3	Klhl25	0.148
Aurkb	7.67174e-60	0.258394	0.226	0.029	1.13941e-55	3	Aurkb	0.197
Mcm4	2.28248e-13	0.258323	0.223	0.096	3.38994e-09	3	Mcm4	0.127
Mageb16	7.30712e-139	0.257214	0.175	0	1.08525e-134	3	Mageb16	0.175
Tnfaip2.1	3.85818e-14	0.255224	0.813	0.581	5.73017e-10	3	Tnfaip2	0.232
H2afz.2	0.00441739	0.254538	0.759	0.746	1	3	H2afz	0.013
Rpa1	4.25188e-12	0.253644	0.361	0.2	6.31489e-08	3	Rpa1	0.161
Cdc42ep3	2.77854e-14	0.253578	0.337	0.167	4.12668e-10	3	Cdc42ep3	0.17
Dyrk3	4.39463e-120	0.252369	0.19	0.004	6.52691e-116	3	Dyrk3	0.186
Hars	5.11932e-13	0.251199	0.331	0.173	7.60322e-09	3	Hars	0.158
Camsap2	2.30563e-29	0.251146	0.316	0.101	3.42432e-25	3	Camsap2	0.215
Rnf139	7.13813e-14	0.250449	0.37	0.19	1.06016e-09	3	Rnf139	0.18
Cpeb3	1.51919e-23	0.250409	0.274	0.092	2.25631e-19	3	Cpeb3	0.182
Psmf1	2.47554e-37	0.250189	0.316	0.086	3.67666e-33	3	Psmf1	0.23
M6pr	2.97033e-06	-0.250291	0.669	0.67	0.0441153	3	M6pr	-0.001
Cerk	1.08244e-07	-0.250762	0.53	0.608	0.00160764	3	Cerk	-0.078
Mapk8.1	2.03236e-05	-0.250787	0.455	0.516	0.301847	3	Mapk8	-0.061
Dse.1	3.32714e-06	-0.250882	0.642	0.671	0.0494146	3	Dse	-0.029
Gsto1	1.43932e-05	-0.250901	0.464	0.514	0.213767	3	Gsto1	-0.05
Sel1l	0.000352513	-0.250915	0.349	0.389	1	3	Sel1l	-0.04
Hsd17b12.1	3.59336e-06	-0.250971	0.56	0.609	0.0533685	3	Hsd17b12	-0.049
Pdia6.1	8.93016e-07	-0.251022	0.768	0.772	0.0132631	3	Pdia6	-0.004
Cd84	0.000135626	-0.25104	0.527	0.558	1	3	Cd84	-0.031
Fyttd1	0.000147287	-0.251059	0.244	0.313	1	3	Fyttd1	-0.069
Dnmt3a	0.000530946	-0.251129	0.482	0.5	1	3	Dnmt3a	-0.018
Tnks2	2.16477e-05	-0.251192	0.536	0.571	0.321511	3	Tnks2	-0.035
Rnpep	3.51126e-05	-0.251233	0.334	0.404	0.521492	3	Rnpep	-0.07
Hap1.1	0.000282652	-0.251375	0.494	0.528	1	3	Hap1	-0.034
Ralb	7.5827e-06	-0.251683	0.304	0.391	0.112618	3	Ralb	-0.087
Gnai2.1	3.386e-09	-0.251978	0.759	0.799	5.02888e-05	3	Gnai2	-0.04
Scand1.1	3.60718e-06	-0.252261	0.599	0.628	0.0535739	3	Scand1	-0.029
Lima1.1	7.10476e-05	-0.252332	0.413	0.468	1	3	Lima1	-0.055
Ets1	0.00802149	-0.252336	0.127	0.174	1	3	Ets1	-0.047
Bhlhe40.1	0.00429664	-0.252594	0.268	0.316	1	3	Bhlhe40	-0.048
Mdh1	4.5513e-07	-0.252949	0.617	0.644	0.00675959	3	Mdh1	-0.027
Sulf2	5.22776e-05	-0.253098	0.12	0.201	0.776427	3	Sulf2	-0.081
Ifi204	0.000601786	-0.25313	0.322	0.374	1	3	Ifi204	-0.052
Slc12a6	9.13867e-05	-0.253147	0.5	0.533	1	3	Slc12a6	-0.033
Fli1	1.01616e-05	-0.253221	0.364	0.453	0.15092	3	Fli1	-0.089
Aes	1.8216e-05	-0.253221	0.464	0.503	0.270544	3	Aes	-0.039
Rnf19b	5.88181e-05	-0.253318	0.464	0.507	0.873567	3	Rnf19b	-0.043
Bbx	0.000138112	-0.253349	0.325	0.389	1	3	Bbx	-0.064
Snx20	1.29974e-07	-0.253376	0.139	0.253	0.00193038	3	Snx20	-0.114
Uso1	0.000208981	-0.253389	0.289	0.346	1	3	Uso1	-0.057
Clec12a.1	6.80824e-07	-0.253413	0.663	0.683	0.0101116	3	Clec12a	-0.02
Npc1	1.15962e-05	-0.253438	0.416	0.487	0.172227	3	Npc1	-0.071
Zswim6	1.19807e-05	-0.254385	0.271	0.361	0.177937	3	Zswim6	-0.09
Dennd5a	6.79124e-05	-0.254503	0.358	0.415	1	3	Dennd5a	-0.057
Sowahc.1	0.000684155	-0.25455	0.286	0.347	1	3	Sowahc	-0.061
Ppp3r1.1	4.72899e-09	-0.254618	0.654	0.721	7.02349e-05	3	Ppp3r1	-0.067
Pkn1	4.77476e-05	-0.254926	0.223	0.297	0.709147	3	Pkn1	-0.074
Gm10073.2	4.63041e-06	-0.255211	0.482	0.547	0.0687709	3	Gm10073	-0.065
Ccdc12	2.92942e-05	-0.255232	0.389	0.446	0.435078	3	Ccdc12	-0.057
Xiap.1	2.05987e-07	-0.255362	0.699	0.745	0.00305931	3	Xiap	-0.046
Ckb	1.44286e-05	-0.255541	0.684	0.709	0.214293	3	Ckb	-0.025
Glg1	4.17081e-06	-0.255644	0.648	0.697	0.0619448	3	Glg1	-0.049
Ywhag	9.56653e-07	-0.255928	0.404	0.488	0.0142082	3	Ywhag	-0.084
Lrp1.1	1.55433e-06	-0.256037	0.762	0.756	0.0230849	3	Lrp1	0.006
Cd38.1	7.40102e-08	-0.256199	0.732	0.768	0.0010992	3	Cd38	-0.036
Rasgrp2	3.40784e-06	-0.256306	0.464	0.54	0.0506132	3	Rasgrp2	-0.076
Rabac1	7.46999e-05	-0.256529	0.437	0.472	1	3	Rabac1	-0.035
Rasgef1b.1	2.61219e-05	-0.257123	0.422	0.489	0.387962	3	Rasgef1b	-0.067
Psma3	7.61188e-07	-0.25744	0.512	0.568	0.0113052	3	Psma3	-0.056
Fhod1.1	3.05244e-05	-0.257464	0.572	0.618	0.453348	3	Fhod1	-0.046
Nfat5	0.00217584	-0.257726	0.265	0.307	1	3	Nfat5	-0.042
Hps3	0.000161202	-0.257959	0.416	0.465	1	3	Hps3	-0.049
Csrp1.1	3.99776e-05	-0.258208	0.313	0.382	0.593748	3	Csrp1	-0.069
Abhd12	1.78154e-07	-0.258241	0.566	0.618	0.00264595	3	Abhd12	-0.052
Helz	0.000529512	-0.258673	0.316	0.368	1	3	Helz	-0.052
Tmem26.2	3.8029e-06	-0.258718	0.717	0.699	0.0564807	3	Tmem26	0.018
Nedd9	2.60158e-06	-0.258747	0.232	0.331	0.0386386	3	Nedd9	-0.099
Gng2	6.95652e-06	-0.25893	0.265	0.348	0.103318	3	Gng2	-0.083
Tmem106a	4.48898e-05	-0.25893	0.503	0.536	0.666704	3	Tmem106a	-0.033
Lgmn.2	1.36005e-10	-0.259234	0.955	0.948	2.01995e-06	3	Lgmn	0.007
Gusb	0.000213699	-0.259354	0.292	0.343	1	3	Gusb	-0.051
Nfatc1	3.37372e-05	-0.259387	0.217	0.298	0.501064	3	Nfatc1	-0.081
Arhgap25	7.5765e-05	-0.259504	0.352	0.415	1	3	Arhgap25	-0.063
Brk1	5.98168e-08	-0.259513	0.572	0.619	0.0008884	3	Brk1	-0.047
Itgb5.1	5.76673e-05	-0.259689	0.593	0.6	0.856474	3	Itgb5	-0.007
Adgrl3	0.00177942	-0.2598	0.355	0.397	1	3	Adgrl3	-0.042
Hspa1a	0.00057138	-0.25991	0.105	0.176	1	3	Hspa1a	-0.071
Psmb10	1.6459e-05	-0.260371	0.404	0.456	0.244449	3	Psmb10	-0.052
Slfn2	1.19414e-05	-0.261289	0.295	0.38	0.177354	3	Slfn2	-0.085
Arpc3	1.53952e-09	-0.261506	0.735	0.761	2.28649e-05	3	Arpc3	-0.026
Kif5b	5.06301e-07	-0.261711	0.654	0.687	0.00751958	3	Kif5b	-0.033
Rps9	3.19423e-21	-0.261725	0.991	0.998	4.74407e-17	3	Rps9	-0.007
Kcnj10.1	6.64098e-08	-0.261797	0.732	0.749	0.000986319	3	Kcnj10	-0.017
Ppp1r18	2.70178e-06	-0.262142	0.509	0.571	0.0401268	3	Ppp1r18	-0.062
Snx18.1	1.03581e-07	-0.262318	0.56	0.639	0.00153839	3	Snx18	-0.079
Herpud1	2.52218e-05	-0.262542	0.569	0.604	0.374594	3	Herpud1	-0.035
Mrc1.1	4.03764e-13	-0.262667	0.937	0.915	5.99671e-09	3	Mrc1	0.022
Dbnl	1.96997e-05	-0.262729	0.401	0.453	0.29258	3	Dbnl	-0.052
N4bp2l1	9.42315e-05	-0.26291	0.34	0.404	1	3	N4bp2l1	-0.064
Ptk2b	2.38679e-07	-0.263146	0.407	0.499	0.00354486	3	Ptk2b	-0.092
Slc45a3.1	7.2126e-06	-0.263218	0.747	0.73	0.107121	3	Slc45a3	0.017
Icam1	2.27241e-05	-0.26327	0.373	0.445	0.337498	3	Icam1	-0.072
Tmbim6	2.89554e-15	-0.263663	0.907	0.93	4.30046e-11	3	Tmbim6	-0.023
Cept1	6.3868e-06	-0.263802	0.56	0.586	0.0948568	3	Cept1	-0.026
Treml4.1	1.47946e-06	-0.263952	0.663	0.675	0.0219729	3	Treml4	-0.012
Sppl2a	4.12353e-07	-0.264497	0.633	0.668	0.00612427	3	Sppl2a	-0.035
Ptafr	1.72549e-05	-0.264553	0.093	0.18	0.256269	3	Ptafr	-0.087
Calr	1.40773e-08	-0.264823	0.837	0.831	0.000209077	3	Calr	0.006
9930111J21Rik2	6.14011e-07	-0.264922	0.521	0.584	0.00911929	3	9930111J21Rik2	-0.063
Smim14	1.25138e-06	-0.264942	0.295	0.392	0.0185855	3	Smim14	-0.097
Selplg	1.51046e-06	-0.26512	0.611	0.637	0.0224334	3	Selplg	-0.026
Atp6v0b	2.86758e-08	-0.26521	0.702	0.724	0.000425893	3	Atp6v0b	-0.022
Atp5g2	1.83308e-10	-0.265309	0.765	0.796	2.72249e-06	3	Atp5g2	-0.031
Igf1.2	2.68069e-09	-0.265315	0.877	0.849	3.98137e-05	3	Igf1	0.028
Rasa4	3.42854e-05	-0.265541	0.286	0.369	0.509207	3	Rasa4	-0.083
Acp2.1	1.30261e-07	-0.26596	0.798	0.794	0.00193464	3	Acp2	0.004
Eef1b2.2	6.76953e-08	-0.266009	0.705	0.788	0.00100541	3	Eef1b2	-0.083
Mrpl33	0.000179648	-0.266274	0.316	0.365	1	3	Mrpl33	-0.049
Dock11	8.77507e-07	-0.266288	0.259	0.358	0.0130327	3	Dock11	-0.099
Rpl28.2	1.3573e-08	-0.266522	0.807	0.855	0.000201586	3	Rpl28	-0.048
Gpr141	0.000583282	-0.266745	0.361	0.399	1	3	Gpr141	-0.038
Rreb1	0.000851685	-0.266773	0.31	0.35	1	3	Rreb1	-0.04
Rassf4	1.62812e-07	-0.26681	0.479	0.581	0.00241808	3	Rassf4	-0.102
Pla2g15.1	2.55209e-07	-0.267071	0.666	0.691	0.00379036	3	Pla2g15	-0.025
Irf1.1	1.03366e-06	-0.267087	0.337	0.442	0.015352	3	Irf1	-0.105
Arhgef6	3.49412e-06	-0.267097	0.235	0.328	0.0518947	3	Arhgef6	-0.093
Lpin1.1	0.00745745	-0.267106	0.494	0.479	1	3	Lpin1	0.015
Mapre2	7.25081e-06	-0.26725	0.485	0.532	0.107689	3	Mapre2	-0.047
Birc3	7.00599e-06	-0.26768	0.256	0.354	0.104053	3	Birc3	-0.098
Wwp1.1	6.79701e-05	-0.267685	0.563	0.581	1	3	Wwp1	-0.018
Pxn	4.86346e-06	-0.267937	0.256	0.342	0.0722321	3	Pxn	-0.086
Pld3.1	3.15406e-08	-0.268004	0.807	0.786	0.00046844	3	Pld3	0.021
Atp6v1a	3.27157e-05	-0.268011	0.503	0.533	0.485894	3	Atp6v1a	-0.03
Pira2.2	1.45085e-08	-0.268206	0.762	0.764	0.00021548	3	Pira2	-0.002
Arap1	2.32691e-06	-0.268267	0.578	0.623	0.0345592	3	Arap1	-0.045
Cd14.1	0.00325337	-0.268303	0.398	0.415	1	3	Cd14	-0.017
Rassf3	2.51829e-05	-0.26832	0.437	0.492	0.374016	3	Rassf3	-0.055
Plin2	9.94978e-05	-0.268361	0.361	0.412	1	3	Plin2	-0.051
Zfhx3	0.00349057	-0.268491	0.386	0.409	1	3	Zfhx3	-0.023
Vsir.1	3.37431e-07	-0.268519	0.687	0.71	0.00501152	3	Vsir	-0.023
Rps18.2	8.85414e-10	-0.268611	0.828	0.88	1.31502e-05	3	Rps18	-0.052
Filip1l	3.11085e-05	-0.268715	0.461	0.507	0.462024	3	Filip1l	-0.046
Ccdc50	4.12177e-08	-0.268984	0.599	0.662	0.000612165	3	Ccdc50	-0.063
Plekhm2.1	1.60638e-07	-0.269443	0.657	0.713	0.0023858	3	Plekhm2	-0.056
H2-DMb2.3	1.02369e-05	-0.269777	0.03	0.104	0.152038	3	H2-DMb2	-0.074
AB124611.1	2.76996e-09	-0.27005	0.69	0.727	4.11395e-05	3	AB124611	-0.037
Pgam1	1.19455e-05	-0.270171	0.292	0.365	0.177414	3	Pgam1	-0.073
Rps17.2	9.15256e-13	-0.270216	0.729	0.821	1.35934e-08	3	Rps17	-0.092
Reep3	2.52404e-06	-0.270428	0.551	0.591	0.0374871	3	Reep3	-0.04
Ptpre	7.49598e-06	-0.270584	0.151	0.243	0.11133	3	Ptpre	-0.092
Plxnb2.1	1.47554e-08	-0.2709	0.596	0.649	0.000219147	3	Plxnb2	-0.053
Ccr3.2	1.25741e-07	-0.271108	0.843	0.801	0.0018675	3	Ccr3	0.042
Cd244	0.00011306	-0.271189	0.259	0.327	1	3	Cd244	-0.068
H2-T23.2	5.06794e-05	-0.271394	0.431	0.476	0.752691	3	H2-T23	-0.045
Fam174a	1.3954e-07	-0.271401	0.461	0.547	0.00207245	3	Fam174a	-0.086
Cdc42	2.65447e-17	-0.271537	0.907	0.93	3.94242e-13	3	Cdc42	-0.023
Cd1d1	0.000108431	-0.271627	0.545	0.557	1	3	Cd1d1	-0.012
Ehd1	2.61311e-05	-0.271629	0.614	0.63	0.388099	3	Ehd1	-0.016
Atxn10	5.36411e-06	-0.271791	0.229	0.315	0.0796678	3	Atxn10	-0.086
Scarb1	6.93547e-05	-0.271813	0.334	0.389	1	3	Scarb1	-0.055
Cadm1.2	4.05898e-10	-0.271924	0.834	0.825	6.0284e-06	3	Cadm1	0.009
Adrbk1	1.20153e-10	-0.272103	0.708	0.761	1.78451e-06	3	Adrbk1	-0.053
Tpp1	4.87066e-08	-0.272196	0.735	0.747	0.000723391	3	Tpp1	-0.012
Atp6v1f	3.13089e-10	-0.272324	0.66	0.709	4.65e-06	3	Atp6v1f	-0.049
Abi1	1.97072e-08	-0.272353	0.602	0.662	0.000292692	3	Abi1	-0.06
Tspan4.1	4.75522e-05	-0.272383	0.542	0.559	0.706245	3	Tspan4	-0.017
Fyb	7.18203e-11	-0.272682	0.831	0.869	1.06668e-06	3	Fyb	-0.038
Ikzf1.1	4.78088e-07	-0.27269	0.639	0.694	0.00710057	3	Ikzf1	-0.055
Slc8b1	5.49665e-06	-0.272777	0.479	0.528	0.0816362	3	Slc8b1	-0.049
Il2rg	2.82786e-07	-0.272844	0.078	0.181	0.00419993	3	Il2rg	-0.103
Kcnq1ot1	0.00735444	-0.272845	0.584	0.589	1	3	Kcnq1ot1	-0.005
Nod1	1.26739e-06	-0.272979	0.301	0.394	0.0188233	3	Nod1	-0.093
Pid1	0.00010694	-0.273003	0.413	0.47	1	3	Pid1	-0.057
Scarb2	8.62417e-07	-0.273884	0.542	0.586	0.0128086	3	Scarb2	-0.044
Aldoa	6.07478e-07	-0.274559	0.515	0.58	0.00902226	3	Aldoa	-0.065
Pkp4	0.000468061	-0.274664	0.277	0.321	1	3	Pkp4	-0.044
Pik3cd	2.658e-08	-0.274755	0.506	0.605	0.000394766	3	Pik3cd	-0.099
Tpt1.1	5.94819e-21	-0.275053	0.997	0.997	8.83425e-17	3	Tpt1	0
Ncf1	2.44708e-05	-0.275396	0.142	0.227	0.36344	3	Ncf1	-0.085
Oxct1.1	3.2485e-06	-0.275433	0.62	0.629	0.0482468	3	Oxct1	-0.009
Tnfrsf21	9.78367e-07	-0.27585	0.614	0.635	0.0145307	3	Tnfrsf21	-0.021
Myo9a.1	2.56154e-10	-0.276092	0.843	0.839	3.80441e-06	3	Myo9a	0.004
Gna12.1	1.00447e-07	-0.276172	0.623	0.656	0.00149184	3	Gna12	-0.033
Vcam1.1	2.12487e-19	-0.276418	0.994	0.972	3.15585e-15	3	Vcam1	0.022
Cbfb	2.42007e-05	-0.27643	0.34	0.397	0.359429	3	Cbfb	-0.057
Ctsa	7.17958e-11	-0.276653	0.783	0.812	1.06631e-06	3	Ctsa	-0.029
Wdfy3.1	4.65334e-05	-0.276654	0.636	0.61	0.691115	3	Wdfy3	0.026
Rxra.1	1.41579e-05	-0.276721	0.398	0.459	0.210272	3	Rxra	-0.061
Myo1f	4.58294e-07	-0.276801	0.145	0.251	0.00680658	3	Myo1f	-0.106
Jup.1	1.76085e-06	-0.276843	0.648	0.653	0.0261522	3	Jup	-0.005
Ddit4.2	0.00540517	-0.276873	0.431	0.442	1	3	Ddit4	-0.011
Tgfbr1	1.58001e-05	-0.276905	0.295	0.376	0.234663	3	Tgfbr1	-0.081
Ear2.1	0.000490072	-0.277193	0.452	0.481	1	3	Ear2	-0.029
Cyth4	1.0089e-07	-0.27727	0.443	0.54	0.00149841	3	Cyth4	-0.097
Grn.1	4.08539e-13	-0.277278	0.94	0.942	6.06762e-09	3	Grn	-0.002
Tnfrsf1a	4.45404e-07	-0.277753	0.22	0.327	0.00661514	3	Tnfrsf1a	-0.107
Slc1a3.1	5.06497e-05	-0.277764	0.623	0.624	0.75225	3	Slc1a3	-0.001
Serp1	2.63208e-07	-0.278217	0.741	0.746	0.00390916	3	Serp1	-0.005
Sec61b	1.73236e-05	-0.278227	0.584	0.607	0.25729	3	Sec61b	-0.023
Ssr4	0.00433447	-0.278297	0.337	0.363	1	3	Ssr4	-0.026
Gsap	2.82556e-06	-0.278406	0.377	0.459	0.0419652	3	Gsap	-0.082
Tns1	0.000163008	-0.278436	0.361	0.411	1	3	Tns1	-0.05
Apbb1ip	6.84979e-11	-0.278873	0.678	0.745	1.01733e-06	3	Apbb1ip	-0.067
Jtb	7.84893e-07	-0.279028	0.214	0.31	0.0116572	3	Jtb	-0.096
Tnfrsf1b	8.04273e-06	-0.279355	0.38	0.444	0.119451	3	Tnfrsf1b	-0.064
Stat1.1	0.000113985	-0.27962	0.732	0.727	1	3	Stat1	0.005
Ptpn22	4.00885e-06	-0.279721	0.383	0.452	0.0595395	3	Ptpn22	-0.069
Zfp710	1.033e-06	-0.279762	0.419	0.495	0.0153421	3	Zfp710	-0.076
Coro1b	6.50113e-07	-0.280009	0.367	0.45	0.00965548	3	Coro1b	-0.083
Xpr1	1.22567e-06	-0.280067	0.479	0.553	0.0182036	3	Xpr1	-0.074
Tcn2	1.58326e-06	-0.280501	0.548	0.587	0.0235146	3	Tcn2	-0.039
Mapk14	1.59467e-08	-0.280939	0.611	0.656	0.00023684	3	Mapk14	-0.045
Adamdec1	1.30811e-05	-0.281098	0.639	0.658	0.19428	3	Adamdec1	-0.019
Mpzl1.1	3.34891e-06	-0.281285	0.657	0.667	0.049738	3	Mpzl1	-0.01
Tmem65.1	9.21514e-07	-0.281569	0.699	0.716	0.0136863	3	Tmem65	-0.017
Nadk	2.61236e-08	-0.281665	0.473	0.559	0.000387988	3	Nadk	-0.086
Mef2a	1.17023e-06	-0.281791	0.536	0.592	0.0173802	3	Mef2a	-0.056
Rac1	1.47236e-11	-0.281806	0.687	0.759	2.18675e-07	3	Rac1	-0.072
Fosl2	0.000307912	-0.281847	0.331	0.388	1	3	Fosl2	-0.057
Shfm1	1.35245e-08	-0.282274	0.699	0.725	0.000200866	3	Shfm1	-0.026
Mgst1	0.00103926	-0.28233	0.349	0.383	1	3	Mgst1	-0.034
Fgd4	0.000133287	-0.282509	0.355	0.413	1	3	Fgd4	-0.058
Snx30	1.24436e-05	-0.2828	0.298	0.377	0.184812	3	Snx30	-0.079
Naaa	0.00108162	-0.282871	0.283	0.337	1	3	Naaa	-0.054
Fcgr3.1	1.35178e-05	-0.283091	0.506	0.545	0.200766	3	Fcgr3	-0.039
Psme1	1.04914e-08	-0.283929	0.527	0.602	0.000155819	3	Psme1	-0.075
Gnb2l1.1	3.7558e-16	-0.283942	0.901	0.955	5.57811e-12	3	Gnb2l1	-0.054
Fchsd2	1.03858e-07	-0.284072	0.09	0.204	0.0015425	3	Fchsd2	-0.114
Hk2	4.67843e-06	-0.284406	0.238	0.336	0.0694841	3	Hk2	-0.098
Mtdh	2.2652e-06	-0.284478	0.479	0.527	0.0336427	3	Mtdh	-0.048
Itgb2	2.87561e-09	-0.284662	0.633	0.681	4.27086e-05	3	Itgb2	-0.048
Galnt3.2	4.73921e-06	-0.284755	0.617	0.628	0.0703867	3	Galnt3	-0.011
Txn1.1	3.64052e-07	-0.284848	0.846	0.824	0.00540689	3	Txn1	0.022
Kitl	1.16024e-05	-0.28487	0.298	0.377	0.172319	3	Kitl	-0.079
Rbm47	7.43847e-07	-0.284977	0.313	0.407	0.0110476	3	Rbm47	-0.094
Cd2ap.1	5.37109e-11	-0.285878	0.795	0.844	7.97714e-07	3	Cd2ap	-0.049
Glipr1	1.11847e-07	-0.286072	0.232	0.354	0.00166116	3	Glipr1	-0.122
Ctsb.1	1.06103e-19	-0.286181	0.997	0.988	1.57584e-15	3	Ctsb	0.009
Tbc1d9	1.17484e-05	-0.286292	0.503	0.527	0.174488	3	Tbc1d9	-0.024
Zdhhc20	3.22677e-06	-0.286452	0.328	0.424	0.047924	3	Zdhhc20	-0.096
Adam23	0.00468403	-0.286527	0.268	0.318	1	3	Adam23	-0.05
Arhgef1	1.23266e-05	-0.286694	0.289	0.364	0.183074	3	Arhgef1	-0.075
Rpl6.2	1.13672e-08	-0.286762	0.756	0.821	0.000168826	3	Rpl6	-0.065
Cmtm3	9.6253e-07	-0.287004	0.313	0.414	0.0142955	3	Cmtm3	-0.101
Mia3	0.000103693	-0.287043	0.419	0.463	1	3	Mia3	-0.044
Il18.1	4.08437e-07	-0.287228	0.476	0.545	0.0060661	3	Il18	-0.069
Etv6	2.15751e-07	-0.287615	0.319	0.418	0.00320433	3	Etv6	-0.099
Ccdc88b	2.97292e-07	-0.287794	0.313	0.419	0.00441539	3	Ccdc88b	-0.106
Malat1	3.48814e-10	-0.288918	0.994	0.994	5.18058e-06	3	Malat1	0
Cd9	3.24538e-05	-0.289188	0.145	0.227	0.482004	3	Cd9	-0.082
Ndst1	1.34373e-08	-0.289417	0.37	0.476	0.000199571	3	Ndst1	-0.106
Snx25	9.57597e-06	-0.289766	0.428	0.486	0.142222	3	Snx25	-0.058
Man2b1.1	4.42414e-10	-0.290114	0.696	0.749	6.57074e-06	3	Man2b1	-0.053
Dbi	3.52924e-07	-0.29046	0.458	0.523	0.00524163	3	Dbi	-0.065
Map7d1	4.32907e-07	-0.290646	0.488	0.553	0.00642954	3	Map7d1	-0.065
Prex1	1.25469e-07	-0.291027	0.494	0.554	0.00186347	3	Prex1	-0.06
Ikbkb	3.13458e-06	-0.29128	0.352	0.424	0.0465548	3	Ikbkb	-0.072
Lap3.2	1.3135e-08	-0.291401	0.639	0.665	0.000195081	3	Lap3	-0.026
Dstn	1.93818e-07	-0.291685	0.575	0.626	0.00287859	3	Dstn	-0.051
Prr13	5.25402e-08	-0.291879	0.566	0.624	0.000780327	3	Prr13	-0.058
Lrrfip1	1.08012e-07	-0.291989	0.289	0.404	0.0016042	3	Lrrfip1	-0.115
Pilrb1	1.14053e-06	-0.292279	0.636	0.651	0.0169392	3	Pilrb1	-0.015
Ifitm6.1	0.000890265	-0.292678	0.081	0.141	1	3	Ifitm6	-0.06
Zfp706	5.02457e-08	-0.293316	0.506	0.579	0.000746249	3	Zfp706	-0.073
Nrros.1	4.1629e-09	-0.293786	0.551	0.642	6.18274e-05	3	Nrros	-0.091
Lpl.1	0.00665439	-0.293801	0.636	0.614	1	3	Lpl	0.022
Lamp2	1.06576e-11	-0.293869	0.711	0.761	1.58287e-07	3	Lamp2	-0.05
Serpina3g	0.00186463	-0.294633	0.292	0.34	1	3	Serpina3g	-0.048
Smpdl3a	5.60235e-05	-0.295112	0.476	0.519	0.83206	3	Smpdl3a	-0.043
Pla2g7	1.56468e-05	-0.295358	0.569	0.594	0.232386	3	Pla2g7	-0.025
Itgad.1	2.05923e-09	-0.295767	0.846	0.791	3.05837e-05	3	Itgad	0.055
Nrp1	1.25327e-05	-0.296239	0.428	0.489	0.186136	3	Nrp1	-0.061
Il16	3.65023e-08	-0.297016	0.349	0.465	0.000542133	3	Il16	-0.116
Arf3	7.48746e-08	-0.297068	0.364	0.452	0.00111204	3	Arf3	-0.088
Fgr	7.01004e-08	-0.297123	0.557	0.622	0.00104113	3	Fgr	-0.065
Rpl27a.2	2.10954e-15	-0.29753	0.946	0.974	3.13308e-11	3	Rpl27a	-0.028
Npc2	6.26218e-17	-0.297533	0.87	0.909	9.30059e-13	3	Npc2	-0.039
Ppp3ca	2.96867e-09	-0.297586	0.596	0.655	4.40907e-05	3	Ppp3ca	-0.059
Plekho1	1.26098e-07	-0.29771	0.256	0.363	0.00187281	3	Plekho1	-0.107
Jmjd1c	6.53565e-05	-0.29775	0.428	0.471	0.970675	3	Jmjd1c	-0.043
Nabp1	1.01723e-06	-0.297894	0.31	0.417	0.015108	3	Nabp1	-0.107
Ppfibp2	4.55614e-06	-0.297903	0.44	0.503	0.0676677	3	Ppfibp2	-0.063
Serpinb6a.1	4.55654e-10	-0.298275	0.792	0.788	6.76738e-06	3	Serpinb6a	0.004
Cyfip1	5.04927e-08	-0.298649	0.373	0.476	0.000749917	3	Cyfip1	-0.103
Rnaset2b	1.06332e-06	-0.298708	0.331	0.413	0.0157924	3	Rnaset2b	-0.082
Clec4a3	7.08094e-08	-0.300481	0.723	0.717	0.00105166	3	Clec4a3	0.006
Cd300lf.1	8.24686e-08	-0.300626	0.563	0.624	0.00122482	3	Cd300lf	-0.061
Gng5.1	9.65714e-09	-0.301003	0.593	0.638	0.000143428	3	Gng5	-0.045
Ptprj	7.67567e-12	-0.301324	0.663	0.754	1.13999e-07	3	Ptprj	-0.091
Rnf149.1	2.82971e-12	-0.301663	0.819	0.865	4.20269e-08	3	Rnf149	-0.046
Hpgds.1	1.27613e-08	-0.30174	0.732	0.746	0.000189531	3	Hpgds	-0.014
Idh1	5.27792e-08	-0.301789	0.5	0.56	0.000783877	3	Idh1	-0.06
Spic.2	2.86688e-10	-0.30211	0.877	0.842	4.25789e-06	3	Spic	0.035
Rps15.1	1.2228e-17	-0.302515	0.919	0.967	1.81611e-13	3	Rps15	-0.048
Snx5.1	2.51009e-12	-0.302886	0.774	0.794	3.72799e-08	3	Snx5	-0.02
Pkm	1.84166e-06	-0.303092	0.349	0.421	0.0273523	3	Pkm	-0.072
Ptpn6	5.06379e-12	-0.303143	0.666	0.765	7.52074e-08	3	Ptpn6	-0.099
Mxd4	1.23611e-06	-0.303345	0.289	0.381	0.0183587	3	Mxd4	-0.092
Capza2	1.50808e-18	-0.303607	0.892	0.939	2.23981e-14	3	Capza2	-0.047
Ubl5.2	3.12015e-08	-0.303696	0.434	0.526	0.000463405	3	Ubl5	-0.092
Epb41l3.1	2.43002e-07	-0.304098	0.581	0.609	0.00360907	3	Epb41l3	-0.028
Fyn	6.0267e-08	-0.304492	0.608	0.656	0.000895085	3	Fyn	-0.048
Rps6.2	8.08982e-10	-0.304795	0.822	0.87	1.2015e-05	3	Rps6	-0.048
Cd164	1.49824e-11	-0.304835	0.768	0.813	2.22518e-07	3	Cd164	-0.045
Arl8a	2.67703e-08	-0.304847	0.373	0.466	0.000397593	3	Arl8a	-0.093
Csf2rb	2.18206e-09	-0.305804	0.163	0.299	3.2408e-05	3	Csf2rb	-0.136
Bin2.1	2.03701e-08	-0.30596	0.473	0.557	0.000302536	3	Bin2	-0.084
Adgre4.2	6.06418e-13	-0.306027	0.843	0.856	9.00652e-09	3	Adgre4	-0.013
Pdia3	4.28729e-12	-0.306587	0.75	0.786	6.36749e-08	3	Pdia3	-0.036
Emp3.3	2.11897e-05	-0.306606	0.039	0.11	0.314709	3	Emp3	-0.071
Psme2	2.24835e-09	-0.307141	0.515	0.592	3.33924e-05	3	Psme2	-0.077
Tmem51	6.27419e-07	-0.307142	0.407	0.489	0.00931843	3	Tmem51	-0.082
Plek	1.86992e-07	-0.307177	0.545	0.602	0.00277721	3	Plek	-0.057
Rps14.2	5.87494e-13	-0.30754	0.946	0.971	8.72546e-09	3	Rps14	-0.025
Ddx5	3.40757e-18	-0.307572	0.934	0.956	5.06092e-14	3	Ddx5	-0.022
Cyfip2	2.03658e-07	-0.307731	0.386	0.469	0.00302472	3	Cyfip2	-0.083
Scp2	6.76493e-14	-0.308291	0.795	0.849	1.00473e-09	3	Scp2	-0.054
Timp2	1.33853e-07	-0.308341	0.732	0.723	0.00198798	3	Timp2	0.009
Tgif1	1.1972e-07	-0.308653	0.211	0.322	0.00177808	3	Tgif1	-0.111
Asah1.1	6.46738e-12	-0.309347	0.732	0.769	9.60535e-08	3	Asah1	-0.037
Mafb.1	1.75799e-14	-0.30945	0.898	0.904	2.61097e-10	3	Mafb	-0.006
Clec4n.2	2.08482e-06	-0.309542	0.768	0.779	0.0309638	3	Clec4n	-0.011
Txnip	1.89809e-09	-0.309662	0.654	0.731	2.81905e-05	3	Txnip	-0.077
Ugcg.1	1.18076e-06	-0.309797	0.608	0.665	0.0175367	3	Ugcg	-0.057
Atp13a2.1	1.8642e-07	-0.30988	0.639	0.662	0.00276871	3	Atp13a2	-0.023
Dennd1b	7.29806e-08	-0.310102	0.413	0.495	0.00108391	3	Dennd1b	-0.082
Ssh2	5.91688e-06	-0.310865	0.473	0.516	0.0878775	3	Ssh2	-0.043
Rpl4.2	1.01229e-08	-0.31097	0.669	0.711	0.000150346	3	Rpl4	-0.042
Rps16.2	1.15051e-12	-0.311042	0.928	0.958	1.70873e-08	3	Rps16	-0.03
Abr.1	3.07956e-08	-0.311244	0.398	0.495	0.000457377	3	Abr	-0.097
Camk1d	4.86906e-07	-0.311271	0.358	0.458	0.00723153	3	Camk1d	-0.1
Nsa2.1	1.58769e-08	-0.311771	0.605	0.652	0.000235804	3	Nsa2	-0.047
Slc7a7.1	6.99965e-06	-0.311849	0.346	0.412	0.103959	3	Slc7a7	-0.066
Mpp6.1	2.02674e-07	-0.311935	0.605	0.638	0.00301012	3	Mpp6	-0.033
Fgd2	3.28381e-07	-0.312669	0.422	0.491	0.00487712	3	Fgd2	-0.069
Cox5a	8.55447e-13	-0.313641	0.828	0.847	1.27051e-08	3	Cox5a	-0.019
Ybx1	2.8374e-18	-0.313693	0.843	0.915	4.21411e-14	3	Ybx1	-0.072
Rab32	6.1065e-08	-0.313936	0.383	0.47	0.000906938	3	Rab32	-0.087
Rps12-ps3.2	1.3092e-10	-0.314366	0.675	0.764	1.94443e-06	3	Rps12-ps3	-0.089
Lilrb4a	0.000101975	-0.314705	0.401	0.448	1	3	Lilrb4a	-0.047
H2-Q7.3	7.398e-06	-0.314882	0.06	0.144	0.109875	3	H2-Q7	-0.084
Slc12a2.1	7.56473e-11	-0.315043	0.795	0.827	1.12351e-06	3	Slc12a2	-0.032
Evl	2.9264e-10	-0.315049	0.648	0.721	4.34629e-06	3	Evl	-0.073
Ctsd.1	1.12271e-12	-0.315134	0.958	0.942	1.66744e-08	3	Ctsd	0.016
Clta.1	3.00761e-14	-0.31518	0.693	0.771	4.4669e-10	3	Clta	-0.078
Rpl13a.2	8.83689e-17	-0.315999	0.952	0.977	1.31245e-12	3	Rpl13a	-0.025
Tbxas1.1	5.3258e-06	-0.31609	0.443	0.483	0.0790987	3	Tbxas1	-0.04
Tep1	2.35638e-09	-0.316099	0.488	0.577	3.4997e-05	3	Tep1	-0.089
Rps3.2	2.08705e-10	-0.316299	0.816	0.862	3.09968e-06	3	Rps3	-0.046
Basp1.1	9.81518e-10	-0.316517	0.75	0.754	1.45775e-05	3	Basp1	-0.004
Skp2.1	6.22605e-05	-0.316708	0.572	0.584	0.924693	3	Skp2	-0.012
Fam168a	2.09783e-07	-0.316976	0.437	0.503	0.0031157	3	Fam168a	-0.066
Pten	2.62449e-10	-0.316979	0.527	0.627	3.89789e-06	3	Pten	-0.1
Rpl10a.2	6.20705e-09	-0.317175	0.711	0.762	9.21871e-05	3	Rpl10a	-0.051
Sema6d.1	6.37403e-09	-0.317217	0.711	0.735	9.46671e-05	3	Sema6d	-0.024
Eif4g3	1.2228e-08	-0.317408	0.536	0.591	0.00018161	3	Eif4g3	-0.055
Cox7a2l	3.69055e-11	-0.317509	0.69	0.751	5.48121e-07	3	Cox7a2l	-0.061
Igsf6	6.26451e-09	-0.317903	0.458	0.545	9.30405e-05	3	Igsf6	-0.087
Flna	2.8021e-12	-0.317976	0.699	0.781	4.16168e-08	3	Flna	-0.082
Bank1.1	9.44469e-09	-0.318097	0.672	0.697	0.000140272	3	Bank1	-0.025
C1qc.1	7.29612e-28	-0.318192	0.967	0.924	1.08362e-23	3	C1qc	0.043
Tmed10	6.73097e-10	-0.318235	0.639	0.677	9.99684e-06	3	Tmed10	-0.038
Rpl22.2	2.2881e-13	-0.318316	0.798	0.872	3.39828e-09	3	Rpl22	-0.074
Pfdn5.1	4.43199e-11	-0.318361	0.623	0.678	6.58239e-07	3	Pfdn5	-0.055
Cd86	3.83023e-08	-0.318561	0.545	0.598	0.000568866	3	Cd86	-0.053
Pitpna	1.96059e-09	-0.318604	0.488	0.586	2.91187e-05	3	Pitpna	-0.098
Hpcal1.1	1.44417e-09	-0.318853	0.452	0.563	2.14489e-05	3	Hpcal1	-0.111
Rnf130	6.2165e-10	-0.319089	0.596	0.651	9.23275e-06	3	Rnf130	-0.055
Siglece.1	4.17671e-07	-0.320488	0.669	0.693	0.00620325	3	Siglece	-0.024
Cdk14	2.0283e-05	-0.320734	0.37	0.431	0.301243	3	Cdk14	-0.061
Litaf	6.11132e-08	-0.32095	0.416	0.495	0.000907654	3	Litaf	-0.079
Fam129a	7.64987e-10	-0.321359	0.575	0.649	1.13616e-05	3	Fam129a	-0.074
Maf.1	1.37956e-15	-0.321579	0.916	0.899	2.04893e-11	3	Maf	0.017
Wdr75.2	7.66783e-06	-0.32169	0.56	0.577	0.113883	3	Wdr75	-0.017
Gngt2	1.64973e-08	-0.322276	0.611	0.657	0.000245018	3	Gngt2	-0.046
Arhgdia	4.07115e-15	-0.322309	0.735	0.806	6.04648e-11	3	Arhgdia	-0.071
P2rx4	2.14711e-07	-0.3225	0.572	0.61	0.00318889	3	P2rx4	-0.038
Slc43a2.1	2.361e-10	-0.323111	0.756	0.798	3.50656e-06	3	Slc43a2	-0.042
H2-K1.2	5.21796e-24	-0.323162	0.964	0.998	7.74972e-20	3	H2-K1	-0.034
Arhgap17.1	8.34644e-11	-0.32371	0.515	0.611	1.23961e-06	3	Arhgap17	-0.096
Rpl15.2	3.52265e-08	-0.323752	0.518	0.602	0.000523184	3	Rpl15	-0.084
Slc15a3.1	7.42583e-08	-0.324043	0.413	0.5	0.00110288	3	Slc15a3	-0.087
Fam49b	1.32246e-12	-0.324089	0.717	0.769	1.96412e-08	3	Fam49b	-0.052
Lfng.1	1.09127e-07	-0.324352	0.452	0.541	0.00162075	3	Lfng	-0.089
Tnfaip8	5.21727e-11	-0.324679	0.515	0.621	7.74868e-07	3	Tnfaip8	-0.106
Rps27a.2	8.99339e-14	-0.324898	0.922	0.939	1.3357e-09	3	Rps27a	-0.017
Gpsm3	1.33196e-09	-0.325026	0.5	0.57	1.97822e-05	3	Gpsm3	-0.07
Inpp5d	1.60141e-12	-0.325193	0.633	0.722	2.37841e-08	3	Inpp5d	-0.089
Rab20.1	1.40142e-07	-0.325844	0.383	0.477	0.00208139	3	Rab20	-0.094
C3.1	0.00039103	-0.326231	0.066	0.128	1	3	C3	-0.062
Cstb	8.33838e-08	-0.326276	0.358	0.453	0.00123842	3	Cstb	-0.095
Cd302.1	5.75858e-09	-0.326869	0.602	0.652	8.55264e-05	3	Cd302	-0.05
Anxa2	4.51687e-06	-0.327273	0.196	0.289	0.0670846	3	Anxa2	-0.093
Lmo4	1.87496e-06	-0.327394	0.325	0.412	0.0278469	3	Lmo4	-0.087
Cd53	1.66525e-17	-0.32814	0.801	0.87	2.47324e-13	3	Cd53	-0.069
Abracl	1.38219e-09	-0.328212	0.473	0.541	2.05282e-05	3	Abracl	-0.068
Rpl37a.1	6.6095e-24	-0.328257	0.979	0.991	9.81643e-20	3	Rpl37a	-0.012
Cflar	2.37188e-09	-0.328462	0.494	0.589	3.52272e-05	3	Cflar	-0.095
Lbh.1	1.12458e-12	-0.328495	0.669	0.759	1.67023e-08	3	Lbh	-0.09
Itga9.1	2.73379e-10	-0.329175	0.636	0.683	4.06022e-06	3	Itga9	-0.047
Clic1	5.79895e-11	-0.329663	0.539	0.616	8.61261e-07	3	Clic1	-0.077
Uvrag	2.05616e-07	-0.330359	0.232	0.344	0.00305381	3	Uvrag	-0.112
Ms4a6c	2.01948e-07	-0.330656	0.416	0.503	0.00299933	3	Ms4a6c	-0.087
Rps23.2	1.3414e-14	-0.33082	0.898	0.937	1.99225e-10	3	Rps23	-0.039
Sirpa.1	3.65891e-24	-0.330954	0.952	0.967	5.43422e-20	3	Sirpa	-0.015
Rpl36al.1	1.3624e-11	-0.331368	0.651	0.747	2.02344e-07	3	Rpl36al	-0.096
Tmcc3.1	9.19169e-09	-0.331395	0.518	0.593	0.000136515	3	Tmcc3	-0.075
Pak2	2.16971e-11	-0.331812	0.455	0.575	3.22245e-07	3	Pak2	-0.12
Msn	2.36917e-12	-0.332185	0.699	0.751	3.51869e-08	3	Msn	-0.052
Cfl1	3.27266e-18	-0.332257	0.852	0.878	4.86056e-14	3	Cfl1	-0.026
Gdi2	7.29586e-17	-0.332332	0.792	0.855	1.08358e-12	3	Gdi2	-0.063
Tmem123	3.19934e-08	-0.332626	0.509	0.569	0.000475166	3	Tmem123	-0.06
Aldh2.1	1.02309e-09	-0.332849	0.563	0.626	1.5195e-05	3	Aldh2	-0.063
Vapb	1.85259e-09	-0.332951	0.389	0.491	2.75147e-05	3	Vapb	-0.102
Rel	4.38508e-07	-0.33296	0.401	0.493	0.00651272	3	Rel	-0.092
Tbc1d4	0.00020635	-0.333325	0.277	0.341	1	3	Tbc1d4	-0.064
Fnbp1	3.43008e-09	-0.333443	0.398	0.516	5.09435e-05	3	Fnbp1	-0.118
Trim30a.1	7.38694e-12	-0.334268	0.608	0.695	1.09711e-07	3	Trim30a	-0.087
Btg1	4.8063e-14	-0.334614	0.816	0.889	7.13832e-10	3	Btg1	-0.073
Ppia.1	3.34471e-21	-0.334687	0.861	0.934	4.96756e-17	3	Ppia	-0.073
Atp1a1	8.97575e-13	-0.334998	0.611	0.702	1.33308e-08	3	Atp1a1	-0.091
Kctd12	5.23448e-12	-0.335786	0.675	0.748	7.77424e-08	3	Kctd12	-0.073
Atp5e.2	1.63517e-08	-0.336262	0.593	0.624	0.000242855	3	Atp5e	-0.031
Gpr65.1	5.64464e-08	-0.336344	0.557	0.635	0.000838343	3	Gpr65	-0.078
Arhgap30	4.19751e-13	-0.336454	0.657	0.731	6.23415e-09	3	Arhgap30	-0.074
Ccdc88a	4.39958e-07	-0.336664	0.464	0.533	0.00653426	3	Ccdc88a	-0.069
Wdfy4	2.17078e-06	-0.33671	0.34	0.415	0.0322405	3	Wdfy4	-0.075
App	2.94227e-11	-0.336751	0.617	0.69	4.36986e-07	3	App	-0.073
Csk	1.59659e-11	-0.336818	0.443	0.565	2.37125e-07	3	Csk	-0.122
Ifi203	1.55297e-08	-0.337133	0.283	0.402	0.000230647	3	Ifi203	-0.119
Hspa1b	0.00902128	-0.337611	0.157	0.205	1	3	Hspa1b	-0.048
Atxn1.1	4.33879e-08	-0.337896	0.521	0.581	0.000644397	3	Atxn1	-0.06
Il1b	0.00116119	-0.338165	0.283	0.35	1	3	Il1b	-0.067
Tgfb1.1	2.95901e-10	-0.338316	0.542	0.62	4.39473e-06	3	Tgfb1	-0.078
2020-09-09	1.56194e-12	-0.339523	0.636	0.717	2.3198e-08	3	2020-09-09	-0.081
Hspa8.1	1.53407e-14	-0.339558	0.825	0.892	2.2784e-10	3	Hspa8	-0.067
Glud1	5.58819e-12	-0.339589	0.596	0.658	8.29959e-08	3	Glud1	-0.062
Fam105a	3.56551e-13	-0.339713	0.455	0.596	5.29549e-09	3	Fam105a	-0.141
PISD	1.51129e-08	-0.339854	0.581	0.652	0.000224457	3	PISD	-0.071
Limd2	1.58417e-07	-0.340258	0.355	0.444	0.00235281	3	Limd2	-0.089
Rps19.3	6.57518e-08	-0.340661	0.834	0.871	0.000976545	3	Rps19	-0.037
Akr1a1.1	2.59976e-16	-0.341233	0.81	0.836	3.86117e-12	3	Akr1a1	-0.026
Ywhaz	6.45782e-17	-0.341819	0.762	0.843	9.59116e-13	3	Ywhaz	-0.081
C1qa.1	1.19151e-29	-0.341852	0.973	0.927	1.76963e-25	3	C1qa	0.046
Fcna.2	4.69597e-12	-0.342295	0.913	0.874	6.97446e-08	3	Fcna	0.039
Cd83.1	1.84571e-07	-0.342505	0.488	0.578	0.00274124	3	Cd83	-0.09
Tspan13.1	8.68961e-17	-0.342885	0.916	0.929	1.29058e-12	3	Tspan13	-0.013
Psap.1	9.91709e-31	-0.343111	1	0.996	1.47289e-26	3	Psap	0.004
Pou2f2	2.97611e-10	-0.343506	0.816	0.847	4.42012e-06	3	Pou2f2	-0.031
Skap2	3.43424e-12	-0.343805	0.515	0.636	5.10053e-08	3	Skap2	-0.121
Pde4b	2.55908e-07	-0.343857	0.37	0.469	0.00380074	3	Pde4b	-0.099
Anxa5	1.05313e-11	-0.343858	0.642	0.702	1.56411e-07	3	Anxa5	-0.06
Zmiz1	1.68359e-09	-0.344302	0.404	0.504	2.50047e-05	3	Zmiz1	-0.1
Grb2	1.95327e-15	-0.344488	0.696	0.792	2.90099e-11	3	Grb2	-0.096
Xbp1	5.31812e-08	-0.344668	0.584	0.635	0.000789847	3	Xbp1	-0.051
Zfp703.1	9.97102e-10	-0.345234	0.66	0.699	1.4809e-05	3	Zfp703	-0.039
Cfp.1	3.77549e-17	-0.345878	0.883	0.895	5.60736e-13	3	Cfp	-0.012
Ptms	3.60828e-12	-0.346986	0.636	0.712	5.35902e-08	3	Ptms	-0.076
Sgpl1	2.6185e-11	-0.347892	0.623	0.681	3.889e-07	3	Sgpl1	-0.058
Rpl17.2	3.27558e-12	-0.348036	0.91	0.929	4.86489e-08	3	Rpl17	-0.019
Eif4a2	2.78176e-12	-0.348234	0.557	0.657	4.13147e-08	3	Eif4a2	-0.1
Nckap1l.1	4.2741e-12	-0.348307	0.515	0.616	6.34789e-08	3	Nckap1l	-0.101
Rpl38	8.5443e-28	-0.348407	0.958	0.987	1.269e-23	3	Rpl38	-0.029
Sat1.1	2.78739e-21	-0.348616	0.958	0.973	4.13984e-17	3	Sat1	-0.015
Tpm3	4.13168e-18	-0.348961	0.693	0.773	6.13637e-14	3	Tpm3	-0.08
Tns3	3.17456e-09	-0.349102	0.566	0.631	4.71486e-05	3	Tns3	-0.065
Il6ra.1	2.33839e-10	-0.349242	0.479	0.583	3.47298e-06	3	Il6ra	-0.104
Pfn1	1.17096e-10	-0.349638	0.47	0.567	1.73911e-06	3	Pfn1	-0.097
Cd300a.1	3.03045e-14	-0.349927	0.765	0.796	4.50083e-10	3	Cd300a	-0.031
Fam46a.1	1.05984e-07	-0.350079	0.587	0.636	0.00157407	3	Fam46a	-0.049
Pilrb2.1	1.16081e-09	-0.35016	0.593	0.649	1.72404e-05	3	Pilrb2	-0.056
Pld4	2.08935e-14	-0.35023	0.753	0.786	3.1031e-10	3	Pld4	-0.033
Ncf2	6.90041e-08	-0.350231	0.37	0.45	0.00102485	3	Ncf2	-0.08
Rps20.2	6.48776e-18	-0.350281	0.901	0.939	9.63562e-14	3	Rps20	-0.038
Rps21.2	2.79863e-19	-0.350657	0.934	0.978	4.15653e-15	3	Rps21	-0.044
Hpgd.2	4.40989e-14	-0.35066	0.858	0.843	6.54956e-10	3	Hpgd	0.015
Ly86.1	1.26498e-17	-0.350673	0.777	0.828	1.87875e-13	3	Ly86	-0.051
Rps7.2	3.64015e-11	-0.350764	0.852	0.88	5.40635e-07	3	Rps7	-0.028
Itgax	2.21225e-07	-0.350836	0.175	0.284	0.00328563	3	Itgax	-0.109
Rpl12.2	1.31973e-10	-0.350936	0.723	0.807	1.96006e-06	3	Rpl12	-0.084
Dst.1	8.72244e-09	-0.352284	0.515	0.586	0.000129546	3	Dst	-0.071
Gsn.1	1.86746e-06	-0.352368	0.214	0.311	0.0277355	3	Gsn	-0.097
Sdc3.1	1.10247e-21	-0.35298	0.949	0.93	1.63739e-17	3	Sdc3	0.019
Lcp1	6.06291e-25	-0.353016	0.925	0.97	9.00464e-21	3	Lcp1	-0.045
Rpl9.2	3.0001e-13	-0.353857	0.837	0.887	4.45574e-09	3	Rpl9	-0.05
Entpd1	1.28745e-09	-0.354275	0.467	0.559	1.91213e-05	3	Entpd1	-0.092
Mertk.2	3.80754e-14	-0.354869	0.807	0.827	5.65496e-10	3	Mertk	-0.02
Rgl1.1	6.00712e-12	-0.35508	0.62	0.671	8.92177e-08	3	Rgl1	-0.051
Rpl35a.2	2.46841e-19	-0.355133	0.937	0.975	3.66609e-15	3	Rpl35a	-0.038
Prdx1.1	1.74742e-17	-0.355308	0.889	0.937	2.59527e-13	3	Prdx1	-0.048
Gmfg	1.63413e-08	-0.355318	0.325	0.436	0.000242702	3	Gmfg	-0.111
Sepp1.1	2.60057e-10	-0.35562	0.889	0.898	3.86237e-06	3	Sepp1	-0.009
Bcl2a1b	1.3215e-05	-0.355663	0.286	0.361	0.196269	3	Bcl2a1b	-0.075
Rpl29.2	5.06777e-11	-0.355711	0.566	0.662	7.52665e-07	3	Rpl29	-0.096
Gnaq	1.15164e-11	-0.355746	0.352	0.498	1.71042e-07	3	Gnaq	-0.146
Rap1b	9.42844e-19	-0.35649	0.789	0.854	1.40031e-14	3	Rap1b	-0.065
Cd48	2.58162e-11	-0.356746	0.545	0.621	3.83423e-07	3	Cd48	-0.076
Rpl13.2	3.18465e-11	-0.358218	0.816	0.88	4.72984e-07	3	Rpl13	-0.064
Rnf13	1.32676e-10	-0.358435	0.404	0.518	1.9705e-06	3	Rnf13	-0.114
Rps4x.2	7.38605e-22	-0.358621	0.886	0.95	1.09698e-17	3	Rps4x	-0.064
Clec2d	3.23275e-10	-0.358749	0.548	0.636	4.80127e-06	3	Clec2d	-0.088
Rbms1	3.17816e-11	-0.358932	0.473	0.596	4.72021e-07	3	Rbms1	-0.123
Stk17b.1	7.76767e-16	-0.358943	0.892	0.909	1.15365e-11	3	Stk17b	-0.017
Rpl19.2	4.24244e-12	-0.359964	0.867	0.907	6.30088e-08	3	Rpl19	-0.04
Unc93b1	6.21446e-26	-0.360085	0.855	0.925	9.22972e-22	3	Unc93b1	-0.07
Rpl26.2	3.38515e-15	-0.360097	0.861	0.918	5.02763e-11	3	Rpl26	-0.057
Rps28.1	8.29421e-23	-0.361044	0.934	0.98	1.23186e-18	3	Rps28	-0.046
Itgal.3	7.29241e-09	-0.361647	0.018	0.122	0.000108307	3	Itgal	-0.104
Gns.1	5.69373e-16	-0.361666	0.687	0.778	8.45632e-12	3	Gns	-0.091
Sorl1	7.5832e-11	-0.361846	0.355	0.481	1.12626e-06	3	Sorl1	-0.126
Il10ra.1	2.68935e-11	-0.363301	0.515	0.623	3.99422e-07	3	Il10ra	-0.108
Adgre1.1	6.23432e-16	-0.364371	0.807	0.852	9.25921e-12	3	Adgre1	-0.045
Cebpb	1.99149e-08	-0.365192	0.533	0.591	0.000295775	3	Cebpb	-0.058
Lcp2.1	1.77522e-17	-0.365596	0.705	0.804	2.63656e-13	3	Lcp2	-0.099
Fosb	6.99684e-09	-0.366847	0.214	0.358	0.000103917	3	Fosb	-0.144
Rpl27.2	4.77455e-10	-0.3669	0.756	0.8	7.09116e-06	3	Rpl27	-0.044
Slpi.1	1.27929e-06	-0.367336	0.855	0.827	0.019	3	Slpi	0.028
Fam49a.1	2.48309e-16	-0.367362	0.654	0.756	3.68789e-12	3	Fam49a	-0.102
Klf6	1.04489e-09	-0.367655	0.389	0.497	1.55186e-05	3	Klf6	-0.108
Tmcc1	5.89174e-11	-0.367759	0.461	0.587	8.75041e-07	3	Tmcc1	-0.126
Slc6a6	7.08522e-16	-0.367935	0.729	0.794	1.0523e-11	3	Slc6a6	-0.065
Axl.1	3.72753e-25	-0.367939	0.943	0.914	5.53613e-21	3	Axl	0.029
Tcf7l2.1	8.62943e-13	-0.368399	0.84	0.843	1.28164e-08	3	Tcf7l2	-0.003
Jun	3.12129e-05	-0.368564	0.232	0.312	0.463575	3	Jun	-0.08
Ubl3	3.09147e-20	-0.36889	0.744	0.821	4.59146e-16	3	Ubl3	-0.077
Gfra2.1	2.23649e-12	-0.369109	0.693	0.72	3.32164e-08	3	Gfra2	-0.027
Laptm5	6.56652e-36	-0.369969	0.958	0.99	9.7526e-32	3	Laptm5	-0.032
Rpl37.2	8.43664e-15	-0.370165	0.825	0.903	1.25301e-10	3	Rpl37	-0.078
Sla	2.55962e-11	-0.370721	0.355	0.492	3.80154e-07	3	Sla	-0.137
Hmox1.1	1.06281e-11	-0.37172	0.982	0.963	1.57849e-07	3	Hmox1	0.019
Hexa.1	3.15008e-16	-0.371971	0.696	0.761	4.6785e-12	3	Hexa	-0.065
Efhd2	8.32736e-13	-0.372002	0.623	0.675	1.23678e-08	3	Efhd2	-0.052
Ppt1	1.58003e-10	-0.372123	0.563	0.639	2.34665e-06	3	Ppt1	-0.076
Gapdh.2	1.5166e-09	-0.372282	0.56	0.629	2.25245e-05	3	Gapdh	-0.069
H2afy	4.35798e-11	-0.372451	0.539	0.635	6.47247e-07	3	H2afy	-0.096
Aif1.1	7.05158e-17	-0.372791	0.792	0.83	1.0473e-12	3	Aif1	-0.038
Arhgap15	7.1397e-10	-0.373061	0.361	0.469	1.06039e-05	3	Arhgap15	-0.108
Trpm2.2	3.60665e-11	-0.373225	0.675	0.714	5.35659e-07	3	Trpm2	-0.039
Zyx	3.83529e-11	-0.37327	0.386	0.51	5.69617e-07	3	Zyx	-0.124
AW112010.1	1.43195e-17	-0.37381	0.91	0.916	2.12672e-13	3	AW112010	-0.006
Irf8.1	1.60002e-17	-0.374156	0.825	0.876	2.37636e-13	3	Irf8	-0.051
Abcg3.1	4.41244e-16	-0.374415	0.759	0.81	6.55335e-12	3	Abcg3	-0.051
Anxa6	1.48559e-09	-0.37518	0.307	0.425	2.2064e-05	3	Anxa6	-0.118
Tagln2.3	4.34071e-06	-0.376027	0.235	0.327	0.0644682	3	Tagln2	-0.092
Lair1.1	1.59962e-16	-0.376033	0.762	0.826	2.37576e-12	3	Lair1	-0.064
Actr2	1.17696e-22	-0.376035	0.789	0.889	1.74802e-18	3	Actr2	-0.1
Rps5.2	4.59958e-16	-0.376114	0.828	0.906	6.83129e-12	3	Rps5	-0.078
Ptpn18.1	1.76095e-11	-0.376565	0.452	0.559	2.61536e-07	3	Ptpn18	-0.107
Myh9	9.56216e-11	-0.376831	0.515	0.592	1.42017e-06	3	Myh9	-0.077
Nr1h3.1	6.97716e-10	-0.376898	0.578	0.638	1.03625e-05	3	Nr1h3	-0.06
Tsc22d3	1.65623e-10	-0.37772	0.377	0.507	2.45983e-06	3	Tsc22d3	-0.13
Napsa.3	2.30768e-08	-0.378229	0.03	0.133	0.000342736	3	Napsa	-0.103
Trps1	7.15031e-10	-0.378286	0.361	0.482	1.06196e-05	3	Trps1	-0.121
Marcks.1	1.36523e-27	-0.378346	0.964	0.976	2.02764e-23	3	Marcks	-0.012
Hcls1	2.90335e-21	-0.37842	0.708	0.809	4.31205e-17	3	Hcls1	-0.101
Tpd52	1.56396e-14	-0.378803	0.578	0.681	2.3228e-10	3	Tpd52	-0.103
Ctsc.1	2.52431e-24	-0.378869	0.916	0.938	3.7491e-20	3	Ctsc	-0.022
Ostf1	4.47153e-18	-0.379469	0.611	0.723	6.64111e-14	3	Ostf1	-0.112
Rpl5.2	2.90553e-15	-0.379974	0.807	0.88	4.31529e-11	3	Rpl5	-0.073
Hexb.1	1.31062e-10	-0.380004	0.575	0.665	1.94653e-06	3	Hexb	-0.09
Adgre5.1	2.07335e-10	-0.380403	0.416	0.531	3.07933e-06	3	Adgre5	-0.115
Serf2.2	6.33511e-20	-0.380511	0.813	0.872	9.40891e-16	3	Serf2	-0.059
Tcf4	6.42815e-08	-0.380599	0.452	0.539	0.000954708	3	Tcf4	-0.087
H2-DMb1	5.57733e-10	-0.381281	0.506	0.594	8.28345e-06	3	H2-DMb1	-0.088
Cnn2.2	1.68474e-09	-0.381468	0.139	0.274	2.50217e-05	3	Cnn2	-0.135
Rps27rt.2	2.50407e-06	-0.381554	0.488	0.533	0.0371905	3	Rps27rt	-0.045
Cd63.2	6.76834e-06	-0.381642	0.057	0.142	0.100523	3	Cd63	-0.085
Arap2	4.42365e-10	-0.382556	0.554	0.608	6.57e-06	3	Arap2	-0.054
Plbd1	6.6409e-17	-0.382614	0.696	0.765	9.86307e-13	3	Plbd1	-0.069
Fos	0.00233711	-0.382629	0.364	0.396	1	3	Fos	-0.032
Rpl21.2	1.66655e-17	-0.38329	0.852	0.92	2.47516e-13	3	Rpl21	-0.068
Hck	2.51053e-13	-0.383306	0.551	0.643	3.72864e-09	3	Hck	-0.092
Ftl1.1	4.52565e-23	-0.384236	0.994	0.997	6.72149e-19	3	Ftl1	-0.003
Lamp1.1	2.00779e-22	-0.384805	0.873	0.907	2.98197e-18	3	Lamp1	-0.034
Zeb2.1	1.47893e-17	-0.384827	0.858	0.891	2.19651e-13	3	Zeb2	-0.033
Rpl18.2	9.28654e-14	-0.385152	0.771	0.822	1.37924e-09	3	Rpl18	-0.051
Asb2.1	7.17721e-09	-0.386313	0.572	0.64	0.000106596	3	Asb2	-0.068
Pilra.1	3.06189e-13	-0.386896	0.611	0.697	4.54752e-09	3	Pilra	-0.086
Cbl	5.20567e-19	-0.387061	0.63	0.751	7.73147e-15	3	Cbl	-0.121
Lst1.1	8.63345e-15	-0.387411	0.726	0.792	1.28224e-10	3	Lst1	-0.066
Slc11a1.1	1.27542e-09	-0.387477	0.5	0.574	1.89426e-05	3	Slc11a1	-0.074
Bri3	5.3136e-14	-0.387758	0.467	0.608	7.89176e-10	3	Bri3	-0.141
Rps24.2	2.5398e-15	-0.388383	0.979	0.978	3.77211e-11	3	Rps24	0.001
Rps25.2	2.27227e-14	-0.388513	0.729	0.811	3.37478e-10	3	Rps25	-0.082
Klf2.1	2.34356e-08	-0.390729	0.057	0.169	0.000348066	3	Klf2	-0.112
Arhgef2	5.53184e-14	-0.391069	0.593	0.686	8.2159e-10	3	Arhgef2	-0.093
Rrbp1.1	3.08424e-14	-0.391468	0.581	0.688	4.58072e-10	3	Rrbp1	-0.107
Gpr137b	4.45266e-11	-0.391596	0.331	0.467	6.6131e-07	3	Gpr137b	-0.136
Rpl11.2	1.34922e-14	-0.392625	0.75	0.827	2.00387e-10	3	Rpl11	-0.077
Itm2b.1	1.47013e-41	-0.392633	0.988	0.993	2.18343e-37	3	Itm2b	-0.005
B2m	7.59239e-49	-0.393392	0.973	0.999	1.12762e-44	3	B2m	-0.026
Rac2.2	1.17484e-10	-0.394876	0.461	0.563	1.74487e-06	3	Rac2	-0.102
Cd68.2	2.29323e-13	-0.394978	0.63	0.701	3.4059e-09	3	Cd68	-0.071
Nav1	1.20261e-09	-0.395908	0.392	0.485	1.78611e-05	3	Nav1	-0.093
Actn1.2	1.95095e-21	-0.396392	0.852	0.87	2.89755e-17	3	Actn1	-0.018
Ninj1	1.28959e-08	-0.397018	0.452	0.524	0.00019153	3	Ninj1	-0.072
Adrbk2	1.17589e-13	-0.397687	0.663	0.745	1.74644e-09	3	Adrbk2	-0.082
Tgm2.1	6.83181e-13	-0.398263	0.642	0.702	1.01466e-08	3	Tgm2	-0.06
Rhob.1	2.62965e-07	-0.399489	0.31	0.405	0.00390556	3	Rhob	-0.095
Actb	3.90673e-51	-0.400073	1	1	5.80227e-47	3	Actb	0
Mycbp2	1.77638e-15	-0.400433	0.675	0.735	2.63827e-11	3	Mycbp2	-0.06
Slc40a1.2	1.16764e-23	-0.40056	0.976	0.939	1.73418e-19	3	Slc40a1	0.037
H2-D1	1.23081e-36	-0.400861	0.946	0.989	1.82799e-32	3	H2-D1	-0.043
Rpl36.2	7.69433e-12	-0.401753	0.75	0.787	1.14276e-07	3	Rpl36	-0.037
Eef1a1.1	2.01905e-37	-0.40225	0.979	0.993	2.99869e-33	3	Eef1a1	-0.014
Rpl39.2	1.40307e-17	-0.40269	0.934	0.948	2.08384e-13	3	Rpl39	-0.014
Itch	2.18928e-14	-0.403174	0.572	0.662	3.25151e-10	3	Itch	-0.09
Prdx5.1	3.36806e-09	-0.407361	0.25	0.373	5.00225e-05	3	Prdx5	-0.123
Ifngr1	6.13961e-19	-0.407541	0.657	0.766	9.11855e-15	3	Ifngr1	-0.109
Frmd4b.1	1.32517e-17	-0.407957	0.843	0.86	1.96814e-13	3	Frmd4b	-0.017
Myl12b	1.297e-21	-0.409332	0.672	0.778	1.92631e-17	3	Myl12b	-0.106
Capzb	7.43091e-30	-0.410055	0.819	0.89	1.10364e-25	3	Capzb	-0.071
C1qb.1	1.53404e-19	-0.411803	0.904	0.895	2.27836e-15	3	C1qb	0.009
Ccnd2.1	3.00436e-13	-0.412582	0.608	0.703	4.46208e-09	3	Ccnd2	-0.095
Irf2bp2.1	2.67194e-16	-0.413374	0.711	0.762	3.96837e-12	3	Irf2bp2	-0.051
AF251705.1	8.33909e-13	-0.415454	0.512	0.588	1.23852e-08	3	AF251705	-0.076
Rps29.2	3.07589e-31	-0.415471	0.979	0.987	4.56832e-27	3	Rps29	-0.008
Fcer1g.1	8.71566e-34	-0.415516	0.916	0.963	1.29445e-29	3	Fcer1g	-0.047
[truncated: 12,749 more rows]
