# Supplementary material for: CaSSiDI: novel single-cell “Cluster Similarity Scoring and Distinction Index” reveals critical functions for PirB and context-dependent Cebpb repression
Source: Cell Death Differ. 2024 Feb 21;31(3):265–79. doi: 10.1038/s41418-024-01268-8 (PMC10923835; doi:10.1038/s41418-024-01268-8)
Supplement: Supplementary file 15 — Table S6 [file 41418_2024_1268_MOESM15_ESM.xlsx]

## Sheet: Table_S4_splenic_macrophage_Tab
	Cmbnd_Clusters	Sep_Clusters	n
1	CmBnD_00	SepKO_00	1478
2	CmBnD_00	SepKO_01	573
3	CmBnD_00	SepKO_02	32
4	CmBnD_00	SepWT_00	1224
5	CmBnD_00	SepWT_01	91
6	CmBnD_00	SepWT_02	35
7	CmBnD_01	SepKO_00	231
8	CmBnD_01	SepKO_01	173
9	CmBnD_01	SepKO_02	457
10	CmBnD_01	SepWT_00	144
11	CmBnD_01	SepWT_01	22
12	CmBnD_01	SepWT_02	514
13	CmBnD_02	SepKO_01	471
14	CmBnD_02	SepWT_00	139
15	CmBnD_02	SepWT_01	690
16	CmBnD_02	SepWT_02	32
17	CmBnD_04	SepKO_03	289
18	CmBnD_04	SepWT_04	188
