# Supplementary material for: CaSSiDI: novel single-cell “Cluster Similarity Scoring and Distinction Index” reveals critical functions for PirB and context-dependent Cebpb repression
Source: Cell Death Differ. 2024 Feb 21;31(3):265–79. doi: 10.1038/s41418-024-01268-8 (PMC10923835; doi:10.1038/s41418-024-01268-8)
Supplement: Supplementary file 16 — Table S7 [file 41418_2024_1268_MOESM16_ESM.xlsx]

## Sheet: zeb2SpleWT_ourSpleWT_res0p4_PCs
	p_val	avg_logFC	pct.1	pct.2	p_val_adj	cluster	gene	pct.1_minus_pct.2			Cluster legend
20	8.56245e-86	0.422136	0.769	0.449	1.2717e-81	0	Slc11a1	0.32			ILR	0
29	3.01863e-74	0.377749	0.734	0.428	4.48327e-70	0	Fcgr3	0.306			NPR	1
32	1.171e-72	0.411396	0.729	0.426	1.73917e-68	0	Il18	0.303			RBC	2 + 7
40	6.61375e-67	0.37098	0.704	0.403	9.82274e-63	0	Abcc3	0.301			MDC	3
26	1.13971e-80	0.387259	0.875	0.579	1.6927e-76	0	Pla2g15	0.296			TLF	4
22	5.15972e-83	0.401704	0.875	0.581	7.66321e-79	0	Pilra	0.294			FOB	5
55	4.37889e-56	0.319984	0.79	0.498	6.50352e-52	0	Epb41l3	0.292			MZB	12
33	3.41514e-72	0.347268	0.897	0.611	5.07216e-68	0	Gfra2	0.286			MDC	6
51	1.22334e-58	0.325485	0.646	0.36	1.8169e-54	0	Cela1	0.286			EPT	8
21	3.03907e-85	0.421433	0.838	0.555	4.51363e-81	0	Atp13a2	0.283			NEU	9
43	8.4313e-65	0.34886	0.775	0.495	1.25222e-60	0	Itgb5	0.28			NKT	10
54	5.62648e-57	0.303828	0.734	0.457	8.35644e-53	0	Lgals3bp	0.277			ISG	11
72	8.49026e-49	0.278879	0.648	0.374	1.26097e-44	0	Slco2b1	0.274
74	1.61808e-48	0.269816	0.725	0.452	2.40317e-44	0	Rims3	0.273
63	5.56069e-53	0.31381	0.697	0.428	8.25874e-49	0	Crip2	0.269
38	3.22692e-67	0.334959	0.893	0.625	4.79261e-63	0	Ptgs1	0.268
61	1.37087e-53	0.32789	0.579	0.315	2.03602e-49	0	Cd14	0.264
81	4.22399e-46	0.265235	0.817	0.555	6.27346e-42	0	Jup	0.262
8	1.14591e-129	0.496628	0.951	0.69	1.7019e-125	0	Pld3	0.261
59	8.86682e-55	0.31677	0.746	0.485	1.3169e-50	0	AF251705	0.261
49	1.95007e-59	0.382581	0.797	0.537	2.89625e-55	0	Asb2	0.26
11	1.8004e-106	0.438037	0.959	0.7	2.67396e-102	0	Itgad	0.259
44	1.19252e-64	0.370534	0.784	0.525	1.77113e-60	0	Aldh2	0.259
52	7.79785e-58	0.307631	0.489	0.23	1.15814e-53	0	Cmbl	0.259
62	3.15568e-53	0.334199	0.617	0.361	4.68681e-49	0	Fam213b	0.256
56	1.98526e-55	0.345538	0.505	0.25	2.94851e-51	0	Cd300e	0.255
58	7.79043e-55	0.32655	0.71	0.455	1.15704e-50	0	Bin2	0.255
12	1.03594e-105	0.462023	0.905	0.651	1.53858e-101	0	Cd82	0.254
42	1.08794e-65	0.322259	0.916	0.662	1.6158e-61	0	Lrp1	0.254
78	1.43221e-46	0.267358	0.838	0.585	2.12711e-42	0	Itga9	0.253
87	4.07013e-44	0.257143	0.638	0.385	6.04496e-40	0	Tbxas1	0.253
70	4.09077e-51	0.29117	0.793	0.543	6.07562e-47	0	Mpp6	0.25
79	1.77467e-46	0.283489	0.802	0.552	2.63574e-42	0	Plxnb2	0.25
89	1.34053e-42	0.251561	0.611	0.361	1.99095e-38	0	Rxra	0.25
30	1.40688e-73	0.357965	0.96	0.712	2.08949e-69	0	Ccr3	0.248
93	8.50836e-41	0.259836	0.812	0.565	1.26366e-36	0	Adamdec1	0.247
18	6.21153e-90	0.408181	0.917	0.673	9.22536e-86	0	Blvrb	0.244
66	2.33572e-52	0.310058	0.801	0.557	3.46901e-48	0	Cd302	0.244
73	1.49844e-48	0.278125	0.85	0.606	2.22548e-44	0	Tgm2	0.244
84	4.06362e-45	0.252237	0.797	0.554	6.0353e-41	0	Pilrb2	0.243
85	1.77134e-44	0.284549	0.631	0.388	2.63079e-40	0	Ear2	0.243
69	3.85286e-51	0.323771	0.761	0.52	5.72227e-47	0	Hfe	0.241
68	1.63759e-51	0.330998	0.766	0.526	2.43216e-47	0	Usp12	0.24
86	3.11205e-44	0.271773	0.804	0.564	4.62202e-40	0	Gna12	0.24
82	4.89095e-46	0.268866	0.85	0.612	7.26404e-42	0	Sash1	0.238
91	2.12154e-41	0.259895	0.646	0.408	3.15091e-37	0	Blvra	0.238
31	4.95961e-73	0.396571	0.844	0.607	7.36601e-69	0	Cd68	0.237
77	8.11384e-47	0.273381	0.816	0.579	1.20507e-42	0	Acp5	0.237
75	7.8477e-48	0.301553	0.8	0.566	1.16554e-43	0	Gngt2	0.234
24	2.00323e-82	0.381926	0.93	0.701	2.9752e-78	0	Lst1	0.229
90	1.39716e-42	0.29895	0.772	0.543	2.07506e-38	0	Gpr65	0.229
95	2.06361e-38	0.251624	0.636	0.407	3.06488e-34	0	Vamp5	0.229
36	3.10286e-69	0.3505	0.866	0.64	4.60836e-65	0	AB124611	0.226
88	1.85648e-43	0.271186	0.835	0.609	2.75724e-39	0	Slc25a5	0.226
94	4.78868e-40	0.254984	0.707	0.484	7.11215e-36	0	Parvg	0.223
45	4.26673e-63	0.310668	0.891	0.675	6.33694e-59	0	Hexa	0.216
65	9.78346e-53	0.307681	0.861	0.645	1.45304e-48	0	Slc48a1	0.216
67	8.64266e-52	0.335261	0.408	0.192	1.28361e-47	0	Gm10116	0.216
80	4.10417e-46	0.286597	0.844	0.628	6.09551e-42	0	Vsir	0.216
37	6.59343e-69	0.345946	0.911	0.696	9.79256e-65	0	Sod1	0.215
47	1.35887e-60	0.318726	0.923	0.709	2.0182e-56	0	Serpinb6a	0.214
27	2.70175e-78	0.38292	0.878	0.665	4.01265e-74	0	Man2b1	0.213
48	4.36186e-60	0.318818	0.965	0.752	6.47823e-56	0	Cd5l	0.213
96	4.67528e-36	0.255318	0.746	0.535	6.94373e-32	0	Tgfb1	0.211
39	4.61927e-67	0.344009	0.927	0.717	6.86054e-63	0	Lipa	0.21
9	6.73396e-119	0.601702	0.954	0.756	1.00013e-114	0	Slpi	0.198
76	6.97387e-47	0.259842	0.893	0.697	1.03576e-42	0	Gns	0.196
13	1.06928e-103	0.398113	0.969	0.777	1.5881e-99	0	Tyrobp	0.192
46	3.27597e-61	0.30373	0.947	0.755	4.86547e-57	0	Aif1	0.192
97	2.32989e-32	0.250249	0.744	0.556	3.46035e-28	0	Scand1	0.188
14	4.7577e-99	0.414121	0.963	0.779	7.06614e-95	0	Adgre1	0.184
35	1.52942e-69	0.300195	0.971	0.787	2.27149e-65	0	Adgre4	0.184
99	5.06648e-25	0.297817	0.521	0.341	7.52473e-21	0	Cd163	0.18
5	1.14751e-169	0.589424	0.981	0.802	1.70429e-165	0	Trf	0.179
98	1.99499e-28	0.259434	0.466	0.287	2.96295e-24	0	Col14a1	0.179
71	3.27615e-50	0.27326	0.903	0.727	4.86574e-46	0	Snx5	0.176
92	2.72079e-41	0.259527	0.874	0.699	4.04092e-37	0	Clta	0.175
57	2.57378e-55	0.270623	0.976	0.805	3.82258e-51	0	Actn1	0.171
60	4.09537e-54	0.26714	0.979	0.818	6.08245e-50	0	Fcna	0.161
53	1.38661e-57	0.330947	0.927	0.767	2.0594e-53	0	Txn1	0.16
34	6.84674e-71	0.338132	0.933	0.775	1.01688e-66	0	Akr1a1	0.158
16	5.76939e-92	0.368679	0.98	0.825	8.5687e-88	0	Cd81	0.155
2	2.48406e-178	0.546978	0.993	0.839	3.68933e-174	0	C1qb	0.154
4	1.14261e-169	0.578729	0.986	0.84	1.697e-165	0	Csf1r	0.146
83	1.04254e-45	0.257548	0.93	0.79	1.54838e-41	0	Lyn	0.14
19	2.24376e-86	0.358499	0.979	0.843	3.33243e-82	0	Cfp	0.136
17	1.54741e-90	0.267817	0.982	0.847	2.29821e-86	0	Sepp1	0.135
3	7.01557e-170	0.493018	0.997	0.869	1.04195e-165	0	Axl	0.128
25	2.56939e-81	0.332402	0.993	0.869	3.81606e-77	0	AW112010	0.124
41	6.83478e-67	0.288508	0.997	0.886	1.0151e-62	0	C1qc	0.111
50	7.4459e-59	0.264603	0.999	0.891	1.10587e-54	0	C1qa	0.108
28	1.7451e-77	0.311351	0.976	0.885	2.59182e-73	0	Ucp2	0.091
6	1.65155e-148	0.503251	0.997	0.911	2.45288e-144	0	Ctsd	0.086
64	6.93963e-53	0.287047	0.996	0.91	1.03067e-48	0	Slc40a1	0.086
10	3.11652e-111	0.356594	0.995	0.938	4.62865e-107	0	Fcer1g	0.057
15	9.30927e-95	0.292716	0.999	0.979	1.38261e-90	0	Rps29	0.02
23	5.40669e-83	0.275553	0.999	0.988	8.03002e-79	0	Itm2b	0.011
7	1.37948e-146	0.4663	0.999	0.992	2.0488e-142	0	Fth1	0.007
1	1.11566e-182	0.526553	1	0.995	1.65698e-178	0	Ftl1	0.005
138	2.07086e-56	0.482661	0.744	0.569	3.07564e-52	1	C6	0.175
113	5.13862e-92	0.488879	0.93	0.758	7.63188e-88	1	Paqr9	0.172
122	1.7458e-78	0.497959	0.829	0.677	2.59286e-74	1	Slc45a3	0.152
136	1.12687e-60	0.498718	0.718	0.572	1.67363e-56	1	Slc1a3	0.146
137	3.9795e-58	0.393363	0.918	0.774	5.91035e-54	1	Mertk	0.144
118	2.04076e-85	0.550074	0.8	0.657	3.03094e-81	1	Plekhm2	0.143
144	1.59325e-53	0.34869	0.918	0.775	2.36629e-49	1	Cadm1	0.143
127	1.2488e-74	0.423858	0.935	0.794	1.85472e-70	1	Spic	0.141
104	2.09807e-128	0.658957	0.964	0.824	3.11606e-124	1	Hebp1	0.14
132	1.08784e-68	0.480014	0.827	0.687	1.61566e-64	1	Kcna2	0.14
175	1.13222e-33	0.28711	0.921	0.782	1.68157e-29	1	Cd5l	0.139
141	6.71966e-55	0.35443	0.931	0.796	9.98004e-51	1	Hpgd	0.135
133	1.45535e-68	0.397833	0.926	0.792	2.16148e-64	1	Myo9a	0.134
143	1.15405e-53	0.327022	0.937	0.803	1.71399e-49	1	Igf1	0.134
130	6.11551e-71	0.428302	0.925	0.798	9.08276e-67	1	Tcf7l2	0.127
174	8.81273e-34	0.29022	0.886	0.759	1.30887e-29	1	Ccr3	0.127
115	7.38429e-90	0.477134	0.94	0.814	1.09671e-85	1	Frmd4b	0.126
156	4.21916e-44	0.328286	0.958	0.833	6.2663e-40	1	Fcna	0.125
145	5.76182e-53	0.321591	0.98	0.857	8.55746e-49	1	Maf	0.123
135	5.3958e-61	0.467014	0.774	0.652	8.01384e-57	1	Zfp703	0.122
176	1.61515e-33	0.288465	0.934	0.812	2.39882e-29	1	Adgre4	0.122
129	2.05041e-71	0.359823	0.995	0.874	3.04528e-67	1	Mrc1	0.121
134	4.17813e-65	0.458937	0.792	0.672	6.20536e-61	1	Tmem65	0.12
121	2.70707e-82	0.4094	0.979	0.862	4.02054e-78	1	Mafb	0.117
139	2.70631e-55	0.391859	0.896	0.785	4.0194e-51	1	Slc12a2	0.111
149	1.82837e-48	0.450877	0.686	0.575	2.71549e-44	1	Fhod1	0.111
146	1.00181e-52	0.47369	0.711	0.608	1.48789e-48	1	Ctsl	0.103
155	1.68388e-44	0.392806	0.8	0.697	2.50089e-40	1	Sema6d	0.103
102	4.52246e-147	0.504299	0.997	0.896	6.71676e-143	1	Sdc3	0.101
111	3.25876e-93	0.494051	0.915	0.815	4.83991e-89	1	Colgalt1	0.1
148	1.59393e-50	0.443344	0.768	0.668	2.3673e-46	1	Sh3bp5	0.1
221	1.33635e-20	0.909913	0.207	0.109	1.98475e-16	1	Marco	0.098
152	5.31095e-48	0.310119	0.931	0.834	7.88782e-44	1	Actn1	0.097
187	6.08626e-30	0.279288	0.81	0.713	9.03932e-26	1	Kcnj10	0.097
153	1.35925e-46	0.360628	0.857	0.76	2.01876e-42	1	Acp2	0.097
154	1.29482e-44	0.419875	0.84	0.744	1.92307e-40	1	Clec4n	0.096
165	7.12279e-40	0.360261	0.762	0.666	1.05788e-35	1	Tmem26	0.096
242	7.89474e-17	0.537503	0.236	0.141	1.17253e-12	1	Pla2g2d	0.095
124	7.61052e-78	0.414318	0.931	0.839	1.13031e-73	1	Irf8	0.092
170	3.22008e-36	0.3016	0.821	0.732	4.78246e-32	1	Pira2	0.089
110	1.52028e-95	0.423004	0.999	0.911	2.25793e-91	1	Slc40a1	0.088
112	2.35563e-92	0.490475	0.935	0.852	3.49858e-88	1	Camk2d	0.083
157	1.49274e-43	0.389473	0.807	0.725	2.21701e-39	1	Basp1	0.082
201	8.12774e-26	0.375743	0.522	0.44	1.20713e-21	1	Rab20	0.082
117	3.20029e-87	0.434561	0.98	0.899	4.75307e-83	1	Tspan13	0.081
192	3.75896e-29	0.443371	0.589	0.508	5.5828e-25	1	Sgk1	0.081
120	2.38192e-83	0.455902	0.91	0.83	3.53762e-79	1	Man2a1	0.08
199	1.49786e-27	0.315101	0.679	0.599	2.22462e-23	1	Galnt3	0.08
197	1.91694e-28	0.376901	0.578	0.498	2.84704e-24	1	Sema4b	0.08
100	8.96741e-158	0.589252	0.999	0.921	1.33184e-153	1	Lgmn	0.078
109	2.10402e-97	0.422325	0.994	0.917	3.12489e-93	1	Creg1	0.077
191	1.06947e-29	0.374971	0.61	0.533	1.58838e-25	1	Slc16a9	0.077
236	1.108e-17	0.352523	0.432	0.356	1.64561e-13	1	Dmpk	0.076
159	1.61401e-42	0.309271	0.923	0.85	2.39712e-38	1	Glul	0.073
151	5.16401e-48	0.29024	0.984	0.911	7.66959e-44	1	Ctsc	0.073
188	7.23604e-30	0.349457	0.713	0.641	1.0747e-25	1	Mpzl1	0.072
183	1.996e-30	0.327115	0.79	0.721	2.96445e-26	1	Hpgds	0.069
200	1.4918e-26	0.361543	0.62	0.551	2.21561e-22	1	Abca1	0.069
243	1.21632e-16	0.323441	0.466	0.399	1.80648e-12	1	Ptgis	0.067
107	1.17664e-103	0.445478	0.985	0.918	1.74755e-99	1	Grn	0.067
119	3.98875e-85	0.455028	0.963	0.896	5.92409e-81	1	Cd44	0.067
193	4.98423e-29	0.337544	0.733	0.667	7.40257e-25	1	Siglece	0.066
125	8.50909e-78	0.447733	0.903	0.838	1.26377e-73	1	Rnf149	0.065
168	2.60743e-38	0.336298	0.836	0.772	3.87256e-34	1	Slc43a2	0.064
282	2.62623e-11	0.30502	0.301	0.238	3.90047e-07	1	Aatk	0.063
294	1.06077e-09	0.305805	0.281	0.219	1.57546e-05	1	Slc7a2	0.062
230	2.65767e-19	0.303529	0.783	0.722	3.94717e-15	1	Rgs1	0.061
140	5.17253e-55	0.374233	0.873	0.812	7.68224e-51	1	Atp8a1	0.061
213	5.18128e-23	0.325844	0.625	0.566	7.69523e-19	1	Tmcc3	0.059
164	1.77313e-40	0.321045	0.859	0.8	2.63346e-36	1	Lair1	0.059
167	8.87207e-39	0.336618	0.881	0.823	1.31768e-34	1	Id2	0.058
189	7.73879e-30	0.338074	0.682	0.624	1.14937e-25	1	Agap1	0.058
278	8.45232e-12	0.318892	0.355	0.297	1.25534e-07	1	Ank2	0.058
295	1.65868e-09	0.272111	0.276	0.218	2.46347e-05	1	Spg20	0.058
227	2.08822e-19	0.345577	0.563	0.505	3.10143e-15	1	Hap1	0.058
235	1.09157e-17	0.294352	0.613	0.555	1.62121e-13	1	Wdr75	0.058
150	3.6771e-48	0.428192	0.759	0.704	5.46123e-44	1	Il10rb	0.055
173	5.26569e-34	0.305744	0.8	0.745	7.8206e-30	1	Cd38	0.055
214	5.61397e-23	0.321551	0.668	0.613	8.33786e-19	1	Nr1h3	0.055
205	1.69605e-24	0.262414	0.84	0.786	2.51897e-20	1	Abcg3	0.054
260	6.43432e-14	0.3564	0.431	0.379	9.55625e-10	1	Rhob	0.052
231	3.42137e-19	0.266237	0.729	0.677	5.08142e-15	1	Ccnd2	0.052
105	1.35055e-125	0.577324	0.998	0.947	2.00584e-121	1	Hmox1	0.051
290	1.33206e-10	0.304287	0.367	0.316	1.97838e-06	1	Lmbrd2	0.051
198	3.11895e-28	0.329839	0.701	0.65	4.63227e-24	1	Dse	0.051
212	3.88601e-23	0.27991	0.695	0.644	5.7715e-19	1	Lap3	0.051
251	4.88993e-15	0.313727	0.648	0.598	7.26252e-11	1	Lpl	0.05
270	3.53884e-13	0.265878	0.543	0.494	5.25589e-09	1	Prnp	0.049
238	2.75024e-17	0.312715	0.601	0.552	4.08466e-13	1	Plpp3	0.049
219	5.915e-21	0.337784	0.632	0.584	8.78495e-17	1	Tnfaip2	0.048
114	1.08771e-90	0.35044	0.996	0.949	1.61547e-86	1	Sirpa	0.047
223	2.49168e-20	0.349086	0.613	0.566	3.70065e-16	1	Skp2	0.047
208	8.53276e-24	0.360623	0.65	0.604	1.26729e-19	1	Gatm	0.046
147	8.42815e-51	0.352369	0.937	0.892	1.25175e-46	1	Stk17b	0.045
304	3.20885e-08	0.275077	0.313	0.268	0.000476578	1	Cpeb2	0.045
182	9.65308e-31	0.318372	0.736	0.692	1.43367e-26	1	Dnase2a	0.044
264	1.65058e-13	0.259926	0.557	0.513	2.45144e-09	1	Ncapg2	0.044
232	3.52503e-19	0.300915	0.579	0.535	5.23537e-15	1	Fmnl2	0.044
172	4.05438e-35	0.344297	0.864	0.821	6.02157e-31	1	Clec4a1	0.043
206	2.38425e-24	0.328774	0.66	0.617	3.54109e-20	1	Snx18	0.043
101	5.1254e-152	0.471731	1	0.959	7.61224e-148	1	Vcam1	0.041
179	4.33228e-32	0.351279	0.77	0.73	6.4343e-28	1	Nrip1	0.04
180	1.48034e-31	0.38431	0.645	0.605	2.19861e-27	1	Sqstm1	0.04
103	4.97901e-141	0.454245	1	0.961	7.39482e-137	1	Marcks	0.039
217	2.59152e-21	0.355855	0.559	0.52	3.84893e-17	1	Lfng	0.039
233	5.09846e-19	0.328747	0.55	0.513	7.57223e-15	1	Ano6	0.037
265	1.82462e-13	0.324232	0.466	0.429	2.70992e-09	1	Got1	0.037
306	9.03711e-08	0.26401	0.333	0.296	0.00134219	1	3110043O21Rik	0.037
131	1.6062e-70	0.347728	0.978	0.942	2.38553e-66	1	Hsp90b1	0.036
211	2.43695e-23	0.320747	0.628	0.592	3.61936e-19	1	Hsd17b12	0.036
279	1.31908e-11	0.262444	0.483	0.447	1.9591e-07	1	6430548M08Rik	0.036
316	2.20967e-06	0.265778	0.335	0.299	0.0328181	1	Bhlhe40	0.036
166	6.95312e-39	0.304713	0.911	0.876	1.03268e-34	1	Zeb2	0.035
258	4.17777e-14	0.304323	0.478	0.443	6.20483e-10	1	Ipmk	0.035
297	2.17709e-09	0.293866	0.396	0.361	3.23341e-05	1	1190002N15Rik	0.035
271	5.1478e-13	0.303166	0.472	0.438	7.64552e-09	1	Ctnnd1	0.034
226	1.26251e-19	0.297903	0.666	0.633	1.87509e-15	1	Arhgap19	0.033
177	3.02579e-33	0.355467	0.746	0.714	4.4939e-29	1	Epb41l2	0.032
247	3.15412e-15	0.259309	0.665	0.633	4.68449e-11	1	Pilrb2	0.032
280	1.50875e-11	0.322093	0.429	0.397	2.24079e-07	1	Zbtb38	0.032
181	9.05614e-31	0.399229	0.638	0.607	1.34502e-26	1	Vimp	0.031
267	2.34236e-13	0.280227	0.596	0.565	3.47887e-09	1	Atxn1	0.031
296	2.16439e-09	0.257564	0.437	0.406	3.21455e-05	1	Nceh1	0.031
310	1.52631e-07	0.271767	0.377	0.346	0.00226687	1	Fam43a	0.031
317	2.85774e-06	0.264751	0.276	0.245	0.0424432	1	Fam63a	0.031
142	1.50909e-54	0.341705	0.95	0.919	2.2413e-50	1	Celf2	0.031
246	1.48697e-15	0.302178	0.525	0.495	2.20844e-11	1	4931406C07Rik	0.03
268	3.20792e-13	0.279899	0.5	0.47	4.7644e-09	1	Snx25	0.03
239	4.46689e-17	0.252182	0.668	0.639	6.63423e-13	1	Pilrb1	0.029
303	1.86088e-08	0.259319	0.433	0.405	0.000276378	1	Mylip	0.028
224	4.52818e-20	0.290115	0.636	0.609	6.72526e-16	1	Cd300lf	0.027
171	1.31173e-35	0.321143	0.856	0.83	1.94818e-31	1	Cd2ap	0.026
263	1.62572e-13	0.305372	0.528	0.502	2.41453e-09	1	Mapk8	0.026
126	1.02347e-74	0.345851	0.988	0.963	1.52006e-70	1	Sat1	0.025
220	1.14561e-20	0.255529	0.733	0.708	1.70146e-16	1	Ppt2	0.025
255	1.71106e-14	0.327286	0.485	0.46	2.54126e-10	1	Tmem168	0.025
259	4.62079e-14	0.289077	0.512	0.487	6.8628e-10	1	Neu1	0.025
128	6.08516e-72	0.361961	0.96	0.935	9.03768e-68	1	Arl6ip1	0.025
158	8.79271e-43	0.400609	0.787	0.763	1.30589e-38	1	Pdia6	0.024
234	2.35861e-18	0.322322	0.554	0.53	3.503e-14	1	Slc39a1	0.024
275	1.35108e-12	0.288431	0.572	0.549	2.00663e-08	1	Klf7	0.023
283	5.51653e-11	0.281099	0.483	0.461	8.19314e-07	1	Zbtb4	0.022
261	1.22275e-13	0.264489	0.646	0.625	1.81603e-09	1	Fam46a	0.021
225	7.41236e-20	0.322028	0.596	0.576	1.10088e-15	1	Hs6st1	0.02
207	6.57021e-24	0.304776	0.862	0.843	9.75808e-20	1	Zfp36	0.019
237	1.48547e-17	0.287877	0.723	0.704	2.20622e-13	1	Trpm2	0.019
313	1.15865e-06	0.265468	0.378	0.359	0.0172083	1	Rnf144b	0.019
108	3.68808e-100	0.388078	1	0.982	5.47754e-96	1	Ctsb	0.018
184	2.60346e-30	0.315465	0.758	0.741	3.86667e-26	1	Fam49a	0.017
186	4.98891e-30	0.330057	0.763	0.746	7.40953e-26	1	Lbh	0.017
252	8.64622e-15	0.300039	0.534	0.517	1.28414e-10	1	Gmfb	0.017
162	9.78041e-42	0.268879	0.976	0.961	1.45259e-37	1	Lcp1	0.015
293	5.99321e-10	0.300527	0.443	0.428	8.90111e-06	1	Zscan26	0.015
222	1.66449e-20	0.270618	0.692	0.677	2.47211e-16	1	Plekhb2	0.015
287	8.8688e-11	0.266855	0.518	0.505	1.31719e-06	1	Abcc5	0.013
256	2.29666e-14	0.299854	0.588	0.576	3.41099e-10	1	Dst	0.012
161	9.49379e-42	0.288788	0.923	0.913	1.41002e-37	1	Sdcbp	0.01
178	3.99101e-32	0.369363	0.71	0.701	5.92745e-28	1	Tmem30a	0.009
195	1.62934e-28	0.320762	0.73	0.721	2.4199e-24	1	Rtn3	0.009
311	1.64789e-07	0.263625	0.439	0.431	0.00244744	1	Irf1	0.008
160	2.38859e-42	0.384752	0.94	0.932	3.54753e-38	1	Gm26917	0.008
116	9.07939e-89	0.344021	0.999	0.992	1.34847e-84	1	H2-K1	0.007
319	3.25839e-06	0.256471	0.412	0.405	0.0483936	1	Nabp1	0.007
163	1.78055e-41	0.275159	0.937	0.931	2.64447e-37	1	Rsrp1	0.006
106	2.54741e-108	0.357033	1	0.995	3.78341e-104	1	Psap	0.005
185	3.46485e-30	0.250067	0.996	0.991	5.146e-26	1	mt-Nd3	0.005
190	1.03801e-29	0.338045	0.719	0.714	1.54166e-25	1	Ppp3r1	0.005
202	9.26779e-26	0.27881	0.827	0.822	1.37645e-21	1	Ly86	0.005
269	3.31258e-13	0.251558	0.71	0.705	4.91984e-09	1	Ckb	0.005
308	1.29897e-07	0.288123	0.454	0.449	0.00192924	1	Nr4a1	0.005
312	4.98706e-07	0.253665	0.483	0.478	0.00740678	1	Lpin1	0.005
289	1.24075e-10	0.265832	0.517	0.513	1.84276e-06	1	Pikfyve	0.004
307	1.14829e-07	0.255206	0.451	0.447	0.00170545	1	Gigyf1	0.004
249	3.80562e-15	0.29331	0.566	0.562	5.65211e-11	1	Nsf	0.004
281	2.12097e-11	0.262804	0.557	0.554	3.15006e-07	1	Idh1	0.003
305	7.54178e-08	0.258099	0.485	0.483	0.00112011	1	Rasgef1b	0.002
228	2.13755e-19	0.282304	0.809	0.808	3.17469e-15	1	Neat1	0.001
273	6.95025e-13	0.264131	0.63	0.629	1.03225e-08	1	Ehd1	0.001
284	6.66168e-11	0.290076	0.532	0.531	9.89393e-07	1	Dhrs1	0.001
288	1.21903e-10	0.293471	0.537	0.536	1.8105e-06	1	Fam102b	0.001
299	4.046e-09	0.260448	0.485	0.484	6.00912e-05	1	Acadm	0.001
123	2.68664e-78	0.532271	1	1	3.9902e-74	1	Gm42418	0
248	3.5606e-15	0.290049	0.66	0.661	5.2882e-11	1	Ugcg	-0.001
298	2.9313e-09	0.267056	0.512	0.513	4.35357e-05	1	Rhoq	-0.001
203	7.28443e-25	0.302449	0.756	0.758	1.08188e-20	1	Irf2bp2	-0.002
292	4.26189e-10	0.260458	0.55	0.552	6.32975e-06	1	Entpd1	-0.002
204	1.22977e-24	0.316234	0.738	0.743	1.82646e-20	1	Xiap	-0.005
266	1.99473e-13	0.265975	0.613	0.619	2.96257e-09	1	Trafd1	-0.006
277	2.98739e-12	0.279659	0.549	0.556	4.43688e-08	1	Hpcal1	-0.007
241	5.71331e-17	0.265814	0.691	0.699	8.4854e-13	1	Acer3	-0.008
301	5.92384e-09	0.301828	0.564	0.573	8.79809e-05	1	Dusp1	-0.009
302	1.21644e-08	0.250865	0.501	0.51	0.000180666	1	Ece1	-0.009
315	1.86167e-06	0.252855	0.439	0.448	0.0276495	1	Wsb1	-0.009
209	1.52601e-23	0.273761	0.81	0.82	2.26642e-19	1	Gltp	-0.01
318	3.15489e-06	0.252173	0.437	0.447	0.0468564	1	Napg	-0.01
216	9.35241e-22	0.288532	0.77	0.781	1.38902e-17	1	Pik3r1	-0.011
285	7.65808e-11	0.250967	0.567	0.578	1.13738e-06	1	Ly9	-0.011
286	8.73967e-11	0.283343	0.532	0.543	1.29802e-06	1	Fnip1	-0.011
309	1.48954e-07	0.26543	0.474	0.485	0.00221226	1	Dennd1a	-0.011
229	2.28409e-19	0.286558	0.674	0.688	3.39232e-15	1	Cisd2	-0.014
169	2.12002e-37	0.324942	0.849	0.863	3.14865e-33	1	BC005537	-0.014
314	1.34892e-06	0.260113	0.466	0.481	0.0200341	1	Trim41	-0.015
210	1.69942e-23	0.297162	0.738	0.754	2.52398e-19	1	G3bp2	-0.016
253	1.10016e-14	0.280679	0.716	0.734	1.63396e-10	1	Stat1	-0.018
274	9.77203e-13	0.268941	0.645	0.664	1.45134e-08	1	Hexb	-0.019
244	2.43489e-16	0.286638	0.675	0.695	3.6163e-12	1	Trim30a	-0.02
196	1.87466e-28	0.256522	0.9	0.92	2.78425e-24	1	Hnrnpf	-0.02
291	2.17843e-10	0.250095	0.601	0.621	3.23541e-06	1	Il10ra	-0.02
218	3.71876e-21	0.254328	0.78	0.804	5.52311e-17	1	Lcp2	-0.024
300	4.98293e-09	0.27929	0.528	0.552	7.40065e-05	1	Rbm17	-0.024
240	5.03526e-17	0.264594	0.697	0.722	7.47837e-13	1	Ddx17	-0.025
245	7.20782e-16	0.279515	0.69	0.716	1.07051e-11	1	Celf1	-0.026
194	7.74774e-29	0.288061	0.908	0.936	1.15069e-24	1	Chchd2	-0.028
250	4.84094e-15	0.256003	0.689	0.717	7.18976e-11	1	Leprot	-0.028
272	5.75308e-13	0.274059	0.618	0.646	8.54447e-09	1	Fam120a	-0.028
215	8.53176e-23	0.253102	0.883	0.914	1.26714e-18	1	Dazap2	-0.031
276	2.41826e-12	0.250974	0.626	0.66	3.59161e-08	1	Etnk1	-0.034
254	1.69e-14	0.270251	0.647	0.683	2.50999e-10	1	Khdrbs1	-0.036
262	1.57677e-13	0.279119	0.64	0.679	2.34181e-09	1	Taok1	-0.039
257	2.67301e-14	0.267704	0.674	0.725	3.96995e-10	1	Clk1	-0.051
321	0	2.22221	0.941	0.063	0	2	Gypa	0.878
322	0	1.87226	0.885	0.025	0	2	Rhag	0.86
320	0	2.74806	0.944	0.093	0	2	Slc4a1	0.851
364	7.42967e-276	2.26192	0.967	0.169	1.10346e-271	2	Tfrc	0.798
325	0	1.7773	0.855	0.06	0	2	Snca	0.795
323	0	1.82574	0.855	0.066	0	2	Alas2	0.789
332	0	1.35514	0.807	0.019	0	2	Slc43a1	0.788
366	4.13024e-268	2.75509	0.97	0.182	6.13424e-264	2	Cd24a	0.788
328	0	1.5394	0.81	0.025	0	2	Ermap	0.785
326	0	1.72343	0.799	0.021	0	2	Rhd	0.778
331	0	1.41954	0.803	0.025	0	2	Epb42	0.778
358	3.30196e-282	1.47453	0.881	0.104	4.90407e-278	2	Rbm38	0.777
324	0	1.82316	0.799	0.028	0	2	Ctse	0.771
362	1.06502e-277	1.83121	0.896	0.126	1.58177e-273	2	Hmbs	0.77
357	8.94271e-286	1.48311	0.844	0.09	1.32817e-281	2	Tfdp2	0.754
339	0	1.27418	0.803	0.058	0	2	Slc16a1	0.745
335	0	1.29102	0.784	0.04	0	2	Trim59	0.744
369	1.30487e-255	1.36937	0.825	0.097	1.93799e-251	2	St3gal5	0.728
329	0	1.46532	0.74	0.015	0	2	Sox6	0.725
330	0	1.46292	0.747	0.025	0	2	Spta1	0.722
343	0	1.14951	0.732	0.018	0	2	Tspo2	0.714
381	3.3058e-222	2.80455	0.978	0.267	4.90978e-218	2	Car2	0.711
361	4.33719e-278	1.99118	0.781	0.076	6.44159e-274	2	Mki67	0.705
334	0	1.29485	0.714	0.024	0	2	Dmtn	0.69
355	2.62392e-297	1.26613	0.747	0.058	3.89704e-293	2	E2f2	0.689
353	4.32044e-305	1.07064	0.736	0.049	6.41671e-301	2	Cdr2	0.687
399	4.94681e-197	1.30821	0.833	0.148	7.347e-193	2	Trak2	0.685
327	0	1.69507	0.732	0.05	0	2	Hemgn	0.682
341	0	1.17218	0.699	0.019	0	2	Ank1	0.68
371	1.88479e-249	1.34055	0.758	0.081	2.79928e-245	2	Fam117a	0.677
337	0	1.27868	0.703	0.027	0	2	Trim10	0.676
336	0	1.28177	0.691	0.016	0	2	Pdzk1ip1	0.675
375	3.13355e-235	1.65817	0.758	0.085	4.65395e-231	2	Fam46c	0.673
415	1.25858e-183	1.67287	0.926	0.253	1.86924e-179	2	Fech	0.673
398	3.32158e-197	2.56103	0.955	0.283	4.9332e-193	2	Slc25a37	0.672
354	2.31959e-300	1.18092	0.721	0.05	3.44505e-296	2	Abcb10	0.671
397	1.9197e-200	1.17956	0.792	0.121	2.85115e-196	2	Ranbp10	0.671
360	5.31004e-279	1.2826	0.725	0.058	7.88647e-275	2	Tspan33	0.667
338	0	1.27524	0.68	0.019	0	2	Sptb	0.661
340	0	1.27149	0.68	0.023	0	2	Tal1	0.657
388	1.33412e-211	1.86231	0.755	0.099	1.98143e-207	2	Ube2c	0.656
346	0	1.07296	0.665	0.011	0	2	Kel	0.654
344	0	1.12185	0.662	0.011	0	2	Cldn13	0.651
425	1.96591e-177	1.99629	0.874	0.226	2.91976e-173	2	Cpox	0.648
444	8.36598e-160	1.22379	0.807	0.172	1.24251e-155	2	Ube2l6	0.635
367	1.42401e-264	2.06655	0.691	0.057	2.11494e-260	2	Tmcc2	0.634
407	6.61927e-191	1.35403	0.725	0.101	9.83094e-187	2	Specc1	0.624
333	0	1.33856	0.639	0.019	0	2	Aqp1	0.62
348	0	0.98595	0.636	0.016	0	2	Add2	0.62
345	0	1.12162	0.636	0.024	0	2	Nxpe2	0.612
408	2.77309e-189	1.17215	0.717	0.105	4.1186e-185	2	Ubac1	0.612
458	5.22382e-149	1.15895	0.799	0.188	7.75842e-145	2	Odc1	0.611
454	1.11863e-152	1.41482	0.918	0.315	1.66139e-148	2	Glrx5	0.603
350	0	0.919867	0.602	0.008	0	2	Btnl10	0.594
347	0	1.02363	0.599	0.013	0	2	Slc38a5	0.586
423	4.79061e-178	0.933919	0.677	0.091	7.11501e-174	2	Brpf3	0.586
476	4.66753e-131	1.8731	0.781	0.196	6.93222e-127	2	Rsad2	0.585
349	0	0.964509	0.602	0.021	0	2	Atp2b4	0.581
403	3.01137e-192	0.922508	0.651	0.074	4.47248e-188	2	Tuba4a	0.577
489	3.45581e-122	1.14408	0.773	0.198	5.13256e-118	2	Nt5c3	0.575
464	2.91661e-143	0.93926	0.699	0.126	4.33176e-139	2	Dennd4a	0.573
383	7.60292e-220	1.20318	0.628	0.057	1.12919e-215	2	Ccna2	0.571
365	1.22269e-270	0.848975	0.602	0.033	1.81594e-266	2	Nfe2	0.569
434	1.14808e-167	1.74069	0.662	0.097	1.70513e-163	2	Rrm2	0.565
474	3.20276e-133	0.997541	0.721	0.156	4.75674e-129	2	Pabpc4	0.565
463	3.13762e-144	0.962606	0.688	0.125	4.65999e-140	2	Pigq	0.563
389	3.95162e-209	0.844636	0.617	0.055	5.86894e-205	2	Slc7a5	0.562
431	4.13443e-171	1.06745	0.643	0.082	6.14046e-167	2	Gadd45a	0.561
351	0	0.77888	0.558	0.008	0	2	Tspan8	0.55
422	1.33042e-178	1.03654	0.628	0.078	1.97594e-174	2	Alad	0.55
468	4.30502e-138	0.993521	0.665	0.115	6.39381e-134	2	Ube2o	0.55
525	1.49667e-101	0.940663	0.807	0.259	2.22285e-97	2	43898	0.548
446	3.47097e-158	0.961011	0.628	0.081	5.15508e-154	2	Gda	0.547
390	2.61941e-208	1.2143	0.599	0.053	3.89035e-204	2	Birc5	0.546
373	1.4228e-236	1.29834	0.584	0.04	2.11315e-232	2	Cenpf	0.544
512	2.21219e-110	1.0571	0.851	0.308	3.28555e-106	2	Rad23a	0.543
342	0	1.15223	0.55	0.009	0	2	Ypel4	0.541
356	2.81718e-297	0.931429	0.558	0.021	4.18407e-293	2	Klf1	0.537
526	5.32009e-101	1.10132	0.874	0.338	7.9014e-97	2	Epb41	0.536
417	1.05422e-182	0.807805	0.595	0.061	1.56573e-178	2	Abcg2	0.534
426	3.30974e-177	1.36855	0.602	0.069	4.91563e-173	2	Top2a	0.533
531	2.16671e-100	1.02141	0.736	0.204	3.218e-96	2	Bsdc1	0.532
420	1.13609e-180	0.816	0.584	0.059	1.68733e-176	2	Asb1	0.525
447	1.01699e-157	0.777043	0.591	0.074	1.51044e-153	2	Urod	0.517
520	5.13022e-106	1.23341	0.888	0.374	7.6194e-102	2	Ppp1r15a	0.514
480	9.36207e-130	0.964269	0.621	0.108	1.39045e-125	2	Cenpa	0.513
567	3.67269e-89	0.926654	0.777	0.265	5.45468e-85	2	43892	0.512
392	8.34032e-207	0.952764	0.554	0.043	1.2387e-202	2	Cdca3	0.511
503	1.59947e-114	0.672108	0.621	0.112	2.37553e-110	2	Yod1	0.509
450	1.121e-156	0.717808	0.576	0.069	1.6649e-152	2	Carhsp1	0.507
484	1.80185e-125	1.26029	0.937	0.432	2.67611e-121	2	Metap2	0.505
545	9.46912e-96	1.09563	0.885	0.38	1.40635e-91	2	Clcn3	0.505
352	0	0.763666	0.509	0.011	0	2	Slc6a9	0.498
384	4.91733e-219	0.750597	0.532	0.034	7.30322e-215	2	Lockd	0.498
566	2.77879e-89	0.89958	0.699	0.203	4.12706e-85	2	Cmas	0.496
554	1.33403e-92	0.706772	0.636	0.145	1.98131e-88	2	Mxd1	0.491
592	9.83126e-78	0.765316	0.77	0.281	1.46014e-73	2	Psme3	0.489
393	1.19918e-206	0.923351	0.52	0.035	1.78102e-202	2	Nusap1	0.485
556	1.68554e-91	1.27232	0.777	0.292	2.50336e-87	2	Lbr	0.485
558	5.3077e-91	0.791669	0.647	0.162	7.88299e-87	2	Fzr1	0.485
550	3.21529e-94	0.703298	0.625	0.144	4.77535e-90	2	Eif2ak1	0.481
593	7.11102e-77	0.689996	0.695	0.216	1.05613e-72	2	Stom	0.479
481	2.1886e-129	1.07669	0.561	0.083	3.25051e-125	2	Bpgm	0.478
560	1.18192e-90	1.01778	0.87	0.394	1.75538e-86	2	Azin1	0.476
443	2.86106e-161	0.667943	0.528	0.053	4.24924e-157	2	Uros	0.475
581	3.0053e-82	0.80007	0.647	0.172	4.46347e-78	2	Ibtk	0.475
587	8.93273e-80	0.868972	0.762	0.287	1.32669e-75	2	Lmo2	0.475
385	7.22817e-218	0.771177	0.502	0.029	1.07353e-213	2	Zfpm1	0.473
617	7.40083e-69	0.689607	0.714	0.244	1.09917e-64	2	Usp32	0.47
376	1.22404e-233	0.775975	0.483	0.022	1.81795e-229	2	Rgcc	0.461
515	4.39796e-109	1.02662	0.569	0.108	6.53185e-105	2	Cks2	0.461
572	1.25341e-87	1.16278	0.651	0.19	1.86157e-83	2	Smc4	0.461
530	2.00701e-100	0.683289	0.565	0.105	2.98081e-96	2	Hace1	0.46
583	1.73907e-81	1.09064	0.825	0.367	2.58287e-77	2	Mkrn1	0.458
591	8.05728e-78	0.933735	0.777	0.319	1.19667e-73	2	Ago2	0.458
404	6.76118e-192	0.801247	0.483	0.032	1.00417e-187	2	Cenpe	0.451
461	3.55951e-146	0.750655	0.506	0.056	5.28658e-142	2	Gch1	0.45
394	1.26034e-204	0.857244	0.476	0.027	1.87186e-200	2	Hist1h1b	0.449
548	2.28946e-94	0.616895	0.558	0.109	3.40031e-90	2	Ppox	0.449
602	3.76493e-74	0.756664	0.636	0.187	5.59167e-70	2	Nudt4	0.449
527	6.63608e-101	0.992698	0.565	0.117	9.8559e-97	2	Smc2	0.448
598	1.99712e-75	0.613062	0.606	0.158	2.96612e-71	2	Narf	0.448
622	6.47419e-67	0.584594	0.632	0.184	9.61546e-63	2	Nadk2	0.448
448	1.15562e-157	0.701833	0.494	0.047	1.71632e-153	2	Slc1a5	0.447
571	2.81502e-88	0.760893	0.576	0.129	4.18086e-84	2	Ssbp3	0.447
419	2.35107e-181	0.702969	0.48	0.034	3.49181e-177	2	Ccnb2	0.446
564	1.52809e-89	1.02382	0.602	0.156	2.26951e-85	2	Tubb4b	0.446
406	2.52406e-191	0.650649	0.476	0.031	3.74873e-187	2	Cit	0.445
511	3.43496e-111	0.719763	0.535	0.09	5.1016e-107	2	Slc43a3	0.445
562	1.12399e-89	0.661655	0.561	0.117	1.66935e-85	2	Kcnn4	0.444
471	1.25044e-135	0.612116	0.502	0.059	1.85715e-131	2	Ifrd2	0.443
418	8.15038e-182	0.807837	0.476	0.034	1.21049e-177	2	Kif11	0.442
509	5.47571e-113	0.815606	0.524	0.082	8.13253e-109	2	H2afx	0.442
409	4.49258e-189	0.912487	0.472	0.031	6.67238e-185	2	Prc1	0.441
363	9.58739e-277	0.620485	0.45	0.01	1.42392e-272	2	Fhdc1	0.44
421	2.71668e-179	0.603993	0.472	0.033	4.03481e-175	2	Fn3krp	0.439
542	3.67557e-96	0.630125	0.535	0.099	5.45896e-92	2	Map4k5	0.436
537	1.75789e-98	0.563769	0.528	0.093	2.61082e-94	2	Gm15800	0.435
599	3.99441e-75	0.65792	0.587	0.152	5.93249e-71	2	Fbxo9	0.435
646	1.97674e-60	0.695449	0.747	0.313	2.93585e-56	2	Add1	0.434
508	2.22873e-113	0.576961	0.509	0.076	3.3101e-109	2	Isca1	0.433
533	4.52664e-99	0.731287	0.528	0.095	6.72296e-95	2	Hist1h4i	0.433
414	4.0052e-185	0.640479	0.461	0.03	5.94852e-181	2	Prkar2b	0.431
452	5.47722e-153	3.02132	0.996	0.565	8.13477e-149	2	Hbb-bt	0.431
378	3.58687e-229	0.740741	0.446	0.017	5.32722e-225	2	Aldh1a1	0.429
359	8.07184e-280	0.687927	0.435	0.008	1.19883e-275	2	Ces2g	0.427
673	1.40906e-53	0.622129	0.684	0.257	2.09274e-49	2	Cul4a	0.427
494	2.15873e-117	0.641847	0.491	0.067	3.20615e-113	2	Ptdss2	0.424
427	2.06069e-176	0.670978	0.454	0.031	3.06054e-172	2	Cdc25b	0.423
411	1.71045e-186	0.693037	0.45	0.028	2.54036e-182	2	Gypc	0.422
634	7.91169e-63	0.584631	0.595	0.173	1.17504e-58	2	Smox	0.422
521	7.27188e-105	0.607017	0.498	0.078	1.08002e-100	2	Lmnb1	0.42
626	1.34437e-65	0.86401	0.862	0.442	1.99666e-61	2	Slc25a51	0.42
429	2.87708e-173	0.581618	0.45	0.031	4.27304e-169	2	Dhrs11	0.419
449	3.54691e-157	0.754187	0.457	0.038	5.26787e-153	2	Spc25	0.419
620	2.22769e-67	0.611588	0.576	0.157	3.30857e-63	2	Mtfr1	0.419
619	2.42525e-68	0.983309	0.74	0.322	3.60198e-64	2	Ube2s	0.418
499	3.65427e-116	0.603233	0.48	0.064	5.42732e-112	2	5730508B09Rik	0.416
430	1.33441e-172	0.673068	0.442	0.03	1.98186e-168	2	Tpx2	0.412
640	1.40517e-61	0.560327	0.587	0.175	2.08696e-57	2	Foxo3	0.412
613	7.07554e-71	0.84583	0.55	0.142	1.05086e-66	2	Fam213a	0.408
629	6.4048e-64	0.487711	0.546	0.138	9.51241e-60	2	Mxi1	0.408
684	6.79909e-50	0.55564	0.636	0.228	1.0098e-45	2	Pqlc1	0.408
374	6.7465e-236	0.684681	0.42	0.013	1.00199e-231	2	Tmod1	0.407
412	2.44895e-186	0.649662	0.431	0.024	3.63719e-182	2	Casc5	0.407
442	2.06068e-162	0.614941	0.439	0.033	3.06053e-158	2	Mgst3	0.406
618	8.29468e-69	0.69884	0.532	0.128	1.23193e-64	2	Fbxo30	0.404
628	6.3843e-64	0.591358	0.55	0.148	9.48196e-60	2	Sertad2	0.402
575	1.88328e-86	0.870799	0.506	0.105	2.79704e-82	2	Bcl2l1	0.401
624	2.3032e-66	0.733233	0.546	0.145	3.42072e-62	2	Fam220a	0.401
709	3.60325e-45	0.552531	0.669	0.27	5.35155e-41	2	Vopp1	0.399
368	2.53785e-264	0.756174	0.405	0.007	3.76921e-260	2	Sowaha	0.398
614	1.11724e-70	0.985818	0.546	0.149	1.65933e-66	2	Rrm1	0.397
662	4.76388e-56	0.472989	0.561	0.165	7.07531e-52	2	Slc14a1	0.396
486	5.89752e-124	0.618332	0.446	0.051	8.759e-120	2	Ncapd2	0.395
532	5.62006e-100	0.703004	0.465	0.071	8.34692e-96	2	Arl4a	0.394
502	2.76946e-115	1.51013	0.926	0.533	4.11321e-111	2	Prdx2	0.393
682	2.80478e-50	0.911639	0.717	0.328	4.16566e-46	2	Dck	0.389
663	4.23493e-55	0.645299	0.599	0.211	6.28972e-51	2	Ybx3	0.388
370	1.6574e-249	0.901985	0.394	0.008	2.46158e-245	2	Slfn14	0.386
432	4.15459e-170	0.489697	0.409	0.024	6.17039e-166	2	Chac2	0.385
467	1.41901e-141	0.56856	0.42	0.035	2.10751e-137	2	Cdca8	0.385
656	5.515e-58	0.782331	0.855	0.471	8.19088e-54	2	Hipk1	0.384
658	1.59881e-57	0.759292	0.825	0.441	2.37455e-53	2	Gclm	0.384
578	7.94607e-83	0.481818	0.468	0.085	1.18015e-78	2	Dnajb2	0.383
707	2.45671e-45	0.555311	0.621	0.238	3.6487e-41	2	Slc30a9	0.383
440	8.22926e-163	0.581071	0.409	0.027	1.22221e-158	2	Gpsm2	0.382
490	3.12609e-121	0.488357	0.428	0.046	4.64287e-117	2	Fam210b	0.382
653	2.16125e-59	0.76419	0.836	0.456	3.2099e-55	2	Usp7	0.38
733	2.29213e-39	0.461699	0.654	0.274	3.40426e-35	2	Mpp1	0.38
643	3.30832e-61	0.458627	0.502	0.123	4.91351e-57	2	Dnajb4	0.379
740	4.84119e-38	0.561494	0.758	0.381	7.19014e-34	2	Kdm7a	0.377
382	3.48748e-221	0.507121	0.387	0.011	5.17961e-217	2	Pip5k1b	0.376
691	4.27501e-48	0.422958	0.546	0.17	6.34925e-44	2	Fbxo7	0.376
596	1.05259e-75	0.576064	0.472	0.097	1.56331e-71	2	Ammecr1	0.375
679	8.83425e-51	0.75851	0.766	0.393	1.31206e-46	2	Anp32e	0.373
642	2.71824e-61	0.547431	0.498	0.126	4.03713e-57	2	Pnpo	0.372
386	4.47457e-213	0.667561	0.383	0.012	6.64564e-209	2	Hist1h1d	0.371
438	3.32225e-165	0.532864	0.394	0.023	4.93421e-161	2	Diaph3	0.371
725	6.69131e-41	0.486124	0.602	0.231	9.93793e-37	2	Ubp1	0.371
625	5.97948e-66	0.577435	0.48	0.112	8.88072e-62	2	Cks1b	0.368
439	2.44662e-163	0.576223	0.39	0.023	3.63372e-159	2	Ccnb1	0.367
501	1.94362e-115	0.568954	0.413	0.046	2.88667e-111	2	Lmna	0.367
737	2.39466e-38	0.550031	0.647	0.28	3.55656e-34	2	Fryl	0.367
636	1.18103e-62	0.735008	0.487	0.121	1.75407e-58	2	AW011738	0.366
743	1.04687e-37	0.494097	0.714	0.348	1.55481e-33	2	Ppp2r4	0.366
719	6.58407e-43	0.512698	0.584	0.219	9.77866e-39	2	D1Ertd622e	0.365
410	1.54232e-186	0.572549	0.379	0.016	2.29065e-182	2	Hmmr	0.363
659	6.93145e-57	0.873284	0.892	0.529	1.02946e-52	2	Cpeb4	0.363
704	4.33797e-46	0.564489	0.599	0.236	6.44275e-42	2	Acp1	0.363
495	7.76337e-117	0.508722	0.401	0.041	1.15302e-112	2	Dnaja4	0.36
713	4.21478e-44	0.554405	0.565	0.205	6.25979e-40	2	Gid8	0.36
413	2.52143e-185	0.549585	0.375	0.016	3.74483e-181	2	Aspm	0.359
493	6.91851e-119	0.618318	0.398	0.04	1.02754e-114	2	Hist2h2aa1	0.358
703	3.85118e-46	0.481865	0.546	0.188	5.71977e-42	2	E2f4	0.358
594	1.05241e-76	1.68996	0.84	0.483	1.56304e-72	2	Hmgb2	0.357
689	1.4404e-48	0.714977	0.569	0.212	2.13928e-44	2	Cbx5	0.357
714	7.27716e-44	0.41942	0.524	0.168	1.0808e-39	2	Ccdc71l	0.356
466	1.08159e-141	2.88137	0.989	0.634	1.60637e-137	2	Hba-a2	0.355
630	8.32341e-64	0.890828	0.468	0.113	1.23619e-59	2	Isg15	0.355
498	2.85483e-116	0.618157	0.394	0.04	4.23999e-112	2	Cdk1	0.354
749	2.81799e-36	0.525555	0.625	0.271	4.18528e-32	2	Rnf11	0.354
752	4.16907e-36	0.45373	0.628	0.274	6.19191e-32	2	Smap1	0.354
510	2.52353e-112	0.511006	0.394	0.041	3.74795e-108	2	Klhl12	0.353
647	1.97744e-60	1.12598	0.851	0.498	2.93689e-56	2	Anp32b	0.353
668	1.27131e-54	1.84561	0.591	0.238	1.88816e-50	2	Xpo7	0.353
424	4.85474e-178	0.526015	0.368	0.016	7.21026e-174	2	Kifc1	0.352
762	5.51949e-35	0.582942	0.706	0.354	8.19755e-31	2	Dcaf12	0.352
459	1.06846e-148	0.49888	0.375	0.024	1.58688e-144	2	Isg20	0.351
616	2.31499e-70	0.462262	0.435	0.084	3.43823e-66	2	Atg4a	0.351
627	2.95652e-65	0.53073	0.446	0.095	4.39102e-61	2	Kif23	0.351
380	1.51341e-224	0.432842	0.357	0.007	2.24772e-220	2	Samd14	0.35
584	2.73214e-80	0.439742	0.42	0.07	4.05778e-76	2	Rnf123	0.35
712	3.06403e-44	0.767702	0.729	0.379	4.5507e-40	2	Tmpo	0.35
518	3.84774e-106	0.456465	0.394	0.045	5.71466e-102	2	Endod1	0.349
633	6.59111e-63	0.532384	0.446	0.097	9.78912e-59	2	Cd36	0.349
699	1.08584e-46	0.425633	0.513	0.164	1.61269e-42	2	Bola3	0.349
768	2.62536e-33	0.389021	0.61	0.262	3.89919e-29	2	43895	0.348
669	1.28143e-54	0.420262	0.461	0.114	1.90318e-50	2	Mgll	0.347
790	5.51194e-30	0.430993	0.665	0.318	8.18633e-26	2	Slc25a39	0.347
777	9.80972e-32	0.373766	0.617	0.271	1.45694e-27	2	Pkn2	0.346
433	1.37082e-169	1.17591	0.361	0.017	2.03594e-165	2	Apol11b	0.344
793	1.16487e-29	0.483543	0.766	0.422	1.73007e-25	2	Zc3hav1	0.344
441	1.2986e-162	0.556723	0.361	0.018	1.92869e-158	2	Esco2	0.343
670	1.30697e-54	1.11551	0.784	0.443	1.94112e-50	2	Dek	0.341
720	1.07654e-42	0.43847	0.506	0.165	1.59887e-38	2	Acsl1	0.341
748	2.51747e-36	0.482926	0.587	0.246	3.73895e-32	2	Fam53b	0.341
781	2.04164e-31	0.455782	0.695	0.354	3.03224e-27	2	Zcchc6	0.341
379	1.02751e-226	0.460072	0.346	0.006	1.52606e-222	2	Fn3k	0.34
372	3.64003e-243	0.451619	0.342	0.004	5.40617e-239	2	Apol8	0.338
387	1.18577e-211	0.413222	0.346	0.008	1.76111e-207	2	Mfsd2b	0.338
396	3.36392e-201	0.649737	0.346	0.009	4.99609e-197	2	Hist1h1a	0.337
711	5.3538e-45	0.46103	0.494	0.157	7.95146e-41	2	Usp15	0.337
747	1.28486e-36	0.607208	0.677	0.34	1.90827e-32	2	Gclc	0.337
405	1.44836e-191	0.428269	0.346	0.011	2.15111e-187	2	Gata1	0.335
675	9.82665e-53	0.590262	0.465	0.13	1.45945e-48	2	Ccdc34	0.335
773	5.90779e-32	0.448992	0.613	0.278	8.77425e-28	2	Rnf10	0.335
552	7.07229e-93	0.523487	0.383	0.049	1.05038e-88	2	Asf1b	0.334
609	3.49135e-71	0.691366	0.416	0.082	5.18535e-67	2	Mcm2	0.334
664	6.15743e-55	0.693117	0.911	0.578	9.14501e-51	2	Herc1	0.333
639	6.23021e-62	0.370216	0.42	0.088	9.25311e-58	2	Memo1	0.332
400	1.20866e-195	0.439207	0.338	0.009	1.7951e-191	2	Mylk3	0.329
453	5.68752e-153	0.456426	0.346	0.018	8.4471e-149	2	Tinagl1	0.328
551	2.20395e-93	0.679183	0.375	0.047	3.2733e-89	2	2810417H13Rik	0.328
638	3.86536e-62	0.587531	0.42	0.093	5.74083e-58	2	Stmn1	0.327
730	1.59014e-39	0.591735	0.855	0.528	2.36168e-35	2	Usp25	0.327
637	2.42619e-62	0.633123	0.42	0.094	3.60338e-58	2	Lig1	0.326
736	6.31534e-39	0.741563	0.524	0.198	9.37955e-35	2	Tbcel	0.326
770	1.52891e-32	0.444697	0.554	0.228	2.27074e-28	2	Otud5	0.326
462	6.09126e-145	3.02297	0.993	0.668	9.04673e-141	2	Hba-a1	0.325
763	1.72034e-34	0.5735	0.814	0.49	2.55504e-30	2	Wapl	0.324
784	4.4361e-31	0.445646	0.558	0.234	6.5885e-27	2	Trim56	0.324
491	2.20676e-120	0.68729	0.353	0.03	3.27749e-116	2	E2f8	0.323
700	2.90507e-46	0.409205	0.446	0.123	4.31461e-42	2	Myef2	0.323
787	1.98131e-30	0.49092	0.766	0.443	2.94264e-26	2	Adam10	0.323
477	4.96486e-131	0.494452	0.346	0.024	7.37381e-127	2	Anln	0.322
676	3.7898e-51	0.423696	0.431	0.109	5.62861e-47	2	Kif2a	0.322
724	2.27397e-41	0.413857	0.468	0.146	3.3773e-37	2	Evi5	0.322
789	3.70308e-30	0.422977	0.572	0.25	5.49981e-26	2	Ncoa7	0.322
507	1.72768e-113	0.52604	0.353	0.032	2.56595e-109	2	Hist1h1e	0.321
588	2.09081e-79	0.561984	0.379	0.058	3.10527e-75	2	Racgap1	0.321
465	3.85574e-143	0.426886	0.338	0.019	5.72654e-139	2	Kif22	0.319
561	1.48076e-90	0.406403	0.364	0.045	2.19922e-86	2	Ift140	0.319
741	5.73173e-38	0.59427	0.796	0.477	8.51276e-34	2	Ppp1cb	0.319
780	1.78838e-31	0.512762	0.643	0.324	2.6561e-27	2	Gtpbp2	0.319
451	8.9283e-156	0.505479	0.331	0.015	1.32603e-151	2	Spag5	0.316
483	1.57171e-125	0.550735	0.342	0.026	2.33431e-121	2	Hmgb3	0.316
769	3.20197e-33	0.501962	0.576	0.26	4.75557e-29	2	Ptp4a3	0.316
852	1.00758e-18	0.28581	0.714	0.398	1.49645e-14	2	Hist1h1c	0.316
455	1.16587e-152	0.395741	0.331	0.016	1.73155e-148	2	Dapk2	0.315
680	9.533e-51	0.373413	0.416	0.101	1.41584e-46	2	Txnrd2	0.315
649	2.97934e-60	0.496614	0.398	0.084	4.42492e-56	2	Tipin	0.314
667	7.90658e-55	0.342137	0.401	0.087	1.17429e-50	2	Pi4k2b	0.314
775	6.34781e-32	0.392978	0.502	0.19	9.42776e-28	2	Abcb4	0.312
818	1.37235e-24	0.351211	0.639	0.327	2.03822e-20	2	D17Wsu92e	0.312
469	1.23043e-137	0.446602	0.331	0.02	1.82743e-133	2	Neil3	0.311
718	6.28859e-43	0.411515	0.442	0.131	9.33982e-39	2	Hagh	0.311
579	1.42675e-82	0.557282	0.361	0.051	2.119e-78	2	Wdhd1	0.31
698	8.92516e-47	0.522248	0.431	0.121	1.32556e-42	2	Ezh2	0.31
782	2.40618e-31	0.395744	0.502	0.193	3.57365e-27	2	Cir1	0.309
517	1.40596e-107	0.414758	0.338	0.031	2.08813e-103	2	Cep76	0.307
766	1.58749e-33	0.348945	0.472	0.165	2.35775e-29	2	Epor	0.307
767	2.11983e-33	0.344474	0.468	0.161	3.14837e-29	2	Dcaf6	0.307
778	1.39573e-31	0.383654	0.498	0.191	2.07293e-27	2	Incenp	0.307
808	9.01209e-27	0.436951	0.691	0.384	1.33848e-22	2	Ube2r2	0.307
401	1.56625e-193	0.378468	0.312	0.007	2.3262e-189	2	1300017J02Rik	0.305
606	8.03895e-72	0.392196	0.361	0.056	1.19395e-67	2	Mad2l1	0.305
796	1.64231e-29	0.443058	0.535	0.231	2.43916e-25	2	Rangap1	0.304
377	1.9108e-229	0.452177	0.305	0.002	2.83791e-225	2	Samd11	0.303
783	4.24373e-31	0.439536	0.491	0.19	6.30279e-27	2	Ier2	0.301
666	6.85169e-55	0.732076	0.394	0.095	1.01761e-50	2	Mcm7	0.299
445	1.26841e-159	0.437551	0.309	0.011	1.88384e-155	2	Mns1	0.298
475	5.52886e-132	0.396466	0.316	0.018	8.21147e-128	2	Dlgap5	0.298
765	4.50921e-34	0.636306	0.822	0.524	6.69707e-30	2	Bnip3l	0.298
805	5.39063e-27	0.454883	0.617	0.319	8.00616e-23	2	1810058I24Rik	0.298
478	1.65055e-130	0.438515	0.316	0.019	2.4514e-126	2	Ncapg	0.297
755	1.15154e-35	0.352808	0.439	0.142	1.71027e-31	2	Spire1	0.297
817	1.08012e-24	0.383779	0.625	0.328	1.6042e-20	2	Pnp	0.297
831	6.635e-22	0.344887	0.602	0.305	9.8543e-18	2	Mtmr3	0.297
838	1.16983e-20	0.340863	0.688	0.391	1.73743e-16	2	Tnrc6b	0.297
760	4.94144e-35	0.327426	0.435	0.139	7.33902e-31	2	Apeh	0.296
485	3.64759e-124	0.713306	0.316	0.021	5.4174e-120	2	Ccne2	0.295
651	5.36368e-60	0.395181	0.364	0.069	7.96614e-56	2	Fen1	0.295
776	6.791e-32	0.4154	0.48	0.185	1.0086e-27	2	Setd8	0.295
803	1.82547e-27	0.333077	0.491	0.196	2.71119e-23	2	Parvb	0.295
822	2.74584e-23	0.352248	0.558	0.263	4.07813e-19	2	Frmd4a	0.295
685	1.17434e-49	0.31503	0.379	0.085	1.74413e-45	2	Psmf1	0.294
761	4.94282e-35	0.41916	0.439	0.145	7.34107e-31	2	Mier3	0.294
597	1.33844e-75	0.454124	0.342	0.049	1.98785e-71	2	Ccp110	0.293
681	2.49016e-50	0.356321	0.379	0.086	3.69838e-46	2	Sppl2b	0.293
771	1.73188e-32	0.306821	0.435	0.143	2.57218e-28	2	Ell2	0.292
731	2.06776e-39	0.372627	0.409	0.118	3.07103e-35	2	Josd2	0.291
792	9.50397e-30	0.472866	0.494	0.203	1.41153e-25	2	Rfwd3	0.291
395	1.82606e-203	0.360238	0.294	0.004	2.71207e-199	2	Art4	0.29
635	8.16942e-63	0.338818	0.349	0.059	1.21332e-58	2	Scrn3	0.29
661	3.17212e-56	0.341314	0.361	0.071	4.71123e-52	2	1700037H04Rik	0.29
678	7.07646e-51	0.383587	0.372	0.082	1.051e-46	2	Atg4d	0.29
729	1.38858e-39	0.291819	0.398	0.108	2.06232e-35	2	Klhdc2	0.29
751	3.17464e-36	0.47899	0.435	0.145	4.71498e-32	2	Fam214b	0.29
727	4.2271e-40	0.534727	0.416	0.127	6.27809e-36	2	Atad2	0.289
840	5.03816e-20	0.391126	0.651	0.362	7.48267e-16	2	Ccndbp1	0.289
416	5.55642e-183	0.406738	0.294	0.006	8.2524e-179	2	Tmem56	0.288
604	4.78021e-74	0.441741	0.335	0.047	7.09957e-70	2	Tacc3	0.288
610	3.68271e-71	0.287233	0.335	0.047	5.46956e-67	2	Emilin2	0.288
697	7.52786e-47	0.327206	0.375	0.087	1.11804e-42	2	Phlpp2	0.288
764	1.79276e-34	0.616632	0.87	0.582	2.66261e-30	2	Wdr26	0.288
804	2.5643e-27	0.380751	0.487	0.199	3.8085e-23	2	Aff1	0.288
553	8.42203e-93	0.604788	0.32	0.033	1.25084e-88	2	Uhrf1	0.287
887	1.26178e-13	0.254033	0.706	0.419	1.87399e-09	2	Becn1	0.287
541	3.34992e-96	0.353019	0.316	0.03	4.9753e-92	2	C330027C09Rik	0.286
605	3.49161e-73	0.542918	0.335	0.049	5.18574e-69	2	Cdkn2d	0.286
683	2.88395e-50	0.6135	0.375	0.09	4.28324e-46	2	Mcm5	0.285
864	2.9619e-17	0.315152	0.747	0.462	4.39902e-13	2	Fam126a	0.285
391	3.74472e-208	0.372039	0.286	0.002	5.56166e-204	2	Ache	0.284
723	1.31364e-41	0.331839	0.383	0.099	1.95101e-37	2	Mafk	0.284
772	3.99221e-32	0.892525	0.591	0.307	5.92923e-28	2	Slbp	0.284
837	8.578e-21	0.416281	0.677	0.393	1.274e-16	2	Arhgef12	0.284
645	1.88552e-60	0.292211	0.342	0.059	2.80038e-56	2	Slc25a38	0.283
535	1.29248e-98	0.393166	0.309	0.027	1.91959e-94	2	Kif15	0.282
644	1.01564e-60	0.855037	0.87	0.588	1.50843e-56	2	Bsg	0.282
832	9.79864e-22	0.410604	0.755	0.474	1.45529e-17	2	Gapvd1	0.281
833	1.47064e-21	0.310825	0.539	0.258	2.1842e-17	2	Vbp1	0.281
487	7.96848e-124	0.34415	0.297	0.017	1.18348e-119	2	Ckap2l	0.28
505	1.03708e-113	0.487193	0.301	0.021	1.54027e-109	2	Cdc6	0.28
859	6.83131e-18	0.308903	0.862	0.582	1.01459e-13	2	Tnfaip2	0.28
728	4.94103e-40	0.320469	0.379	0.1	7.33842e-36	2	Camsap2	0.279
797	2.63669e-29	0.439399	0.465	0.186	3.91601e-25	2	Psip1	0.279
492	5.92215e-119	0.391497	0.297	0.019	8.79558e-115	2	Xk	0.278
601	6.518e-75	0.340769	0.32	0.042	9.68053e-71	2	Abcb6	0.278
631	1.60143e-63	0.346773	0.331	0.053	2.37845e-59	2	Fahd1	0.278
706	1.4192e-45	0.426258	0.368	0.09	2.1078e-41	2	Arhgap23	0.278
825	4.71775e-23	0.396271	0.558	0.281	7.00681e-19	2	Rb1	0.277
739	3.20463e-38	0.481527	0.398	0.122	4.75951e-34	2	Dnmt1	0.276
745	6.44449e-37	0.438314	0.398	0.122	9.57135e-33	2	Arhgap11a	0.276
871	1.90358e-16	0.30341	0.732	0.456	2.82719e-12	2	1700020I14Rik	0.276
652	2.05593e-59	0.398475	0.331	0.056	3.05346e-55	2	Tab3	0.275
851	9.14483e-19	0.451044	0.74	0.465	1.35819e-14	2	Pim1	0.275
735	5.70644e-39	0.786289	0.807	0.533	8.47521e-35	2	Rad21	0.274
513	8.61756e-110	0.37868	0.294	0.021	1.27988e-105	2	Plk1	0.273
795	1.25217e-29	0.3243	0.42	0.147	1.85973e-25	2	Agfg2	0.273
829	2.41521e-22	0.32135	0.509	0.236	3.58707e-18	2	Stk11	0.273
800	1.11347e-28	0.570133	0.751	0.479	1.65372e-24	2	Cbx3	0.272
506	1.63184e-113	0.350604	0.29	0.019	2.4236e-109	2	Cdc20	0.271
746	7.98641e-37	0.451456	0.39	0.119	1.18614e-32	2	Dnajc9	0.271
785	5.76794e-31	0.524856	0.818	0.547	8.56654e-27	2	Grina	0.271
472	1.88716e-134	0.374004	0.283	0.013	2.80282e-130	2	Kif18b	0.27
473	3.14349e-133	0.385167	0.283	0.013	4.66871e-129	2	Depdc1a	0.27
534	1.22069e-98	0.379279	0.294	0.024	1.81297e-94	2	Mis18bp1	0.27
794	1.16712e-29	0.281761	0.405	0.136	1.73341e-25	2	Prkab1	0.269
802	1.23688e-27	0.315885	0.424	0.155	1.83701e-23	2	Odf2	0.269
844	1.54913e-19	0.340914	0.561	0.292	2.30076e-15	2	Med13l	0.269
580	2.501e-82	0.325082	0.301	0.033	3.71449e-78	2	Stx2	0.268
759	4.75572e-35	0.334362	0.379	0.111	7.0632e-31	2	Cyth3	0.268
874	1.00311e-15	0.279465	0.628	0.361	1.48982e-11	2	Sp3	0.267
559	1.12529e-90	0.409037	0.294	0.028	1.67129e-86	2	Fignl1	0.266
482	2.44376e-127	0.345598	0.279	0.014	3.62947e-123	2	Sgol1	0.265
543	5.0066e-96	0.392128	0.29	0.025	7.43581e-92	2	Aurka	0.265
692	4.48894e-48	0.320105	0.335	0.07	6.66698e-44	2	Usp46	0.265
815	3.13979e-25	0.609935	0.684	0.419	4.66321e-21	2	Tuba1c	0.265
849	6.05494e-19	0.384994	0.606	0.341	8.9928e-15	2	Arrb1	0.265
788	1.99604e-30	0.466057	0.413	0.149	2.96452e-26	2	Whsc1	0.264
496	7.88217e-117	0.368089	0.279	0.016	1.17066e-112	2	Bard1	0.263
694	6.57128e-48	0.300438	0.331	0.068	9.75966e-44	2	Tnk2	0.263
821	2.23717e-23	0.351353	0.45	0.187	3.32265e-19	2	Rnf139	0.263
823	2.82214e-23	0.371714	0.457	0.194	4.19144e-19	2	Scoc	0.263
402	8.2468e-193	0.357726	0.264	0.002	1.22481e-188	2	Gm867	0.262
732	2.07684e-39	0.347891	0.353	0.091	3.08452e-35	2	Nup210	0.262
799	3.97922e-29	0.266435	0.394	0.132	5.90994e-25	2	Pcyt1a	0.262
801	7.36829e-28	0.632084	0.45	0.188	1.09434e-23	2	Tcp11l2	0.262
873	3.24582e-16	0.254898	0.532	0.27	4.82069e-12	2	Slc20a1	0.262
488	2.02389e-122	0.426022	0.275	0.014	3.00588e-118	2	Smim1	0.261
574	1.85232e-86	0.915117	0.29	0.03	2.75106e-82	2	Car1	0.26
717	2.12399e-43	0.322324	0.338	0.078	3.15455e-39	2	Ncapd3	0.26
721	1.27426e-42	0.27135	0.338	0.078	1.89253e-38	2	Tpcn1	0.26
726	2.21589e-40	0.601692	0.361	0.101	3.29104e-36	2	Mcm6	0.26
750	3.0587e-36	0.277326	0.357	0.097	4.54278e-32	2	Rnf19a	0.26
621	2.38447e-67	0.375974	0.301	0.042	3.54141e-63	2	Ift80	0.259
648	2.42956e-60	0.894607	0.874	0.615	3.60838e-56	2	Atpif1	0.259
603	4.12672e-74	0.33032	0.294	0.036	6.129e-70	2	Hk1	0.258
641	2.71521e-61	0.354559	0.305	0.047	4.03263e-57	2	2310022B05Rik	0.258
742	6.33049e-38	0.300769	0.346	0.088	9.40205e-34	2	Btrc	0.258
710	4.68224e-45	0.483727	0.335	0.078	6.95406e-41	2	Rpa2	0.257
836	6.73156e-21	0.451056	0.476	0.219	9.99771e-17	2	D930015E06Rik	0.257
460	2.51936e-146	0.278666	0.264	0.008	3.74175e-142	2	Fam109b	0.256
576	2.68687e-86	0.333995	0.283	0.027	3.99054e-82	2	Kif4	0.256
819	2.19795e-24	0.263704	0.413	0.157	3.26439e-20	2	Svbp	0.256
523	2.11056e-102	0.385715	0.275	0.02	3.13461e-98	2	Fbxo5	0.255
753	7.06929e-36	0.336045	0.353	0.098	1.04993e-31	2	Gmnn	0.255
860	8.52338e-18	0.378205	0.736	0.481	1.26589e-13	2	Ehbp1l1	0.255
839	1.39439e-20	0.517817	0.684	0.431	2.07095e-16	2	Ube2h	0.253
524	6.19486e-102	0.37775	0.271	0.019	9.2006e-98	2	Clspn	0.252
716	2.08825e-43	0.39131	0.327	0.075	3.10147e-39	2	Atad5	0.252
516	2.9623e-108	0.346824	0.268	0.017	4.39961e-104	2	Traip	0.251
701	3.06323e-46	0.551127	0.323	0.072	4.5495e-42	2	Dut	0.251
590	5.91795e-79	0.314665	0.279	0.029	8.78934e-75	2	Aurkb	0.25
611	4.71425e-71	0.35084	0.286	0.036	7.00161e-67	2	Ska2	0.25
690	2.65265e-48	0.342313	0.312	0.062	3.93972e-44	2	Orc6	0.25
695	6.70178e-47	0.399715	0.316	0.066	9.95349e-43	2	Ddx26b	0.25
810	2.58691e-26	0.339943	0.401	0.151	3.84208e-22	2	2700029M09Rik	0.25
830	6.05281e-22	0.380516	0.476	0.226	8.98964e-18	2	Prdx3	0.25
843	1.47529e-19	0.329642	0.48	0.23	2.19111e-15	2	Pla2g16	0.25
623	7.66639e-67	0.297587	0.286	0.037	1.13861e-62	2	Agpat4	0.249
879	5.71337e-15	0.268312	0.532	0.283	8.4855e-11	2	Riok3	0.249
882	7.10724e-15	0.299258	0.58	0.331	1.05557e-10	2	Itsn1	0.249
754	8.08055e-36	0.29874	0.338	0.09	1.20012e-31	2	Dbf4	0.248
850	6.45259e-19	0.360373	0.513	0.265	9.58339e-15	2	Lpcat1	0.248
479	3.57466e-130	0.315152	0.257	0.01	5.30909e-126	2	Pnp2	0.247
497	1.15534e-116	0.333055	0.26	0.013	1.71592e-112	2	Ppm1l	0.247
573	2.90995e-87	0.3584	0.271	0.024	4.32185e-83	2	Oas3	0.247
586	4.19363e-80	0.343089	0.275	0.028	6.22839e-76	2	Espl1	0.247
756	1.35164e-35	0.343086	0.338	0.091	2.00746e-31	2	Cpeb3	0.247
665	6.84916e-55	0.303764	0.294	0.048	1.01724e-50	2	Cenpl	0.246
734	2.76745e-39	0.290686	0.323	0.077	4.11021e-35	2	D030056L22Rik	0.246
872	1.90697e-16	0.348797	0.576	0.33	2.83223e-12	2	Map2k3	0.246
437	1.05556e-165	0.30931	0.249	0.004	1.56772e-161	2	Slc22a4	0.245
540	1.47713e-97	0.406659	0.264	0.019	2.19383e-93	2	Pbk	0.245
884	3.11637e-14	0.250211	0.61	0.365	4.62843e-10	2	Ubald2	0.245
827	1.0875e-22	0.290381	0.405	0.161	1.61515e-18	2	Wipi2	0.244
885	3.63914e-14	0.286823	0.584	0.34	5.40485e-10	2	Ubtf	0.244
758	2.48476e-35	0.569997	0.342	0.099	3.69036e-31	2	Cdt1	0.243
798	3.16552e-29	0.332561	0.357	0.114	4.70144e-25	2	Zfp367	0.243
854	1.82265e-18	0.337894	0.48	0.237	2.707e-14	2	Gse1	0.243
893	5.91888e-13	0.287387	0.725	0.482	8.79072e-09	2	Fam63b	0.243
436	5.79302e-167	0.28584	0.245	0.003	8.60379e-163	2	Slc25a21	0.242
536	1.41018e-98	0.342055	0.26	0.018	2.0944e-94	2	Nuf2	0.242
816	7.14882e-25	0.554546	0.431	0.189	1.06174e-20	2	Ccnd3	0.242
841	7.31244e-20	0.269963	0.428	0.186	1.08604e-15	2	Ckap5	0.242
809	1.21011e-26	0.678685	0.725	0.484	1.79725e-22	2	Tubb5	0.241
894	7.35843e-13	0.261602	0.587	0.346	1.09287e-08	2	Bmp2k	0.241
828	1.26125e-22	0.343172	0.405	0.165	1.87322e-18	2	Cdc42ep3	0.24
607	1.82157e-71	0.341272	0.268	0.03	2.70539e-67	2	Blm	0.238
862	1.11713e-17	0.460525	0.662	0.424	1.65916e-13	2	Suz12	0.238
813	1.65289e-25	0.459796	0.387	0.15	2.45488e-21	2	Mcm3	0.237
696	7.00144e-47	0.252889	0.29	0.054	1.03985e-42	2	Spata13	0.236
846	2.1254e-19	0.268841	0.409	0.174	3.15664e-15	2	Lpcat3	0.235
870	9.92966e-17	0.337543	0.688	0.454	1.47475e-12	2	Srsf1	0.234
457	1.73327e-149	0.265459	0.238	0.005	2.57425e-145	2	Tom1l1	0.233
514	9.1149e-110	0.291506	0.245	0.012	1.35375e-105	2	Rec114	0.233
565	1.85159e-89	0.412402	0.253	0.02	2.74997e-85	2	Hist1h3a	0.233
671	1.54494e-54	0.309829	0.275	0.043	2.29454e-50	2	Cdkn2c	0.232
744	1.15638e-37	0.322063	0.305	0.073	1.71746e-33	2	Stradb	0.232
757	1.77281e-35	0.29516	0.309	0.077	2.63298e-31	2	St3gal6	0.232
563	1.14409e-89	0.289441	0.249	0.018	1.69921e-85	2	Ckap2	0.231
708	2.62004e-45	0.289096	0.286	0.055	3.89128e-41	2	St3gal2	0.231
456	1.62164e-151	0.300461	0.234	0.004	2.40846e-147	2	Dyrk3	0.23
585	3.94289e-80	0.325733	0.253	0.023	5.85599e-76	2	Ect2	0.23
814	2.01268e-25	0.700343	0.81	0.58	2.98923e-21	2	Hdgf	0.23
865	4.57209e-17	0.283023	0.454	0.224	6.79047e-13	2	Ncaph2	0.23
876	1.14869e-15	0.361586	0.859	0.629	1.70603e-11	2	Slc16a10	0.23
877	2.251e-15	0.303875	0.502	0.272	3.34319e-11	2	Anapc5	0.23
905	1.41783e-10	0.285444	0.658	0.428	2.10577e-06	2	Pum1	0.23
519	4.50209e-106	0.363994	0.242	0.013	6.6865e-102	2	Nek2	0.229
546	1.59573e-95	0.37874	0.245	0.016	2.36997e-91	2	Ccne1	0.229
791	7.33448e-30	0.279225	0.323	0.094	1.08932e-25	2	Ppm1d	0.229
557	2.85478e-91	0.342442	0.245	0.017	4.23991e-87	2	Mybl2	0.228
654	8.43565e-59	0.298753	0.264	0.036	1.25286e-54	2	Bub1b	0.228
779	1.54694e-31	0.363158	0.316	0.088	2.29752e-27	2	Cmpk2	0.228
608	1.95196e-71	0.270665	0.253	0.026	2.89906e-67	2	Myh10	0.227
880	6.05443e-15	0.335955	0.506	0.279	8.99205e-11	2	Yipf4	0.227
890	1.73387e-13	0.317631	0.539	0.312	2.57514e-09	2	Bub3	0.227
632	3.20554e-63	0.321863	0.257	0.031	4.76087e-59	2	Tmem86b	0.226
812	1.58025e-25	0.275246	0.342	0.116	2.34699e-21	2	Hras	0.226
898	4.55835e-12	0.257688	0.706	0.48	6.77007e-08	2	Zfand6	0.226
855	2.12891e-18	0.301928	0.405	0.18	3.16186e-14	2	Ddx39	0.225
861	1.04397e-17	0.280329	0.409	0.184	1.5505e-13	2	Arl6ip6	0.225
875	1.06946e-15	0.329863	0.822	0.597	1.58836e-11	2	AI662270	0.225
881	6.38581e-15	0.276189	0.513	0.288	9.48421e-11	2	Maz	0.225
883	2.94052e-14	0.32424	0.506	0.282	4.36726e-10	2	Smc3	0.224
612	5.50882e-71	0.447664	0.249	0.026	8.1817e-67	2	Dtl	0.223
896	1.01781e-12	0.346652	0.677	0.454	1.51165e-08	2	Supt16	0.223
435	1.38899e-167	0.301432	0.223	0.001	2.06294e-163	2	F930017D23Rik	0.222
660	8.29667e-57	0.256301	0.257	0.035	1.23222e-52	2	Plk4	0.222
906	1.42595e-10	0.251094	0.621	0.399	2.11783e-06	2	Hectd1	0.222
555	1.06518e-91	0.297513	0.234	0.015	1.58201e-87	2	Ccnf	0.219
889	1.70709e-13	0.256841	0.498	0.279	2.53537e-09	2	Hcfc1	0.219
895	9.02975e-13	0.283126	0.565	0.346	1.3411e-08	2	Smc1a	0.219
568	3.91101e-89	1.00998	0.959	0.741	5.80863e-85	2	Arf5	0.218
722	1.96261e-42	0.251937	0.271	0.053	2.91486e-38	2	Daam1	0.218
615	1.64056e-70	0.390479	0.242	0.025	2.43655e-66	2	Cenph	0.217
848	4.5319e-19	0.593167	0.77	0.553	6.73078e-15	2	Gpcpd1	0.217
853	1.51158e-18	0.307717	0.394	0.177	2.245e-14	2	Minpp1	0.217
428	5.88382e-174	0.309096	0.216	0	8.73865e-170	2	Mageb16	0.216
655	1.36891e-58	0.320943	0.249	0.033	2.0331e-54	2	Spc24	0.216
702	3.45861e-46	0.253771	0.26	0.044	5.13673e-42	2	Noct	0.216
569	8.69484e-89	0.275573	0.23	0.015	1.29136e-84	2	Kif18a	0.215
835	4.05737e-21	0.539171	0.725	0.511	6.026e-17	2	Ran	0.214
869	8.46558e-17	0.360594	0.413	0.199	1.25731e-12	2	Rpa1	0.214
528	7.77843e-101	0.304022	0.223	0.011	1.15525e-96	2	Hist1h2ap	0.212
650	5.149e-60	0.425306	0.242	0.031	7.64729e-56	2	Stard10	0.211
774	6.23351e-32	0.280237	0.283	0.072	9.25801e-28	2	Larp1b	0.211
582	3.67545e-82	0.253011	0.227	0.017	5.45878e-78	2	Hist1h3e	0.21
847	3.52404e-19	0.48661	0.81	0.6	5.23391e-15	2	Sec61g	0.21
577	7.65649e-85	0.288056	0.223	0.015	1.13714e-80	2	Ssx2ip	0.208
595	5.0448e-76	0.264018	0.227	0.019	7.49253e-72	2	Kif2c	0.208
868	6.81395e-17	0.267131	0.364	0.156	1.01201e-12	2	Ulk1	0.208
899	6.50743e-12	0.296079	0.703	0.495	9.66483e-08	2	Atf4	0.208
547	9.58567e-95	0.269193	0.219	0.012	1.42366e-90	2	Brca1	0.207
863	1.83182e-17	0.3054	0.379	0.172	2.72061e-13	2	Hars	0.207
529	1.16621e-100	0.262951	0.216	0.01	1.73205e-96	2	Kif14	0.206
589	2.63415e-79	0.357735	0.223	0.017	3.91224e-75	2	Dennd2c	0.206
687	2.46255e-49	0.261149	0.242	0.036	3.65738e-45	2	Cd59a	0.206
857	2.68624e-18	0.257251	0.346	0.14	3.9896e-14	2	Psmd9	0.206
892	4.68359e-13	0.270613	0.461	0.255	6.95607e-09	2	Xpo1	0.206
570	2.23135e-88	0.367096	0.219	0.014	3.314e-84	2	Hist1h3c	0.205
657	9.15122e-58	0.304806	0.234	0.029	1.35914e-53	2	Brca2	0.205
904	5.05981e-11	0.25613	0.636	0.431	7.51483e-07	2	Hipk2	0.205
674	1.71062e-53	0.259979	0.234	0.031	2.54062e-49	2	Kif20b	0.203
539	1.25598e-97	0.294432	0.212	0.01	1.86539e-93	2	Snx22	0.202
856	2.60123e-18	0.420164	0.372	0.17	3.86335e-14	2	Dtymk	0.202
878	5.0231e-15	0.610153	0.833	0.631	7.4603e-11	2	Eif5	0.202
549	2.61732e-94	0.281669	0.212	0.011	3.88724e-90	2	Kctd14	0.201
600	5.82645e-75	0.330734	0.219	0.018	8.65345e-71	2	Hist1h2ae	0.201
902	2.10065e-11	0.2895	0.665	0.464	3.11988e-07	2	Tspo	0.201
826	7.19595e-23	0.259977	0.297	0.098	1.06874e-18	2	Snrnp25	0.199
500	1.29209e-115	0.282874	0.204	0.006	1.91901e-111	2	Il1rl1	0.198
891	4.27266e-13	0.261889	0.39	0.193	6.34576e-09	2	Slc38a9	0.197
867	6.20593e-17	0.714451	0.61	0.416	9.21705e-13	2	Pcna	0.194
900	6.5942e-12	0.296551	0.591	0.397	9.7937e-08	2	Ctbp1	0.194
677	4.443e-51	0.272225	0.223	0.03	6.59874e-47	2	Chaf1a	0.193
903	4.04851e-11	0.292383	0.68	0.487	6.01284e-07	2	Smarca5	0.193
842	1.13593e-19	0.254496	0.305	0.113	1.68709e-15	2	Pole3	0.192
806	5.51023e-27	0.251132	0.26	0.069	8.1838e-23	2	Rgs12	0.191
866	5.57481e-17	0.378905	0.796	0.606	8.2797e-13	2	Top1	0.19
824	4.18185e-23	0.360851	0.283	0.094	6.21089e-19	2	Mcm4	0.189
907	3.32874e-10	0.291262	0.599	0.412	4.94385e-06	2	Ssrp1	0.187
688	1.42852e-48	0.317302	0.216	0.03	2.12164e-44	2	Klhl25	0.186
538	2.45074e-98	0.290611	0.19	0.007	3.63984e-94	2	E130309D14Rik	0.183
834	3.77361e-21	0.266791	0.268	0.087	5.60457e-17	2	E2f1	0.181
845	1.68565e-19	0.277482	0.279	0.098	2.50353e-15	2	Fbxo34	0.181
912	4.92749e-08	0.363268	0.617	0.436	0.00073183	2	Lpin2	0.181
693	5.21787e-48	0.283188	0.208	0.028	7.74958e-44	2	Tyms	0.18
544	7.39453e-96	0.26198	0.186	0.007	1.09824e-91	2	Vangl1	0.179
672	1.63759e-54	0.259839	0.201	0.022	2.43215e-50	2	Dhfr	0.179
897	3.17994e-12	0.284343	0.751	0.572	4.72285e-08	2	Pbrm1	0.179
686	1.19237e-49	0.267937	0.193	0.023	1.77091e-45	2	Gstm5	0.17
908	3.85869e-10	0.261191	0.822	0.654	5.73092e-06	2	Hnrnpm	0.168
913	6.0884e-08	0.280685	0.721	0.557	0.00090425	2	Ube2b	0.164
522	2.94541e-104	0.261045	0.164	0.003	4.37452e-100	2	Reln	0.161
886	5.79738e-14	0.394568	0.848	0.687	8.61027e-10	2	Jund	0.161
715	1.7421e-43	0.300401	0.182	0.024	2.58737e-39	2	Fam132a	0.158
858	6.54741e-18	0.358132	0.911	0.753	9.72422e-14	2	Blvrb	0.158
888	1.52277e-13	0.382193	0.747	0.592	2.26162e-09	2	Nucks1	0.155
914	2.81666e-07	0.26101	0.71	0.557	0.00418331	2	Cox17	0.153
820	1.61594e-23	0.643578	0.851	0.707	2.4e-19	2	Tuba1b	0.144
909	9.44793e-10	0.474079	0.799	0.666	1.40321e-05	2	Hsp90aa1	0.133
470	4.68534e-136	3.10864	0.996	0.868	6.95866e-132	2	Hbb-bs	0.128
901	1.57027e-11	0.253983	0.885	0.77	2.33217e-07	2	Picalm	0.115
910	1.85001e-09	0.309564	0.77	0.659	2.74763e-05	2	Hmgb1	0.111
911	8.95328e-09	0.260361	0.851	0.742	0.000132974	2	Gpx4	0.109
916	1.11306e-06	0.281389	0.706	0.614	0.0165312	2	Hnrnpab	0.092
504	3.5557e-114	1.08538	0.993	0.917	5.28092e-110	2	Gpx1	0.076
705	7.819e-46	0.684187	0.952	0.877	1.16128e-41	2	H3f3a	0.075
811	3.33417e-26	0.317283	0.989	0.918	4.95191e-22	2	Cd47	0.071
915	3.13715e-07	0.354321	0.799	0.743	0.00465929	2	H2afz	0.056
807	7.20947e-27	0.349175	0.993	0.94	1.07075e-22	2	Serinc3	0.053
786	8.77178e-31	0.359353	0.981	0.948	1.30279e-26	2	Oaz1	0.033
738	2.69224e-38	0.555872	0.996	0.974	3.99851e-34	2	Pabpc1	0.022
917	0	2.71395	0.92	0.053	0	3	S100a4	0.867
919	1.27819e-306	2.18302	0.954	0.11	1.89837e-302	3	Lsp1	0.844
918	0	2.28762	0.912	0.073	0	3	S100a6	0.839
920	2.40829e-295	1.54885	0.853	0.078	3.57679e-291	3	Napsa	0.775
921	4.28601e-275	2.25755	0.849	0.084	6.36558e-271	3	Plac8	0.765
934	1.35227e-204	1.89072	0.975	0.214	2.00839e-200	3	Coro1a	0.761
923	4.19847e-267	1.94147	0.828	0.084	6.23557e-263	3	S100a11	0.744
925	1.15459e-251	1.28714	0.735	0.063	1.7148e-247	3	Cbfa2t3	0.672
926	2.29782e-251	1.13945	0.71	0.057	3.41273e-247	3	Sema4d	0.653
966	2.63649e-141	1.29948	0.857	0.214	3.91572e-137	3	Alox5ap	0.643
973	6.44135e-135	0.95354	0.756	0.152	9.56669e-131	3	Fmnl1	0.604
927	6.41664e-249	1.19285	0.622	0.04	9.52999e-245	3	Traf1	0.582
950	3.42811e-157	1.22469	0.66	0.085	5.09143e-153	3	Tmem176b	0.575
952	3.38742e-155	1.11554	0.676	0.102	5.031e-151	3	Ifitm6	0.574
971	2.34089e-135	1.16965	0.693	0.127	3.47669e-131	3	Cyp4f16	0.566
933	9.45739e-211	1.2912	0.609	0.051	1.40461e-206	3	Plxnc1	0.558
943	1.91339e-180	1.25247	0.622	0.064	2.84177e-176	3	Bcl11a	0.558
970	8.10253e-136	0.864479	0.651	0.094	1.20339e-131	3	Mef2c	0.557
1012	8.3833e-97	0.959681	0.777	0.229	1.24509e-92	3	Cnn2	0.548
949	5.74891e-159	0.900665	0.609	0.072	8.53829e-155	3	Pbxip1	0.537
999	1.13107e-105	0.89376	0.689	0.153	1.67987e-101	3	Sh3bp1	0.536
924	1.45614e-261	1.12366	0.555	0.025	2.16266e-257	3	Ms4a4c	0.53
1001	2.41572e-105	1.17447	0.937	0.408	3.58782e-101	3	Itga4	0.529
938	2.06712e-191	0.961161	0.571	0.048	3.07009e-187	3	Runx3	0.523
1059	3.90801e-81	0.945029	0.866	0.349	5.80418e-77	3	Ankrd44	0.517
922	9.32516e-270	0.971209	0.529	0.019	1.38497e-265	3	Flt3	0.51
931	4.36038e-216	1.17455	0.542	0.034	6.47604e-212	3	H2-Oa	0.508
985	2.23803e-120	0.79222	0.597	0.092	3.32393e-116	3	Tpm4	0.505
956	6.50555e-151	1.11748	0.571	0.068	9.66204e-147	3	H2-DMb2	0.503
969	3.48026e-136	0.961004	0.576	0.074	5.16888e-132	3	Emp3	0.502
977	3.8268e-129	1.29936	0.584	0.083	5.68356e-125	3	Itgal	0.501
1103	1.47124e-70	0.879945	0.882	0.381	2.18508e-66	3	Cytip	0.501
1038	5.1518e-86	0.963494	0.752	0.252	7.65145e-82	3	Gm8730	0.5
1089	1.46642e-74	0.803794	0.769	0.27	2.17793e-70	3	Uba52	0.499
928	1.82398e-247	0.898092	0.521	0.023	2.70898e-243	3	Emb	0.498
948	1.35957e-161	0.741979	0.55	0.054	2.01923e-157	3	Bri3bp	0.496
1046	4.78952e-84	1.01066	0.845	0.353	7.11339e-80	3	Gm9493	0.492
944	3.22407e-166	1.10894	0.538	0.049	4.78839e-162	3	Ltb	0.489
932	2.4498e-214	0.778793	0.517	0.03	3.63844e-210	3	Alcam	0.487
980	8.19339e-127	0.90328	0.563	0.081	1.21688e-122	3	Dpp4	0.482
984	2.62291e-121	1.18562	0.559	0.078	3.89555e-117	3	Tmem176a	0.481
960	3.72719e-146	0.784211	0.534	0.055	5.53562e-142	3	Itgam	0.479
1074	2.36274e-77	0.82505	0.63	0.165	3.50915e-73	3	Slc38a2	0.465
958	8.85605e-147	0.83741	0.513	0.051	1.3153e-142	3	Stap1	0.462
1093	1.35328e-73	0.999601	0.668	0.209	2.00989e-69	3	D930015E06Rik	0.459
1100	9.43589e-72	0.972748	0.672	0.221	1.40142e-67	3	Rogdi	0.451
1084	3.27592e-75	0.626866	0.597	0.147	4.8654e-71	3	Hmha1	0.45
1110	3.80464e-68	0.659872	0.643	0.194	5.65066e-64	3	Gm11808	0.449
941	5.65321e-182	0.708784	0.479	0.031	8.39614e-178	3	Rnase6	0.448
1172	5.74087e-57	0.724286	0.773	0.326	8.52635e-53	3	Fam107b	0.447
1104	4.54563e-69	0.97267	0.903	0.457	6.75117e-65	3	Pim1	0.446
953	3.11664e-153	0.784257	0.487	0.043	4.62883e-149	3	H2-Ob	0.444
1152	7.19762e-60	0.655	0.689	0.245	1.06899e-55	3	Gm6133	0.444
935	7.89049e-204	1.01013	0.466	0.024	1.1719e-199	3	Kit	0.442
1136	7.54812e-62	0.697675	0.655	0.216	1.12105e-57	3	Myo1f	0.439
942	1.26964e-180	0.728662	0.466	0.03	1.88566e-176	3	Itgb7	0.436
1132	2.84791e-64	0.979727	0.744	0.308	4.22971e-60	3	Uvrag	0.436
1009	4.022e-98	1.2087	0.941	0.508	5.97348e-94	3	Gm9843	0.433
1156	1.33343e-59	0.698699	0.685	0.252	1.9804e-55	3	Rpl27-ps3	0.433
1118	3.02789e-66	0.992835	0.681	0.249	4.49702e-62	3	Itgax	0.432
988	4.24456e-118	0.842938	0.496	0.065	6.30401e-114	3	Lyst	0.431
1166	1.72502e-58	0.674533	0.639	0.209	2.56199e-54	3	Ptpre	0.43
1175	1.94994e-56	0.691317	0.714	0.284	2.89605e-52	3	Rpl9-ps6	0.43
1184	1.02116e-54	0.65574	0.668	0.242	1.51663e-50	3	Stk24	0.426
1154	1.23369e-59	0.970256	0.702	0.277	1.83227e-55	3	Gsn	0.425
1178	8.06681e-56	0.618406	0.672	0.248	1.19808e-51	3	Rpl6l	0.424
959	1.99283e-146	1.03344	0.466	0.043	2.95974e-142	3	Ffar2	0.423
1185	1.10945e-54	0.763528	0.87	0.447	1.64775e-50	3	Trps1	0.423
1252	3.47078e-43	0.544784	0.752	0.329	5.1548e-39	3	Foxp1	0.423
939	1.21216e-188	0.746672	0.445	0.024	1.8003e-184	3	Mcemp1	0.421
992	4.27349e-115	0.700639	0.479	0.059	6.34699e-111	3	Add3	0.42
1163	8.881e-59	0.620445	0.601	0.181	1.31901e-54	3	Diaph1	0.42
946	3.57997e-164	0.746773	0.45	0.031	5.31697e-160	3	Lrrk2	0.419
1006	1.90017e-102	0.792129	0.492	0.075	2.82214e-98	3	Ciita	0.417
1177	3.80813e-56	0.713025	0.639	0.222	5.65583e-52	3	B4galnt1	0.417
962	2.3373e-145	0.675654	0.454	0.039	3.47136e-141	3	Adap1	0.415
1072	2.57894e-78	0.652826	0.529	0.114	3.83024e-74	3	St3gal4	0.415
955	7.46322e-152	0.67386	0.45	0.036	1.10844e-147	3	Mbp	0.414
1237	1.8118e-45	0.613007	0.71	0.296	2.69088e-41	3	Myadm	0.414
1061	7.19888e-81	0.732079	0.513	0.1	1.06918e-76	3	Ms4a6b	0.413
1224	1.476e-47	0.661164	0.794	0.381	2.19216e-43	3	Kdm7a	0.413
967	7.67411e-138	0.607352	0.45	0.04	1.13976e-133	3	Gpr132	0.41
1126	4.1348e-65	0.760119	0.563	0.153	6.14101e-61	3	Tbc1d8	0.41
974	2.90945e-132	0.639085	0.454	0.045	4.32111e-128	3	Dna2	0.409
1180	1.35461e-55	0.69672	0.618	0.209	2.01187e-51	3	Zmiz2	0.409
929	5.10909e-230	0.966491	0.416	0.012	7.58802e-226	3	Cd7	0.404
1075	3.76233e-77	1.39593	0.513	0.109	5.58781e-73	3	Vim	0.404
1226	2.78409e-47	0.841808	0.727	0.323	4.13493e-43	3	Man1a	0.404
1091	2.04557e-74	0.952004	0.908	0.505	3.03808e-70	3	Rps27rt	0.403
1041	3.32155e-85	0.66959	0.487	0.085	4.93317e-81	3	Nup210	0.402
1076	6.95596e-77	0.748807	0.508	0.107	1.0331e-72	3	Bcl2a1d	0.401
1228	2.67934e-46	0.563712	0.66	0.26	3.97936e-42	3	Limd1	0.4
1247	2.27212e-44	0.568594	0.739	0.341	3.37455e-40	3	Ppib	0.398
1064	3.73976e-80	0.706744	0.492	0.095	5.55429e-76	3	Tctex1d2	0.397
1260	9.97813e-42	0.589821	0.803	0.407	1.48195e-37	3	Snrpg	0.396
1124	1.53119e-65	0.563291	0.508	0.113	2.27412e-61	3	H2-Q7	0.395
945	1.14858e-165	0.783202	0.42	0.026	1.70587e-161	3	St8sia6	0.394
940	4.53393e-188	0.832295	0.412	0.019	6.73379e-184	3	Klrd1	0.393
1268	3.91035e-40	0.573559	0.794	0.403	5.80766e-36	3	Gmfg	0.391
1181	1.99518e-55	0.668829	0.559	0.169	2.96325e-51	3	Il17ra	0.39
1263	1.40274e-41	0.595357	0.773	0.386	2.08335e-37	3	Gltscr2	0.387
1191	4.49801e-54	0.546015	0.555	0.169	6.68045e-50	3	Gm10036	0.386
1187	3.01161e-54	1.0989	0.71	0.325	4.47284e-50	3	Ifitm2	0.385
1188	3.93259e-54	0.580356	0.534	0.15	5.84069e-50	3	Il2rg	0.384
965	2.33063e-141	0.649027	0.412	0.031	3.46145e-137	3	Slamf7	0.381
1131	2.78958e-64	0.806695	0.508	0.128	4.14309e-60	3	Relb	0.38
1119	3.11523e-66	0.866561	0.874	0.495	4.62674e-62	3	Sub1	0.379
1249	5.28472e-44	0.673349	0.828	0.45	7.84887e-40	3	H2-T23	0.378
975	2.10332e-129	0.747039	0.412	0.036	3.12385e-125	3	Rtn1	0.376
1282	3.96724e-37	0.548268	0.739	0.363	5.89215e-33	3	Cox5b	0.376
1094	2.32838e-73	0.610722	0.466	0.091	3.45811e-69	3	Malt1	0.375
1164	9.77042e-59	0.839801	0.899	0.526	1.4511e-54	3	Akap13	0.373
1222	5.43166e-48	0.536068	0.555	0.184	8.0671e-44	3	Rpl13-ps3	0.371
1246	2.07008e-44	0.662138	0.824	0.453	3.07448e-40	3	Psmb8	0.371
1133	1.93786e-63	0.543324	0.475	0.105	2.8781e-59	3	Ncf4	0.37
1213	2.57415e-50	0.686055	0.55	0.181	3.82312e-46	3	Jak2	0.369
1201	8.18847e-53	0.834164	0.782	0.415	1.21615e-48	3	Limd2	0.367
1018	1.19097e-92	0.599978	0.424	0.058	1.76882e-88	3	4930523C07Rik	0.366
1069	1.12145e-78	1.68998	0.908	0.542	1.66558e-74	3	Ifitm3	0.366
1111	5.21302e-68	0.597675	0.462	0.096	7.74237e-64	3	Cers6	0.366
1169	3.35121e-58	0.648467	0.5	0.134	4.97722e-54	3	Myo1g	0.366
1257	3.6184e-42	0.579208	0.605	0.24	5.37405e-38	3	Prdx6	0.365
951	1.41516e-155	0.545816	0.387	0.023	2.10179e-151	3	Ramp1	0.364
1198	1.44653e-53	1.44235	0.626	0.262	2.14838e-49	3	Ccnd1	0.364
1275	7.82179e-39	0.55872	0.605	0.241	1.16169e-34	3	I830077J02Rik	0.364
981	3.88901e-123	0.601188	0.399	0.036	5.77596e-119	3	Coro2a	0.363
1199	2.0685e-53	0.510302	0.492	0.131	3.07214e-49	3	Vrk1	0.361
1250	1.0883e-43	0.568995	0.584	0.223	1.61634e-39	3	Supt4a	0.361
1190	3.98688e-54	0.52985	0.483	0.124	5.92132e-50	3	Csgalnact2	0.359
1206	6.69309e-52	0.914403	0.874	0.515	9.94058e-48	3	Srgn	0.359
987	8.30517e-119	0.726912	0.391	0.035	1.23348e-114	3	Siglecg	0.356
937	3.9433e-196	0.868291	0.366	0.012	5.8566e-192	3	Ppp1r14a	0.354
930	1.96463e-216	0.68381	0.361	0.008	2.91788e-212	3	Ddr1	0.353
1231	5.83156e-46	0.650966	0.845	0.493	8.66104e-42	3	Eif3h	0.352
1307	2.41677e-33	0.507571	0.664	0.313	3.58938e-29	3	Lims1	0.351
961	4.66359e-146	0.652034	0.37	0.022	6.92636e-142	3	Pglyrp1	0.348
1233	1.0785e-45	0.585482	0.496	0.149	1.60179e-41	3	Fgl2	0.347
1298	3.65558e-34	0.610367	0.681	0.334	5.42927e-30	3	Tet2	0.347
1334	5.05603e-30	0.467812	0.706	0.359	7.50922e-26	3	Use1	0.347
1300	9.20871e-34	0.558681	0.777	0.433	1.36768e-29	3	Snrpe	0.344
1279	6.99294e-38	0.459004	0.517	0.174	1.03859e-33	3	Sulf2	0.343
1292	2.94783e-35	0.454281	0.542	0.199	4.37811e-31	3	Ncf1	0.343
1127	4.26998e-65	0.779668	0.941	0.601	6.34178e-61	3	Atp5e	0.34
1272	1.42988e-39	0.513555	0.525	0.185	2.12366e-35	3	Ccnd3	0.34
1338	9.80013e-30	0.467644	0.744	0.404	1.45552e-25	3	Snrpf	0.34
1341	1.43792e-29	0.506147	0.647	0.307	2.1356e-25	3	Jarid2	0.34
963	5.66468e-142	0.668116	0.361	0.022	8.41318e-138	3	Kmo	0.339
1105	9.39995e-69	0.924241	0.912	0.574	1.39608e-64	3	Rpl15	0.338
1221	5.39373e-48	0.708988	0.866	0.528	8.01076e-44	3	Spi1	0.338
1264	3.39854e-41	0.607491	0.508	0.172	5.04751e-37	3	Itpr1	0.336
1302	1.54588e-33	0.575949	0.601	0.267	2.29594e-29	3	Fbrsl1	0.334
1004	3.96486e-104	1.1184	0.37	0.037	5.88861e-100	3	Ccl5	0.333
1325	6.03612e-31	0.49913	0.601	0.269	8.96484e-27	3	Slc38a1	0.332
1270	1.06068e-39	0.646137	0.513	0.182	1.57533e-35	3	Samsn1	0.331
1301	1.48751e-33	0.480354	0.555	0.224	2.20925e-29	3	Snx20	0.331
1376	2.00223e-26	0.450478	0.765	0.434	2.97371e-22	3	Mrpl52	0.331
1028	3.29952e-88	0.682115	0.374	0.044	4.90044e-84	3	Cx3cr1	0.33
1342	1.52599e-29	0.448921	0.601	0.271	2.2664e-25	3	Slk	0.33
989	9.0143e-117	1.11802	0.357	0.029	1.3388e-112	3	Ccr2	0.328
1276	9.99056e-39	0.463917	0.496	0.169	1.4838e-34	3	Rpl10-ps3	0.327
1321	4.36238e-31	0.665624	0.613	0.286	6.479e-27	3	Jun	0.327
1371	6.02494e-27	0.361441	0.815	0.488	8.94823e-23	3	Hmgb2	0.327
1317	2.66808e-31	0.630711	0.828	0.502	3.96263e-27	3	Adgre5	0.326
1324	5.73749e-31	0.483256	0.622	0.296	8.52132e-27	3	Rps26-ps1	0.326
1290	2.30029e-35	0.587256	0.777	0.452	3.41639e-31	3	Eif3k	0.325
1343	1.56322e-29	0.467488	0.824	0.499	2.32169e-25	3	Ubl5	0.325
1348	5.38883e-29	0.504941	0.723	0.399	8.00349e-25	3	Ikbkb	0.324
996	1.05619e-109	0.527833	0.353	0.031	1.56865e-105	3	Fam134b	0.322
1305	2.23466e-33	0.603874	0.664	0.342	3.31892e-29	3	Mrpl33	0.322
983	9.24228e-123	0.514936	0.345	0.024	1.37266e-118	3	Ap1s3	0.321
1332	1.99565e-30	0.473176	0.538	0.217	2.96393e-26	3	Zfp516	0.321
1350	8.19053e-29	0.499357	0.735	0.414	1.21646e-24	3	Psmb9	0.321
1277	2.05493e-38	0.708321	0.857	0.537	3.05198e-34	3	Syngr2	0.32
1281	1.83298e-37	0.580139	0.887	0.567	2.72235e-33	3	Myh9	0.32
1318	2.73856e-31	0.54711	0.731	0.412	4.06731e-27	3	Shisa5	0.319
976	2.31074e-129	0.498767	0.34	0.022	3.43191e-125	3	Rasgrp4	0.318
1005	8.63683e-104	1.54603	0.958	0.64	1.28274e-99	3	Tmsb10	0.318
1223	7.36665e-48	1.20145	0.79	0.473	1.0941e-43	3	Mdh2	0.317
995	8.76732e-110	0.517496	0.345	0.029	1.30212e-105	3	Mefv	0.316
990	1.35188e-116	0.812151	0.34	0.025	2.00782e-112	3	Dtx1	0.315
1030	1.46846e-87	1.09056	0.962	0.648	2.18095e-83	3	Sh3bgrl3	0.314
1339	1.03998e-29	0.491589	0.563	0.249	1.54458e-25	3	Plekha1	0.314
1362	1.07672e-27	0.430482	0.622	0.308	1.59915e-23	3	Sri	0.314
1158	1.95052e-59	0.403389	0.382	0.07	2.89691e-55	3	Plxnd1	0.312
1413	1.0113e-23	0.396517	0.773	0.461	1.50199e-19	3	Psmb1	0.312
1398	2.64918e-25	0.45287	0.639	0.328	3.93457e-21	3	Asap1	0.311
1439	8.26057e-22	0.389355	0.752	0.441	1.22686e-17	3	Ndufa13	0.311
1387	6.34255e-26	0.439628	0.576	0.266	9.41996e-22	3	Sgk3	0.31
1395	1.88157e-25	0.528574	0.697	0.387	2.7945e-21	3	Ier5	0.31
1309	8.23814e-33	0.712248	0.786	0.477	1.22353e-28	3	Ms4a6c	0.309
1366	1.97914e-27	0.369791	0.534	0.225	2.93942e-23	3	Ppdpf	0.309
1157	1.63563e-59	0.592049	0.382	0.075	2.42924e-55	3	Sirpb1c	0.307
1209	5.51965e-51	0.759131	0.899	0.592	8.19778e-47	3	Arhgdib	0.307
1390	1.00075e-25	0.413112	0.588	0.281	1.48631e-21	3	Evi2a	0.307
1108	1.87136e-68	0.426689	0.361	0.055	2.77935e-64	3	Myo5a	0.306
1251	3.42527e-43	0.78896	0.819	0.514	5.08722e-39	3	H2-DMa	0.305
1315	1.48917e-31	0.52193	0.836	0.531	2.21171e-27	3	Ptpn18	0.305
1400	4.05099e-25	0.462385	0.752	0.447	6.01653e-21	3	Hnrnpa1	0.305
1399	2.65422e-25	0.392922	0.567	0.263	3.94205e-21	3	Nol7	0.304
1288	1.3984e-35	0.424381	0.454	0.151	2.07691e-31	3	Ppp1r12a	0.303
1310	2.87055e-32	0.403655	0.462	0.159	4.26334e-28	3	Rassf2	0.303
1396	1.90636e-25	0.354138	0.55	0.247	2.83133e-21	3	Anapc13	0.303
954	5.69653e-153	0.535459	0.315	0.013	8.46048e-149	3	Pvrl1	0.302
1208	3.15678e-51	0.769633	0.849	0.547	4.68844e-47	3	Rpl23a-ps3	0.302
1294	6.73988e-35	2.10213	0.571	0.269	1.00101e-30	3	Lyz2	0.302
1159	3.67103e-59	0.925831	0.933	0.632	5.45222e-55	3	Ifi30	0.301
1329	1.19259e-30	0.559132	0.782	0.481	1.77123e-26	3	Ankrd11	0.301
1189	3.9511e-54	0.573652	0.378	0.078	5.86817e-50	3	Nedd4	0.3
1234	1.1109e-45	0.526798	0.399	0.099	1.64991e-41	3	Klf4	0.3
1364	1.57523e-27	0.376252	0.521	0.221	2.33953e-23	3	Pet100	0.3
1379	3.09502e-26	0.477132	0.668	0.368	4.59672e-22	3	5031439G07Rik	0.3
1161	7.13886e-59	0.482649	0.366	0.067	1.06026e-54	3	Ptpro	0.299
1359	7.59021e-28	0.463138	0.513	0.214	1.1273e-23	3	Ap1s2	0.299
1242	5.53304e-45	0.769843	0.887	0.589	8.21768e-41	3	Nfkb1	0.298
1278	2.81524e-38	0.490693	0.429	0.132	4.18119e-34	3	Sirpb1b	0.297
1360	9.02829e-28	0.535407	0.752	0.457	1.34088e-23	3	Ndufa6	0.295
936	1.08598e-197	0.547821	0.298	0.004	1.61289e-193	3	Mmp12	0.294
1258	7.52761e-42	0.666787	0.903	0.609	1.118e-37	3	H2afy	0.294
1322	4.87356e-31	0.54546	0.471	0.177	7.23821e-27	3	Fchsd2	0.294
1354	3.62645e-28	0.425948	0.487	0.193	5.38601e-24	3	Ier2	0.294
1312	6.28892e-32	0.556508	0.487	0.194	9.3403e-28	3	Avpi1	0.293
1409	4.37858e-24	0.498095	0.693	0.4	6.50307e-20	3	Baz1a	0.293
1466	5.98118e-20	0.355591	0.714	0.421	8.88326e-16	3	Hn1	0.293
968	3.65718e-137	0.616621	0.307	0.015	5.43164e-133	3	H2-Eb2	0.292
1088	1.45234e-74	0.766325	0.336	0.044	2.15702e-70	3	Ccl9	0.292
1378	2.76403e-26	0.456334	0.828	0.536	4.10513e-22	3	Rac2	0.292
1013	1.64588e-96	0.392903	0.319	0.028	2.44446e-92	3	Eps8	0.291
1098	4.48367e-72	0.472762	0.336	0.045	6.65915e-68	3	44080	0.291
1403	1.32576e-24	0.455066	0.815	0.524	1.96902e-20	3	Gm10073	0.291
1443	1.55451e-21	0.446401	0.639	0.348	2.30876e-17	3	Mapkapk2	0.291
1377	2.23737e-26	0.408803	0.525	0.235	3.32294e-22	3	Rab8a	0.29
1176	3.40999e-56	0.776796	0.895	0.606	5.06452e-52	3	Rpl35	0.289
1375	1.59132e-26	0.409236	0.496	0.207	2.36343e-22	3	Plcg2	0.289
1144	9.12912e-61	0.805933	0.924	0.636	1.35586e-56	3	Rpl29	0.288
1517	8.85184e-17	0.273997	0.66	0.372	1.31468e-12	3	Lasp1	0.288
957	9.24129e-148	1.06749	0.298	0.011	1.37252e-143	3	Cd209a	0.287
1402	7.83135e-25	0.494401	0.685	0.398	1.16311e-20	3	Pkm	0.287
1483	1.99509e-18	0.324792	0.647	0.36	2.96311e-14	3	Taok3	0.287
1351	1.16368e-28	0.659223	0.55	0.264	1.7283e-24	3	Anxa2	0.286
1421	2.95774e-23	0.419655	0.567	0.281	4.39284e-19	3	Atf6	0.286
1220	4.96587e-48	0.491803	0.366	0.081	7.37532e-44	3	Arl5c	0.285
1435	4.92381e-22	0.427169	0.765	0.48	7.31285e-18	3	Myl12a	0.285
1470	1.78296e-19	0.406759	0.689	0.404	2.64805e-15	3	Csf2ra	0.285
1027	6.11139e-89	0.442212	0.315	0.031	9.07664e-85	3	Tes	0.284
1478	1.04537e-18	0.320673	0.634	0.35	1.55259e-14	3	Mknk2	0.284
1253	4.12017e-43	0.556936	0.382	0.099	6.11928e-39	3	Havcr2	0.283
1314	1.42054e-31	0.374064	0.424	0.141	2.10979e-27	3	Bloc1s2	0.283
1056	4.90242e-82	0.372054	0.315	0.033	7.28108e-78	3	Tnfrsf13b	0.282
1419	2.60937e-23	0.40538	0.555	0.273	3.87543e-19	3	Calm3	0.282
1434	4.52837e-22	0.430978	0.756	0.474	6.72554e-18	3	Atp5c1	0.282
997	1.27057e-107	1.40127	0.983	0.702	1.88705e-103	3	Cd52	0.281
1489	2.92595e-18	0.390001	0.71	0.429	4.34561e-14	3	Ppp2r5a	0.281
1138	1.13903e-61	0.647306	0.332	0.052	1.69169e-57	3	S100a10	0.28
1179	1.14012e-55	0.56375	0.345	0.065	1.69331e-51	3	Rgs12	0.28
1219	8.7579e-49	0.47154	0.357	0.077	1.30072e-44	3	Mthfd2	0.28
1384	5.11833e-26	0.484603	0.483	0.203	7.60174e-22	3	Cd9	0.28
1428	9.05429e-23	0.427539	0.723	0.443	1.34474e-18	3	Arhgap15	0.28
1448	7.12349e-21	0.451229	0.584	0.304	1.05798e-16	3	Cd244	0.28
1120	3.13579e-66	0.699073	0.328	0.05	4.65727e-62	3	Emilin2	0.278
1335	5.45303e-30	0.509697	0.866	0.588	8.09885e-26	3	Sec61b	0.278
1347	4.78362e-29	0.447251	0.42	0.143	7.10463e-25	3	Klf2	0.277
1207	1.64806e-51	0.524864	0.345	0.069	2.4477e-47	3	Smad7	0.276
1476	6.61458e-19	0.368775	0.58	0.305	9.82398e-15	3	Plekhm3	0.275
1463	3.50519e-20	0.393165	0.529	0.255	5.20591e-16	3	Gm26740	0.274
1464	4.3904e-20	0.56389	0.651	0.377	6.52062e-16	3	Fos	0.274
1481	1.77012e-18	0.360241	0.626	0.352	2.62898e-14	3	Cdc42se1	0.274
1067	5.44606e-79	0.369117	0.307	0.034	8.08849e-75	3	Pstpip1	0.273
1501	1.31046e-17	0.290191	0.571	0.298	1.9463e-13	3	Tacc1	0.273
964	7.00404e-142	0.485218	0.282	0.01	1.04024e-137	3	Adgrg5	0.272
1274	5.13033e-39	0.345596	0.366	0.094	7.61957e-35	3	Fam69a	0.272
1232	7.71835e-46	0.468056	0.349	0.078	1.14633e-41	3	Phf11b	0.271
1273	4.00395e-39	0.561781	0.908	0.637	5.94666e-35	3	Cox6c	0.271
1352	1.20934e-28	0.587093	0.79	0.519	1.79611e-24	3	Psma7	0.271
1000	1.37712e-105	0.501095	0.29	0.02	2.0453e-101	3	Lrrc16a	0.27
1373	9.89901e-27	0.389814	0.424	0.154	1.4702e-22	3	Map4k4	0.27
1380	4.44255e-26	0.478305	0.832	0.562	6.59808e-22	3	Tomm7	0.27
1123	1.29566e-65	0.366798	0.311	0.042	1.92432e-61	3	Lat2	0.269
1542	1.23312e-15	0.301278	0.697	0.428	1.83143e-11	3	Atp5j	0.269
1197	9.36519e-54	0.524561	0.328	0.06	1.39092e-49	3	Anpep	0.268
1491	3.66824e-18	0.390203	0.714	0.446	5.44807e-14	3	Stat3	0.268
998	1.77042e-106	0.406647	0.286	0.019	2.62942e-102	3	Runx2	0.267
1065	7.28173e-80	0.42823	0.298	0.032	1.08148e-75	3	Acot7	0.266
1147	1.38355e-60	0.782116	0.933	0.667	2.05485e-56	3	Arpc1b	0.266
978	4.32966e-129	0.484271	0.277	0.012	6.43041e-125	3	Ube2e2	0.265
1216	8.52109e-50	0.676003	0.908	0.643	1.26555e-45	3	Eif3f	0.265
1467	6.08668e-20	0.345777	0.55	0.285	9.03993e-16	3	Trmt112	0.265
1414	1.43131e-23	0.486781	0.807	0.543	2.12579e-19	3	Pfn1	0.264
947	2.01305e-163	0.471159	0.269	0.006	2.98978e-159	3	Bex6	0.263
1256	1.1216e-42	0.426684	0.34	0.077	1.6658e-38	3	Gm5547	0.263
1471	2.06524e-19	0.412784	0.811	0.548	3.06729e-15	3	AY036118	0.263
1504	1.76939e-17	0.317054	0.555	0.292	2.6279e-13	3	Timm10b	0.263
1092	1.13259e-73	0.963247	0.954	0.692	1.68212e-69	3	Rpl4	0.262
1344	1.7178e-29	0.49791	0.866	0.604	2.55127e-25	3	Atp5h	0.262
1433	2.37413e-22	0.686479	0.609	0.347	3.52605e-18	3	Prdx5	0.262
1450	8.79547e-21	0.420147	0.727	0.465	1.3063e-16	3	Tceb2	0.262
1510	5.76046e-17	0.344542	0.55	0.288	8.55543e-13	3	Cdc5l	0.262
1271	1.41928e-39	0.611288	0.353	0.092	2.10791e-35	3	Polr2l	0.261
1391	1.07573e-25	0.451344	0.811	0.55	1.59768e-21	3	Eif3e	0.261
1492	4.24777e-18	0.346707	0.571	0.31	6.3088e-14	3	Ndufa1	0.261
1095	8.51802e-73	0.364818	0.294	0.034	1.2651e-68	3	Map4k1	0.26
1526	2.30004e-16	0.328473	0.693	0.433	3.41602e-12	3	Dbnl	0.26
1405	2.53005e-24	0.423534	0.445	0.186	3.75763e-20	3	Adcy7	0.259
1406	2.68462e-24	0.942545	0.534	0.275	3.98719e-20	3	Msrb1	0.259
1407	2.69114e-24	0.374628	0.445	0.186	3.99689e-20	3	Csnk1g3	0.259
1255	4.92262e-43	0.586348	0.916	0.658	7.31107e-39	3	Pfdn5	0.258
1295	1.18367e-34	0.359023	0.357	0.099	1.75799e-30	3	Mob3a	0.258
1484	2.00974e-18	0.418436	0.723	0.465	2.98487e-14	3	Sla	0.258
1516	8.41547e-17	0.35303	0.563	0.305	1.24987e-12	3	Arhgef6	0.258
1520	1.15791e-16	0.399138	0.786	0.529	1.71972e-12	3	Tra2a	0.257
972	3.29237e-135	0.451337	0.265	0.009	4.88983e-131	3	Gm9733	0.256
1462	2.33168e-20	0.426788	0.521	0.265	3.46302e-16	3	Bach1	0.256
1479	1.08277e-18	0.312922	0.5	0.244	1.60813e-14	3	Fes	0.256
1086	6.28953e-75	0.656967	0.286	0.031	9.3412e-71	3	Eno3	0.255
1495	4.87293e-18	0.343235	0.828	0.573	7.23727e-14	3	Tma7	0.255
1225	2.34686e-47	0.989726	0.319	0.065	3.48555e-43	3	Ahnak	0.254
1367	2.06996e-27	0.347465	0.382	0.128	3.0743e-23	3	Tmem50b	0.254
1474	4.37462e-19	0.344962	0.479	0.225	6.49719e-15	3	Nrd1	0.254
1527	2.34037e-16	0.319461	0.647	0.393	3.47592e-12	3	Atp5d	0.254
1538	9.65941e-16	0.347862	0.702	0.448	1.43462e-11	3	Pan3	0.254
986	2.28249e-119	0.414533	0.265	0.012	3.38995e-115	3	Gm15987	0.253
1381	4.53263e-26	0.702815	0.647	0.394	6.73186e-22	3	Wdfy4	0.253
1404	1.69304e-24	0.387511	0.42	0.168	2.5145e-20	3	Coro1c	0.252
1511	6.37627e-17	0.358332	0.622	0.37	9.47004e-13	3	Cox7b	0.252
1416	1.85284e-23	0.620242	0.651	0.4	2.75183e-19	3	Anxa6	0.251
1429	1.25452e-22	0.418192	0.84	0.589	1.86322e-18	3	2010107E04Rik	0.251
1539	1.14957e-15	0.305207	0.584	0.333	1.70735e-11	3	Arl6ip5	0.251
1605	3.63644e-13	0.315171	0.66	0.409	5.40083e-09	3	Spag9	0.251
1150	2.06239e-60	0.419886	0.29	0.04	3.06306e-56	3	Adam19	0.25
1477	9.57271e-19	0.273407	0.466	0.216	1.42174e-14	3	Exosc5	0.25
1202	8.57904e-53	0.840135	0.937	0.688	1.27416e-48	3	Dock10	0.249
1284	2.00574e-36	0.428178	0.336	0.087	2.97892e-32	3	BC028528	0.249
1432	2.13534e-22	0.389362	0.445	0.196	3.17141e-18	3	Srebf2	0.249
1586	1.33862e-13	0.287218	0.765	0.516	1.98812e-09	3	Cox7a2	0.249
1186	1.11649e-54	0.357881	0.294	0.046	1.65821e-50	3	Gm14548	0.248
1436	5.79181e-22	0.525134	0.454	0.206	8.602e-18	3	Haus8	0.248
1440	1.05117e-21	0.340151	0.412	0.164	1.56119e-17	3	Dgkd	0.248
1469	1.77851e-19	0.310032	0.454	0.206	2.64144e-15	3	Atxn7l1	0.248
1522	1.28369e-16	0.264083	0.504	0.256	1.90654e-12	3	Ndufa11	0.248
1458	1.58861e-20	0.378152	0.466	0.219	2.35941e-16	3	Prelid1	0.247
1003	1.29463e-104	0.415246	0.261	0.015	1.92278e-100	3	Amica1	0.246
1142	4.85112e-61	0.466961	0.286	0.04	7.20489e-57	3	Flnb	0.246
1465	5.04533e-20	0.352243	0.45	0.204	7.49333e-16	3	Tle3	0.246
1480	1.57724e-18	0.365644	0.521	0.275	2.34251e-14	3	Gabarapl2	0.246
1548	2.74795e-15	0.321586	0.559	0.313	4.08125e-11	3	Dapp1	0.246
1453	1.12141e-20	0.409903	0.731	0.486	1.66551e-16	3	Gpi1	0.245
1566	1.66285e-14	0.301957	0.576	0.331	2.46966e-10	3	Pgls	0.245
1459	1.85849e-20	0.604752	0.584	0.34	2.76023e-16	3	Bcl2a1b	0.244
1549	3.5084e-15	0.379827	0.664	0.421	5.21068e-11	3	Birc6	0.243
1585	1.16082e-13	0.269696	0.63	0.387	1.72405e-09	3	Usmg5	0.243
1349	6.65561e-29	0.322496	0.349	0.107	9.88492e-25	3	Bcl3	0.242
1524	1.77144e-16	0.34869	0.756	0.514	2.63095e-12	3	Hspe1	0.242
1608	6.36676e-13	0.262585	0.626	0.384	9.45592e-09	3	H13	0.242
1068	6.59711e-79	0.395689	0.265	0.024	9.79803e-75	3	Mfsd6	0.241
1612	8.59422e-13	0.276176	0.664	0.423	1.27641e-08	3	Irf5	0.241
1503	1.74212e-17	0.485939	0.693	0.453	2.58739e-13	3	Jmjd1c	0.24
1530	2.96211e-16	0.336042	0.58	0.34	4.39933e-12	3	Plekho1	0.24
1599	2.70516e-13	0.313745	0.647	0.407	4.0177e-09	3	Uqcrb	0.24
1486	2.70325e-18	0.326403	0.462	0.223	4.01487e-14	3	Elmo2	0.239
1554	5.32111e-15	0.352911	0.697	0.458	7.90291e-11	3	Smchd1	0.239
1591	1.85917e-13	0.293516	0.681	0.442	2.76123e-09	3	Ost4	0.239
1563	1.47302e-14	0.315511	0.643	0.405	2.18773e-10	3	Smdt1	0.238
1174	1.2129e-56	0.415993	0.277	0.04	1.8014e-52	3	Agpat4	0.237
1427	6.69288e-23	0.395185	0.387	0.15	9.94026e-19	3	Rras2	0.237
1441	1.07558e-21	0.390666	0.399	0.162	1.59745e-17	3	Satb1	0.237
1496	5.75553e-18	0.298853	0.45	0.213	8.54812e-14	3	Pik3cg	0.237
1582	7.53812e-14	0.288958	0.613	0.376	1.11956e-09	3	Clint1	0.237
1331	1.79647e-30	0.539459	0.87	0.634	2.66812e-26	3	Nsa2	0.236
1571	2.45462e-14	0.313275	0.697	0.461	3.6456e-10	3	Uqcrq	0.236
1455	1.47295e-20	0.380503	0.819	0.584	2.18763e-16	3	Ppp1ca	0.235
1532	3.27256e-16	0.302628	0.475	0.24	4.86041e-12	3	Rala	0.235
1537	7.60642e-16	0.445434	0.597	0.362	1.1297e-11	3	Gfpt1	0.235
1541	1.19036e-15	0.526561	0.525	0.29	1.76793e-11	3	Nfat5	0.235
1574	4.0178e-14	0.380214	0.706	0.471	5.96723e-10	3	Rel	0.235
1229	3.2025e-46	0.472653	0.286	0.052	4.75636e-42	3	Cyp4f18	0.234
1507	2.52431e-17	0.259457	0.441	0.207	3.7491e-13	3	Lsm5	0.234
1534	3.80111e-16	0.363936	0.542	0.308	5.64541e-12	3	Cycs	0.234
1577	5.0928e-14	0.308489	0.592	0.358	7.56382e-10	3	Safb2	0.234
1424	4.40792e-23	0.632194	0.395	0.162	6.54665e-19	3	Etv3	0.233
1431	1.90591e-22	0.459453	0.815	0.582	2.83066e-18	3	Psme1	0.233
1444	1.65966e-21	0.440134	0.803	0.57	2.46493e-17	3	Fam105a	0.233
1553	4.94652e-15	0.362636	0.622	0.389	7.34657e-11	3	Tmpo	0.233
1576	4.60248e-14	0.371072	0.58	0.347	6.8356e-10	3	Kmt2c	0.233
1589	1.55528e-13	0.286672	0.651	0.418	2.30991e-09	3	Whsc1l1	0.233
1151	2.83428e-60	0.287939	0.265	0.033	4.20947e-56	3	Anxa1	0.232
1385	5.28914e-26	0.472753	0.861	0.629	7.85544e-22	3	Eef1g	0.232
1412	8.39801e-24	0.422595	0.832	0.6	1.24727e-19	3	Sec61g	0.232
1497	6.12286e-18	0.317452	0.441	0.209	9.09368e-14	3	Map2k1	0.232
1205	4.31623e-52	0.354091	0.273	0.042	6.41046e-48	3	Ank	0.231
1388	7.26596e-26	0.482545	0.882	0.651	1.07914e-21	3	Ctsh	0.231
1411	7.35807e-24	0.512976	0.84	0.609	1.09282e-19	3	Gapdh	0.231
1565	1.57842e-14	0.346611	0.571	0.34	2.34426e-10	3	Edf1	0.231
1581	6.90264e-14	0.260552	0.571	0.34	1.02518e-09	3	Sec11c	0.231
1602	2.96975e-13	0.273168	0.563	0.332	4.41067e-09	3	Psma4	0.231
1641	1.11682e-11	0.258635	0.601	0.37	1.65871e-07	3	Tap1	0.231
1122	7.21223e-66	0.788729	0.95	0.72	1.07116e-61	3	Wdr89	0.23
1401	7.27415e-25	0.323491	0.349	0.119	1.08036e-20	3	Nfkb2	0.23
1472	2.67061e-19	0.384032	0.794	0.564	3.96639e-15	3	Pitpna	0.23
1499	6.46827e-18	0.259921	0.408	0.178	9.60667e-14	3	Lta4h	0.23
1558	1.08393e-14	0.404109	0.723	0.493	1.60985e-10	3	Peli1	0.23
1607	4.97205e-13	0.270038	0.567	0.337	7.38449e-09	3	Ogfrl1	0.23
1114	2.54448e-67	0.319999	0.256	0.027	3.77906e-63	3	Gramd4	0.229
1382	4.89514e-26	1.24494	0.55	0.321	7.27026e-22	3	Tbc1d4	0.229
1502	1.37122e-17	0.379206	0.416	0.187	2.03653e-13	3	Hspa1b	0.229
1536	6.57333e-16	0.353668	0.744	0.515	9.76271e-12	3	Dynll1	0.229
1546	1.84873e-15	0.276628	0.471	0.242	2.74574e-11	3	2410015M20Rik	0.229
1550	3.5193e-15	0.328663	0.521	0.292	5.22686e-11	3	Ranbp1	0.229
1555	6.82933e-15	0.315809	0.508	0.279	1.01429e-10	3	Cyb5r4	0.229
1583	9.66543e-14	0.315116	0.605	0.376	1.43551e-09	3	D8Ertd738e	0.229
1601	2.93362e-13	0.293275	0.63	0.401	4.35701e-09	3	Arhgap9	0.229
1615	1.19221e-12	0.300216	0.664	0.435	1.77067e-08	3	Git2	0.229
1285	2.53343e-36	0.584529	0.937	0.709	3.76265e-32	3	Shfm1	0.228
1356	4.06305e-28	0.536543	0.819	0.591	6.03444e-24	3	Mtpn	0.228
1357	5.81141e-28	0.319864	0.328	0.1	8.63111e-24	3	Rpl36-ps3	0.228
1457	1.54048e-20	0.517813	0.803	0.575	2.28792e-16	3	Prkcd	0.228
1561	1.13472e-14	0.298873	0.5	0.272	1.68528e-10	3	Mark2	0.228
1603	2.98297e-13	0.293375	0.525	0.297	4.43031e-09	3	Arl4c	0.228
1418	2.39443e-23	0.308718	0.353	0.126	3.55621e-19	3	Vars	0.227
1493	4.42243e-18	0.385241	0.84	0.613	6.56819e-14	3	Skap2	0.227
1494	4.62189e-18	0.509143	0.424	0.197	6.86442e-14	3	Pmaip1	0.227
1045	2.88535e-84	0.341302	0.244	0.018	4.28532e-80	3	Susd3	0.226
1267	3.14952e-40	0.444919	0.286	0.06	4.67767e-36	3	Lrba	0.226
1328	1.08111e-30	0.288482	0.311	0.085	1.60566e-26	3	Rps18-ps3	0.226
1531	3.06196e-16	0.369873	0.5	0.274	4.54762e-12	3	Csf2rb	0.226
1552	3.84652e-15	0.291538	0.475	0.249	5.71285e-11	3	Dnajc2	0.226
1182	4.4403e-55	0.375892	0.261	0.036	6.59474e-51	3	Zbtb46	0.225
1386	6.33183e-26	0.35092	0.332	0.107	9.40403e-22	3	1600010M07Rik	0.225
1587	1.47509e-13	0.273262	0.513	0.288	2.19081e-09	3	Cs	0.225
1595	2.43112e-13	0.306683	0.735	0.51	3.6107e-09	3	Nedd8	0.225
1618	2.24189e-12	0.349631	0.769	0.544	3.32965e-08	3	Phip	0.225
1353	1.87947e-28	0.333802	0.315	0.091	2.7914e-24	3	Cdc14a	0.224
1572	2.95573e-14	0.260288	0.471	0.247	4.38986e-10	3	Mrpl30	0.224
1620	2.40511e-12	0.300104	0.655	0.431	3.57207e-08	3	Ndufa7	0.224
1623	2.87549e-12	0.300923	0.63	0.406	4.27068e-08	3	Arid4a	0.224
1639	8.68002e-12	0.290059	0.605	0.381	1.28916e-07	3	Ddi2	0.224
1460	1.88808e-20	0.415306	0.819	0.596	2.80417e-16	3	Clic1	0.223
1482	1.78559e-18	0.311684	0.399	0.176	2.65196e-14	3	Sap18	0.223
1616	1.97655e-12	0.290176	0.559	0.336	2.93557e-08	3	Ndufb9	0.223
1622	2.84672e-12	0.330223	0.651	0.428	4.22795e-08	3	Ccdc12	0.223
1651	1.84189e-11	0.257138	0.588	0.365	2.73558e-07	3	Ankrd13a	0.223
1604	3.2368e-13	0.257683	0.487	0.265	4.8073e-09	3	Ppfia4	0.222
1614	1.08401e-12	0.266561	0.542	0.32	1.60997e-08	3	Degs1	0.222
1619	2.38826e-12	0.328019	0.634	0.412	3.54705e-08	3	Cdk14	0.222
1454	1.2151e-20	0.392756	0.84	0.619	1.80466e-16	3	Cox6b1	0.221
1588	1.52571e-13	0.31917	0.697	0.476	2.26599e-09	3	Tmem131	0.221
1107	1.72488e-68	0.334979	0.244	0.024	2.56179e-64	3	Atp8b4	0.22
1515	7.66486e-17	0.319667	0.416	0.196	1.13838e-12	3	Eno1	0.22
1543	1.24883e-15	0.370189	0.819	0.599	1.85476e-11	3	Hint1	0.22
1632	5.61752e-12	0.251139	0.555	0.335	8.34314e-08	3	Psmd8	0.22
1085	3.87874e-75	0.318562	0.239	0.02	5.7607e-71	3	Kynu	0.219
1316	1.77675e-31	0.302195	0.294	0.075	2.63882e-27	3	Sirpb1a	0.219
1345	1.81125e-29	0.371928	0.303	0.084	2.69007e-25	3	Sgms1	0.219
1596	2.49273e-13	0.3232	0.517	0.298	3.7022e-09	3	Med13l	0.219
1656	3.20691e-11	0.270055	0.634	0.415	4.7629e-07	3	Iscu	0.219
1210	6.74097e-51	0.334426	0.256	0.038	1.00117e-46	3	Prkd3	0.218
1633	5.62518e-12	0.265597	0.58	0.362	8.35452e-08	3	Psmb3	0.218
1109	3.41218e-68	0.829618	0.962	0.745	5.06777e-64	3	Rpl10a	0.217
1297	2.86063e-34	0.48006	0.282	0.065	4.24861e-30	3	Dusp16	0.217
1447	4.41493e-21	0.370902	0.941	0.724	6.55705e-17	3	Rap1a	0.217
1512	6.96675e-17	0.446698	0.647	0.43	1.0347e-12	3	Ncf2	0.217
1514	7.62555e-17	0.490329	0.756	0.539	1.13255e-12	3	Nadk	0.217
1547	2.51602e-15	0.345126	0.752	0.535	3.7368e-11	3	Atp5j2	0.217
1036	1.26102e-86	1.52216	0.231	0.015	1.87287e-82	3	Fn1	0.216
1392	1.0854e-25	0.716751	0.773	0.557	1.61203e-21	3	Elmo1	0.216
1426	4.8305e-23	0.30568	0.328	0.112	7.17425e-19	3	Abca7	0.216
1449	7.51097e-21	0.403064	0.878	0.662	1.11553e-16	3	Hsp90aa1	0.216
1649	1.74978e-11	0.356488	0.609	0.394	2.59877e-07	3	St8sia4	0.215
1665	7.78081e-11	0.259128	0.63	0.415	1.15561e-06	3	Brd4	0.215
1500	9.82768e-18	0.522836	0.387	0.173	1.45961e-13	3	Chka	0.214
1570	2.31871e-14	0.290397	0.437	0.223	3.44375e-10	3	Batf3	0.214
1452	1.00537e-20	0.274002	0.336	0.123	1.49318e-16	3	Pik3r5	0.213
1509	4.57763e-17	0.303933	0.378	0.165	6.79869e-13	3	44085	0.213
1533	3.33285e-16	0.270456	0.382	0.169	4.94994e-12	3	Calhm2	0.213
1610	8.0773e-13	0.285335	0.517	0.304	1.19964e-08	3	Twf2	0.213
1635	6.16536e-12	0.266084	0.517	0.304	9.1568e-08	3	Fam96a	0.213
1675	2.18421e-10	0.279648	0.643	0.43	3.24399e-06	3	Myo9b	0.213
1057	1.66905e-81	1.08792	0.971	0.759	2.47887e-77	3	Gm2a	0.212
1557	1.07143e-14	0.275936	0.437	0.225	1.59129e-10	3	Psmb7	0.212
1592	2.00374e-13	0.273528	0.454	0.242	2.97596e-09	3	Rps6ka1	0.212
1600	2.8163e-13	0.307286	0.811	0.599	4.18277e-09	3	Sumo2	0.212
1203	2.21927e-52	0.516509	0.244	0.033	3.29606e-48	3	Spn	0.211
1573	3.1697e-14	0.331122	0.517	0.306	4.70765e-10	3	Mpc1	0.211
1594	2.41087e-13	0.295558	0.534	0.323	3.58063e-09	3	Ipo7	0.211
1631	5.07373e-12	0.267478	0.605	0.394	7.5355e-08	3	Ndufb3	0.211
1077	7.38615e-77	0.36472	0.227	0.017	1.09699e-72	3	Myo1b	0.21
1485	2.33774e-18	0.324319	0.361	0.151	3.472e-14	3	Ubac2	0.21
1654	2.9201e-11	0.298733	0.563	0.353	4.33694e-07	3	R3hdm1	0.21
979	5.74303e-129	0.362951	0.214	0.005	8.52954e-125	3	St8sia1	0.209
1636	6.65211e-12	0.333134	0.782	0.573	9.87971e-08	3	Psme2	0.209
991	5.2727e-116	0.875507	0.214	0.006	7.83102e-112	3	Ace	0.208
1160	7.05605e-59	0.377169	0.235	0.027	1.04796e-54	3	Spint2	0.208
1291	2.46668e-35	0.402215	0.265	0.057	3.66351e-31	3	Icosl	0.208
1475	4.4047e-19	0.287464	0.336	0.128	6.54187e-15	3	Slamf8	0.208
1648	1.70557e-11	0.2721	0.521	0.313	2.53311e-07	3	Eif3i	0.208
1680	4.64762e-10	0.270034	0.571	0.363	6.90265e-06	3	Rfwd2	0.208
1337	8.61323e-30	0.333935	0.277	0.07	1.27924e-25	3	Ddx26b	0.207
1638	8.0607e-12	0.291061	0.563	0.356	1.19718e-07	3	Arpp19	0.207
1646	1.392e-11	0.263818	0.55	0.343	2.06739e-07	3	Esd	0.207
1112	6.82035e-68	0.443954	0.227	0.021	1.01296e-63	3	Arhgap6	0.206
1235	1.19194e-45	0.311368	0.244	0.038	1.77027e-41	3	Prkch	0.206
1621	2.44687e-12	0.316291	0.693	0.487	3.6341e-08	3	Srsf11	0.206
1671	1.64337e-10	0.265008	0.689	0.483	2.44073e-06	3	Zmiz1	0.206
1673	1.82788e-10	0.270369	0.622	0.416	2.71476e-06	3	Tbl1xr1	0.206
1171	1.82903e-57	0.326198	0.231	0.026	2.71648e-53	3	Slc2a3	0.205
1204	3.4848e-52	0.316827	0.235	0.03	5.17563e-48	3	Spns3	0.205
1425	4.55863e-23	0.3193	0.303	0.098	6.77047e-19	3	Tmem173	0.205
1445	1.78661e-21	0.273756	0.311	0.106	2.65348e-17	3	Slc12a9	0.205
1683	7.33206e-10	0.327588	0.626	0.421	1.08896e-05	3	Lrrk1	0.205
1645	1.32563e-11	0.257506	0.504	0.3	1.96883e-07	3	Sarnp	0.204
1508	4.15294e-17	0.841014	0.504	0.301	6.16794e-13	3	Adam23	0.203
1523	1.45909e-16	0.276703	0.357	0.154	2.16704e-12	3	Nhp2	0.203
1430	1.56041e-22	0.500504	0.857	0.655	2.31752e-18	3	Nap1l1	0.202
1630	4.86617e-12	0.25171	0.454	0.252	7.22723e-08	3	Smarca2	0.202
1050	4.3387e-83	0.546714	0.214	0.013	6.44383e-79	3	Hp	0.201
1394	1.39723e-25	0.283447	0.282	0.081	2.07517e-21	3	Esyt1	0.201
1528	2.40943e-16	0.275948	0.353	0.152	3.57849e-12	3	Rab43	0.201
1609	7.38859e-13	0.266922	0.454	0.253	1.09735e-08	3	Nap1l4	0.201
1137	1.0186e-61	0.802194	0.945	0.745	1.51283e-57	3	Rps12-ps3	0.2
1167	2.10622e-58	0.293987	0.223	0.023	3.12816e-54	3	Inpp5f	0.2
1506	2.48189e-17	0.590346	0.34	0.14	3.68611e-13	3	Marcksl1	0.2
1559	1.11373e-14	0.258274	0.37	0.17	1.65411e-10	3	Htt	0.2
1678	3.75363e-10	0.293183	0.597	0.397	5.57489e-06	3	Etv6	0.2
1115	6.35078e-67	0.381267	0.218	0.019	9.43218e-63	3	Adam8	0.199
1372	7.64781e-27	0.409886	0.269	0.07	1.13585e-22	3	Fcgr2b	0.199
1560	1.12196e-14	0.391807	0.408	0.209	1.66634e-10	3	Marveld1	0.199
1214	4.45459e-50	0.702228	0.227	0.029	6.61596e-46	3	F13a1	0.198
1682	6.92309e-10	0.26749	0.605	0.407	1.02822e-05	3	Irf2	0.198
1139	2.47606e-61	0.300782	0.218	0.021	3.67744e-57	3	P2ry10	0.197
1487	2.7261e-18	0.32041	0.332	0.135	4.0488e-14	3	Knop1	0.197
1674	2.06553e-10	0.264617	0.58	0.383	3.06773e-06	3	Lrrfip1	0.197
1662	3.90686e-11	0.278893	0.576	0.38	5.80246e-07	3	Wasf2	0.196
1551	3.6031e-15	0.257437	0.361	0.166	5.35132e-11	3	Mrps16	0.195
1556	8.35639e-15	0.335143	0.836	0.641	1.24109e-10	3	Glud1	0.195
1575	4.58891e-14	0.26619	0.378	0.183	6.81545e-10	3	Abcd1	0.195
1611	8.12461e-13	0.276698	0.424	0.229	1.20667e-08	3	Cebpz	0.195
1643	1.22048e-11	0.287141	0.504	0.309	1.81266e-07	3	Atp5g1	0.195
1653	2.80979e-11	0.272184	0.458	0.263	4.1731e-07	3	Pyhin1	0.195
1657	3.23982e-11	0.292049	0.529	0.334	4.81178e-07	3	Bola2	0.195
1667	1.0404e-10	0.268519	0.513	0.318	1.54521e-06	3	Sp110	0.195
1697	2.41961e-08	0.271818	0.756	0.561	0.00035936	3	Rassf4	0.195
1286	2.89955e-36	0.299269	0.239	0.045	4.30641e-32	3	Sema4a	0.194
1330	1.26059e-30	0.264919	0.252	0.058	1.87223e-26	3	Sipa1l3	0.194
1358	7.51922e-28	0.378655	0.261	0.067	1.11675e-23	3	Strbp	0.194
1438	7.09093e-22	0.269761	0.286	0.092	1.05314e-17	3	Cep63	0.194
1490	3.27957e-18	0.312171	0.315	0.121	4.87082e-14	3	Nfatc2	0.194
1584	1.10385e-13	0.277667	0.387	0.193	1.63944e-09	3	Rapgef1	0.194
1647	1.45438e-11	0.397229	0.836	0.642	2.16004e-07	3	Gngt2	0.194
1333	2.02762e-30	0.419943	0.252	0.059	3.01142e-26	3	Card11	0.193
1336	8.13889e-30	0.318875	0.252	0.059	1.20879e-25	3	Trim7	0.193
1518	9.42839e-17	0.284046	0.324	0.131	1.4003e-12	3	Nfkbie	0.193
1624	3.17977e-12	0.275398	0.433	0.24	4.7226e-08	3	Clptm1	0.193
1668	1.09144e-10	0.264385	0.513	0.32	1.62101e-06	3	Tmem258	0.193
1254	4.58923e-43	0.528451	0.958	0.766	6.81592e-39	3	Atp5l	0.192
1590	1.79973e-13	0.427142	0.706	0.514	2.67296e-09	3	Tbc1d9	0.192
1597	2.54364e-13	0.560344	0.731	0.539	3.77781e-09	3	Fxyd5	0.192
1688	2.04716e-09	0.287585	0.538	0.346	3.04045e-05	3	Arhgef1	0.192
1052	8.9511e-83	0.630526	0.202	0.011	1.32942e-78	3	Ptgs2	0.191
1262	1.31433e-41	0.274117	0.227	0.036	1.95204e-37	3	Rab11fip1	0.191
1629	4.54416e-12	0.25475	0.42	0.229	6.74898e-08	3	S100a13	0.191
1062	1.29967e-80	0.986941	0.962	0.773	1.93027e-76	3	Rpl36	0.189
1081	5.16683e-76	0.347713	0.202	0.013	7.67378e-72	3	Prr5l	0.189
1121	5.24532e-66	0.754794	0.958	0.769	7.79035e-62	3	Eef1b2	0.189
1370	3.35966e-27	0.45563	0.912	0.723	4.98976e-23	3	Rpl31	0.189
1383	5.07496e-26	0.453704	0.912	0.723	7.53733e-22	3	Ubb	0.189
1408	4.04956e-24	0.255115	0.265	0.076	6.01441e-20	3	Ppm1m	0.189
1652	1.89827e-11	0.291656	0.445	0.256	2.81932e-07	3	Elf4	0.189
1684	7.52495e-10	0.321369	0.626	0.437	1.11761e-05	3	Baz2b	0.189
1701	4.69888e-08	0.25298	0.576	0.387	0.000697877	3	Smg1	0.189
1024	4.20792e-90	0.413689	0.197	0.009	6.2496e-86	3	Skint3	0.188
1211	7.02448e-51	0.28395	0.214	0.026	1.04328e-46	3	Rgs18	0.188
1215	4.5889e-50	1.0493	0.214	0.026	6.81544e-46	3	Ly6c2	0.188
1280	1.3276e-37	0.657954	0.924	0.736	1.97175e-33	3	H2afz	0.188
1287	9.45316e-36	0.403302	0.231	0.043	1.40398e-31	3	Oasl2	0.188
1410	6.33313e-24	0.265584	0.261	0.073	9.40597e-20	3	Peak1	0.188
1442	1.18085e-21	0.332397	0.277	0.089	1.7538e-17	3	Map3k14	0.188
1637	6.88866e-12	0.283817	0.408	0.22	1.0231e-07	3	Aprt	0.188
1002	2.70753e-105	0.340555	0.193	0.006	4.02122e-101	3	Stra6l	0.187
1244	1.2298e-44	0.290229	0.218	0.031	1.8265e-40	3	Plp2	0.187
1361	1.06561e-27	0.340161	0.248	0.061	1.58264e-23	3	H2-Q6	0.187
1679	4.25011e-10	0.348623	0.676	0.489	6.31226e-06	3	Zyx	0.187
982	4.90587e-123	0.330676	0.189	0.003	7.2862e-119	3	Dscam	0.186
1010	4.84713e-97	0.355928	0.193	0.007	7.19896e-93	3	9530059O14Rik	0.186
1042	5.04638e-85	1.038	0.971	0.785	7.49488e-81	3	Rpl27	0.186
1593	2.14146e-13	0.293395	0.345	0.159	3.1805e-09	3	Hspa1a	0.186
1079	1.68458e-76	0.368073	0.197	0.012	2.50193e-72	3	Lysmd2	0.185
1422	3.28354e-23	0.263061	0.261	0.076	4.87671e-19	3	Sap30	0.185
1627	3.62378e-12	0.270475	0.882	0.697	5.38204e-08	3	Pomp	0.185
1308	6.66893e-33	0.499084	0.912	0.728	9.90469e-29	3	Rpl36al	0.184
1580	6.66205e-14	0.250896	0.349	0.165	9.89448e-10	3	Mettl23	0.184
1686	1.23505e-09	0.255747	0.601	0.418	1.8343e-05	3	Cct2	0.183
1090	1.60507e-74	1.02071	0.958	0.776	2.38385e-70	3	Rpl10	0.182
1241	5.18188e-45	0.768562	0.937	0.755	7.69613e-41	3	Atox1	0.182
1261	1.15262e-41	0.362125	0.214	0.032	1.71187e-37	3	Spint1	0.182
1488	2.8022e-18	0.517636	0.803	0.621	4.16182e-14	3	Prkcb	0.182
1677	2.95465e-10	0.260067	0.437	0.255	4.38825e-06	3	Nsmaf	0.182
1218	3.80303e-49	0.333892	0.206	0.025	5.64826e-45	3	Scimp	0.181
1007	1.37364e-99	1.12196	0.987	0.807	2.04013e-95	3	Rpl18	0.18
1145	1.25234e-60	0.33275	0.197	0.017	1.85997e-56	3	Ass1	0.18
1672	1.65458e-10	0.28121	0.647	0.467	2.45739e-06	3	Psmb4	0.18
1700	4.38698e-08	0.334623	0.697	0.517	0.000651554	3	Ccdc88a	0.18
1327	9.62788e-31	0.315159	0.227	0.048	1.42993e-26	3	Slc44a1	0.179
1173	1.03218e-56	0.263072	0.197	0.019	1.533e-52	3	Hpse	0.178
1293	3.88783e-35	0.359252	0.218	0.04	5.7742e-31	3	Plaur	0.178
1313	6.58298e-32	0.463467	0.95	0.772	9.77704e-28	3	Btf3	0.178
1634	5.70423e-12	0.310226	0.349	0.171	8.47192e-08	3	Rara	0.178
1702	4.78328e-08	0.251745	0.567	0.389	0.000710413	3	Rbm47	0.178
1689	5.37515e-09	0.321161	0.639	0.462	7.98318e-05	3	Klf13	0.177
1017	1.90869e-93	1.21127	0.975	0.799	2.83479e-89	3	Rplp0	0.176
1303	1.73103e-33	0.324773	0.218	0.042	2.57092e-29	3	Fam60a	0.176
1397	2.49788e-25	0.254933	0.235	0.059	3.70986e-21	3	Mob3b	0.176
1451	9.19042e-21	0.511438	0.903	0.727	1.36496e-16	3	Adrbk2	0.176
1529	2.67614e-16	0.303673	0.895	0.719	3.97461e-12	3	Cox7c	0.176
1664	6.65836e-11	0.292432	0.815	0.639	9.88899e-07	3	Eif4a1	0.176
1670	1.4212e-10	0.361564	0.445	0.269	2.11076e-06	3	Usp6nl	0.176
1283	1.79569e-36	0.289602	0.21	0.035	2.66696e-32	3	Cd40	0.175
1311	2.98223e-32	0.251345	0.218	0.043	4.42921e-28	3	Gm9844	0.175
1705	1.60675e-07	0.257841	0.609	0.434	0.00238635	3	Ankrd17	0.175
1498	6.37477e-18	0.294433	0.265	0.091	9.46782e-14	3	Clec2i	0.174
1676	2.90433e-10	0.257123	0.399	0.225	4.31351e-06	3	Atp11b	0.174
1227	5.83865e-47	0.343371	0.197	0.024	8.67157e-43	3	Phc1	0.173
1562	1.43482e-14	0.253098	0.298	0.125	2.13099e-10	3	Actr1b	0.173
1130	1.45707e-64	0.348148	0.185	0.013	2.16404e-60	3	Ldlrad3	0.172
1691	5.49596e-09	0.26326	0.416	0.244	8.1626e-05	3	Mfsd7b	0.172
1669	1.24523e-10	0.329985	0.399	0.228	1.84942e-06	3	B4galt6	0.171
1692	7.64358e-09	0.330939	0.718	0.547	0.000113522	3	Apobec3	0.171
1340	1.3147e-29	0.309548	0.214	0.044	1.95259e-25	3	Zbp1	0.17
1355	3.64561e-28	0.272522	0.218	0.048	5.41446e-24	3	Lmtk2	0.17
1040	2.06458e-85	0.34403	0.176	0.007	3.06632e-81	3	Slc36a3os	0.169
1644	1.30739e-11	0.269604	0.332	0.163	1.94174e-07	3	Apobr	0.169
1037	1.71628e-86	1.00972	0.979	0.811	2.54901e-82	3	Rpl11	0.168
1055	1.46703e-82	1.0102	0.962	0.794	2.17883e-78	3	Rps25	0.168
1153	9.57011e-60	0.785232	0.958	0.79	1.42135e-55	3	Rpl12	0.168
1578	5.10343e-14	0.803647	0.697	0.529	7.57961e-10	3	Ifi27l2a	0.168
1696	2.26381e-08	0.27393	0.45	0.282	0.000336222	3	Foxn3	0.168
1306	2.40684e-33	0.259804	0.202	0.035	3.57464e-29	3	P2ry6	0.167
1369	2.21347e-27	0.488726	0.903	0.736	3.28745e-23	3	Cox7a2l	0.167
1029	5.77613e-88	1.11486	0.966	0.8	8.5787e-84	3	Rpl34	0.166
1168	2.13157e-58	0.255486	0.181	0.015	3.16581e-54	3	Gpr18	0.166
1238	2.07017e-45	0.306096	0.189	0.023	3.07461e-41	3	Hmgn3	0.166
1540	1.17253e-15	0.497083	0.903	0.737	1.74145e-11	3	Msn	0.166
1690	5.3894e-09	0.369184	0.739	0.573	8.00434e-05	3	Btg2	0.166
1320	4.14312e-31	0.442183	0.95	0.785	6.15337e-27	3	Gnai2	0.165
1468	7.4337e-20	0.337488	0.924	0.759	1.10405e-15	3	Myl12b	0.165
1642	1.20434e-11	0.276802	0.328	0.163	1.78869e-07	3	Tifab	0.165
1564	1.52007e-14	0.354478	0.824	0.66	2.2576e-10	3	Efhd2	0.164
1655	2.96795e-11	0.261141	0.332	0.168	4.40801e-07	3	Crlf2	0.164
1519	1.02972e-16	0.306111	0.937	0.775	1.52935e-12	3	Rbm39	0.162
1568	2.07613e-14	0.325338	0.887	0.725	3.08346e-10	3	Cox8a	0.162
1685	8.80905e-10	0.309469	0.63	0.468	1.30832e-05	3	Nav1	0.162
1097	1.72459e-72	0.849184	0.966	0.805	2.56135e-68	3	Rpl6	0.161
1650	1.82663e-11	0.399183	0.34	0.179	2.71292e-07	3	Camkk2	0.161
1659	3.70023e-11	0.27126	0.328	0.168	5.49559e-07	3	Got2	0.16
1456	1.51265e-20	0.395759	0.903	0.744	2.24658e-16	3	Cotl1	0.159
1326	6.63332e-31	0.251769	0.193	0.035	9.85181e-27	3	Orai2	0.158
1658	3.30563e-11	0.262892	0.311	0.154	4.90952e-07	3	S100pbp	0.157
1525	1.84582e-16	0.303427	0.235	0.079	2.7414e-12	3	Cd300lb	0.156
1640	8.96959e-12	0.253992	0.298	0.142	1.33216e-07	3	Tbrg1	0.156
1054	1.16554e-82	0.264514	0.16	0.005	1.73106e-78	3	Cadm3	0.155
1117	1.41807e-66	0.256463	0.164	0.009	2.10611e-62	3	Atp1a3	0.155
1545	1.5582e-15	0.304222	0.912	0.757	2.31424e-11	3	Tpm3	0.155
1200	7.55308e-53	0.270351	0.168	0.014	1.12178e-48	3	Arhgef10l	0.154
1417	1.94018e-23	0.261351	0.202	0.048	2.88155e-19	3	Zc3h12d	0.154
1687	1.29837e-09	0.289264	0.357	0.203	1.92833e-05	3	Rest	0.154
1704	1.24511e-07	0.259237	0.454	0.3	0.00184923	3	Lpp	0.154
1368	2.07385e-27	0.453281	0.903	0.75	3.08008e-23	3	Arpc3	0.153
1626	3.59379e-12	0.323867	0.282	0.129	5.3375e-08	3	Gm6377	0.153
1473	3.29398e-19	0.270099	0.214	0.062	4.89221e-15	3	Tnni2	0.152
1606	3.80918e-13	0.488133	0.261	0.109	5.65739e-09	3	Gda	0.152
1693	7.76187e-09	0.287233	0.349	0.197	0.000115279	3	Cxcr4	0.152
1192	5.53479e-54	0.319536	0.164	0.013	8.22028e-50	3	Gpr183	0.151
1193	5.71345e-54	0.254511	0.164	0.013	8.48562e-50	3	Bend4	0.151
1194	5.90051e-54	0.306015	0.164	0.013	8.76344e-50	3	Tspan2	0.151
1243	1.01963e-44	0.292195	0.168	0.017	1.51436e-40	3	Hopx	0.151
1048	7.07795e-84	0.26607	0.155	0.005	1.05122e-79	3	Klri2	0.15
1053	1.14161e-82	0.311331	0.155	0.005	1.69551e-78	3	Mreg	0.15
1579	5.99754e-14	0.35232	0.882	0.732	8.90755e-10	3	Cbl	0.15
1625	3.52478e-12	0.276817	0.269	0.119	5.23501e-08	3	Mical1	0.15
1240	2.86311e-45	0.313023	0.164	0.016	4.25229e-41	3	Ceacam1	0.148
1289	1.46555e-35	0.708046	0.172	0.024	2.17663e-31	3	Ifitm1	0.148
1141	4.71603e-61	0.842819	0.937	0.79	7.00425e-57	3	Rpl14	0.147
1521	1.18356e-16	0.258287	0.218	0.071	1.75783e-12	3	Abcb1a	0.147
1695	1.2119e-08	0.501354	0.458	0.311	0.000179991	3	Tagln2	0.147
1420	2.79651e-23	0.293387	0.189	0.043	4.15337e-19	3	Mir142hg	0.146
1236	1.75766e-45	0.581657	0.933	0.789	2.61048e-41	3	Naca	0.144
1446	2.06551e-21	0.449304	0.941	0.798	3.06769e-17	3	Samhd1	0.143
1461	2.04176e-20	0.349896	0.937	0.794	3.03242e-16	3	Uqcrh	0.143
1239	2.70358e-45	0.580031	0.958	0.816	4.01536e-41	3	Myl6	0.142
1681	5.79573e-10	0.274822	0.845	0.704	8.60781e-06	3	Tln1	0.141
1535	5.73763e-16	0.259004	0.206	0.066	8.52153e-12	3	Taf7	0.14
1393	1.08739e-25	0.264695	0.172	0.033	1.61499e-21	3	Dennd3	0.139
1101	3.52094e-71	0.889693	0.979	0.842	5.2293e-67	3	Rpl28	0.137
1698	2.51769e-08	0.390429	0.605	0.469	0.000373928	3	Tspo	0.136
1707	6.62899e-07	0.301737	0.462	0.326	0.00984538	3	Slc46a3	0.136
1374	1.0574e-26	0.370236	0.164	0.029	1.57045e-22	3	Chil3	0.135
1694	9.34115e-09	0.293266	0.282	0.147	0.000138735	3	Ahr	0.135
1031	3.48487e-87	0.294523	0.134	0.002	5.17573e-83	3	Adam11	0.132
1660	3.76401e-11	0.521367	0.58	0.449	5.59031e-07	3	Dnase1l3	0.131
1135	2.20316e-62	0.726729	0.958	0.828	3.27214e-58	3	Rpl7a	0.13
1078	1.14447e-76	0.878514	0.979	0.85	1.69977e-72	3	Rps3	0.129
1299	4.70052e-34	0.281264	0.147	0.018	6.98121e-30	3	Slc16a3	0.129
1323	5.73554e-31	0.452007	0.933	0.805	8.51843e-27	3	Rps17	0.128
1663	4.24753e-11	0.278487	0.845	0.717	6.30844e-07	3	Arhgap30	0.128
1266	5.0247e-41	0.287742	0.139	0.013	7.46268e-37	3	Tppp3	0.126
1304	1.94864e-33	0.551879	0.143	0.017	2.89412e-29	3	Nr4a3	0.126
1415	1.72701e-23	0.418626	0.882	0.757	2.56496e-19	3	Fam49b	0.125
1365	1.59585e-27	0.438846	0.147	0.023	2.37015e-23	3	Il4i1	0.124
1217	1.75003e-49	0.619468	0.979	0.856	2.59915e-45	3	Rps2	0.123
1230	4.16516e-46	1.6572	0.866	0.744	6.18609e-42	3	H2-Eb1	0.122
1082	1.21005e-75	1.03021	0.979	0.858	1.79716e-71	3	Rpl32	0.121
1363	1.15686e-27	0.554708	0.962	0.841	1.71817e-23	3	Tyrobp	0.121
1020	3.87847e-92	1.18755	0.987	0.867	5.7603e-88	3	Rpl18a	0.12
1143	5.13051e-61	0.703974	0.975	0.855	7.61984e-57	3	Rpl3	0.12
1014	2.43306e-96	1.28463	0.979	0.86	3.61358e-92	3	Rps19	0.119
1703	8.17145e-08	0.253715	0.239	0.121	0.00121362	3	Cd4	0.118
1058	3.05496e-81	1.12353	0.966	0.849	4.53722e-77	3	Rps15a	0.117
1245	1.69734e-44	0.261745	0.126	0.009	2.5209e-40	3	Smpdl3b	0.117
1544	1.53877e-15	0.286955	0.908	0.791	2.28538e-11	3	Npm1	0.117
1569	2.17659e-14	0.466513	0.84	0.723	3.23268e-10	3	Mycbp2	0.117
1113	2.32109e-67	0.756554	0.975	0.859	3.44728e-63	3	Rpl22	0.116
1346	2.484e-29	0.407341	0.975	0.861	3.68924e-25	3	Serf2	0.114
1008	1.89967e-99	1.03434	0.987	0.875	2.82139e-95	3	H3f3a	0.112
1661	3.84511e-11	0.278687	0.866	0.754	5.71076e-07	3	Rbm3	0.112
1083	2.59671e-75	0.843595	0.975	0.868	3.85664e-71	3	Rpl5	0.107
1071	1.63865e-78	0.939291	0.975	0.869	2.43372e-74	3	Rps18	0.106
1628	3.7291e-12	0.334646	0.155	0.05	5.53846e-08	3	Sell	0.105
1706	3.29723e-07	0.532834	0.471	0.366	0.00489705	3	Ccl6	0.105
1047	5.09003e-84	0.952332	0.979	0.876	7.55971e-80	3	Rpl9	0.103
1699	4.2722e-08	0.264144	0.853	0.75	0.000634507	3	Ifngr1	0.103
1021	8.25016e-92	1.08722	0.971	0.869	1.22531e-87	3	Rpl13	0.102
1026	3.60559e-89	0.937451	0.992	0.89	5.35502e-85	3	Rpl37	0.102
1066	7.92164e-80	0.960742	0.962	0.86	1.17652e-75	3	Rps6	0.102
1613	8.74433e-13	0.275953	0.929	0.828	1.29871e-08	3	Rhoa	0.101
1043	6.95185e-85	1.01788	0.971	0.871	1.03249e-80	3	Rps7	0.1
1598	2.58837e-13	0.301373	0.937	0.839	3.84424e-09	3	Taldo1	0.098
1023	2.82448e-90	1.15129	0.975	0.882	4.19492e-86	3	Rps27	0.093
1032	3.89242e-87	1.01331	0.971	0.878	5.78102e-83	3	Rps13	0.093
1319	2.98711e-31	0.469393	0.941	0.849	4.43645e-27	3	Rpl36a	0.092
1296	1.58529e-34	0.536974	0.971	0.881	2.35447e-30	3	Hspa8	0.09
1140	3.96448e-61	0.705617	0.966	0.877	5.88804e-57	3	Rpl24	0.089
1513	7.61213e-17	0.364353	0.966	0.878	1.13055e-12	3	Btg1	0.088
1060	6.26502e-81	1.01324	0.979	0.893	9.30481e-77	3	Rps11	0.086
1044	2.6175e-84	0.899412	0.992	0.908	3.88751e-80	3	Rpl26	0.084
1051	5.00043e-83	0.9172	0.975	0.894	7.42663e-79	3	Rps5	0.081
1617	2.04235e-12	0.275495	0.105	0.025	3.03329e-08	3	Nr4a2	0.08
1437	6.89902e-22	0.334905	0.983	0.904	1.02464e-17	3	Eef2	0.079
993	1.98645e-113	1.23843	1	0.924	2.95028e-109	3	Fau	0.076
1019	2.81614e-92	1.03452	0.975	0.899	4.18253e-88	3	Rpl19	0.076
1080	2.92985e-76	0.808896	0.983	0.91	4.35142e-72	3	Rpl30	0.073
1389	7.81946e-26	0.396308	0.941	0.871	1.16135e-21	3	Cfl1	0.07
994	3.52944e-112	1.15591	1	0.934	5.24192e-108	3	Rps27a	0.066
1196	8.82284e-54	0.657372	0.971	0.91	1.31037e-49	3	Rpl21	0.061
1423	3.52586e-23	0.532466	0.979	0.92	5.23661e-19	3	Cst3	0.059
1259	9.91875e-42	1.45197	0.882	0.826	1.47313e-37	3	H2-Ab1	0.056
1567	1.88945e-14	0.255578	0.937	0.882	2.80621e-10	3	Cox4i1	0.055
1039	1.68492e-85	0.930459	0.979	0.924	2.50244e-81	3	Rpl17	0.055
1034	9.92834e-87	0.82701	0.983	0.936	1.47456e-82	3	Rps10	0.047
1049	2.11402e-83	0.939614	0.975	0.931	3.13975e-79	3	Rps23	0.044
1265	3.68942e-41	1.42272	0.882	0.842	5.47952e-37	3	H2-Aa	0.04
1035	1.00091e-86	0.924678	0.992	0.953	1.48655e-82	3	Rps16	0.039
1096	1.60094e-72	0.839867	0.983	0.945	2.37771e-68	3	Rpl39	0.038
1149	1.93869e-60	0.560611	0.987	0.949	2.87934e-56	3	Rpl8	0.038
1073	5.35646e-78	0.765709	0.979	0.942	7.95542e-74	3	Rps4x	0.037
1063	3.25576e-80	0.773661	0.979	0.945	4.83545e-76	3	Rpl23a	0.034
1212	9.92411e-51	0.571496	0.966	0.934	1.47393e-46	3	Rps20	0.032
1165	1.37076e-58	0.573733	0.979	0.948	2.03585e-54	3	Gnb2l1	0.031
1022	1.69375e-91	0.822349	1	0.97	2.51556e-87	3	Rpl35a	0.03
1505	2.47754e-17	0.286235	1	0.973	3.67964e-13	3	Ptprc	0.027
1011	6.4687e-97	0.889137	0.996	0.97	9.60731e-93	3	Rpl27a	0.026
1087	6.8984e-75	0.659304	0.987	0.961	1.02455e-70	3	Rps15	0.026
1116	1.01105e-66	0.713316	0.975	0.951	1.50162e-62	3	Rpl23	0.024
1146	1.32585e-60	0.551715	0.979	0.958	1.96916e-56	3	Rpl7	0.021
1016	1.79349e-93	0.878753	0.987	0.967	2.6637e-89	3	Rps14	0.02
1070	1.58611e-78	0.716331	0.992	0.972	2.3557e-74	3	Rps3a1	0.02
1129	1.00253e-64	0.67078	0.992	0.974	1.48895e-60	3	Rpl13a	0.018
1162	8.81768e-59	0.552244	0.996	0.978	1.3096e-54	3	Rps8	0.018
1128	4.62638e-65	0.668235	0.979	0.964	6.8711e-61	3	Rps12	0.015
1099	7.68288e-72	0.674376	0.987	0.974	1.14106e-67	3	Rps21	0.013
1269	7.27116e-40	0.464025	0.966	0.955	1.07991e-35	3	Rps26	0.011
1666	1.01077e-10	0.259269	0.996	0.985	1.5012e-06	3	H2-D1	0.011
1195	7.43421e-54	0.496803	0.996	0.986	1.10413e-49	3	Rps29	0.01
1125	1.79678e-65	0.573033	0.987	0.978	2.66858e-61	3	Rpl41	0.009
1102	9.8107e-71	0.637394	0.983	0.975	1.45709e-66	3	Rps28	0.008
1248	3.34037e-44	1.38398	0.92	0.913	4.96112e-40	3	Cd74	0.007
1025	6.19548e-90	0.9078	0.983	0.978	9.20152e-86	3	Rps24	0.005
1155	1.28878e-59	0.508961	0.992	0.987	1.9141e-55	3	Rpsa	0.005
1183	4.45298e-55	0.466117	0.996	0.992	6.61357e-51	3	Eef1a1	0.004
1015	5.9811e-95	0.771424	0.992	0.99	8.88313e-91	3	Rplp2	0.002
1106	1.71476e-68	0.562243	1	1	2.54676e-64	3	Tmsb4x	0
1134	4.63347e-63	0.478856	0.996	0.997	6.88163e-59	3	Rps9	-0.001
1148	1.80676e-60	0.475111	0.987	0.99	2.6834e-56	3	Rpl37a	-0.003
1033	8.12523e-87	0.606511	0.987	0.998	1.20676e-82	3	Tpt1	-0.011
1170	4.76953e-58	0.459983	0.971	0.986	7.0837e-54	3	Rpl38	-0.015
1715	2.1245e-223	1.74577	0.865	0.086	3.1553e-219	4	Tmem176b	0.779
1713	3.88871e-232	1.71681	0.836	0.074	5.77551e-228	4	Tmem176a	0.762
1734	2.18513e-149	2.71115	0.994	0.255	3.24535e-145	4	Lyz2	0.739
1714	4.61119e-231	1.50816	0.731	0.053	6.84854e-227	4	Fcgr2b	0.678
1733	3.04864e-153	1.65911	0.766	0.106	4.52784e-149	4	Cd63	0.66
1750	1.90355e-100	1.13005	0.731	0.147	2.82715e-96	4	Ptafr	0.584
1746	1.18084e-114	1.29965	0.69	0.108	1.75379e-110	4	Vim	0.582
1710	7.3491e-282	2.55045	0.602	0.021	1.09149e-277	4	Pf4	0.581
1709	6.99058e-291	2.16166	0.591	0.019	1.03824e-286	4	Dab2	0.572
1745	3.7e-117	1.53083	0.673	0.105	5.49523e-113	4	Pltp	0.568
1726	2.25996e-172	1.10103	0.602	0.048	3.35649e-168	4	Cxcl16	0.554
1727	5.63233e-171	1.47891	0.556	0.039	8.36514e-167	4	Ccl9	0.517
1719	1.31388e-206	1.50611	0.544	0.028	1.95137e-202	4	Stab1	0.516
1754	2.34287e-91	0.829827	0.614	0.102	3.47964e-87	4	Ms4a6b	0.512
1765	3.71328e-72	1.33842	0.643	0.147	5.51496e-68	4	Egr1	0.496
1708	0	1.70171	0.497	0.003	0	4	Mgl2	0.494
1774	3.23342e-65	0.916111	0.661	0.174	4.80227e-61	4	Sulf2	0.487
1724	3.89058e-177	0.949954	0.503	0.028	5.77829e-173	4	Cd93	0.475
1781	6.91733e-61	0.749255	0.632	0.157	1.02736e-56	4	Rassf2	0.475
1740	5.78969e-124	0.84649	0.526	0.053	8.59885e-120	4	Myo5a	0.473
1737	3.50573e-139	1.33225	0.515	0.044	5.20672e-135	4	Cx3cr1	0.471
1806	1.04077e-50	0.988044	0.766	0.299	1.54574e-46	4	Tagln2	0.467
1802	1.24841e-52	0.815884	0.754	0.288	1.85414e-48	4	Rgs10	0.466
1788	2.21114e-58	0.795067	0.573	0.133	3.28398e-54	4	Marcksl1	0.44
1795	1.93273e-55	0.719214	0.585	0.146	2.87049e-51	4	Cd33	0.439
1722	7.47278e-179	2.16967	0.456	0.022	1.10986e-174	4	F13a1	0.434
1716	3.00437e-223	1.75985	0.444	0.013	4.46208e-219	4	Cfh	0.431
1741	2.07184e-123	1.65659	0.474	0.043	3.0771e-119	4	Igfbp4	0.431
1780	3.24177e-61	0.859995	0.532	0.109	4.81468e-57	4	Mef2c	0.423
1811	2.45274e-47	1.65569	0.807	0.388	3.64281e-43	4	Wfdc17	0.419
1853	1.18631e-31	0.447308	0.661	0.242	1.76191e-27	4	Coro1a	0.419
1728	5.39631e-165	1.06496	0.439	0.022	8.01461e-161	4	Adam15	0.417
1718	1.45419e-219	1.03699	0.427	0.011	2.15976e-215	4	C3ar1	0.416
1721	1.21622e-182	1.50282	0.433	0.018	1.80633e-178	4	Clec10a	0.415
1717	1.58474e-221	0.936407	0.421	0.011	2.35366e-217	4	Fxyd2	0.41
1711	2.11852e-267	1.76296	0.415	0.006	3.14642e-263	4	Folr2	0.409
1825	1.84922e-40	0.850149	0.795	0.388	2.74647e-36	4	Ms4a7	0.407
1769	1.96391e-66	1.51399	0.509	0.103	2.91679e-62	4	Cd36	0.406
1824	6.48396e-41	0.852023	0.632	0.237	9.62998e-37	4	Dhrs3	0.395
1833	4.3199e-37	1.07541	0.772	0.377	6.41592e-33	4	Fos	0.395
1738	6.80934e-133	0.711068	0.421	0.028	1.01132e-128	4	P2ry6	0.393
1760	6.02951e-82	1.43418	0.456	0.063	8.95503e-78	4	Ahnak	0.393
1775	5.23934e-65	0.990065	0.48	0.087	7.78147e-61	4	Emp3	0.393
1807	1.43545e-50	1.40784	0.538	0.149	2.13193e-46	4	Gas6	0.389
1855	1.50998e-31	0.72046	0.778	0.394	2.24263e-27	4	Ehd4	0.384
1736	3.31269e-139	0.797037	0.404	0.023	4.92001e-135	4	Nrp2	0.381
1758	7.759e-86	0.754621	0.421	0.048	1.15237e-81	4	Cmah	0.373
1818	1.0374e-42	1.18442	0.515	0.143	1.54074e-38	4	Klf2	0.372
1753	5.99117e-92	0.653326	0.415	0.044	8.89808e-88	4	Msr1	0.371
1731	2.7658e-154	0.967108	0.386	0.018	4.10777e-150	4	C5ar1	0.368
1898	5.69532e-23	0.512935	0.778	0.411	8.45869e-19	4	Gmfg	0.367
1743	2.73752e-122	0.904149	0.392	0.027	4.06577e-118	4	Gas7	0.365
1786	8.05149e-59	1.28015	0.439	0.079	1.19581e-54	4	Cxcl2	0.36
1787	1.76191e-58	0.540022	0.433	0.074	2.61679e-54	4	Ms4a6d	0.359
1742	1.06899e-122	0.620557	0.38	0.024	1.58767e-118	4	Rab7b	0.356
1766	1.17784e-71	0.867916	0.415	0.059	1.74932e-67	4	Mtss1	0.356
1829	1.08703e-37	0.536843	0.497	0.142	1.61445e-33	4	Cebpa	0.355
1848	4.51077e-32	0.854349	0.626	0.271	6.6994e-28	4	Rbpj	0.355
1851	7.35419e-32	0.882944	0.591	0.237	1.09224e-27	4	Alox5ap	0.354
1783	9.09096e-61	0.722242	0.421	0.068	1.35019e-56	4	Itgam	0.353
1723	8.02884e-178	0.888025	0.363	0.011	1.19244e-173	4	Pmp22	0.352
1839	9.84719e-36	1.61229	0.708	0.357	1.4625e-31	4	Ccl6	0.351
1882	2.21618e-24	0.578904	0.649	0.299	3.29147e-20	4	Ap1b1	0.35
1744	4.30422e-118	1.06652	0.374	0.025	6.39263e-114	4	Mmp14	0.349
1712	1.4354e-247	1.78356	0.351	0.003	2.13186e-243	4	Lyve1	0.348
1875	1.8089e-25	0.575629	0.678	0.333	2.68658e-21	4	Man1a	0.345
1832	4.11016e-37	0.623158	0.474	0.131	6.10441e-33	4	Raph1	0.343
1793	4.69959e-56	0.611948	0.409	0.07	6.97983e-52	4	Ptpro	0.339
1761	1.56627e-81	0.786505	0.38	0.042	2.32623e-77	4	Sema4a	0.338
1803	2.29316e-52	0.572979	0.409	0.074	3.4058e-48	4	Plxnd1	0.335
1847	3.44923e-32	0.687812	0.813	0.481	5.12279e-28	4	Ms4a6c	0.332
1865	1.06944e-28	0.470497	0.503	0.171	1.58833e-24	4	Sh3bp1	0.332
1884	3.38202e-24	0.640285	0.643	0.313	5.02297e-20	4	Eps15	0.33
1819	3.20407e-42	1.02248	0.433	0.104	4.75869e-38	4	Gda	0.329
1869	1.98379e-27	0.485409	0.503	0.175	2.94633e-23	4	Wls	0.328
1778	5.6929e-64	0.794701	0.38	0.054	8.45509e-60	4	Lifr	0.326
1772	1.99738e-65	0.576841	0.374	0.05	2.96651e-61	4	Rab11fip5	0.324
1859	2.55877e-30	0.586736	0.491	0.167	3.80028e-26	4	Dpysl2	0.324
1752	8.13267e-95	0.647557	0.351	0.028	1.20786e-90	4	Ccr5	0.323
1943	6.16565e-18	0.530224	0.76	0.44	9.15723e-14	4	Mt1	0.32
1868	1.96129e-27	0.390013	0.462	0.146	2.91291e-23	4	Cmklr1	0.316
1809	1.87509e-49	1.43969	0.398	0.083	2.78488e-45	4	Cbr2	0.315
1928	3.38767e-19	0.448316	0.655	0.34	5.03136e-15	4	Plekho1	0.315
1910	2.57196e-21	0.631564	0.754	0.442	3.81988e-17	4	Snx2	0.312
1937	1.76323e-18	0.482664	0.649	0.341	2.61874e-14	4	Foxp1	0.308
1938	1.86979e-18	0.425695	0.591	0.283	2.77702e-14	4	Fkbp1a	0.308
1961	1.74413e-16	0.394274	0.602	0.294	2.59038e-12	4	Mapk3	0.308
1831	3.2881e-37	0.465103	0.404	0.097	4.88348e-33	4	Tmem173	0.307
1814	9.60212e-46	0.952322	0.942	0.636	1.42611e-41	4	Tgfbi	0.306
1858	1.16827e-30	0.743654	0.825	0.52	1.73512e-26	4	H2-DMa	0.305
1771	1.37938e-65	0.647794	0.345	0.043	2.04866e-61	4	Cp	0.302
1897	3.39396e-23	0.807773	0.637	0.335	5.0407e-19	4	Ifitm2	0.302
1854	1.27202e-31	0.436922	0.409	0.109	1.88921e-27	4	Tpm4	0.3
1840	1.48483e-35	1.16179	0.409	0.11	2.20527e-31	4	C3	0.299
1945	8.99995e-18	0.450549	0.836	0.537	1.33667e-13	4	Ptpn18	0.299
1764	3.70655e-72	0.563841	0.333	0.035	5.50496e-68	4	Pros1	0.298
1926	1.93195e-19	0.466228	0.585	0.287	2.86934e-15	4	Evi2a	0.298
1895	2.7869e-23	0.820739	0.485	0.188	4.13911e-19	4	Hspa1b	0.297
1942	5.79007e-18	0.543828	0.719	0.422	8.59942e-14	4	Pea15a	0.297
1946	1.0623e-17	0.431678	0.702	0.405	1.57773e-13	4	Nfe2l2	0.297
1729	8.27567e-157	0.470834	0.304	0.008	1.2291e-152	4	Sh3pxd2b	0.296
1905	2.89806e-22	0.528522	0.503	0.207	4.30419e-18	4	Ncf1	0.296
1930	5.13207e-19	0.37027	0.509	0.213	7.62215e-15	4	Dusp3	0.296
1909	1.41118e-21	0.469685	0.491	0.196	2.09589e-17	4	Ier3	0.295
1920	3.20609e-20	0.716636	0.766	0.471	4.76168e-16	4	Nrp1	0.295
1879	6.48844e-25	0.546022	0.877	0.583	9.63663e-21	4	Bri3	0.294
1888	5.6464e-24	0.435832	0.468	0.174	8.38603e-20	4	Anxa4	0.294
1923	7.58563e-20	0.495984	0.749	0.455	1.12662e-15	4	Cyfip1	0.294
1845	1.43545e-32	0.837771	0.409	0.116	2.13193e-28	4	Cd4	0.293
1739	7.84891e-129	1.24812	0.304	0.012	1.16572e-124	4	Mmp9	0.292
1903	2.47375e-22	0.663147	0.538	0.246	3.67401e-18	4	Pepd	0.292
1913	3.49398e-21	0.452808	0.497	0.205	5.18925e-17	4	Myof	0.292
1996	2.25481e-13	0.3653	0.69	0.398	3.34885e-09	4	Dennd5a	0.292
1841	3.98986e-35	0.963606	0.392	0.103	5.92574e-31	4	Rnase4	0.289
1835	1.41161e-36	0.747389	0.936	0.653	2.09653e-32	4	Ctsh	0.283
1921	3.77833e-20	0.563903	0.509	0.226	5.61157e-16	4	B4galt6	0.283
1941	4.25871e-18	0.493691	0.743	0.46	6.32503e-14	4	Trps1	0.283
2000	4.60156e-13	0.341584	0.655	0.374	6.83424e-09	4	5031439G07Rik	0.281
1947	1.12673e-17	0.419657	0.503	0.223	1.67342e-13	4	Ptpre	0.28
1763	3.2853e-73	1.13636	0.31	0.031	4.87932e-69	4	C4b	0.279
1931	6.34262e-19	0.348542	0.462	0.183	9.42005e-15	4	Ggh	0.279
1881	9.69416e-25	0.725869	0.83	0.552	1.43978e-20	4	Ifitm3	0.278
1979	7.15365e-15	0.368258	0.661	0.384	1.06246e-10	4	Spred1	0.277
1894	2.52211e-23	0.818819	0.433	0.158	3.74583e-19	4	Hspa1a	0.275
1994	1.43909e-13	0.337478	0.626	0.353	2.13733e-09	4	Ppib	0.273
1929	4.17453e-19	0.692371	0.526	0.254	6.20002e-15	4	Lgals1	0.272
1890	6.95461e-24	0.543974	0.409	0.138	1.0329e-19	4	Abca9	0.271
2001	6.31847e-13	0.286122	0.69	0.419	9.3842e-09	4	Shisa5	0.271
1777	1.19521e-64	0.64215	0.304	0.034	1.77513e-60	4	Eps8	0.27
1987	4.31453e-14	0.345249	0.544	0.275	6.40795e-10	4	Vwa5a	0.269
1827	3.29825e-40	0.490856	0.327	0.061	4.89855e-36	4	Igf1r	0.266
1918	1.57064e-20	0.404728	0.427	0.161	2.33271e-16	4	Il2rg	0.266
1933	8.42037e-19	0.546872	0.784	0.52	1.25059e-14	4	Tcf4	0.264
1893	2.46903e-23	0.529122	0.374	0.112	3.667e-19	4	S100a6	0.262
1944	6.59894e-18	0.592764	0.696	0.434	9.80074e-14	4	Cstb	0.262
2017	3.17952e-12	0.350459	0.678	0.416	4.72222e-08	4	Ctdsp2	0.262
1720	1.20025e-193	0.719673	0.263	0.002	1.78261e-189	4	Fcrls	0.261
1922	6.26186e-20	0.395427	0.415	0.154	9.30011e-16	4	Elk3	0.261
1863	2.7049e-29	0.423672	0.345	0.085	4.01732e-25	4	Sema4d	0.26
1957	5.24045e-17	0.557669	0.766	0.507	7.78312e-13	4	Ninj1	0.259
1967	3.0877e-16	0.390253	0.468	0.209	4.58586e-12	4	Man1c1	0.259
1776	8.41522e-65	0.993534	0.287	0.029	1.24983e-60	4	Ltc4s	0.258
1917	1.56804e-20	0.54031	0.836	0.578	2.32886e-16	4	Prkcd	0.258
2007	1.04574e-12	0.330055	0.561	0.303	1.55313e-08	4	Tacc1	0.258
1904	2.62932e-22	0.418643	0.386	0.13	3.90507e-18	4	Slamf8	0.256
1974	1.50376e-15	0.462078	0.766	0.511	2.23338e-11	4	Bst2	0.255
1725	3.93849e-174	1.30728	0.257	0.003	5.84945e-170	4	Cd209f	0.254
1998	3.04233e-13	0.349537	0.52	0.269	4.51846e-09	4	Camk1	0.251
1999	3.14828e-13	0.358694	0.579	0.328	4.67583e-09	4	Gusb	0.251
1954	4.30243e-17	0.339708	0.421	0.171	6.38997e-13	4	Tubb2a	0.25
2061	2.04444e-10	0.314307	0.626	0.378	3.03641e-06	4	Lasp1	0.248
1949	1.52792e-17	0.380756	0.415	0.168	2.26926e-13	4	Dgkd	0.247
1982	1.42116e-14	0.312628	0.45	0.203	2.11071e-10	4	Nfxl1	0.247
1965	2.78253e-16	0.498525	0.708	0.462	4.13261e-12	4	H2-T23	0.246
2012	1.4623e-12	0.34491	0.515	0.27	2.17181e-08	4	Bach1	0.245
1955	4.84409e-17	0.376897	0.409	0.165	7.19445e-13	4	Etv3	0.244
1983	1.55436e-14	0.369335	0.474	0.23	2.30853e-10	4	S100a13	0.244
2060	1.99208e-10	0.283324	0.55	0.306	2.95863e-06	4	Apobec1	0.244
2002	7.1743e-13	0.312455	0.48	0.237	1.06553e-08	4	Rcc2	0.243
2003	9.26191e-13	0.311459	0.515	0.272	1.37558e-08	4	Necap2	0.243
1751	8.52771e-100	0.51106	0.251	0.011	1.26654e-95	4	Cysltr1	0.24
1885	4.17963e-24	0.307489	0.333	0.093	6.20759e-20	4	S100a1	0.24
1912	3.14298e-21	0.552184	0.895	0.656	4.66795e-17	4	Sh3bgrl3	0.239
2029	1.61384e-11	0.297529	0.509	0.27	2.39688e-07	4	Srgap2	0.239
1977	5.86569e-15	0.397383	0.427	0.189	8.71172e-11	4	Sptbn1	0.238
1748	3.91726e-107	0.504899	0.246	0.009	5.81792e-103	4	Reps2	0.237
1850	6.08763e-32	0.66337	0.924	0.687	9.04135e-28	4	Anxa5	0.237
2039	4.19009e-11	0.420059	0.567	0.33	6.22313e-07	4	Cd300ld	0.237
1823	6.20042e-41	0.43533	0.281	0.045	9.20886e-37	4	Adam19	0.236
1971	1.08061e-15	0.503088	0.813	0.577	1.60492e-11	4	H2-DMb1	0.236
1989	6.66913e-14	0.285293	0.427	0.191	9.90499e-10	4	Adcy7	0.236
2016	3.10415e-12	0.267994	0.468	0.232	4.61029e-08	4	Myo1f	0.236
2027	1.26456e-11	0.343474	0.526	0.29	1.87812e-07	4	Mpp1	0.236
1842	5.6006e-35	0.511718	0.292	0.057	8.31801e-31	4	Dok2	0.235
1872	4.95662e-26	0.264894	0.31	0.075	7.36156e-22	4	Plxnc1	0.235
1911	2.93463e-21	0.638199	0.363	0.128	4.35852e-17	4	Stard8	0.235
1985	3.09969e-14	0.283257	0.409	0.174	4.60366e-10	4	Tnfaip8l2	0.235
2018	3.40077e-12	0.381697	0.556	0.322	5.05082e-08	4	Ppp1r12c	0.234
1757	8.93467e-87	0.383266	0.246	0.013	1.32698e-82	4	Arhgef10l	0.233
2008	1.09565e-12	0.294994	0.456	0.224	1.62726e-08	4	Zmiz2	0.232
1730	4.48238e-155	0.974251	0.234	0.003	6.65723e-151	4	Cd209g	0.231
2068	4.74345e-10	0.330948	0.591	0.36	7.04497e-06	4	Scpep1	0.231
1899	5.76423e-23	0.408645	0.322	0.092	8.56103e-19	4	BC028528	0.23
1951	3.07462e-17	0.339697	0.374	0.145	4.56643e-13	4	Pacsin2	0.229
2030	1.85538e-11	0.527021	0.789	0.56	2.7556e-07	4	Dusp1	0.229
2019	5.29296e-12	0.378221	0.462	0.234	7.8611e-08	4	P2ry12	0.228
2038	3.61043e-11	0.324136	0.52	0.292	5.36221e-07	4	Ski	0.228
1747	2.02992e-110	0.515507	0.234	0.007	3.01484e-106	4	Ccr1	0.227
2051	9.99039e-11	0.291132	0.515	0.288	1.48377e-06	4	Cep170	0.227
1735	4.05383e-147	1.05719	0.228	0.003	6.02075e-143	4	Ednrb	0.225
1914	3.50198e-21	0.507142	0.322	0.098	5.20113e-17	4	Polr2l	0.224
1952	3.40327e-17	0.44683	0.351	0.127	5.05454e-13	4	H2-Q7	0.224
2058	1.553e-10	0.27837	0.825	0.601	2.30651e-06	4	Arhgdib	0.224
2073	7.76664e-10	0.361667	0.52	0.296	1.1535e-05	4	Jun	0.224
1784	8.63915e-60	3.25426	0.246	0.023	1.28309e-55	4	Retnla	0.223
1790	1.25494e-57	0.520256	0.246	0.023	1.86383e-53	4	S1pr1	0.223
1980	9.08849e-15	0.525904	0.392	0.17	1.34982e-10	4	Rin2	0.222
2069	5.3746e-10	0.272611	0.713	0.491	7.98235e-06	4	Tubb5	0.222
1820	3.43619e-42	0.367663	0.257	0.036	5.10343e-38	4	Cd40	0.221
1969	8.03473e-16	1.23483	0.386	0.165	1.19332e-11	4	Pla2g2d	0.221
1993	1.43384e-13	0.489285	0.889	0.668	2.12953e-09	4	Zfp36l1	0.221
2025	1.2277e-11	0.329413	0.433	0.212	1.82338e-07	4	Lacc1	0.221
2004	1.00344e-12	0.304834	0.404	0.184	1.49031e-08	4	Slc38a2	0.22
1915	9.56656e-21	0.338633	0.31	0.091	1.42083e-16	4	Ccdc109b	0.219
1990	1.14218e-13	0.391934	0.392	0.173	1.69636e-09	4	Tnfsf12	0.219
2020	5.81474e-12	0.351343	0.444	0.225	8.63605e-08	4	Anxa3	0.219
2084	5.24031e-09	0.282008	0.743	0.525	7.7829e-05	4	Gm9843	0.218
2094	1.56411e-08	0.2687	0.614	0.396	0.000232302	4	Ier5	0.218
2112	1.33468e-07	0.278274	0.678	0.46	0.00198227	4	Rabac1	0.218
1821	9.55721e-42	0.362318	0.251	0.034	1.41944e-37	4	Capg	0.217
2036	3.01826e-11	0.346014	0.667	0.45	4.48272e-07	4	Ndufa13	0.217
1801	5.83946e-53	0.401649	0.24	0.025	8.67276e-49	4	Serpinb8	0.215
2063	2.54191e-10	0.397166	0.608	0.393	3.77524e-06	4	Eid1	0.215
2075	9.67621e-10	0.304104	0.754	0.539	1.43711e-05	4	Spi1	0.215
1785	1.42226e-59	0.364932	0.234	0.02	2.11234e-55	4	Hpse	0.214
2045	5.27722e-11	0.342589	0.439	0.225	7.83772e-07	4	Stard3nl	0.214
1810	2.99348e-49	0.446176	0.24	0.027	4.44591e-45	4	Dapk1	0.213
2090	1.06756e-08	0.255013	0.544	0.332	0.000158554	4	Gng2	0.212
2123	9.58937e-07	0.269635	0.649	0.437	0.0142421	4	Fli1	0.212
1828	3.78108e-39	0.4001	0.246	0.035	5.61566e-35	4	Pde2a	0.211
1836	1.42402e-36	0.815616	0.251	0.04	2.11495e-32	4	Ccr2	0.211
2054	1.19211e-10	0.301264	0.836	0.625	1.77053e-06	4	Gng5	0.211
2076	1.02358e-09	0.315499	0.567	0.356	1.52023e-05	4	Mapkapk2	0.211
2082	2.58512e-09	0.426513	0.69	0.479	3.83942e-05	4	Klf6	0.211
1782	8.37913e-61	0.476205	0.228	0.018	1.24447e-56	4	Colq	0.21
2032	2.39467e-11	0.329511	0.415	0.205	3.55656e-07	4	P2rx7	0.21
2092	1.31275e-08	0.307083	0.52	0.31	0.00019497	4	Lmo2	0.21
2056	1.33972e-10	0.394158	0.807	0.599	1.98975e-06	4	Snx3	0.208
2087	7.07609e-09	0.319368	0.52	0.312	0.000105094	4	Myadm	0.208
2077	1.36771e-09	0.294706	0.491	0.284	2.03132e-05	4	Ctnna1	0.207
2080	2.30111e-09	0.378593	0.561	0.354	3.41761e-05	4	Prdx5	0.207
2114	1.77178e-07	0.272165	0.684	0.477	0.00263145	4	Gnaq	0.207
1991	1.26336e-13	0.278223	0.351	0.145	1.87635e-09	4	Ubash3b	0.206
2072	6.93448e-10	0.412447	0.678	0.472	1.02991e-05	4	Tm6sf1	0.206
2095	1.66757e-08	0.292656	0.842	0.637	0.000247668	4	Rnf130	0.205
1732	2.91134e-153	1.18962	0.205	0.001	4.32393e-149	4	Ccl8	0.204
1995	1.441e-13	0.361239	0.351	0.147	2.14017e-09	4	Ppp1r21	0.204
2065	2.96552e-10	0.306423	0.737	0.533	4.40439e-06	4	Gm10073	0.204
1813	4.36613e-46	0.28275	0.228	0.025	6.48457e-42	4	S1pr2	0.203
1849	5.71738e-32	0.938359	0.246	0.043	8.49146e-28	4	Cxcl9	0.203
1891	1.96686e-23	0.617937	0.275	0.072	2.92118e-19	4	Slamf9	0.203
2096	1.8104e-08	0.275773	0.713	0.51	0.00026888	4	44089	0.203
2105	6.47011e-08	0.260191	0.643	0.44	0.000960941	4	Git2	0.203
1873	1.2256e-25	0.254643	0.257	0.055	1.82026e-21	4	Adap1	0.202
1916	1.04861e-20	0.313106	0.281	0.079	1.5574e-16	4	Dnase1l1	0.202
1876	2.27156e-25	0.283245	0.257	0.056	3.37372e-21	4	Gpr132	0.201
2098	2.07687e-08	0.30426	0.585	0.384	0.000308456	4	Ifi203	0.201
1749	2.00526e-105	0.38879	0.205	0.005	2.97821e-101	4	Creb5	0.2
1880	6.79471e-25	0.303865	0.257	0.057	1.00915e-20	4	Cyp4f18	0.2
1797	6.4492e-55	1.71059	0.942	0.743	9.57835e-51	4	H2-Eb1	0.199
1866	2.79369e-28	0.295152	0.246	0.047	4.14919e-24	4	Myo1e	0.199
2041	4.72323e-11	0.270153	0.374	0.175	7.01494e-07	4	Tlr1	0.199
1870	2.61621e-27	0.340157	0.246	0.049	3.88559e-23	4	Antxr2	0.197
2100	3.93317e-08	0.26522	0.509	0.312	0.000584155	4	Arhgef6	0.197
2111	1.07095e-07	0.250599	0.497	0.3	0.00159058	4	Ypel3	0.197
1889	6.61612e-24	0.507854	0.257	0.061	9.82626e-20	4	S100a10	0.196
2071	6.61451e-10	0.341173	0.415	0.219	9.82387e-06	4	Orai1	0.196
2089	1.03068e-08	0.269708	0.48	0.284	0.000153077	4	Mrpl23	0.196
1906	3.32632e-22	0.294966	0.257	0.064	4.94025e-18	4	Plscr3	0.193
1927	3.25274e-19	0.3401	0.269	0.076	4.83097e-15	4	Add3	0.193
2085	5.91579e-09	0.273084	0.789	0.596	8.78613e-05	4	Sec61b	0.193
2081	2.53085e-09	0.487625	0.649	0.457	3.75881e-05	4	Pid1	0.192
2113	1.39012e-07	0.327993	0.591	0.399	0.00206461	4	Plin2	0.192
2125	9.89732e-07	0.254277	0.614	0.422	0.0146995	4	Hacd4	0.192
1837	2.91812e-36	0.34037	0.222	0.031	4.33398e-32	4	Cd72	0.191
2049	8.21866e-11	0.29412	0.374	0.183	1.22063e-06	4	Pip5k1c	0.191
2104	5.80716e-08	0.290196	0.503	0.312	0.000862479	4	Sft2d2	0.191
1874	1.70101e-25	0.337298	0.24	0.05	2.52634e-21	4	Lat2	0.19
2037	3.0418e-11	0.567291	0.678	0.488	4.51768e-07	4	Tsc22d3	0.19
2052	1.05663e-10	0.268488	0.345	0.155	1.56931e-06	4	Elmsan1	0.19
2119	6.08592e-07	0.270845	0.649	0.459	0.00903882	4	Scamp2	0.19
1886	4.72848e-24	0.280149	0.24	0.051	7.02274e-20	4	Rtn1	0.189
2083	3.12591e-09	0.285424	0.409	0.22	4.64261e-05	4	Iqgap2	0.189
2124	9.61802e-07	0.280049	0.766	0.577	0.0142847	4	Rbms1	0.189
1902	1.96919e-22	0.332761	0.246	0.058	2.92464e-18	4	Emilin2	0.188
2107	7.11319e-08	0.261679	0.468	0.28	0.00105645	4	Csf2rb	0.188
1919	2.29861e-20	0.260241	0.251	0.064	3.41389e-16	4	Pdgfa	0.187
2011	1.43945e-12	0.69209	0.345	0.158	2.13787e-08	4	Ccl24	0.187
1966	2.85824e-16	0.326401	0.275	0.089	4.24506e-12	4	Sgms1	0.186
2129	1.76309e-06	0.309886	0.766	0.58	0.0261854	4	Mef2a	0.186
1959	9.36443e-17	0.285541	0.269	0.084	1.39081e-12	4	Tubb6	0.185
2035	2.82899e-11	0.25997	0.322	0.137	4.20162e-07	4	44082	0.185
2110	1.01198e-07	0.375332	0.719	0.534	0.00150299	4	Fcgr3	0.185
2034	2.60626e-11	0.412078	0.778	0.594	3.87082e-07	4	Tgfbr2	0.184
2048	6.89533e-11	0.261173	0.339	0.155	1.02409e-06	4	Map4	0.184
2120	6.42698e-07	0.277808	0.708	0.524	0.00954535	4	Cyth4	0.184
1960	1.69246e-16	0.453369	0.854	0.671	2.51364e-12	4	Rrbp1	0.183
1756	4.05356e-89	0.353836	0.187	0.006	6.02035e-85	4	Fam20c	0.181
1871	4.75166e-26	0.279646	0.222	0.041	7.05717e-22	4	St8sia6	0.181
2106	7.03192e-08	0.362835	0.749	0.568	0.00104438	4	Tmcc1	0.181
1964	2.65103e-16	0.387836	0.93	0.75	3.93732e-12	4	Rpl10a	0.18
1986	3.27331e-14	0.361739	0.895	0.715	4.86152e-10	4	Shfm1	0.18
[truncated: 3,970 more rows]
