# Supplementary material for: CaSSiDI: novel single-cell “Cluster Similarity Scoring and Distinction Index” reveals critical functions for PirB and context-dependent Cebpb repression
Source: Cell Death Differ. 2024 Feb 21;31(3):265–79. doi: 10.1038/s41418-024-01268-8 (PMC10923835; doi:10.1038/s41418-024-01268-8)
Supplement: Supplementary file 17 — Table S8 [file 41418_2024_1268_MOESM17_ESM.xlsx]

## Sheet: zeb2SpleWT_ourSpleWT_res0p4_PCs
	p_val	avg_logFC	pct.1	pct.2	p_val_adj	cluster	gene	pct.1_minus_pct.2			Cluster legend
4	6.93435e-192	1.14302	0.768	0.435	9.31005e-188	0	Rhob	0.333			ILR	1
9	3.00744e-145	1.04578	0.689	0.374	4.03778e-141	0	Jun	0.315			NPR	0
18	2.08875e-123	0.941454	0.629	0.325	2.80435e-119	0	Tnfaip3	0.304			RBC	4
13	9.62564e-129	0.886957	0.711	0.412	1.29234e-124	0	Cebpb	0.299			MDC	6
1	0	1.3283	0.921	0.643	0	0	Dusp1	0.278			FOB	3
12	3.3018e-135	1.29185	0.689	0.424	4.433e-131	0	Il1b	0.265			MZB	2
14	1.56436e-128	0.921459	0.745	0.486	2.10031e-124	0	Btg2	0.259			RBC	4
26	3.8418e-90	0.878173	0.505	0.249	5.158e-86	0	Nfkbiz	0.256			NKT	5
28	2.36598e-88	0.75477	0.61	0.356	3.17657e-84	0	Pim1	0.254			ISG	7
24	8.83779e-100	0.967915	0.639	0.388	1.18656e-95	0	Gdf15	0.251
6	3.77633e-163	0.899633	0.82	0.579	5.0701e-159	0	Nfkbia	0.241
16	1.29311e-125	0.883482	0.752	0.511	1.73613e-121	0	Klf6	0.241
20	7.32359e-120	0.842881	0.743	0.502	9.83266e-116	0	Cd83	0.241
34	6.58421e-78	0.813446	0.426	0.189	8.83996e-74	0	Ifrd1	0.237
17	3.67602e-124	0.818275	0.778	0.55	4.93542e-120	0	Nr4a1	0.228
5	2.17725e-182	0.962692	0.877	0.653	2.92317e-178	0	Junb	0.224
23	2.74402e-104	0.581212	0.888	0.668	3.68412e-100	0	Mafb	0.22
40	4.03337e-72	0.86456	0.523	0.303	5.4152e-68	0	Dusp2	0.22
35	1.10541e-74	0.560187	0.753	0.537	1.48412e-70	0	Fhod1	0.216
46	2.00598e-67	0.765927	0.521	0.307	2.69323e-63	0	Fosb	0.214
2	4.39606e-290	1.09478	0.931	0.718	5.90216e-286	0	Zfp36	0.213
44	5.55566e-68	0.843434	0.361	0.149	7.45903e-64	0	Atf3	0.212
42	3.40397e-68	0.477882	0.784	0.577	4.57017e-64	0	Tcf7l2	0.207
47	4.62275e-67	0.486982	0.77	0.563	6.20651e-63	0	Ccr3	0.207
8	8.55278e-155	0.760654	0.905	0.699	1.1483e-150	0	Id2	0.206
10	1.06966e-144	0.769294	0.886	0.68	1.43613e-140	0	Rgs1	0.206
54	7.92132e-60	0.698471	0.393	0.188	1.06352e-55	0	Cd14	0.205
51	6.39666e-62	0.502171	0.716	0.514	8.58815e-58	0	Mertk	0.202
27	6.53686e-89	0.434709	0.951	0.751	8.77639e-85	0	Mrc1	0.2
3	1.25582e-286	1.21902	0.931	0.734	1.68607e-282	0	Fos	0.197
31	1.88901e-82	0.878632	0.682	0.485	2.53619e-78	0	Klf2	0.197
29	3.78678e-86	0.483271	0.892	0.698	5.08414e-82	0	Cd44	0.194
36	1.59375e-73	0.576382	0.75	0.558	2.13977e-69	0	Irf2bp2	0.192
45	5.97034e-68	0.379463	0.951	0.761	8.01578e-64	0	Creg1	0.19
57	3.13435e-56	0.686287	0.567	0.378	4.20818e-52	0	Sgk1	0.189
33	1.76135e-78	0.41727	0.958	0.771	2.36478e-74	0	Sdc3	0.187
60	1.36266e-53	0.519617	0.641	0.455	1.82951e-49	0	Sema6d	0.186
55	3.43135e-58	0.396648	0.85	0.665	4.60693e-54	0	Hpgd	0.185
63	1.06111e-52	0.424241	0.751	0.571	1.42465e-48	0	Paqr9	0.18
68	4.32761e-49	0.690443	0.351	0.171	5.81025e-45	0	Pmaip1	0.18
79	2.13176e-41	0.502109	0.49	0.311	2.8621e-37	0	Slc1a3	0.179
59	5.13883e-55	0.417008	0.793	0.616	6.89939e-51	0	Adgre4	0.177
61	4.86425e-53	0.689538	0.302	0.125	6.53074e-49	0	Hilpda	0.177
15	1.7143e-127	0.59901	0.922	0.749	2.30162e-123	0	Spic	0.173
43	3.90298e-68	0.515511	0.773	0.6	5.24014e-64	0	Glul	0.173
62	8.2687e-53	0.340186	0.887	0.715	1.11016e-48	0	Axl	0.172
77	3.18565e-42	0.563877	0.398	0.226	4.27706e-38	0	Rab20	0.172
74	4.86723e-45	0.561171	0.511	0.34	6.53474e-41	0	Zfp703	0.171
53	4.63425e-61	0.407164	0.88	0.71	6.22194e-57	0	Sirpa	0.17
58	2.70029e-55	0.577774	0.623	0.453	3.62541e-51	0	Pik3r1	0.17
80	5.23382e-41	0.345476	0.818	0.648	7.02692e-37	0	Maf	0.17
72	1.32333e-46	0.560016	0.592	0.423	1.7767e-42	0	Tnfaip2	0.169
73	1.35582e-45	0.420532	0.671	0.502	1.82032e-41	0	Frmd4b	0.169
48	1.73282e-65	0.396334	0.921	0.754	2.32649e-61	0	Lgmn	0.167
21	3.43108e-118	0.479976	0.988	0.823	4.60657e-114	0	Marcks	0.165
49	2.07546e-65	0.346379	0.959	0.794	2.78651e-61	0	C1qc	0.165
86	9.14561e-38	0.440136	0.615	0.453	1.22789e-33	0	C6	0.162
70	1.68601e-47	0.547292	0.609	0.448	2.26364e-43	0	Gpr65	0.161
41	2.28911e-70	0.459767	0.858	0.698	3.07335e-66	0	Ctsc	0.16
91	4.55275e-36	0.526101	0.398	0.238	6.11252e-32	0	Ppp1r15a	0.16
75	3.96662e-44	0.436931	0.673	0.514	5.32558e-40	0	Slc12a2	0.159
81	1.36096e-39	0.385367	0.855	0.696	1.82723e-35	0	Hebp1	0.159
52	1.13696e-61	0.331153	0.964	0.806	1.52649e-57	0	C1qa	0.158
38	9.85101e-73	0.590734	0.734	0.579	1.3226e-68	0	Neat1	0.155
89	5.53939e-37	0.60868	0.356	0.203	7.43718e-33	0	Adrb2	0.153
65	1.90589e-50	0.331295	0.864	0.713	2.55885e-46	0	Trf	0.151
25	2.04204e-93	0.677633	0.831	0.682	2.74164e-89	0	Jund	0.149
93	9.06481e-35	0.651814	0.413	0.266	1.21704e-30	0	Hist1h1c	0.147
97	4.19097e-34	0.395175	0.603	0.456	5.6268e-30	0	Lrp1	0.147
83	1.79704e-39	0.373981	0.734	0.588	2.41271e-35	0	Adgre1	0.146
69	2.14289e-48	0.367787	0.83	0.686	2.87705e-44	0	Grn	0.144
96	4.0719e-34	0.548886	0.301	0.158	5.46693e-30	0	Ets2	0.143
102	2.96325e-31	0.402698	0.562	0.42	3.97846e-27	0	Sash1	0.142
92	6.84326e-36	0.335249	0.751	0.611	9.18777e-32	0	Mpeg1	0.14
19	3.4763e-122	0.455163	0.996	0.857	4.66728e-118	0	Slc40a1	0.139
30	1.36218e-82	0.572059	0.786	0.647	1.82886e-78	0	Mcl1	0.139
90	1.58448e-36	0.528181	0.523	0.384	2.12732e-32	0	Nrros	0.139
99	2.25558e-33	0.397211	0.6	0.461	3.02834e-29	0	Rnf149	0.139
37	3.06889e-73	0.398541	0.934	0.796	4.12029e-69	0	Csf1r	0.138
116	2.1031e-27	0.419882	0.463	0.326	2.82362e-23	0	Slc45a3	0.137
82	1.70501e-39	0.572327	0.554	0.418	2.28915e-35	0	Ppp2ca	0.136
106	7.13982e-30	0.402295	0.588	0.453	9.58592e-26	0	Siglece	0.135
110	1.4473e-29	0.500728	0.414	0.279	1.94314e-25	0	Arrdc3	0.135
114	1.06438e-28	0.421643	0.492	0.359	1.42904e-24	0	Tgm2	0.133
67	5.46259e-50	0.338064	0.885	0.754	7.33407e-46	0	Ctsd	0.131
109	1.32549e-29	0.374403	0.604	0.473	1.7796e-25	0	Acp2	0.131
105	3.4099e-30	0.371935	0.614	0.484	4.57813e-26	0	Abcg3	0.13
88	1.67186e-37	0.50059	0.623	0.494	2.24464e-33	0	Zfp36l2	0.129
101	4.62904e-32	0.470566	0.526	0.397	6.21496e-28	0	Nrip1	0.129
103	1.6162e-30	0.354796	0.627	0.498	2.16992e-26	0	Itgad	0.129
118	4.68542e-26	0.427996	0.477	0.348	6.29065e-22	0	Mpzl1	0.129
95	2.57814e-34	0.32748	0.731	0.604	3.46141e-30	0	Actn1	0.127
66	2.10468e-50	0.36184	0.9	0.775	2.82574e-46	0	Sat1	0.125
104	1.66759e-30	0.456423	0.239	0.114	2.23891e-26	0	Metrnl	0.125
100	3.17199e-33	0.533168	0.212	0.088	4.25872e-29	0	Ier3	0.124
115	5.07858e-28	0.474197	0.472	0.348	6.81851e-24	0	Sqstm1	0.124
125	1.59871e-24	0.361216	0.543	0.419	2.14643e-20	0	Tmem65	0.124
119	1.39247e-25	0.384388	0.508	0.385	1.86952e-21	0	Lcp2	0.123
94	1.1084e-34	0.368473	0.736	0.614	1.48814e-30	0	Zeb2	0.122
120	1.60839e-25	0.455573	0.289	0.167	2.15942e-21	0	Adrb1	0.122
85	9.01386e-39	0.370065	0.788	0.667	1.2102e-34	0	Sdcbp	0.121
87	9.21742e-38	0.529908	0.571	0.452	1.23753e-33	0	Trim25	0.119
50	2.14655e-62	0.511387	0.775	0.657	2.88196e-58	0	Ubc	0.118
84	7.82234e-39	0.514272	0.612	0.495	1.05023e-34	0	Kctd12	0.117
111	1.97023e-29	0.478554	0.21	0.093	2.64523e-25	0	Ccrl2	0.117
112	4.14281e-29	0.50719	0.527	0.41	5.56213e-25	0	Ier5	0.117
133	2.0598e-22	0.293805	0.654	0.537	2.76548e-18	0	Clec4n	0.117
78	9.77698e-42	0.366081	0.786	0.67	1.31266e-37	0	Tspan13	0.116
108	1.15569e-29	0.35398	0.659	0.543	1.55163e-25	0	Itm2c	0.116
142	9.7054e-21	0.309349	0.613	0.497	1.30305e-16	0	Cadm1	0.116
129	4.10657e-23	0.495241	0.286	0.172	5.51348e-19	0	Sowahc	0.114
135	6.22846e-22	0.401921	0.443	0.329	8.36233e-18	0	Fgr	0.114
138	1.24179e-21	0.3309	0.583	0.47	1.66723e-17	0	Gfra2	0.113
141	6.93239e-21	0.360254	0.481	0.368	9.30743e-17	0	Jup	0.113
151	3.65307e-19	0.306733	0.533	0.42	4.90461e-15	0	Cd302	0.113
169	2.58019e-17	0.331367	0.461	0.348	3.46416e-13	0	Lpl	0.113
127	1.62253e-23	0.498031	0.384	0.272	2.1784e-19	0	Bhlhe40	0.112
148	2.22958e-19	0.362742	0.48	0.368	2.99343e-15	0	Fam49a	0.112
150	3.52284e-19	0.340267	0.453	0.341	4.72977e-15	0	Rgl1	0.112
113	1.04178e-28	0.643017	0.192	0.081	1.39869e-24	0	Cxcl2	0.111
121	1.66468e-25	0.354094	0.609	0.499	2.23501e-21	0	Rtn4	0.11
128	2.09137e-23	0.283503	0.683	0.573	2.80787e-19	0	Igf1	0.11
131	9.67359e-23	0.39068	0.498	0.388	1.29878e-18	0	Pla2g15	0.11
143	1.48318e-20	0.439911	0.417	0.308	1.99132e-16	0	Hs6st1	0.109
170	3.04346e-17	0.345076	0.405	0.296	4.08615e-13	0	Tns3	0.109
132	1.41788e-22	0.643059	0.238	0.13	1.90364e-18	0	Egr1	0.108
157	4.14575e-18	0.320155	0.488	0.381	5.56608e-14	0	Tmem26	0.107
139	3.12135e-21	0.405044	0.513	0.407	4.19072e-17	0	Ckb	0.106
140	4.2821e-21	0.368708	0.518	0.412	5.74914e-17	0	Clec4a3	0.106
147	2.13143e-19	0.301518	0.557	0.452	2.86165e-15	0	Colgalt1	0.105
154	7.42715e-19	0.399452	0.282	0.177	9.97169e-15	0	Ier2	0.105
163	9.4782e-18	0.343071	0.406	0.301	1.27254e-13	0	Itga9	0.105
122	5.28814e-25	0.475894	0.2	0.096	7.09985e-21	0	Fosl2	0.104
136	7.64667e-22	0.325177	0.582	0.478	1.02664e-17	0	Myo9a	0.104
156	2.1308e-18	0.320381	0.498	0.394	2.86082e-14	0	Cd300a	0.104
146	1.64897e-19	0.399361	0.484	0.381	2.2139e-15	0	Hes1	0.103
166	1.28553e-17	0.35989	0.362	0.259	1.72595e-13	0	AI607873	0.103
158	4.59367e-18	0.30602	0.57	0.468	6.16746e-14	0	Kcnj10	0.102
175	6.76019e-17	0.389747	0.383	0.281	9.07623e-13	0	Fam46a	0.102
180	1.62825e-16	0.351152	0.361	0.259	2.18609e-12	0	Galnt3	0.102
123	6.0623e-25	0.290712	0.711	0.61	8.13924e-21	0	Cd81	0.101
153	7.35079e-19	0.347036	0.495	0.394	9.86917e-15	0	Basp1	0.101
155	8.4963e-19	0.409479	0.375	0.274	1.14071e-14	0	Csrp1	0.101
159	4.76572e-18	0.303013	0.538	0.437	6.39845e-14	0	Ptgs1	0.101
149	2.41198e-19	0.418517	0.369	0.269	3.23832e-15	0	Rasgef1b	0.1
171	3.23564e-17	0.371233	0.377	0.277	4.34417e-13	0	Il10ra	0.1
126	1.06046e-23	0.404142	0.185	0.086	1.42377e-19	0	Il1a	0.099
179	1.25856e-16	0.302941	0.502	0.404	1.68975e-12	0	Timp2	0.098
168	1.76434e-17	0.342453	0.505	0.408	2.36881e-13	0	Nr1h3	0.097
205	3.22947e-14	0.259472	0.436	0.339	4.33588e-10	0	Slc11a1	0.097
162	7.26311e-18	0.342241	0.495	0.399	9.75146e-14	0	Xbp1	0.096
160	5.11757e-18	0.537169	0.264	0.169	6.87085e-14	0	Klf4	0.095
164	1.0016e-17	0.305776	0.548	0.453	1.34475e-13	0	Slc48a1	0.095
172	3.41436e-17	0.413625	0.363	0.268	4.58412e-13	0	Lfng	0.095
178	1.22428e-16	0.320165	0.501	0.406	1.64371e-12	0	Lair1	0.095
188	2.91654e-15	0.401685	0.398	0.304	3.91575e-11	0	Ddit4	0.094
71	5.75572e-47	0.550745	0.739	0.646	7.72763e-43	0	Rgs2	0.093
206	4.29365e-14	0.330267	0.346	0.253	5.76466e-10	0	Slc15a3	0.093
145	3.7059e-20	0.25455	0.713	0.621	4.97554e-16	0	Slc43a2	0.092
152	3.80671e-19	0.409193	0.459	0.367	5.11089e-15	0	Herpud1	0.092
176	7.42309e-17	0.327171	0.505	0.413	9.96624e-13	0	Lipa	0.092
186	1.80566e-15	0.328972	0.479	0.387	2.42428e-11	0	Abcg1	0.092
174	6.42114e-17	0.31375	0.499	0.408	8.62102e-13	0	Clec12a	0.091
189	3.59388e-15	0.373788	0.318	0.227	4.82514e-11	0	Plekhm2	0.091
182	3.65524e-16	0.351139	0.445	0.355	4.90752e-12	0	Tsc22d3	0.09
185	1.63534e-15	0.351598	0.405	0.315	2.1956e-11	0	Asb2	0.09
191	3.7585e-15	0.334124	0.422	0.332	5.04616e-11	0	Acer3	0.09
212	4.42254e-13	0.283276	0.304	0.214	5.9377e-09	0	Tbxas1	0.09
213	4.80543e-13	0.310079	0.387	0.297	6.45177e-09	0	Idh1	0.09
144	2.44744e-20	0.365703	0.516	0.427	3.28593e-16	0	Clec2d	0.089
190	3.69957e-15	0.334151	0.434	0.345	4.96705e-11	0	Mapk14	0.089
167	1.68216e-17	0.348837	0.488	0.4	2.25846e-13	0	Arhgef2	0.088
173	4.31232e-17	0.322814	0.485	0.397	5.78972e-13	0	Vsir	0.088
183	5.11133e-16	0.362609	0.445	0.357	6.86247e-12	0	Il10rb	0.088
195	8.68359e-15	0.312524	0.443	0.355	1.16586e-10	0	Treml4	0.088
76	1.36185e-43	0.35833	0.835	0.748	1.82841e-39	0	Gpx1	0.087
177	8.58813e-17	0.335351	0.473	0.386	1.15304e-12	0	Cd86	0.087
202	1.98701e-14	0.357607	0.42	0.333	2.66776e-10	0	Sgpl1	0.087
215	1.04226e-12	0.306124	0.437	0.35	1.39933e-08	0	Cd163	0.087
98	4.52653e-34	0.262494	0.902	0.816	6.07732e-30	0	Hsp90b1	0.086
199	1.40428e-14	0.377324	0.323	0.237	1.88538e-10	0	Abl1	0.086
64	1.56978e-51	0.274475	0.99	0.905	2.10759e-47	0	Itm2b	0.085
198	1.20357e-14	0.325522	0.225	0.14	1.61592e-10	0	Tiparp	0.085
200	1.59481e-14	0.335149	0.235	0.15	2.14119e-10	0	Cdc42ep2	0.085
204	2.48495e-14	0.426545	0.307	0.222	3.3363e-10	0	Dusp6	0.085
210	1.4769e-13	0.301134	0.46	0.375	1.98288e-09	0	Slc6a6	0.085
184	6.939e-16	0.344155	0.195	0.111	9.3163e-12	0	Plk3	0.084
208	9.29504e-14	0.329418	0.411	0.327	1.24795e-09	0	F11r	0.084
220	2.07666e-12	0.28572	0.416	0.332	2.78812e-08	0	Pla2g7	0.084
165	1.16923e-17	0.329854	0.601	0.518	1.56981e-13	0	Pdia6	0.083
197	9.37202e-15	0.363703	0.209	0.126	1.25829e-10	0	Gadd45b	0.083
207	4.394e-14	0.309234	0.49	0.407	5.89939e-10	0	Clec4a1	0.083
196	8.98261e-15	0.341617	0.457	0.375	1.20601e-10	0	Pnrc1	0.082
32	5.06165e-80	0.357155	1	0.919	6.79578e-76	0	Ctsb	0.081
187	2.8447e-15	0.331757	0.187	0.106	3.8193e-11	0	Gramd1b	0.081
192	5.04358e-15	0.279169	0.545	0.464	6.77151e-11	0	Gns	0.081
216	1.11756e-12	0.348761	0.362	0.281	1.50043e-08	0	Tmcc3	0.081
217	1.38048e-12	0.296344	0.42	0.339	1.85343e-08	0	Fcgrt	0.081
235	2.00558e-11	0.263836	0.421	0.34	2.69269e-07	0	Pilrb2	0.081
223	2.32404e-12	0.297864	0.453	0.373	3.12025e-08	0	Ano6	0.08
233	1.57388e-11	0.301962	0.297	0.217	2.11309e-07	0	Ece1	0.08
193	6.02212e-15	0.266591	0.607	0.528	8.0853e-11	0	Laptm4a	0.079
218	1.68333e-12	0.312965	0.239	0.16	2.26004e-08	0	Map3k8	0.079
130	6.42483e-23	0.342534	0.683	0.605	8.62598e-19	0	BC005537	0.078
209	1.39036e-13	0.347177	0.212	0.134	1.8667e-09	0	Ipmk	0.078
222	2.2824e-12	0.328304	0.306	0.228	3.06435e-08	0	Slc16a10	0.078
224	2.4295e-12	0.325946	0.389	0.311	3.26184e-08	0	Abca1	0.078
234	1.86818e-11	0.322743	0.338	0.26	2.50821e-07	0	Vmp1	0.078
246	6.67118e-11	0.278213	0.393	0.315	8.95672e-07	0	Hpgds	0.078
194	7.15519e-15	0.28219	0.556	0.479	9.60656e-11	0	Atp8a1	0.077
239	3.05243e-11	0.28007	0.389	0.312	4.0982e-07	0	Adrbk2	0.077
228	8.09676e-12	0.351218	0.304	0.228	1.08707e-07	0	Irf1	0.076
237	2.72762e-11	0.266768	0.468	0.392	3.6621e-07	0	Pira2	0.076
255	1.65103e-10	0.269218	0.353	0.277	2.21667e-06	0	Dst	0.076
262	3.30438e-10	0.277129	0.294	0.218	4.43647e-06	0	Igsf6	0.076
11	2.98387e-140	0.464311	1	0.925	4.00615e-136	0	Vcam1	0.075
124	1.5876e-24	0.447892	0.107	0.032	2.13151e-20	0	Bmp2	0.075
201	1.6281e-14	0.301605	0.532	0.457	2.18589e-10	0	Ifngr1	0.075
214	8.762e-13	0.351932	0.209	0.134	1.17639e-08	0	Mmd	0.075
219	1.9231e-12	0.335101	0.394	0.319	2.58195e-08	0	Mfsd1	0.075
240	3.16239e-11	0.325331	0.347	0.272	4.24583e-07	0	Fam105a	0.075
242	4.38024e-11	0.290802	0.272	0.197	5.88091e-07	0	Pcyox1	0.075
243	5.34914e-11	0.314318	0.326	0.251	7.18175e-07	0	Abhd12	0.075
203	2.22152e-14	0.346996	0.165	0.091	2.98261e-10	0	Angptl4	0.074
232	1.36156e-11	0.334433	0.321	0.247	1.82803e-07	0	Mcfd2	0.074
260	2.79854e-10	0.288741	0.286	0.212	3.75732e-06	0	Pcolce2	0.074
241	4.37712e-11	0.324233	0.312	0.239	5.87672e-07	0	Snx25	0.073
226	4.49376e-12	0.252725	0.519	0.447	6.03332e-08	0	Cd82	0.072
261	2.94202e-10	0.283761	0.329	0.257	3.94996e-06	0	Kcnj16	0.072
134	2.06098e-22	0.332954	0.674	0.603	2.76707e-18	0	Camk2d	0.071
236	2.67028e-11	0.304623	0.208	0.137	3.58511e-07	0	Vstm4	0.071
244	5.72052e-11	0.352243	0.289	0.218	7.68036e-07	0	Hap1	0.071
247	6.7127e-11	0.295914	0.379	0.308	9.01246e-07	0	Ppt2	0.071
251	1.22004e-10	0.277651	0.438	0.367	1.63803e-06	0	Kcna2	0.071
253	1.4394e-10	0.303799	0.276	0.205	1.93254e-06	0	Skp2	0.071
254	1.52328e-10	0.291309	0.398	0.327	2.04516e-06	0	Snx18	0.071
257	2.54454e-10	0.29725	0.341	0.27	3.4163e-06	0	Tnfrsf21	0.071
211	3.99311e-13	0.26866	0.545	0.475	5.36115e-09	0	M6pr	0.07
225	4.28726e-12	0.300075	0.185	0.115	5.75607e-08	0	Tlr2	0.07
265	4.33925e-10	0.291389	0.35	0.28	5.82587e-06	0	Rilpl2	0.07
266	5.74318e-10	0.288904	0.322	0.252	7.71079e-06	0	Fmnl2	0.07
295	7.8745e-09	0.262467	0.35	0.28	0.000105723	0	Col14a1	0.07
252	1.43389e-10	0.300712	0.359	0.29	1.92514e-06	0	Ifnar2	0.069
264	4.09143e-10	0.30687	0.331	0.262	5.49315e-06	0	Neu1	0.069
270	7.05707e-10	0.300556	0.367	0.298	9.47482e-06	0	Ehd1	0.069
276	1.25458e-09	0.281626	0.319	0.25	1.6844e-05	0	Entpd1	0.069
287	3.10333e-09	0.26901	0.349	0.28	4.16654e-05	0	Itgb5	0.069
296	8.17423e-09	0.253286	0.324	0.255	0.000109747	0	Rxra	0.069
263	3.38248e-10	0.308646	0.334	0.266	4.54132e-06	0	Bcl2a1b	0.068
275	1.19992e-09	0.298879	0.322	0.254	1.61101e-05	0	Brd2	0.068
278	1.45934e-09	0.294475	0.267	0.199	1.95931e-05	0	Plin2	0.068
286	3.04071e-09	0.279385	0.314	0.246	4.08245e-05	0	P2ry13	0.068
299	8.96641e-09	0.26354	0.371	0.303	0.000120383	0	Fyn	0.068
137	9.6852e-22	0.273589	0.709	0.641	1.30033e-17	0	Lyn	0.068
281	2.33023e-09	0.275433	0.344	0.276	3.12856e-05	0	43896	0.068
221	2.19805e-12	0.319859	0.161	0.094	2.9511e-08	0	Nuak2	0.067
259	2.70716e-10	0.312362	0.282	0.215	3.63463e-06	0	Txnrd1	0.067
273	1.01115e-09	0.272913	0.368	0.301	1.35756e-05	0	Fcgr3	0.067
277	1.27852e-09	0.258096	0.428	0.361	1.71655e-05	0	Leprot	0.067
230	9.77288e-12	0.302276	0.456	0.39	1.31211e-07	0	Pip4k2a	0.066
238	2.76223e-11	0.339791	0.178	0.112	3.70857e-07	0	Rnd3	0.066
283	2.67087e-09	0.31746	0.292	0.226	3.58592e-05	0	Rnf19b	0.066
269	6.888e-10	0.2653	0.202	0.137	9.24783e-06	0	Slco2b1	0.065
307	1.44291e-08	0.26214	0.303	0.238	0.000193725	0	Ctsl	0.065
229	9.52338e-12	0.308524	0.157	0.093	1.27861e-07	0	Pdgfb	0.064
231	1.33934e-11	0.290214	0.152	0.088	1.7982e-07	0	Nlrp3	0.064
274	1.02107e-09	0.306343	0.359	0.295	1.37088e-05	0	Arap1	0.064
285	2.88509e-09	0.303805	0.31	0.246	3.87352e-05	0	Dmpk	0.064
293	7.27965e-09	0.292994	0.259	0.195	9.77365e-05	0	Tgif1	0.064
304	1.13489e-08	0.252986	0.221	0.157	0.00015237	0	Spred1	0.064
306	1.43765e-08	0.252	0.416	0.352	0.000193019	0	Clec4a2	0.064
256	1.65424e-10	0.285049	0.428	0.365	2.22098e-06	0	Slc3a2	0.063
267	6.33117e-10	0.303053	0.366	0.303	8.50024e-06	0	Arrb2	0.063
272	9.7718e-10	0.277317	0.397	0.334	1.31196e-05	0	Tm9sf2	0.063
297	8.20348e-09	0.281571	0.277	0.214	0.00011014	0	Wsb1	0.063
300	9.12792e-09	0.279671	0.296	0.233	0.000122551	0	Slc16a9	0.063
309	1.80851e-08	0.270829	0.291	0.228	0.000242811	0	Myo10	0.063
245	6.36714e-11	0.257643	0.512	0.45	8.54853e-07	0	Tmem14c	0.062
280	2.27929e-09	0.318085	0.209	0.147	3.06018e-05	0	Cd300lf	0.062
294	7.81835e-09	0.265823	0.215	0.153	0.000104969	0	Slc12a7	0.062
301	9.2291e-09	0.29091	0.28	0.218	0.00012391	0	Tbc1d9	0.062
322	7.95228e-08	0.2686	0.288	0.226	0.00106767	0	Rab3il1	0.062
290	5.89745e-09	0.261463	0.456	0.395	7.91792e-05	0	Atp1a1	0.061
312	2.57828e-08	0.258346	0.309	0.248	0.00034616	0	Arf4	0.061
326	1.16e-07	0.257626	0.274	0.213	0.00155742	0	Gsr	0.061
288	3.54932e-09	0.276147	0.432	0.372	4.76531e-05	0	Tmem30a	0.06
298	8.35849e-09	0.272078	0.203	0.143	0.000112221	0	Lpin1	0.06
303	1.00297e-08	0.273869	0.351	0.291	0.000134659	0	Klhl9	0.06
308	1.79264e-08	0.277356	0.312	0.252	0.00024068	0	Agap1	0.06
313	3.11858e-08	0.262958	0.23	0.17	0.0004187	0	Lpin2	0.06
310	1.86527e-08	0.267658	0.38	0.321	0.000250431	0	Wdfy3	0.059
314	3.18162e-08	0.287649	0.324	0.265	0.000427165	0	Il6ra	0.059
315	3.30588e-08	0.264108	0.263	0.204	0.000443847	0	Nfe2l2	0.059
318	5.35151e-08	0.250246	0.339	0.28	0.000718494	0	Hfe	0.059
327	1.24831e-07	0.258154	0.277	0.218	0.00167598	0	Slc7a7	0.059
161	5.53822e-18	0.285076	0.745	0.686	7.43562e-14	0	Rsrp1	0.059
268	6.80567e-10	0.290603	0.152	0.094	9.13729e-06	0	Cpeb2	0.058
316	3.54992e-08	0.310605	0.229	0.171	0.000476613	0	Pde4b	0.058
324	8.99855e-08	0.281923	0.252	0.194	0.00120815	0	Ctnnd1	0.058
338	3.54341e-07	0.265807	0.31	0.252	0.00475738	0	Tspan14	0.058
250	1.13851e-10	0.25777	0.544	0.487	1.52857e-06	0	Cd38	0.057
311	2.52919e-08	0.277342	0.19	0.133	0.000339569	0	Galc	0.057
319	5.69202e-08	0.286077	0.23	0.173	0.00076421	0	Ppfibp2	0.057
328	1.55047e-07	0.26505	0.251	0.194	0.00208166	0	Ulk2	0.057
334	2.53292e-07	0.256852	0.299	0.242	0.0034007	0	Tmcc1	0.057
249	1.086e-10	0.27536	0.516	0.46	1.45806e-06	0	Cd164	0.056
320	6.17952e-08	0.257395	0.2	0.144	0.000829662	0	Gm6377	0.056
321	7.2505e-08	0.272511	0.206	0.15	0.000973452	0	Mgat5	0.056
323	8.46697e-08	0.295511	0.242	0.186	0.00113678	0	Gsap	0.056
332	2.01259e-07	0.25516	0.213	0.157	0.00270211	0	Tcirg1	0.056
289	5.63226e-09	0.292692	0.16	0.105	7.56187e-05	0	Rnf144b	0.055
305	1.42252e-08	0.260195	0.448	0.393	0.000190987	0	Sh3bp5	0.055
329	1.60435e-07	0.250124	0.43	0.375	0.002154	0	Cyb5r1	0.055
331	1.79265e-07	0.264376	0.209	0.154	0.00240681	0	Rims3	0.055
336	3.28961e-07	0.254181	0.326	0.271	0.00441663	0	Cdkn1b	0.055
341	5.35292e-07	0.254572	0.267	0.212	0.00718683	0	Atxn1	0.055
271	8.93329e-10	0.280441	0.463	0.409	1.19938e-05	0	Picalm	0.054
330	1.67594e-07	0.260631	0.18	0.126	0.00225012	0	Prdm1	0.054
279	1.53535e-09	0.278586	0.47	0.417	2.06136e-05	0	Rtn3	0.053
291	6.28138e-09	0.305819	0.146	0.093	8.43339e-05	0	Got1	0.053
335	2.98758e-07	0.27996	0.337	0.284	0.00401112	0	Ugcg	0.053
340	4.44662e-07	0.262538	0.212	0.159	0.00597004	0	Nabp1	0.053
346	1.24946e-06	0.250517	0.269	0.216	0.0167752	0	Tmem168	0.053
258	2.69981e-10	0.251429	0.111	0.059	3.62477e-06	0	B930036N10Rik	0.052
282	2.44151e-09	0.256537	0.124	0.072	3.27797e-05	0	Lonrf1	0.052
317	3.86223e-08	0.29933	0.158	0.106	0.000518542	0	Ttyh2	0.052
325	9.83071e-08	0.256444	0.166	0.114	0.00131987	0	Amz1	0.052
344	1.15544e-06	0.279742	0.253	0.201	0.0155129	0	Mapk8	0.052
333	2.38145e-07	0.272312	0.165	0.114	0.00319733	0	Marcksl1	0.051
339	3.84753e-07	0.285122	0.18	0.129	0.00516569	0	Arf2	0.051
292	7.25975e-09	0.257673	0.126	0.076	9.74694e-05	0	Slc25a33	0.05
343	7.83656e-07	0.255619	0.396	0.346	0.0105214	0	44083	0.05
345	1.23141e-06	0.263974	0.212	0.162	0.0165328	0	Tnrc18	0.05
347	1.32967e-06	0.267657	0.304	0.254	0.0178522	0	Plpp3	0.05
342	6.51103e-07	0.27487	0.367	0.318	0.0087417	0	Zfand5	0.049
348	1.51667e-06	0.285657	0.228	0.179	0.0203628	0	Zfp710	0.049
302	9.68512e-09	0.255709	0.11	0.063	0.000130032	0	Osgin1	0.047
337	3.37004e-07	0.255652	0.145	0.098	0.00452461	0	Tgm1	0.047
349	2.37804e-06	0.259498	0.282	0.235	0.0319275	0	Clic4	0.047
117	7.97699e-27	0.26213	0.884	0.838	1.07099e-22	0	Btg1	0.046
181	2.70182e-16	0.25725	0.664	0.618	3.62747e-12	0	Celf2	0.046
350	2.72026e-06	0.29022	0.163	0.119	0.0365222	0	Tssc4	0.044
22	4.74708e-105	0.68703	0.902	0.86	6.37343e-101	0	H3f3b	0.042
248	7.99145e-11	0.301575	0.571	0.529	1.07293e-06	0	Lbh	0.042
39	1.21607e-72	0.34306	1	0.961	1.63269e-68	0	Psap	0.039
7	3.3238e-160	0.621972	1	0.962	4.46254e-156	0	Hmox1	0.038
284	2.76127e-09	0.271152	0.55	0.518	3.70729e-05	0	Pcbp1	0.032
107	9.16412e-30	0.292018	0.824	0.795	1.23037e-25	0	Stk17b	0.029
56	5.06783e-57	0.251226	1	0.986	6.80406e-53	0	Ftl1	0.014
227	6.80771e-12	0.290762	0.71	0.699	9.14003e-08	0	Zfp36l1	0.011
357	5.03789e-90	0.571149	0.794	0.506	6.76387e-86	1	Aif1	0.288
355	6.8357e-96	0.535593	0.87	0.604	9.17761e-92	1	Lst1	0.266
377	3.14208e-51	0.362232	0.785	0.529	4.21855e-47	1	Igf1	0.256
375	1.60175e-53	0.394709	0.69	0.439	2.15051e-49	1	Serpinb6a	0.251
378	4.74365e-51	0.323086	0.879	0.629	6.36882e-47	1	Maf	0.25
366	1.43873e-70	0.527648	0.796	0.547	1.93164e-66	1	Gm10116	0.249
361	1.76647e-87	0.570705	0.824	0.581	2.37166e-83	1	Txn1	0.243
363	2.62449e-74	0.416786	0.907	0.669	3.52364e-70	1	C1qb	0.238
362	2.71411e-75	0.45277	0.921	0.686	3.64396e-71	1	Sepp1	0.235
381	3.33044e-47	0.43233	0.576	0.341	4.47145e-43	1	Ifitm3	0.235
382	1.1599e-46	0.296068	0.89	0.656	1.55728e-42	1	Hpgd	0.234
367	3.47109e-70	0.48557	0.805	0.572	4.66029e-66	1	Atox1	0.233
395	3.66549e-37	0.30171	0.696	0.463	4.92129e-33	1	Cadm1	0.233
376	2.29486e-53	0.468762	0.637	0.411	3.08108e-49	1	Atpif1	0.226
385	9.63112e-46	0.406892	0.739	0.513	1.29307e-41	1	Cd5l	0.226
358	6.50279e-90	0.525282	0.882	0.658	8.73064e-86	1	Tyrobp	0.224
390	2.54839e-42	0.295593	0.812	0.589	3.42147e-38	1	Mpeg1	0.223
403	1.0413e-33	0.277637	0.654	0.433	1.39804e-29	1	Kcnj10	0.221
356	6.52214e-91	0.517723	0.911	0.693	8.75663e-87	1	Fcna	0.218
370	3.90917e-68	0.411158	0.87	0.652	5.24845e-64	1	Cfp	0.218
369	9.18622e-69	0.427114	0.885	0.67	1.23334e-64	1	AW112010	0.215
398	9.56364e-36	0.328929	0.723	0.51	1.28401e-31	1	Clec4n	0.213
402	8.25501e-34	0.300872	0.563	0.35	1.10832e-29	1	Pira2	0.213
379	1.99861e-48	0.4034	0.744	0.532	2.68333e-44	1	Cox5a	0.212
399	1.53529e-35	0.305956	0.667	0.457	2.06128e-31	1	Akr1a1	0.21
396	1.35355e-36	0.303897	0.794	0.587	1.81727e-32	1	Slc43a2	0.207
405	1.61198e-32	0.284096	0.589	0.382	2.16425e-28	1	Hexa	0.207
391	2.86463e-42	0.331391	0.808	0.602	3.84606e-38	1	Lamp1	0.206
392	3.46522e-41	0.377432	0.454	0.248	4.6524e-37	1	Il18	0.206
422	8.34859e-28	0.25558	0.613	0.407	1.12088e-23	1	Ptgs1	0.206
397	3.49054e-36	0.373328	0.555	0.35	4.6864e-32	1	Tgfbi	0.205
413	3.21905e-31	0.290828	0.746	0.541	4.3219e-27	1	Pld3	0.205
410	6.06878e-32	0.298023	0.546	0.342	8.14795e-28	1	Plbd1	0.204
411	6.80753e-32	0.314627	0.59	0.386	9.13979e-28	1	Pilra	0.204
383	3.54528e-46	0.292223	0.914	0.712	4.75989e-42	1	Axl	0.202
400	1.67933e-35	0.344496	0.665	0.464	2.25467e-31	1	Blvrb	0.201
394	2.10447e-39	0.315675	0.759	0.559	2.82546e-35	1	Npc2	0.2
406	3.93305e-32	0.300627	0.668	0.469	5.28051e-28	1	Sod1	0.199
416	1.21098e-29	0.274568	0.542	0.344	1.62586e-25	1	Dstn	0.198
387	4.72667e-45	0.310047	0.901	0.704	6.34603e-41	1	Trf	0.197
407	4.20415e-32	0.343654	0.539	0.342	5.6445e-28	1	Etfb	0.197
373	1.91587e-58	0.323072	0.963	0.767	2.57225e-54	1	Creg1	0.196
386	1.64549e-45	0.33569	0.839	0.643	2.20923e-41	1	Cst3	0.196
393	6.1549e-41	0.426479	0.427	0.231	8.26356e-37	1	Fam213b	0.196
408	5.19863e-32	0.297503	0.759	0.563	6.97968e-28	1	Reep5	0.196
414	5.30541e-31	0.257001	0.773	0.577	7.12305e-27	1	Adgre1	0.196
417	1.33737e-29	0.26341	0.782	0.586	1.79556e-25	1	Actn1	0.196
419	2.60854e-28	0.288886	0.593	0.401	3.50223e-24	1	Fyb	0.192
360	1.43982e-88	0.453239	0.957	0.767	1.9331e-84	1	Fcer1g	0.19
401	1.67732e-34	0.331499	0.692	0.502	2.25197e-30	1	Scp2	0.19
412	1.12024e-31	0.264558	0.773	0.586	1.50403e-27	1	Cd81	0.187
428	1.35e-26	0.269163	0.587	0.4	1.81251e-22	1	Cd302	0.187
433	1.17488e-25	0.255171	0.613	0.426	1.57739e-21	1	Slc48a1	0.187
425	1.72471e-27	0.262969	0.52	0.334	2.3156e-23	1	Cyb5r1	0.186
446	1.0628e-23	0.254006	0.615	0.43	1.42692e-19	1	Colgalt1	0.185
429	1.80921e-26	0.275823	0.52	0.339	2.42904e-22	1	Anxa5	0.181
440	1.04985e-24	0.261771	0.58	0.4	1.40953e-20	1	AB124611	0.18
431	5.49696e-26	0.257847	0.496	0.317	7.38022e-22	1	Clec4a2	0.179
409	5.78123e-32	0.301188	0.71	0.533	7.76188e-28	1	Myeov2	0.177
424	1.48155e-27	0.285723	0.465	0.288	1.98912e-23	1	Lap3	0.177
421	8.31701e-28	0.290269	0.445	0.269	1.11664e-23	1	App	0.176
426	3.95452e-27	0.289897	0.47	0.294	5.30934e-23	1	Mpp6	0.176
437	3.86594e-25	0.278119	0.481	0.305	5.19042e-21	1	Pla2g7	0.176
432	9.05625e-26	0.285656	0.606	0.431	1.21589e-21	1	Aldh2	0.175
372	2.13583e-66	0.334988	0.971	0.798	2.86756e-62	1	C1qc	0.173
441	1.08456e-24	0.283643	0.501	0.332	1.45613e-20	1	Mdh1	0.169
452	1.31689e-22	0.257403	0.523	0.355	1.76806e-18	1	Pilrb1	0.168
371	6.79882e-68	0.333608	0.977	0.81	9.1281e-64	1	C1qa	0.167
388	7.56715e-45	0.289319	0.915	0.748	1.01597e-40	1	Ctsd	0.167
454	7.74091e-22	0.260686	0.624	0.457	1.03929e-17	1	Cd2ap	0.167
384	3.87417e-46	0.317162	0.914	0.749	5.20146e-42	1	Prdx1	0.165
442	2.94795e-24	0.288926	0.671	0.507	3.95792e-20	1	Gngt2	0.164
451	9.11457e-23	0.276262	0.552	0.39	1.22372e-18	1	Pon2	0.162
389	3.59182e-43	0.254338	0.955	0.794	4.82237e-39	1	Csf1r	0.161
435	2.52258e-25	0.325485	0.521	0.36	3.38681e-21	1	Acp5	0.161
430	2.06183e-26	0.306405	0.404	0.244	2.76821e-22	1	Cd68	0.16
418	5.95061e-29	0.304526	0.332	0.173	7.98929e-25	1	Clec1b	0.159
434	1.77693e-25	0.305497	0.459	0.301	2.3857e-21	1	Tmem256	0.158
439	5.73677e-25	0.376184	0.705	0.548	7.70219e-21	1	Slpi	0.157
404	8.20209e-33	0.259172	0.842	0.687	1.10121e-28	1	Arl6ip1	0.155
453	4.14318e-22	0.256997	0.64	0.485	5.56263e-18	1	Eif5b	0.155
368	3.6074e-70	0.367724	0.932	0.779	4.8433e-66	1	Ctss	0.153
448	7.66529e-23	0.288352	0.435	0.282	1.02914e-18	1	Dbi	0.153
463	5.05408e-19	0.251874	0.57	0.418	6.78561e-15	1	Atp5g3	0.152
457	4.09435e-21	0.261003	0.659	0.508	5.49708e-17	1	Ifi27l2a	0.151
458	4.79124e-21	0.278586	0.484	0.333	6.43272e-17	1	Sh3bgrl	0.151
438	4.70276e-25	0.306898	0.359	0.209	6.31392e-21	1	Ms4a6c	0.15
420	4.95688e-28	0.251075	0.827	0.678	6.65511e-24	1	mt-Atp8	0.149
447	1.71917e-23	0.289207	0.388	0.239	2.30816e-19	1	Wwp1	0.149
459	1.05176e-20	0.26798	0.445	0.296	1.4121e-16	1	Lgals3	0.149
450	8.9386e-23	0.300577	0.409	0.261	1.2001e-18	1	AF251705	0.148
456	3.95598e-21	0.288468	0.456	0.309	5.3113e-17	1	Ndufc2	0.147
359	1.42728e-89	0.47013	0.945	0.8	1.91626e-85	1	Apoe	0.145
443	3.80907e-24	0.267539	0.762	0.618	5.11405e-20	1	Atp5l	0.144
449	7.84809e-23	0.293392	0.361	0.217	1.05368e-18	1	Wdr75	0.144
460	1.0017e-19	0.259857	0.544	0.4	1.34488e-15	1	Pomp	0.144
445	8.18007e-24	0.265437	0.313	0.173	1.09826e-19	1	Gsto1	0.14
455	3.18717e-21	0.288446	0.348	0.212	4.27909e-17	1	Cstb	0.136
462	4.82604e-19	0.26828	0.455	0.319	6.47944e-15	1	Abracl	0.136
464	8.18677e-19	0.271945	0.382	0.249	1.09916e-14	1	Ppt1	0.133
436	3.58748e-25	0.283623	0.789	0.663	4.81655e-21	1	Cox7c	0.126
465	1.43119e-17	0.266205	0.341	0.215	1.92152e-13	1	Lamtor4	0.126
380	1.00487e-47	0.28404	0.992	0.868	1.34914e-43	1	Slc40a1	0.124
468	8.89128e-16	0.257901	0.546	0.423	1.19374e-11	1	H2afj	0.123
467	7.62983e-16	0.255198	0.581	0.46	1.02438e-11	1	Rps27l	0.121
423	8.54551e-28	0.27547	0.837	0.717	1.14732e-23	1	Cyba	0.12
466	1.48336e-16	0.269381	0.344	0.224	1.99156e-12	1	Ninj1	0.12
444	5.15437e-24	0.766795	0.242	0.125	6.92025e-20	1	Marco	0.117
461	4.15902e-19	0.269123	0.289	0.172	5.5839e-15	1	Rgs10	0.117
427	4.90776e-27	0.270468	0.83	0.726	6.58916e-23	1	mt-Nd4l	0.104
469	1.855e-15	0.259504	0.265	0.165	2.49052e-11	1	Ndufa5	0.1
471	3.61007e-14	0.401933	0.297	0.201	4.84688e-10	1	Apoc1	0.096
472	4.182e-14	0.251137	0.218	0.129	5.61476e-10	1	Wfdc17	0.089
354	5.96986e-102	0.380247	0.993	0.908	8.01513e-98	1	Itm2b	0.085
415	3.59768e-30	0.509075	0.113	0.028	4.83025e-26	1	Cx3cr1	0.085
365	3.49384e-74	0.342267	0.996	0.926	4.69083e-70	1	Ctsb	0.07
470	1.13111e-14	0.265817	0.126	0.058	1.51862e-10	1	Hspa1b	0.068
473	8.07346e-13	0.448196	0.108	0.05	1.08394e-08	1	Lyz2	0.058
374	9.23658e-57	0.266994	0.998	0.965	1.2401e-52	1	Psap	0.033
352	7.34141e-136	0.437997	1	0.986	9.85658e-132	1	Fth1	0.014
353	6.07214e-103	0.4005	0.999	0.988	8.15246e-99	1	Ftl1	0.011
364	2.87581e-74	0.266497	0.999	0.994	3.86106e-70	1	Actb	0.005
351	3.57245e-137	0.366277	1	0.999	4.79637e-133	1	Tmsb4x	0.001
474	0	2.42646	0.908	0.064	0	2	Ebf1	0.844
477	0	2.20463	0.909	0.126	0	2	Cd79a	0.783
476	0	2.29449	0.856	0.085	0	2	Mef2c	0.771
478	0	2.09435	0.814	0.084	0	2	Ms4a1	0.73
475	0	2.30796	0.785	0.092	0	2	Ly6d	0.693
484	1.98657e-301	1.59303	0.746	0.137	2.66717e-297	2	Cd79b	0.609
487	5.92415e-285	1.43455	0.746	0.138	7.95376e-281	2	Coro1a	0.608
504	8.46303e-254	1.46382	0.728	0.158	1.13625e-249	2	Foxp1	0.57
479	0	1.55997	0.613	0.047	0	2	Ralgps2	0.566
511	3.80075e-247	1.46319	0.852	0.306	5.10289e-243	2	Gm11808	0.546
489	5.92428e-279	1.54154	0.625	0.082	7.95394e-275	2	Ccr7	0.543
485	1.05666e-299	1.48934	0.587	0.059	1.41867e-295	2	Ptprcap	0.528
518	6.30714e-243	1.41966	0.62	0.099	8.46796e-239	2	Satb1	0.521
482	0	1.43016	0.561	0.043	0	2	Pax5	0.518
500	4.15312e-263	1.55208	0.899	0.383	5.57598e-259	2	Uba52	0.516
545	7.37611e-221	1.44535	0.782	0.266	9.90316e-217	2	Gm9493	0.516
505	2.94019e-253	1.45309	0.601	0.087	3.94751e-249	2	Scd1	0.514
481	0	1.50459	0.545	0.041	0	2	Fcmr	0.504
568	5.31236e-187	1.33327	0.726	0.224	7.13237e-183	2	Cxcr4	0.502
521	1.18487e-237	1.78478	0.578	0.09	1.59081e-233	2	Plac8	0.488
547	1.81671e-219	1.23658	0.924	0.438	2.43911e-215	2	H2-Eb1	0.486
558	6.45546e-198	1.28588	0.611	0.127	8.6671e-194	2	Ets1	0.484
519	1.75918e-241	1.29231	0.548	0.071	2.36188e-237	2	Cd37	0.477
515	9.2589e-245	1.40092	0.53	0.061	1.2431e-240	2	Ltb	0.469
564	6.94412e-189	1.20327	0.799	0.33	9.32318e-185	2	Rpl9-ps6	0.469
509	2.18562e-250	1.46158	0.924	0.456	2.93441e-246	2	Rps27rt	0.468
497	3.81025e-266	1.3574	0.511	0.046	5.11564e-262	2	H2-Ob	0.465
559	8.90979e-198	1.25858	0.85	0.394	1.19623e-193	2	Rpl15	0.456
610	5.69742e-136	1.07567	0.769	0.324	7.64936e-132	2	Cytip	0.445
503	8.29892e-254	1.47594	0.486	0.043	1.11421e-249	2	Gm8369	0.443
512	4.79592e-246	1.36789	0.483	0.044	6.439e-242	2	Stap1	0.439
587	2.84318e-160	1.13219	0.761	0.33	3.81725e-156	2	Rpl27-ps3	0.431
533	1.53649e-228	1.30767	0.478	0.051	2.06289e-224	2	Bcl11a	0.427
541	1.42312e-223	1.23435	0.477	0.052	1.91068e-219	2	H2-DMb2	0.425
580	2.26504e-165	1.10194	0.832	0.418	3.04105e-161	2	Gm2000	0.414
594	4.2494e-153	1.11614	0.554	0.143	5.70525e-149	2	Gm10020	0.411
537	5.59199e-226	1.40743	0.924	0.516	7.5078e-222	2	Cd52	0.408
549	6.97206e-213	1.25588	0.457	0.05	9.36068e-209	2	4930523C07Rik	0.407
601	6.27218e-147	0.990903	0.516	0.111	8.42103e-143	2	Cd24a	0.405
605	1.77116e-142	1.13585	0.561	0.16	2.37796e-138	2	Gm8730	0.401
608	9.54361e-139	1.07088	0.567	0.169	1.28132e-134	2	Rps18-ps3	0.398
536	3.6461e-226	1.31602	0.422	0.034	4.89525e-222	2	Ms4a4c	0.388
613	4.38807e-134	1.05894	0.548	0.16	5.89142e-130	2	Rpl13-ps3	0.388
628	8.98439e-121	0.986321	0.599	0.214	1.20624e-116	2	Gm10036	0.385
535	4.46945e-227	1.25337	0.415	0.031	6.00068e-223	2	Mzb1	0.384
575	7.28897e-172	1.00989	0.929	0.547	9.78618e-168	2	H2-Ab1	0.382
555	7.64184e-204	1.13348	0.947	0.569	1.02599e-199	2	H2-Aa	0.378
546	3.93949e-220	1.35768	0.39	0.026	5.28915e-216	2	Vpreb3	0.364
621	1.36022e-127	1.07344	0.483	0.12	1.82623e-123	2	Gm43603	0.363
596	5.65665e-153	1.05729	0.864	0.506	7.59461e-149	2	Rplp0	0.358
569	1.45685e-182	1.09319	0.399	0.042	1.95597e-178	2	S1pr1	0.357
626	3.17028e-122	0.925847	0.834	0.478	4.25642e-118	2	Rpl10-ps3	0.356
645	5.01556e-105	0.952187	0.59	0.236	6.7339e-101	2	Rpl6l	0.354
651	6.1401e-99	0.920228	0.592	0.238	8.2437e-95	2	Gm9844	0.354
514	7.33996e-245	1.30887	0.961	0.609	9.85463e-241	2	Gm9843	0.352
640	1.62531e-108	0.915851	0.738	0.386	2.18215e-104	2	Snrpg	0.352
654	3.61414e-98	0.942941	0.705	0.355	4.85234e-94	2	Shisa5	0.35
557	2.40875e-199	1.20603	0.378	0.03	3.23399e-195	2	Cr2	0.348
550	1.15546e-208	1.16504	0.371	0.024	1.55132e-204	2	Gpr171	0.347
662	1.87841e-91	0.858367	0.614	0.267	2.52196e-87	2	Rps26-ps1	0.347
567	3.5668e-187	1.06946	0.377	0.034	4.78879e-183	2	Fcrla	0.343
578	6.98754e-169	1.00533	0.381	0.042	9.38148e-165	2	Ablim1	0.339
565	1.08147e-187	1.11988	0.371	0.033	1.45198e-183	2	Pou2af1	0.338
582	2.60283e-164	1.08093	0.38	0.045	3.49457e-160	2	Spib	0.335
664	3.61118e-88	0.856029	0.516	0.187	4.84837e-84	2	Zcchc11	0.329
524	7.51531e-236	1.18731	0.967	0.64	1.00901e-231	2	Rpl18	0.327
666	7.34771e-87	0.830509	0.561	0.235	9.86503e-83	2	Rpl36-ps3	0.326
581	2.93457e-165	0.967439	0.36	0.037	3.93995e-161	2	Cd69	0.323
619	5.31192e-130	0.930393	0.39	0.067	7.13179e-126	2	Lsp1	0.323
584	7.06867e-163	0.992007	0.359	0.038	9.4904e-159	2	Napsa	0.321
585	1.70514e-162	1.13191	0.354	0.037	2.28932e-158	2	Gpr183	0.317
667	1.04611e-84	0.853827	0.484	0.167	1.40451e-80	2	Gm26740	0.317
680	2.30706e-78	0.854515	0.614	0.298	3.09745e-74	2	Rel	0.316
517	6.10312e-244	1.22278	0.964	0.655	8.19404e-240	2	Rpl27	0.309
597	8.03785e-153	0.938037	0.34	0.036	1.07916e-148	2	Gimap1	0.304
693	4.08437e-70	0.76241	0.619	0.315	5.48368e-66	2	Arhgdib	0.304
677	6.51359e-79	0.819236	0.703	0.403	8.74515e-75	2	Sub1	0.3
586	2.97799e-162	1.07022	0.328	0.029	3.99825e-158	2	Fcer2a	0.299
692	1.20955e-70	0.786757	0.596	0.297	1.62394e-66	2	Rac2	0.299
583	6.01584e-163	0.922939	0.327	0.029	8.07686e-159	2	Strbp	0.298
661	1.14831e-91	0.829111	0.413	0.116	1.54172e-87	2	Gm6133	0.297
629	1.28879e-119	0.857302	0.864	0.568	1.73033e-115	2	Rpl4	0.296
685	1.46971e-75	0.778469	0.725	0.43	1.97323e-71	2	Sh3bgrl3	0.295
625	2.97117e-122	1.02656	0.351	0.057	3.98909e-118	2	Sell	0.294
602	2.15251e-146	0.88943	0.325	0.035	2.88996e-142	2	Cd22	0.29
606	6.49504e-142	0.902867	0.325	0.036	8.72024e-138	2	P2ry10	0.289
492	2.52579e-272	1.39181	0.979	0.691	3.39113e-268	2	Rps7	0.288
595	5.07182e-153	0.967313	0.911	0.623	6.80942e-149	2	Rpl14	0.288
618	2.67633e-130	0.882149	0.333	0.045	3.59324e-126	2	Cd19	0.288
532	5.24064e-229	1.12465	0.971	0.684	7.03608e-225	2	Rpl9	0.287
592	8.52133e-155	1.01544	0.316	0.029	1.14407e-150	2	Fam65b	0.287
659	1.47355e-92	0.871199	0.374	0.089	1.97839e-88	2	Hmha1	0.285
681	5.81593e-78	0.806541	0.439	0.154	7.80846e-74	2	Rpl13a-ps1	0.285
638	3.32728e-110	0.964288	0.349	0.065	4.4672e-106	2	Fchsd2	0.284
686	3.14925e-75	0.819866	0.431	0.147	4.22819e-71	2	Arhgef1	0.284
616	3.87438e-132	0.950889	0.319	0.039	5.20174e-128	2	S100a10	0.28
674	5.67313e-81	0.830411	0.691	0.412	7.61674e-77	2	Rpl29	0.279
703	2.33521e-64	0.75591	0.516	0.237	3.13525e-60	2	Gm8186	0.279
574	3.31761e-172	0.996012	0.929	0.652	4.45423e-168	2	Rpl23a-ps3	0.277
684	4.56682e-76	0.856358	0.411	0.134	6.13141e-72	2	Hvcn1	0.277
531	3.06714e-229	1.13473	0.968	0.693	4.11794e-225	2	Rpl11	0.275
688	3.29919e-73	0.680251	0.756	0.481	4.42949e-69	2	Naca	0.275
544	6.78046e-222	1.13557	0.965	0.693	9.10344e-218	2	Rpl12	0.272
695	7.72664e-69	0.767068	0.419	0.147	1.03738e-64	2	Swap70	0.272
636	7.13551e-114	0.856396	0.846	0.576	9.58013e-110	2	Rpl3	0.27
563	2.52019e-190	1.1419	0.277	0.008	3.3836e-186	2	Gm43291	0.269
634	8.89342e-115	0.850853	0.316	0.047	1.19403e-110	2	Gimap6	0.269
682	1.37283e-77	0.915282	0.383	0.114	1.84316e-73	2	Samd9l	0.269
566	2.89667e-187	1.09587	0.941	0.674	3.88907e-183	2	Rpl10a	0.267
718	9.07281e-59	0.678946	0.652	0.385	1.21812e-54	2	Srgn	0.267
611	4.389e-135	0.852439	0.929	0.663	5.89267e-131	2	Rpl24	0.266
600	2.28663e-149	0.831889	0.284	0.021	3.07003e-145	2	Ikzf3	0.263
732	1.83796e-53	0.683686	0.611	0.348	2.46764e-49	2	Dynll1	0.263
643	8.44755e-106	0.701241	0.31	0.049	1.13417e-101	2	S100a11	0.261
604	1.8123e-143	0.833769	0.283	0.023	2.4332e-139	2	Tnfrsf13b	0.26
708	3.3224e-63	0.73818	0.643	0.383	4.46066e-59	2	Eef1g	0.26
576	9.56437e-170	1.08215	0.93	0.671	1.28411e-165	2	Rps2	0.259
593	1.4255e-154	0.911504	0.275	0.017	1.91388e-150	2	Chst3	0.258
620	3.47668e-129	0.827548	0.287	0.03	4.6678e-125	2	Siglecg	0.257
712	4.15349e-62	0.633635	0.779	0.524	5.57647e-58	2	Serp1	0.255
730	1.51027e-55	0.728286	0.446	0.191	2.02769e-51	2	Pdcd4	0.255
754	2.25746e-48	0.637662	0.533	0.279	3.03086e-44	2	Sp100	0.254
623	7.36735e-127	0.905558	0.283	0.03	9.89141e-123	2	Chchd10	0.253
577	1.81984e-169	0.910558	0.952	0.7	2.44331e-165	2	Rpl6	0.252
617	6.79965e-132	0.847552	0.278	0.026	9.12921e-128	2	Rabgap1l	0.252
554	4.01344e-205	1.00949	0.964	0.713	5.38845e-201	2	Rps6	0.251
701	4.34284e-65	0.718231	0.365	0.114	5.83069e-61	2	Il2rg	0.251
725	4.44742e-57	0.748931	0.424	0.173	5.97111e-53	2	Smim14	0.251
690	3.66101e-72	0.84221	0.345	0.096	4.91528e-68	2	Cd55	0.249
740	4.15592e-51	0.653929	0.572	0.323	5.57973e-47	2	Snrpe	0.249
637	6.51491e-113	0.915009	0.286	0.038	8.74692e-109	2	Bach2	0.248
710	2.0185e-62	0.787179	0.378	0.13	2.71004e-58	2	Trim12a	0.248
714	2.89629e-61	0.773171	0.389	0.141	3.88856e-57	2	Arpc5l	0.248
632	1.84778e-116	0.791537	0.281	0.034	2.48082e-112	2	Cd72	0.247
748	1.52712e-49	0.615169	0.649	0.405	2.05032e-45	2	Hspe1	0.244
744	1.60558e-50	0.750829	0.448	0.205	2.15565e-46	2	Ifi203	0.243
755	9.39783e-48	0.63372	0.548	0.305	1.26175e-43	2	Snrpf	0.243
607	1.3503e-139	0.819132	0.918	0.677	1.81292e-135	2	Wdr89	0.241
627	1.33759e-121	0.863599	0.266	0.027	1.79585e-117	2	Ly6a	0.239
507	7.27665e-252	1.24146	0.977	0.739	9.76964e-248	2	Rpl17	0.238
646	4.36977e-103	0.826548	0.278	0.04	5.86686e-99	2	Irf4	0.238
759	4.10871e-46	0.657212	0.484	0.246	5.51636e-42	2	Gltscr2	0.238
663	3.96272e-91	0.689185	0.885	0.649	5.32035e-87	2	Rpl5	0.236
726	5.02567e-57	0.584682	0.362	0.126	6.74746e-53	2	Hist1h2ap	0.236
513	1.84695e-245	1.23312	0.983	0.75	2.47972e-241	2	Tmsb10	0.233
670	1.67885e-82	0.752457	0.292	0.06	2.25403e-78	2	Tmem243	0.232
631	9.34253e-117	0.755754	0.257	0.026	1.25433e-112	2	Btla	0.231
736	4.60474e-52	0.735349	0.384	0.153	6.18232e-48	2	Plekha2	0.231
493	1.04659e-271	1.32953	0.991	0.761	1.40516e-267	2	Rpl13	0.23
573	8.00877e-176	0.919921	0.944	0.714	1.07526e-171	2	Rpl8	0.23
721	2.02176e-58	0.623963	0.738	0.511	2.71441e-54	2	Eef1b2	0.227
635	6.77984e-114	0.681087	0.251	0.025	9.10262e-110	2	H2-Oa	0.226
668	1.14439e-83	0.709411	0.278	0.052	1.53646e-79	2	Tpm4	0.226
777	2.31601e-41	0.629826	0.454	0.228	3.10947e-37	2	Apobec3	0.226
648	5.17695e-101	0.710789	0.254	0.032	6.95058e-97	2	Bcl2	0.222
653	1.84011e-98	0.771589	0.257	0.035	2.47053e-94	2	Add3	0.222
571	1.8401e-179	0.864036	0.976	0.755	2.47052e-175	2	Rpl31	0.221
589	1.15718e-155	0.915061	0.955	0.734	1.55363e-151	2	Rps12-ps3	0.221
760	1.06204e-45	0.650163	0.396	0.176	1.4259e-41	2	Nol7	0.22
749	1.90069e-49	0.656694	0.343	0.124	2.55187e-45	2	Man1a	0.219
676	4.95589e-80	0.723867	0.269	0.051	6.65377e-76	2	Sgms1	0.218
542	1.5557e-223	1.08139	0.968	0.751	2.08868e-219	2	Rpl19	0.217
650	1.64279e-99	0.777157	0.248	0.031	2.20561e-95	2	Cmah	0.217
752	1.88195e-48	0.634844	0.672	0.455	2.5267e-44	2	Npm1	0.217
652	1.07596e-98	0.728315	0.247	0.031	1.44458e-94	2	Map4k1	0.216
529	3.02463e-230	1.13199	0.976	0.761	4.06087e-226	2	Rps5	0.215
630	3.6041e-119	0.79779	0.233	0.018	4.83886e-115	2	Dennd5b	0.215
683	1.54647e-77	0.698918	0.837	0.625	2.07629e-73	2	Rpl22l1	0.212
707	2.89893e-63	0.654991	0.283	0.071	3.89211e-59	2	Snn	0.212
766	2.25832e-44	0.494018	0.796	0.585	3.03202e-40	2	Atp5e	0.211
805	3.95199e-35	0.557909	0.486	0.276	5.30594e-31	2	Zfos1	0.21
642	5.79056e-106	0.711245	0.23	0.022	7.77441e-102	2	Tnfrsf13c	0.208
771	1.09154e-42	0.602201	0.352	0.144	1.4655e-38	2	Map3k1	0.208
775	5.35235e-42	0.632562	0.372	0.164	7.18606e-38	2	Zcchc7	0.208
579	6.94863e-167	0.9369	0.938	0.734	9.32923e-163	2	Rpl28	0.204
722	2.22686e-58	0.625419	0.271	0.07	2.98978e-54	2	Sp140	0.201
786	5.4473e-40	0.603081	0.342	0.142	7.31354e-36	2	Ankrd44	0.2
523	6.42382e-236	1.12154	0.977	0.779	8.62463e-232	2	Rpl34	0.198
793	1.35375e-38	0.600884	0.348	0.15	1.81755e-34	2	Arhgap15	0.198
817	3.00301e-31	0.507448	0.536	0.338	4.03185e-27	2	Eif3f	0.198
548	3.82127e-217	0.981489	0.979	0.782	5.13044e-213	2	Rps25	0.197
658	3.49716e-95	0.646255	0.218	0.023	4.69529e-91	2	Blk	0.195
709	1.56311e-62	0.689869	0.253	0.058	2.09864e-58	2	Pxk	0.195
649	3.39408e-100	0.654023	0.212	0.019	4.55689e-96	2	Rasgrp3	0.193
789	2.2278e-39	0.458452	0.8	0.607	2.99105e-35	2	Rpl36al	0.193
615	1.81903e-133	0.903882	0.938	0.749	2.44223e-129	2	H3f3a	0.189
624	1.45747e-124	0.717287	0.197	0.008	1.9568e-120	2	Rapgef4	0.189
778	4.73999e-41	0.604982	0.298	0.109	6.36392e-37	2	Pyhin1	0.189
800	4.79391e-37	0.641369	0.336	0.147	6.4363e-33	2	Ppdpf	0.189
770	1.51522e-43	0.526961	0.283	0.095	2.03433e-39	2	Cnn2	0.188
491	5.93172e-277	1.32239	0.991	0.804	7.96393e-273	2	Rps15a	0.187
499	2.01657e-264	1.18738	0.988	0.801	2.70745e-260	2	Rpl35	0.187
591	7.84342e-155	0.797159	0.961	0.774	1.05306e-150	2	Rpl22	0.187
633	5.56566e-115	0.725084	0.947	0.76	7.47246e-111	2	Gm10073	0.187
826	2.38113e-29	0.543542	0.463	0.276	3.1969e-25	2	Mndal	0.187
560	7.25923e-196	0.89641	0.982	0.797	9.74624e-192	2	Rps17	0.185
795	3.54598e-38	0.402723	0.858	0.675	4.76083e-34	2	Zfp36l1	0.183
644	1.34952e-105	0.686198	0.195	0.013	1.81186e-101	2	B3gnt5	0.182
639	5.89371e-110	0.716567	0.192	0.011	7.9129e-106	2	Sbk1	0.181
798	1.76547e-37	0.474369	0.767	0.586	2.37032e-33	2	Rbm39	0.181
641	1.01746e-107	0.662208	0.191	0.011	1.36605e-103	2	Cxcr5	0.18
672	5.31699e-82	0.642359	0.206	0.026	7.13859e-78	2	Capg	0.18
769	6.13415e-44	0.579119	0.263	0.083	8.23571e-40	2	Dgkd	0.18
723	3.61057e-58	0.638792	0.23	0.051	4.84755e-54	2	44085	0.179
788	1.96527e-39	0.569566	0.283	0.104	2.63857e-35	2	Cd180	0.179
790	2.69907e-39	0.54387	0.28	0.101	3.62377e-35	2	Sipa1	0.179
829	8.93006e-27	0.482208	0.427	0.248	1.19895e-22	2	Eif3k	0.179
498	6.0738e-265	1.23324	0.992	0.814	8.15469e-261	2	Rps18	0.178
753	2.14165e-48	0.547149	0.244	0.066	2.87537e-44	2	H2-Q7	0.178
774	3.69746e-42	0.596502	0.274	0.096	4.96421e-38	2	Rpl7a-ps5	0.178
823	1.43868e-29	0.561004	0.346	0.168	1.93157e-25	2	St8sia4	0.178
830	1.04117e-26	0.456896	0.365	0.187	1.39787e-22	2	Blnk	0.178
483	1.64273e-307	1.43333	1	0.823	2.20553e-303	2	Rps19	0.177
660	3.19844e-92	0.660868	0.195	0.018	4.29423e-88	2	Serpinb1a	0.177
853	4.8153e-24	0.421218	0.442	0.265	6.46502e-20	2	H2-DMa	0.177
802	8.14768e-36	0.565908	0.29	0.114	1.09391e-31	2	Eml4	0.176
833	2.45816e-26	0.456914	0.421	0.245	3.30033e-22	2	Use1	0.176
854	1.80513e-23	0.410806	0.596	0.42	2.42357e-19	2	Akap13	0.176
553	5.43985e-207	0.977998	0.983	0.808	7.30354e-203	2	Rps3	0.175
731	7.12662e-54	0.562585	0.228	0.054	9.5682e-50	2	Gm10260	0.174
758	2.62516e-46	0.58262	0.245	0.071	3.52454e-42	2	Foxo1	0.174
782	2.52535e-40	0.5696	0.265	0.091	3.39054e-36	2	Pold4	0.174
797	9.65453e-38	0.531187	0.271	0.097	1.29622e-33	2	Ncf1	0.174
750	1.94418e-49	0.552598	0.233	0.06	2.61025e-45	2	Vars	0.173
495	5.03838e-269	1.18784	0.988	0.816	6.76453e-265	2	Rps13	0.172
694	1.74155e-69	0.599657	0.203	0.031	2.3382e-65	2	Grap	0.172
734	2.41629e-52	0.55864	0.227	0.055	3.24412e-48	2	Sptbn1	0.172
612	1.013e-134	0.728701	0.953	0.782	1.36005e-130	2	Rpl7	0.171
679	1.65138e-78	0.574017	0.195	0.024	2.21714e-74	2	Tec	0.171
687	5.02612e-75	0.568816	0.197	0.026	6.74807e-71	2	44075	0.171
702	1.20915e-64	0.537293	0.206	0.035	1.62341e-60	2	Ctse	0.171
838	8.85519e-26	0.471303	0.363	0.192	1.1889e-21	2	Pkig	0.171
841	1.60684e-25	0.445	0.369	0.198	2.15734e-21	2	Ezr	0.171
747	1.37515e-49	0.550242	0.227	0.057	1.84627e-45	2	Hist1h1e	0.17
803	9.29464e-36	0.522457	0.271	0.101	1.2479e-31	2	Grk6	0.17
657	5.23266e-96	0.630722	0.182	0.013	7.02537e-92	2	Gpr174	0.169
538	2.32878e-225	0.957641	0.983	0.815	3.12662e-221	2	Rpl26	0.168
655	8.51282e-97	0.60699	0.18	0.012	1.14293e-92	2	Prr5	0.168
656	1.00446e-96	0.668452	0.18	0.012	1.34859e-92	2	Lrrk2	0.168
614	5.39563e-134	0.743599	0.956	0.789	7.24417e-130	2	Rpl10	0.167
801	1.61259e-36	0.497205	0.257	0.091	2.16506e-32	2	Parp1	0.166
490	1.93254e-278	1.26865	0.998	0.833	2.59463e-274	2	Cd74	0.165
846	6.95465e-25	0.416644	0.596	0.431	9.33731e-21	2	Btf3	0.165
827	9.70961e-29	0.470038	0.676	0.512	1.30361e-24	2	Sp110	0.164
850	1.25038e-24	0.507519	0.499	0.336	1.67877e-20	2	Msn	0.163
763	7.40549e-45	0.520775	0.222	0.06	9.94261e-41	2	Pmf1	0.162
808	2.53533e-34	0.509462	0.262	0.1	3.40393e-30	2	Gm10269	0.162
845	4.8881e-25	0.424398	0.663	0.501	6.56276e-21	2	Son	0.162
863	1.32992e-22	0.391444	0.652	0.49	1.78555e-18	2	Pfdn5	0.162
671	3.13862e-82	0.641799	0.177	0.016	4.21392e-78	2	Cd2	0.161
844	4.58514e-25	0.514828	0.352	0.191	6.15601e-21	2	Irf2	0.161
551	6.19743e-208	0.995326	0.982	0.822	8.32067e-204	2	Rpl36a	0.16
727	2.57328e-56	0.543893	0.197	0.037	3.45489e-52	2	H2-Q6	0.16
781	1.30887e-40	0.480217	0.227	0.067	1.75729e-36	2	Rassf2	0.16
871	1.15187e-21	0.440853	0.433	0.273	1.5465e-17	2	Hmgn1	0.16
768	5.78777e-44	0.558453	0.218	0.059	7.77066e-40	2	Gga2	0.159
857	3.68269e-23	0.503535	0.377	0.219	4.94438e-19	2	Limd2	0.158
729	5.05205e-56	0.496968	0.862	0.705	6.78288e-52	2	Gnb2l1	0.157
665	4.63499e-87	0.596973	0.168	0.012	6.22293e-83	2	Gm20696	0.156
757	3.39996e-47	0.556418	0.207	0.051	4.56478e-43	2	Fgfr1op	0.156
520	3.78461e-241	1.06571	0.991	0.836	5.08121e-237	2	Rpl36	0.155
794	1.85021e-38	0.534668	0.221	0.067	2.48409e-34	2	A630001G21Rik	0.154
895	5.80392e-19	0.394944	0.452	0.298	7.79234e-15	2	Gm10263	0.154
678	1.59809e-78	0.54069	0.169	0.016	2.14559e-74	2	Ppp1r16b	0.153
746	9.45326e-50	0.548135	0.194	0.041	1.26919e-45	2	Malt1	0.153
780	5.38054e-41	0.508911	0.212	0.059	7.22392e-37	2	Pde7a	0.153
807	2.04386e-34	0.433961	0.781	0.628	2.74408e-30	2	Rpl7a	0.153
876	2.19754e-20	0.438968	0.407	0.254	2.95042e-16	2	Fubp1	0.153
698	1.86121e-67	0.593974	0.175	0.023	2.49886e-63	2	44080	0.152
899	1.22704e-18	0.384527	0.546	0.394	1.64742e-14	2	Set	0.152
570	1.86527e-181	0.854667	0.971	0.821	2.50431e-177	2	Rps4x	0.15
839	1.05416e-25	0.459805	0.278	0.128	1.41532e-21	2	Tia1	0.15
872	1.92424e-21	0.42764	0.331	0.181	2.58349e-17	2	Smg1	0.15
785	4.92287e-40	0.533821	0.206	0.057	6.60945e-36	2	Zfp318	0.149
861	1.09347e-22	0.520417	0.611	0.462	1.46809e-18	2	Ncl	0.149
738	1.31648e-51	0.492837	0.182	0.034	1.7675e-47	2	Gimap4	0.148
852	1.6454e-24	0.461353	0.286	0.138	2.20911e-20	2	Sorl1	0.148
787	1.22147e-39	0.464482	0.201	0.054	1.63995e-35	2	Sesn3	0.147
896	7.18005e-19	0.41078	0.523	0.376	9.63994e-15	2	Nap1l1	0.147
907	7.3129e-18	0.390566	0.402	0.255	9.8183e-14	2	Gpcpd1	0.147
496	5.83717e-267	1.13956	0.994	0.848	7.83699e-263	2	Rps16	0.146
888	1.50262e-19	0.404686	0.346	0.2	2.01742e-15	2	Scaf11	0.146
562	9.38743e-194	0.844275	0.991	0.846	1.26036e-189	2	Rps11	0.145
691	1.11877e-70	0.585974	0.163	0.018	1.50206e-66	2	Aff3	0.145
868	5.09641e-22	0.444681	0.301	0.156	6.84244e-18	2	Cebpz	0.145
765	1.87321e-44	0.51946	0.186	0.042	2.51497e-40	2	Mtss1	0.144
700	1.30574e-65	0.574224	0.163	0.02	1.75308e-61	2	Cnn3	0.143
724	4.27522e-57	0.515784	0.169	0.026	5.73991e-53	2	Myo1e	0.143
842	1.64397e-25	0.553979	0.257	0.114	2.2072e-21	2	Bcl2l11	0.143
762	5.23991e-45	0.520459	0.183	0.041	7.0351e-41	2	Slamf6	0.142
837	8.32646e-26	0.525079	0.253	0.111	1.11791e-21	2	Ptp4a3	0.142
893	4.86576e-19	0.443427	0.363	0.221	6.53276e-15	2	Smchd1	0.142
819	8.65823e-31	0.48221	0.219	0.078	1.16245e-26	2	D930015E06Rik	0.141
539	2.0287e-224	0.925328	0.991	0.851	2.72373e-220	2	Rps10	0.14
891	3.77754e-19	0.481924	0.363	0.223	5.07173e-15	2	Hnrnpa1	0.14
516	1.39501e-244	1.09868	0.989	0.85	1.87294e-240	2	Rpl27a	0.139
824	1.63507e-29	0.490475	0.219	0.08	2.19525e-25	2	Brwd1	0.139
831	1.66343e-26	0.459883	0.233	0.094	2.23332e-22	2	Rcc2	0.139
706	2.61976e-63	0.520996	0.156	0.018	3.51728e-59	2	Trp53i11	0.138
735	3.00569e-52	0.537471	0.166	0.028	4.03544e-48	2	Emp3	0.138
743	1.11991e-50	0.484401	0.168	0.03	1.50359e-46	2	Ero1lb	0.138
761	2.43721e-45	0.44662	0.174	0.036	3.2722e-41	2	Tbc1d10c	0.138
894	5.14759e-19	0.441044	0.318	0.182	6.91115e-15	2	Lsm4	0.136
922	1.06435e-16	0.376736	0.404	0.268	1.429e-12	2	Psmb1	0.136
711	4.13891e-62	0.481818	0.153	0.018	5.5569e-58	2	Gimap5	0.135
816	2.69247e-31	0.403694	0.2	0.065	3.61492e-27	2	Mrps16	0.135
914	2.8171e-17	0.439721	0.342	0.207	3.78224e-13	2	Bptf	0.135
924	4.60589e-16	0.353558	0.354	0.219	6.18386e-12	2	Snrpd2	0.135
934	1.35926e-15	0.386239	0.41	0.275	1.82495e-11	2	Prkcb	0.135
669	5.09472e-83	0.478581	0.141	0.007	6.84017e-79	2	A530040E14Rik	0.134
696	1.2344e-68	0.521669	0.148	0.014	1.65731e-64	2	Rnase6	0.134
697	1.27185e-67	0.538411	0.148	0.014	1.70758e-63	2	Mirt1	0.134
719	1.61808e-58	0.487355	0.154	0.02	2.17243e-54	2	Trim7	0.134
898	8.41838e-19	0.434602	0.328	0.194	1.13025e-14	2	Grcc10	0.134
909	1.03913e-17	0.498948	0.365	0.231	1.39513e-13	2	Dmxl1	0.134
599	7.87005e-151	0.716522	0.977	0.844	1.05663e-146	2	Rpl30	0.133
859	5.90108e-23	0.417231	0.236	0.103	7.92279e-19	2	Csnk1g3	0.133
944	7.64844e-15	0.327423	0.504	0.371	1.02688e-10	2	Ndufa6	0.133
704	4.66882e-64	0.53374	0.147	0.015	6.26835e-60	2	Jakmip1	0.132
886	1.00681e-19	0.490162	0.277	0.145	1.35174e-15	2	Rhoh	0.132
941	7.37111e-15	0.345946	0.499	0.367	9.89646e-11	2	Tceb2	0.132
931	7.76452e-16	0.396743	0.407	0.276	1.04247e-11	2	Phip	0.131
935	1.38568e-15	0.35523	0.343	0.212	1.86041e-11	2	Top2b	0.131
943	7.61919e-15	0.355341	0.399	0.268	1.02295e-10	2	Eef1d	0.131
720	1.83015e-58	0.46222	0.148	0.018	2.45716e-54	2	Tspan32	0.13
809	1.07629e-33	0.481129	0.182	0.052	1.44502e-29	2	Dennd4a	0.13
715	9.61544e-61	0.485001	0.145	0.016	1.29097e-56	2	Fam134b	0.129
772	2.00458e-42	0.446164	0.162	0.033	2.69135e-38	2	Gimap3	0.129
901	1.8201e-18	0.389212	0.272	0.143	2.44367e-14	2	Supt4a	0.129
903	3.00328e-18	0.433252	0.283	0.154	4.0322e-14	2	Med13	0.129
920	5.74737e-17	0.384664	0.309	0.18	7.71642e-13	2	Ktn1	0.129
938	2.02725e-15	0.318728	0.66	0.531	2.72178e-11	2	Luc7l2	0.129
488	1.10477e-284	1.28243	0.991	0.863	1.48326e-280	2	Rpl18a	0.128
528	2.63391e-230	0.93903	0.992	0.864	3.53629e-226	2	Rpl23a	0.128
705	6.72452e-64	0.494399	0.142	0.014	9.02834e-60	2	Treml2	0.128
916	3.4507e-17	0.413949	0.301	0.173	4.63291e-13	2	Smap2	0.128
927	5.00732e-16	0.370169	0.298	0.17	6.72283e-12	2	Ube2i	0.128
933	8.57927e-16	0.359271	0.319	0.191	1.15185e-11	2	H2afv	0.128
828	5.44341e-27	0.43937	0.198	0.071	7.30832e-23	2	Cnp	0.127
860	8.57307e-23	0.466024	0.227	0.1	1.15102e-18	2	Abhd17b	0.127
928	6.39269e-16	0.386349	0.349	0.222	8.58283e-12	2	Snx2	0.127
820	1.07092e-30	0.487033	0.182	0.056	1.43782e-26	2	Myo1c	0.126
890	2.77417e-19	0.442865	0.248	0.122	3.7246e-15	2	Nfatc1	0.126
932	8.12578e-16	0.284319	0.714	0.588	1.09097e-11	2	Cox8a	0.126
942	7.50184e-15	0.391414	0.342	0.217	1.0072e-10	2	Fam111a	0.125
947	2.98209e-14	0.313112	0.336	0.211	4.00376e-10	2	Hn1	0.125
527	4.48611e-231	1.09179	0.983	0.859	6.02305e-227	2	Rpl32	0.124
892	3.82085e-19	0.382378	0.245	0.121	5.12988e-15	2	Mettl23	0.124
925	4.75217e-16	0.402679	0.292	0.168	6.38026e-12	2	Alkbh1	0.124
609	1.07331e-137	0.715061	0.982	0.859	1.44102e-133	2	Gm10076	0.123
810	9.55695e-33	0.483287	0.171	0.048	1.28312e-28	2	N4bp2	0.123
812	1.69831e-32	0.441449	0.172	0.049	2.28015e-28	2	Gm28727	0.123
855	2.7289e-23	0.471641	0.21	0.087	3.66382e-19	2	Pml	0.123
689	7.44212e-73	0.466506	0.129	0.007	9.9918e-69	2	Tmem108	0.122
913	2.09581e-17	0.393113	0.263	0.141	2.81383e-13	2	R3hdm1	0.122
930	7.09016e-16	0.358768	0.622	0.5	9.51925e-12	2	Bank1	0.122
964	1.14543e-13	0.353247	0.505	0.383	1.53785e-09	2	Macf1	0.122
870	6.22292e-22	0.376256	0.207	0.086	8.35489e-18	2	Npm3	0.121
929	6.48345e-16	0.363001	0.275	0.154	8.70468e-12	2	Pgls	0.121
976	2.02122e-12	0.296752	0.407	0.286	2.71368e-08	2	Anp32b	0.121
767	2.47456e-44	0.463205	0.145	0.025	3.32234e-40	2	Cbfa2t3	0.12
945	2.12802e-14	0.36863	0.354	0.234	2.85708e-10	2	D8Ertd738e	0.12
967	2.05446e-13	0.280744	0.644	0.524	2.75832e-09	2	Clk1	0.12
873	2.86572e-21	0.396874	0.207	0.088	3.84751e-17	2	Limd1	0.119
926	4.92905e-16	0.376176	0.265	0.146	6.61774e-12	2	Lsm5	0.119
966	1.50201e-13	0.367057	0.333	0.214	2.0166e-09	2	Ttc14	0.119
534	1.12417e-227	0.937675	0.992	0.874	1.50931e-223	2	Rps23	0.118
728	4.25626e-56	0.448021	0.133	0.015	5.71446e-52	2	Gimap8	0.118
836	6.6097e-26	0.428503	0.18	0.062	8.87418e-22	2	Bin1	0.118
856	2.74353e-23	0.317204	0.828	0.71	3.68346e-19	2	Uqcrh	0.118
858	4.80531e-23	0.383134	0.192	0.074	6.45161e-19	2	Sms	0.118
494	1.63629e-271	1.14437	1	0.883	2.19688e-267	2	Fau	0.117
963	1.12818e-13	0.308627	0.542	0.425	1.51469e-09	2	Ptpn18	0.117
756	1.37166e-47	0.431443	0.136	0.02	1.84159e-43	2	Prkce	0.116
783	2.86399e-40	0.45804	0.145	0.029	3.84519e-36	2	Ttpal	0.116
974	1.58159e-12	0.31295	0.33	0.214	2.12344e-08	2	Jmjd1c	0.116
981	3.61619e-12	0.320587	0.359	0.243	4.8551e-08	2	Trmt112	0.116
796	4.71866e-38	0.344768	0.952	0.837	6.33528e-34	2	Btg1	0.115
878	2.88727e-20	0.42182	0.2	0.085	3.87645e-16	2	Txndc16	0.115
956	7.13599e-14	0.365014	0.312	0.197	9.58078e-10	2	Trmt61a	0.115
965	1.1502e-13	0.275732	0.651	0.536	1.54426e-09	2	Tma7	0.115
977	2.43629e-12	0.285632	0.542	0.427	3.27097e-08	2	Ubl5	0.115
751	1.05597e-48	0.483021	0.132	0.018	1.41774e-44	2	Gpr18	0.114
764	1.65577e-44	0.419216	0.136	0.022	2.22304e-40	2	Atp2a3	0.114
813	6.98089e-32	0.442342	0.154	0.04	9.37254e-28	2	Clec2i	0.114
906	7.04636e-18	0.410413	0.222	0.108	9.46044e-14	2	Arid4b	0.114
921	7.69484e-17	0.399648	0.231	0.117	1.03311e-12	2	Tcf12	0.114
984	7.78232e-12	0.321643	0.445	0.331	1.04485e-07	2	Sumo2	0.114
1013	7.67165e-11	0.28958	0.359	0.245	1.03e-06	2	Rbm5	0.114
784	3.12895e-40	0.438604	0.139	0.026	4.20093e-36	2	Sema4d	0.113
867	4.40672e-22	0.383131	0.18	0.067	5.91646e-18	2	Itpkb	0.113
953	5.38946e-14	0.341706	0.262	0.149	7.23589e-10	2	Rsbn1l	0.113
985	8.41302e-12	0.31636	0.401	0.289	1.12953e-07	2	Eif3e	0.112
1003	3.5814e-11	0.306349	0.39	0.278	4.80839e-07	2	Tcf4	0.112
713	9.88558e-62	0.427193	0.12	0.009	1.32724e-57	2	Kmo	0.111
849	1.18514e-24	0.374691	0.166	0.055	1.59117e-20	2	Itpr1	0.111
952	4.51997e-14	0.342182	0.256	0.145	6.06851e-10	2	Nfat5	0.111
742	7.33439e-51	0.412764	0.124	0.014	9.84715e-47	2	Bcar3	0.11
834	3.8013e-26	0.390799	0.16	0.05	5.10362e-22	2	Gadd45a	0.11
847	8.31678e-25	0.396304	0.165	0.055	1.11661e-20	2	Rasa2	0.11
972	1.05756e-12	0.350192	0.301	0.191	1.41988e-08	2	N4bp2l2	0.11
739	3.17557e-51	0.403989	0.123	0.014	4.26352e-47	2	Myo5a	0.109
741	4.73269e-51	0.423824	0.123	0.014	6.35411e-47	2	Lat2	0.109
998	2.64539e-11	0.296391	0.309	0.201	3.5517e-07	2	Zfp106	0.108
502	3.05296e-254	1.03924	0.997	0.89	4.0989e-250	2	Rpl37	0.107
776	9.06355e-42	0.352161	0.127	0.02	1.21687e-37	2	Pbxip1	0.107
825	2.20665e-29	0.379256	0.147	0.04	2.96265e-25	2	Gm17541	0.107
881	6.15982e-20	0.419125	0.182	0.075	8.27017e-16	2	Diaph1	0.107
1001	3.079e-11	0.350383	0.33	0.223	4.13387e-07	2	Ikbkb	0.107
1007	5.86559e-11	0.317767	0.386	0.279	7.87514e-07	2	Mtdh	0.107
1030	4.48192e-10	0.253133	0.413	0.306	6.01743e-06	2	Cox5b	0.107
832	1.76023e-26	0.391208	0.151	0.045	2.36328e-22	2	Iqsec1	0.106
864	2.27696e-22	0.456871	0.165	0.059	3.05704e-18	2	Vim	0.106
978	2.91089e-12	0.341206	0.277	0.171	3.90816e-08	2	Xrn2	0.106
986	1.06705e-11	0.358372	0.337	0.231	1.43261e-07	2	Arf6	0.106
1004	3.74487e-11	0.30231	0.345	0.239	5.02786e-07	2	Ndufb11	0.106
792	6.64776e-39	0.411431	0.127	0.022	8.92529e-35	2	Zc3h12d	0.105
918	5.00813e-17	0.365571	0.194	0.089	6.72392e-13	2	Fmnl1	0.105
961	9.39684e-14	0.325024	0.224	0.119	1.26162e-09	2	Srpk2	0.105
989	1.23675e-11	0.343932	0.336	0.231	1.66046e-07	2	Gmfg	0.105
997	2.5504e-11	0.319662	0.322	0.217	3.42417e-07	2	Eif3h	0.105
501	3.0134e-260	1.06909	0.991	0.887	4.04579e-256	2	Rps20	0.104
733	3.57406e-53	0.40603	0.115	0.011	4.79854e-49	2	Cxxc5	0.104
905	6.68149e-18	0.393136	0.185	0.081	8.97056e-14	2	Uchl3	0.104
779	5.26089e-41	0.354229	0.121	0.018	7.06327e-37	2	Acap1	0.103
811	1.29386e-32	0.345602	0.132	0.029	1.73714e-28	2	Esyt1	0.103
959	8.97074e-14	0.376522	0.234	0.131	1.20441e-09	2	Ctcf	0.103
1009	6.5312e-11	0.305414	0.303	0.2	8.76878e-07	2	Mrpl23	0.103
717	6.6507e-59	0.318653	0.109	0.007	8.92923e-55	2	C130026I21Rik	0.102
1006	5.78188e-11	0.301917	0.292	0.19	7.76275e-07	2	Pole4	0.102
866	2.51295e-22	0.354296	0.151	0.05	3.37388e-18	2	Traf3ip3	0.101
912	1.91482e-17	0.365796	0.18	0.079	2.57084e-13	2	2700094K13Rik	0.101
1017	8.47743e-11	0.343778	0.402	0.301	1.13818e-06	2	Prrc2c	0.101
1031	5.31767e-10	0.286746	0.351	0.25	7.1395e-06	2	Srsf11	0.101
1035	8.89958e-10	0.287359	0.47	0.369	1.19486e-05	2	Etnk1	0.101
902	2.56464e-18	0.389436	0.172	0.072	3.44328e-14	2	Slc38a2	0.1
958	8.6964e-14	0.340525	0.212	0.112	1.16758e-09	2	Prps2	0.1
982	6.07643e-12	0.350093	0.256	0.156	8.15822e-08	2	Rp9	0.1
737	8.19143e-52	0.403811	0.109	0.01	1.09978e-47	2	Gm15987	0.099
773	2.14851e-42	0.355548	0.115	0.016	2.88459e-38	2	Hip1r	0.099
791	5.39933e-39	0.392906	0.118	0.019	7.24914e-35	2	BC094916	0.099
957	7.4224e-14	0.351357	0.212	0.113	9.96531e-10	2	Eif3i	0.099
991	1.4178e-11	0.354256	0.286	0.187	1.90354e-07	2	Ankrd11	0.099
996	2.26494e-11	0.312468	0.254	0.155	3.04091e-07	2	2410015M20Rik	0.099
1012	7.51924e-11	0.312457	0.272	0.173	1.00953e-06	2	Atf7ip	0.099
716	7.11294e-60	0.33647	0.103	0.005	9.54984e-56	2	Arhgap24	0.098
1005	4.45841e-11	0.313212	0.251	0.153	5.98587e-07	2	Emg1	0.098
1022	2.00324e-10	0.333844	0.324	0.226	2.68955e-06	2	Smarca5	0.098
1043	1.49866e-09	0.303037	0.333	0.235	2.0121e-05	2	Kmt2e	0.098
1061	5.31198e-09	0.270243	0.402	0.304	7.13187e-05	2	Arpp19	0.098
745	7.32604e-50	0.351438	0.107	0.01	9.83594e-46	2	AI504432	0.097
862	1.32263e-22	0.316416	0.142	0.045	1.77576e-18	2	Itgal	0.097
1016	8.47376e-11	0.286479	0.248	0.151	1.13769e-06	2	Kmt2a	0.097
1041	1.45557e-09	0.274162	0.425	0.328	1.95425e-05	2	Nsa2	0.097
806	1.5824e-34	0.385785	0.118	0.022	2.12453e-30	2	Slc1a5	0.096
874	4.41755e-21	0.420431	0.148	0.052	5.931e-17	2	Snx29	0.096
884	9.23477e-20	0.31421	0.151	0.055	1.23986e-15	2	Itpr2	0.096
939	2.1879e-15	0.375307	0.182	0.086	2.93747e-11	2	Pag1	0.096
949	3.96326e-14	0.372977	0.192	0.096	5.32108e-10	2	Samsn1	0.096
987	1.10699e-11	0.313236	0.236	0.14	1.48625e-07	2	Sap18	0.096
994	2.07904e-11	0.299927	0.611	0.515	2.79131e-07	2	Serbp1	0.096
1038	1.0979e-09	0.296257	0.431	0.335	1.47404e-05	2	Tra2a	0.096
1047	2.01749e-09	0.28125	0.319	0.223	2.70869e-05	2	Edf1	0.096
818	6.61167e-31	0.385347	0.12	0.025	8.87683e-27	2	Prkd2	0.095
865	2.39159e-22	0.350496	0.138	0.043	3.21095e-18	2	Rpgrip1	0.095
887	1.27697e-19	0.33072	0.151	0.056	1.71446e-15	2	Lsm7	0.095
937	1.75895e-15	0.368939	0.177	0.082	2.36156e-11	2	Cux1	0.095
960	9.35899e-14	0.321284	0.191	0.096	1.25654e-09	2	Upf2	0.095
970	4.25469e-13	0.320416	0.198	0.103	5.71234e-09	2	Mif4gd	0.095
1010	6.59272e-11	0.357767	0.257	0.162	8.85139e-07	2	Dusp11	0.095
1039	1.13301e-09	0.277989	0.286	0.191	1.52117e-05	2	Baz1a	0.095
1049	2.25582e-09	0.269042	0.352	0.257	3.02867e-05	2	Lsm6	0.095
1054	3.36048e-09	0.286538	0.322	0.227	4.51179e-05	2	Krtcap2	0.095
508	9.37314e-252	1.03208	0.995	0.901	1.25844e-247	2	Rps14	0.094
522	1.4608e-236	0.932165	0.992	0.898	1.96127e-232	2	Rps15	0.094
962	9.98044e-14	0.296556	0.185	0.091	1.33997e-09	2	Hivep2	0.094
1032	7.02088e-10	0.309498	0.295	0.201	9.42624e-06	2	Pet100	0.094
1037	1.03807e-09	0.278929	0.272	0.178	1.39372e-05	2	Safb2	0.094
1042	1.485e-09	0.323988	0.33	0.236	1.99376e-05	2	Tax1bp1	0.094
848	1.0425e-24	0.378349	0.129	0.036	1.39967e-20	2	Ncf4	0.093
908	9.68577e-18	0.324113	0.154	0.061	1.30041e-13	2	Tcof1	0.093
1024	2.42546e-10	0.292795	0.248	0.155	3.25642e-06	2	Mrpl30	0.093
1051	2.53882e-09	0.308589	0.36	0.267	3.40862e-05	2	Cnbp	0.093
1057	4.64937e-09	0.277398	0.283	0.19	6.24224e-05	2	Itga4	0.093
915	2.93667e-17	0.35635	0.153	0.061	3.94277e-13	2	H2-Q4	0.092
1000	2.7569e-11	0.30899	0.213	0.121	3.70142e-07	2	Lrmp	0.092
1045	1.68661e-09	0.290087	0.256	0.164	2.26445e-05	2	Cdk11b	0.092
1056	4.32957e-09	0.280218	0.325	0.233	5.81288e-05	2	Ppp1ca	0.092
1065	7.95369e-09	0.26987	0.398	0.306	0.000106786	2	Pten	0.092
799	4.08184e-37	0.313481	0.106	0.015	5.48027e-33	2	Dtx1	0.091
814	1.6726e-31	0.371017	0.112	0.021	2.24563e-27	2	Plaur	0.091
822	2.51445e-30	0.373226	0.115	0.024	3.3759e-26	2	Helz2	0.091
889	1.97742e-19	0.314849	0.138	0.047	2.65488e-15	2	AU020206	0.091
936	1.64246e-15	0.318956	0.159	0.068	2.20517e-11	2	Mir142hg	0.091
561	2.33839e-194	0.85459	0.988	0.898	3.13953e-190	2	Rps26	0.09
804	2.21108e-35	0.371663	0.107	0.017	2.9686e-31	2	Cd200	0.09
1021	1.6272e-10	0.335532	0.236	0.146	2.18468e-06	2	Hypk	0.09
973	1.06325e-12	0.264138	0.175	0.086	1.42752e-08	2	Smc4	0.089
815	1.91385e-31	0.305589	0.107	0.019	2.56953e-27	2	Fcgr2b	0.088
821	1.38118e-30	0.368808	0.109	0.021	1.85437e-26	2	Il4i1	0.088
968	2.32878e-13	0.315732	0.168	0.08	3.12662e-09	2	Nop58	0.088
851	1.28597e-24	0.314524	0.116	0.029	1.72654e-20	2	Nup210	0.087
923	1.95765e-16	0.318275	0.144	0.057	2.62833e-12	2	Dnajc9	0.087
990	1.30382e-11	0.324804	0.192	0.105	1.75051e-07	2	Mef2d	0.087
1027	2.89918e-10	0.341218	0.218	0.131	3.89244e-06	2	Fam107b	0.087
1084	2.39659e-07	0.26664	0.371	0.284	0.00321766	2	Ddx21	0.087
900	1.7221e-18	0.363412	0.132	0.046	2.31209e-14	2	Cenpa	0.086
917	3.66279e-17	0.302266	0.135	0.049	4.91766e-13	2	Hdac7	0.086
1044	1.61422e-09	0.339189	0.248	0.162	2.16725e-05	2	Pkib	0.086
1068	1.09458e-08	0.316834	0.259	0.173	0.000146958	2	Ash1l	0.086
1087	5.09086e-07	0.268025	0.346	0.26	0.00683499	2	Dock2	0.086
869	5.64152e-22	0.308537	0.118	0.033	7.5743e-18	2	Gramd3	0.085
835	5.66976e-26	0.326375	0.109	0.025	7.61222e-22	2	Arid5a	0.084
1040	1.39906e-09	0.311725	0.234	0.15	1.87838e-05	2	Sri	0.084
1073	2.13161e-08	0.275723	0.263	0.179	0.00028619	2	Erh	0.084
843	3.84447e-25	0.321813	0.109	0.026	5.16159e-21	2	Hist1h4d	0.083
880	5.11406e-20	0.313691	0.12	0.037	6.86614e-16	2	Rftn1	0.083
983	6.85062e-12	0.284278	0.169	0.086	9.19765e-08	2	Plcg2	0.083
1075	2.61445e-08	0.289651	0.242	0.159	0.000351016	2	Zfp292	0.083
879	4.78155e-20	0.359931	0.118	0.036	6.41971e-16	2	Smad7	0.082
904	4.79105e-18	0.290057	0.891	0.809	6.43247e-14	2	Ppia	0.082
1033	7.13554e-10	0.317134	0.2	0.118	9.58018e-06	2	Il17ra	0.082
1070	1.51512e-08	0.309928	0.241	0.159	0.00020342	2	Gpbp1	0.082
1083	1.44275e-07	0.274979	0.265	0.183	0.00193703	2	Hnrnpd	0.082
1086	4.24755e-07	0.253726	0.363	0.281	0.00570275	2	Paip2	0.082
530	8.57966e-230	0.891784	0.994	0.913	1.15191e-225	2	Rpl23	0.081
590	1.5175e-155	0.760222	0.992	0.911	2.0374e-151	2	Rps12	0.081
885	9.35051e-20	0.343273	0.118	0.037	1.2554e-15	2	Gm5093	0.081
911	1.4347e-17	0.30639	0.123	0.042	1.92623e-13	2	Gm5611	0.081
995	2.26321e-11	0.316288	0.175	0.094	3.03858e-07	2	Fam133b	0.081
1011	7.03821e-11	0.282535	0.175	0.094	9.4495e-07	2	Pdcd11	0.081
1064	7.1192e-09	0.265394	0.219	0.138	9.55824e-05	2	Ddx46	0.081
1072	1.96225e-08	0.281783	0.225	0.144	0.000263451	2	Myc	0.081
980	3.45753e-12	0.351293	0.156	0.076	4.64208e-08	2	Ccm2	0.08
1029	4.34489e-10	0.297416	0.188	0.108	5.83345e-06	2	Ppp1r11	0.08
1034	8.86331e-10	0.280919	0.189	0.109	1.18999e-05	2	Nrd1	0.08
1050	2.45977e-09	0.346188	0.206	0.126	3.30249e-05	2	Irs2	0.08
1052	2.64092e-09	0.255058	0.195	0.115	3.5457e-05	2	Fkbp3	0.08
1071	1.64735e-08	0.255226	0.21	0.13	0.000221173	2	Phb2	0.08
840	1.26091e-25	0.319943	0.101	0.022	1.6929e-21	2	Cyp4f18	0.079
883	9.0154e-20	0.291625	0.112	0.033	1.21041e-15	2	Gm18025	0.079
897	8.20343e-19	0.339321	0.115	0.036	1.10139e-14	2	Itpr3	0.079
971	1.02186e-12	0.291036	0.147	0.068	1.37194e-08	2	Rpp21	0.079
1020	1.47594e-10	0.286391	0.168	0.089	1.9816e-06	2	Rfx7	0.079
940	7.36419e-15	0.2924	0.129	0.051	9.88716e-11	2	Gm15013	0.078
1053	2.88702e-09	0.291459	0.192	0.114	3.87611e-05	2	Rnaseh2c	0.078
1058	5.08499e-09	0.293026	0.194	0.116	6.8271e-05	2	Msi2	0.078
1074	2.53119e-08	0.268132	0.206	0.128	0.000339838	2	Tmod3	0.078
1076	2.7539e-08	0.309658	0.23	0.152	0.000369738	2	Mrps24	0.078
1080	7.63347e-08	0.30471	0.265	0.187	0.00102487	2	Birc6	0.078
877	2.22076e-20	0.301631	0.106	0.029	2.98159e-16	2	Rbm38	0.077
950	4.11152e-14	0.269886	0.725	0.648	5.52013e-10	2	Eef2	0.077
975	1.86871e-12	0.281916	0.141	0.064	2.50892e-08	2	Elmsan1	0.077
1002	3.32859e-11	0.332385	0.159	0.082	4.46897e-07	2	Upf3b	0.077
1060	5.21557e-09	0.270595	0.188	0.111	7.00242e-05	2	Elk4	0.077
1063	6.6741e-09	0.285738	0.188	0.111	8.96064e-05	2	Nop56	0.077
486	2.73504e-285	1.16589	0.995	0.919	3.67207e-281	2	Rps24	0.076
875	1.32097e-20	0.262694	0.103	0.027	1.77353e-16	2	5031414D18Rik	0.076
910	1.30265e-17	0.283805	0.113	0.037	1.74893e-13	2	Tagap	0.076
948	3.06763e-14	0.260467	0.127	0.051	4.11859e-10	2	Phtf2	0.076
951	4.19886e-14	0.26513	0.126	0.05	5.63739e-10	2	Map4k2	0.076
969	4.01522e-13	0.278314	0.132	0.056	5.39083e-09	2	Ahr	0.076
1048	2.25155e-09	0.295246	0.183	0.107	3.02294e-05	2	Eif3g	0.076
1069	1.21574e-08	0.282383	0.194	0.118	0.000163226	2	Otulin	0.076
622	3.53426e-127	0.624945	0.98	0.905	4.7451e-123	2	Rpl21	0.075
1018	8.77957e-11	0.312402	0.147	0.072	1.17875e-06	2	Dph5	0.075
1019	9.47329e-11	0.303935	0.157	0.082	1.27188e-06	2	Ralgapa2	0.075
1026	2.61835e-10	0.309197	0.163	0.088	3.51539e-06	2	Ilf2	0.075
946	2.46593e-14	0.309766	0.121	0.047	3.31076e-10	2	Bmyc	0.074
1055	3.93139e-09	0.278817	0.604	0.53	5.27829e-05	2	Hnrnpa3	0.074
556	8.15399e-202	0.770162	0.995	0.922	1.09475e-197	2	Rps3a1	0.073
955	6.75817e-14	0.286549	0.12	0.047	9.07352e-10	2	1110001J03Rik	0.073
1008	5.95055e-11	0.26526	0.142	0.069	7.98921e-07	2	Tfam	0.073
992	1.69048e-11	0.282957	0.136	0.064	2.26964e-07	2	Atm	0.072
993	1.79506e-11	0.325575	0.135	0.063	2.41005e-07	2	Slc4a7	0.072
979	3.13254e-12	0.281238	0.123	0.052	4.20574e-08	2	Zfp407	0.071
1028	3.47575e-10	0.275259	0.141	0.07	4.66654e-06	2	Nhp2	0.071
1085	2.39849e-07	0.310735	0.517	0.446	0.00322021	2	Ppp3ca	0.071
1095	1.82794e-06	0.27792	0.274	0.203	0.0245419	2	Tnrc6b	0.071
919	5.409e-17	0.297419	0.101	0.031	7.26213e-13	2	Nedd4	0.07
1014	7.78774e-11	0.276449	0.133	0.063	1.04558e-06	2	Mak16	0.07
1015	8.06205e-11	0.30108	0.136	0.066	1.08241e-06	2	Gps2	0.07
1067	1.06403e-08	0.27969	0.166	0.096	0.000142856	2	Hdac1	0.07
1079	5.91468e-08	0.287889	0.183	0.113	0.000794105	2	Taf1d	0.07
988	1.19726e-11	0.256505	0.124	0.055	1.60744e-07	2	Sash3	0.069
999	2.70945e-11	0.25985	0.126	0.057	3.6377e-07	2	Cep57	0.069
1046	1.87683e-09	0.2694	0.148	0.079	2.51983e-05	2	Psip1	0.069
1082	9.3062e-08	0.308966	0.186	0.117	0.00124945	2	Ypel3	0.069
1088	7.4916e-07	0.279219	0.245	0.176	0.0100582	2	Sarnp	0.069
1066	9.02949e-09	0.282267	0.156	0.088	0.00012123	2	Gabpb2	0.068
1081	9.1493e-08	0.30205	0.183	0.115	0.00122838	2	Rsf1	0.068
1093	1.33978e-06	0.263736	0.213	0.145	0.0179879	2	Jarid2	0.068
699	4.46024e-67	0.48759	0.953	0.885	5.98832e-63	2	Rpsa	0.068
954	6.63916e-14	0.253607	0.104	0.037	8.91374e-10	2	Phxr4	0.067
1023	2.31016e-10	0.254457	0.127	0.06	3.10162e-06	2	B4galnt1	0.067
1036	9.76994e-10	0.306579	0.133	0.067	1.31171e-05	2	1110008P14Rik	0.066
1062	5.7016e-09	0.254147	0.139	0.073	7.65497e-05	2	Cstf3	0.066
1090	1.0628e-06	0.291265	0.204	0.138	0.0142691	2	Vps37b	0.066
1096	3.18468e-06	0.273159	0.242	0.177	0.0427576	2	Cycs	0.065
510	4.23552e-249	0.98951	0.991	0.928	5.68661e-245	2	Rpl13a	0.063
572	4.24978e-176	0.702806	0.989	0.926	5.70575e-172	2	Rps8	0.063
1077	3.52475e-08	0.267443	0.139	0.077	0.000473233	2	Gemin7	0.062
1089	9.12201e-07	0.271318	0.171	0.109	0.0122472	2	Mpc1	0.062
1078	5.22574e-08	0.260701	0.135	0.074	0.000701608	2	Prorsd1	0.061
480	0	1.5153	1	0.94	0	2	Rps27	0.06
1025	2.49089e-10	0.285931	0.107	0.047	3.34427e-06	2	Amn1	0.06
1094	1.44467e-06	0.270948	0.165	0.105	0.0193961	2	Uvrag	0.06
1059	5.0877e-09	0.257203	0.116	0.057	6.83075e-05	2	Gm6563	0.059
1091	1.30299e-06	0.262178	0.153	0.094	0.017494	2	Ppm1g	0.059
552	1.9946e-207	0.770053	0.997	0.939	2.67794e-203	2	Rps27a	0.058
506	7.24594e-253	0.861715	0.998	0.942	9.7284e-249	2	Rpl35a	0.056
1092	1.33763e-06	0.277853	0.145	0.089	0.017959	2	Rfc1	0.056
543	3.87823e-222	0.85263	0.994	0.942	5.20691e-218	2	Rpl39	0.052
882	7.37713e-20	0.30495	0.868	0.819	9.90454e-16	2	Xist	0.049
588	5.72519e-159	0.624844	0.997	0.957	7.68665e-155	2	Rps21	0.04
526	3.85633e-231	0.781929	0.998	0.966	5.17751e-227	2	Rps28	0.032
525	1.34716e-232	0.759928	1	0.97	1.8087e-228	2	Rplp2	0.03
540	8.87038e-224	0.748819	1	0.977	1.19094e-219	2	Rpl41	0.023
647	7.67134e-102	0.43693	0.992	0.971	1.02995e-97	2	Rps9	0.021
598	1.16065e-151	0.546765	0.991	0.979	1.55828e-147	2	Rpl38	0.012
675	2.16416e-80	0.385025	0.998	0.99	2.9056e-76	2	Rplp1	0.008
673	6.60983e-82	0.295169	1	0.995	8.87436e-78	2	Rps29	0.005
603	2.06951e-144	0.520288	0.995	0.996	2.77852e-140	2	Rpl37a	-0.001
1099	1.89598e-31	0.34002	0.584	0.223	2.54555e-27	3	Cd79a	0.361
1097	1.33018e-35	0.466421	0.511	0.174	1.7859e-31	3	Ms4a1	0.337
1102	1.77924e-29	0.260653	0.504	0.183	2.3888e-25	3	Mef2c	0.321
1110	1.42257e-23	0.27981	0.464	0.175	1.90994e-19	3	Ebf1	0.289
1111	9.86162e-23	0.42333	0.398	0.15	1.32402e-18	3	Scd1	0.248
1124	3.16893e-13	0.314707	0.617	0.377	4.25461e-09	3	Cytip	0.24
1105	1.76954e-25	0.478953	0.336	0.108	2.37578e-21	3	Pax5	0.228
1112	3.17457e-22	0.397985	0.339	0.12	4.26217e-18	3	Ralgps2	0.219
1120	9.44688e-16	0.315478	0.354	0.152	1.26834e-11	3	Ccr7	0.202
1128	5.40034e-12	0.272671	0.416	0.218	7.25049e-08	3	Cd79b	0.198
1117	4.6379e-18	0.333668	0.318	0.121	6.22684e-14	3	Ltb	0.197
1114	1.10014e-20	0.403611	0.299	0.104	1.47704e-16	3	Bcl11a	0.195
1125	5.32584e-13	0.270636	0.358	0.167	7.15048e-09	3	Satb1	0.191
1131	6.25394e-11	0.320581	0.409	0.219	8.39654e-07	3	Coro1a	0.19
1126	9.53353e-13	0.260454	0.343	0.161	1.27997e-08	3	Cd24a	0.182
1132	8.35114e-11	0.360334	0.38	0.204	1.12122e-06	3	Gm26740	0.176
1119	2.38199e-16	0.27207	0.274	0.101	3.19806e-12	3	4930523C07Rik	0.173
1118	2.24604e-16	0.355305	0.27	0.101	3.01553e-12	3	Stap1	0.169
1113	1.05063e-20	0.386906	0.241	0.073	1.41058e-16	3	Cr2	0.168
1116	1.69411e-18	0.344708	0.215	0.066	2.27451e-14	3	Fcer2a	0.149
1122	8.36097e-15	0.264637	0.234	0.085	1.12254e-10	3	Ablim1	0.149
1106	7.06021e-25	0.356966	0.193	0.045	9.47904e-21	3	Tnfrsf13c	0.148
1140	2.5142e-06	0.260941	0.526	0.39	0.0337557	3	Nap1l1	0.136
1130	2.65083e-11	0.366561	0.898	0.764	3.55901e-07	3	mt-Nd5	0.134
1139	1.54566e-06	0.267814	0.361	0.229	0.020752	3	Slc12a6	0.132
1121	3.76202e-15	0.296784	0.193	0.064	5.05089e-11	3	Cd72	0.129
1127	1.64679e-12	0.277787	0.19	0.068	2.21098e-08	3	Irf4	0.122
1129	1.40965e-11	0.37917	0.201	0.079	1.89259e-07	3	Cd69	0.122
1133	1.44318e-09	0.255507	0.186	0.078	1.93762e-05	3	Sgms1	0.108
1135	7.1261e-09	0.338378	0.825	0.721	9.5675e-05	3	mt-Atp8	0.104
1138	1.13545e-06	0.278779	0.131	0.058	0.0152445	3	Hdac7	0.073
1134	4.46609e-09	0.263321	0.106	0.034	5.99617e-05	3	Mms22l	0.072
1137	7.36427e-08	0.271158	0.113	0.042	0.000988727	3	Mcm6	0.071
1115	1.44485e-18	0.44535	0.989	0.925	1.93985e-14	3	mt-Nd3	0.064
1136	6.00872e-08	0.313737	0.88	0.823	0.000806731	3	Xist	0.057
1123	3.37734e-14	0.501433	0.989	0.959	4.53442e-10	3	Gm42418	0.03
1108	1.11057e-23	0.48621	0.996	0.988	1.49105e-19	3	mt-Nd2	0.008
1107	1.63832e-24	0.505591	1	0.993	2.19961e-20	3	mt-Nd1	0.007
1109	1.19871e-23	0.482192	1	0.994	1.60939e-19	3	mt-Nd4	0.006
1098	3.28002e-33	0.475747	1	0.996	4.40375e-29	3	mt-Co2	0.004
1100	4.81987e-31	0.499924	1	0.999	6.47116e-27	3	mt-Atp6	0.001
1101	3.73258e-30	0.487953	1	0.999	5.01136e-26	3	mt-Co3	0.001
1103	7.35366e-29	0.447533	1	0.999	9.87303e-25	3	mt-Co1	0.001
1104	4.19771e-26	0.500606	0.996	0.995	5.63585e-22	3	mt-Cytb	0.001
1146	6.87765e-182	4.35863	1	0.205	9.23393e-178	4	Hbb-bt	0.795
1150	5.91941e-147	4.65328	1	0.294	7.9474e-143	4	Hba-a2	0.706
1141	0	1.95325	0.692	0.005	0	4	Snca	0.687
1142	0	1.78845	0.698	0.012	0	4	Alas2	0.686
1151	1.55438e-134	4.58201	1	0.346	2.08691e-130	4	Hba-a1	0.654
1155	2.24864e-111	1.91212	0.679	0.108	3.01903e-107	4	Slc25a37	0.571
1143	1.05002e-286	1.51577	0.541	0.014	1.40976e-282	4	Fam46c	0.527
1144	3.42831e-206	1.42627	0.491	0.021	4.60285e-202	4	Bpgm	0.47
1179	8.83626e-59	1.09725	0.579	0.131	1.18636e-54	4	Epb41	0.448
1166	3.21466e-86	1.28424	0.516	0.072	4.316e-82	4	Fech	0.444
1156	3.23158e-109	4.56496	1	0.564	4.33872e-105	4	Hbb-bs	0.436
1187	1.25843e-49	1.60606	0.579	0.157	1.68957e-45	4	Cd24a	0.422
1165	8.49983e-87	2.09089	0.472	0.062	1.14119e-82	4	Car2	0.41
1192	1.07082e-43	0.998531	0.541	0.146	1.43769e-39	4	Mkrn1	0.395
1173	1.73242e-71	1.33166	0.44	0.062	2.32595e-67	4	Rsad2	0.378
1148	3.79388e-153	1.52657	0.352	0.014	5.09367e-149	4	Slc4a1	0.338
1180	9.38042e-57	0.84792	0.365	0.052	1.25942e-52	4	Fam220a	0.313
1174	9.03206e-65	0.791958	0.346	0.041	1.21264e-60	4	Ube2l6	0.305
1145	3.29471e-182	1.23515	0.308	0.006	4.42348e-178	4	Spta1	0.302
1219	1.82416e-19	0.683958	0.541	0.241	2.44911e-15	4	Bnip3l	0.3
1147	5.25262e-167	0.9881	0.302	0.007	7.05217e-163	4	Gda	0.295
1169	1.43355e-78	0.713089	0.321	0.028	1.92469e-74	4	Tfdp2	0.293
1149	7.84935e-150	1.16613	0.296	0.008	1.05385e-145	4	Gypa	0.288
1160	1.7926e-99	2.09772	0.302	0.019	2.40675e-95	4	Hemgn	0.283
1217	1.58951e-20	0.722296	0.44	0.164	2.13408e-16	4	Glrx5	0.276
1200	4.21203e-33	1.06804	0.358	0.085	5.65508e-29	4	St3gal5	0.273
1183	1.39865e-54	0.967242	0.302	0.037	1.87783e-50	4	Specc1	0.265
1168	5.71474e-81	1.22861	0.258	0.016	7.67261e-77	4	Ube2c	0.242
1164	1.89899e-88	0.776142	0.252	0.014	2.54959e-84	4	Cdr2	0.238
1225	2.43022e-17	0.535692	0.34	0.113	3.26282e-13	4	Ccndbp1	0.227
1205	1.02013e-29	1.39766	0.283	0.06	1.36962e-25	4	Tfrc	0.223
1246	8.98988e-11	0.540343	0.447	0.226	1.20698e-06	4	Ppp1cb	0.221
1242	4.56399e-12	0.806858	0.522	0.311	6.12762e-08	4	Prdx2	0.211
1178	4.47024e-61	1.04959	0.226	0.018	6.00175e-57	4	Mki67	0.208
1232	8.70542e-15	0.491766	0.321	0.115	1.16879e-10	4	43892	0.206
1154	9.45506e-115	0.87509	0.208	0.005	1.26944e-110	4	Rhd	0.203
1201	5.1976e-33	0.577785	0.239	0.038	6.9783e-29	4	Ube2o	0.201
1152	3.68082e-126	0.627036	0.195	0.003	4.94187e-122	4	Trim10	0.192
1153	1.65097e-117	0.7466	0.195	0.004	2.21659e-113	4	Rhag	0.191
1258	2.11948e-08	0.439649	0.403	0.214	0.000284561	4	Hipk1	0.189
1175	1.57154e-63	1.08867	0.201	0.013	2.10994e-59	4	Tmcc2	0.188
1197	1.83104e-35	0.984181	0.214	0.029	2.45836e-31	4	Top2a	0.185
1199	1.09342e-33	0.611395	0.214	0.03	1.46802e-29	4	Hmbs	0.184
1237	1.00814e-13	0.684271	0.289	0.106	1.35353e-09	4	Odc1	0.183
1191	4.72387e-44	0.567297	0.201	0.02	6.34226e-40	4	Fam117a	0.181
1194	6.03053e-39	0.736821	0.201	0.023	8.09659e-35	4	Slc16a1	0.178
1223	1.24334e-17	0.430149	0.239	0.063	1.6693e-13	4	Fam213a	0.176
1172	9.99968e-74	0.774293	0.182	0.008	1.34256e-69	4	Ermap	0.174
1251	1.5331e-09	0.456299	0.704	0.531	2.05834e-05	4	Sec61g	0.173
1176	1.34059e-62	0.493189	0.182	0.01	1.79987e-58	4	Isg20	0.172
1268	2.12797e-06	0.290547	0.365	0.196	0.0285701	4	Kdm7a	0.169
1157	3.74454e-105	0.577206	0.17	0.003	5.02742e-101	4	Epb42	0.167
1159	2.58219e-102	0.481393	0.17	0.003	3.46685e-98	4	Aldh1a1	0.167
1264	4.86201e-07	0.454804	0.371	0.204	0.00652774	4	Cpeb4	0.167
1198	1.3825e-34	0.87223	0.189	0.023	1.85614e-30	4	Rrm2	0.166
1250	1.02475e-09	0.461598	0.289	0.125	1.37582e-05	4	Rad23a	0.164
1196	6.3807e-36	0.597449	0.182	0.021	8.56673e-32	4	Lockd	0.161
1185	2.93272e-52	0.545189	0.17	0.011	3.93747e-48	4	Nxpe2	0.159
1227	7.47775e-17	0.682262	0.214	0.055	1.00396e-12	4	Ctse	0.159
1220	2.26401e-19	0.506615	0.201	0.043	3.03965e-15	4	Isca1	0.158
1234	1.1832e-14	1.09233	0.226	0.07	1.58857e-10	4	Cpox	0.156
1236	2.5915e-14	0.452419	0.22	0.064	3.47935e-10	4	Trak2	0.156
1167	9.07485e-83	0.617752	0.157	0.004	1.21839e-78	4	Sptb	0.153
1231	3.93158e-15	0.313154	0.201	0.051	5.27854e-11	4	Eif2ak1	0.15
1182	1.18957e-54	0.665396	0.157	0.009	1.59712e-50	4	Nusap1	0.148
1170	5.00285e-78	0.538182	0.151	0.004	6.71682e-74	4	Ank1	0.147
1241	6.20275e-13	0.456075	0.208	0.062	8.32781e-09	4	Cks2	0.146
1214	2.64348e-21	0.650446	0.918	0.775	3.54913e-17	4	Gpx1	0.143
1243	1.49175e-11	0.313953	0.208	0.065	2.00283e-07	4	Bsdc1	0.143
1213	1.62982e-22	0.444788	0.17	0.028	2.18819e-18	4	Trim59	0.142
1262	1.44006e-07	0.268382	0.252	0.11	0.00193343	4	Vopp1	0.142
1226	3.31257e-17	0.6301	0.182	0.041	4.44746e-13	4	Ubac1	0.141
1158	1.93774e-102	0.529471	0.138	0.001	2.60161e-98	4	Sox6	0.137
1193	1.84046e-41	0.687125	0.145	0.011	2.471e-37	4	Aqp1	0.134
1177	8.65177e-62	0.449016	0.138	0.005	1.16159e-57	4	Slc43a1	0.133
1249	8.75766e-10	0.445779	0.208	0.075	1.1758e-05	4	Pabpc4	0.133
1270	3.18296e-06	0.394893	0.277	0.145	0.0427345	4	Clcn3	0.132
1163	4.04382e-93	0.449729	0.132	0.001	5.42924e-89	4	Pdzk1ip1	0.131
1240	3.38911e-13	0.388531	0.17	0.043	4.55022e-09	4	Yod1	0.127
1266	1.27249e-06	0.373729	0.239	0.113	0.0170845	4	43898	0.126
1161	1.47585e-95	0.489008	0.126	0.001	1.98148e-91	4	Apol11b	0.125
1210	3.55539e-24	0.532537	0.145	0.02	4.77347e-20	4	Abcb10	0.125
1171	4.68055e-75	0.400016	0.126	0.002	6.2841e-71	4	Rec114	0.124
1186	6.64633e-52	0.49857	0.126	0.005	8.92337e-48	4	Tal1	0.121
1265	6.04996e-07	0.277707	0.208	0.088	0.00812267	4	Lmo2	0.12
1189	1.08351e-45	0.444211	0.126	0.007	1.45472e-41	4	Kif11	0.119
1203	6.12323e-30	0.444925	0.132	0.013	8.22105e-26	4	Diaph3	0.119
1204	7.76837e-30	0.474601	0.132	0.013	1.04298e-25	4	Cenpf	0.119
1207	1.43298e-28	0.505148	0.132	0.014	1.92392e-24	4	Ccna2	0.118
1208	3.75691e-27	0.375465	0.132	0.014	5.04403e-23	4	Mgst3	0.118
1230	6.37997e-16	0.414325	0.145	0.028	8.56575e-12	4	Tuba4a	0.117
1235	1.62511e-14	0.358843	0.145	0.03	2.18187e-10	4	Ptdss2	0.115
1248	7.80195e-10	0.257905	0.164	0.049	1.04749e-05	4	Mtfr1	0.115
1162	1.59944e-93	0.557162	0.113	0	2.14741e-89	4	Btnl10	0.113
1209	6.74217e-27	0.359915	0.126	0.013	9.05204e-23	4	Birc5	0.113
1222	3.73096e-18	0.433184	0.132	0.021	5.00919e-14	4	Tspan33	0.111
1224	1.4824e-17	0.325299	0.132	0.022	1.99027e-13	4	Alad	0.11
1263	1.81873e-07	0.537226	0.182	0.072	0.00244182	4	Cmas	0.11
1267	1.36481e-06	0.377995	0.195	0.085	0.0183239	4	Nt5c3	0.11
1202	7.39746e-31	0.368097	0.119	0.01	9.93182e-27	4	Chac2	0.109
1247	2.5906e-10	0.31841	0.151	0.042	3.47814e-06	4	Stmn1	0.109
1206	1.30959e-28	0.464139	0.119	0.011	1.75825e-24	4	Rgcc	0.108
1228	4.56072e-16	0.444708	0.132	0.024	6.12322e-12	4	2810417H13Rik	0.108
1195	1.75935e-38	0.291328	0.113	0.007	2.3621e-34	4	Klf1	0.106
1256	7.69188e-09	0.320221	0.157	0.051	0.000103271	4	Hagh	0.106
1181	7.93809e-56	0.463391	0.107	0.003	1.06577e-51	4	Kel	0.104
1184	1.30904e-53	0.289825	0.107	0.003	1.75752e-49	4	Dmtn	0.104
1239	2.86968e-13	0.349859	0.132	0.028	3.85283e-09	4	Slc43a3	0.104
1188	1.23025e-48	0.46691	0.107	0.004	1.65173e-44	4	Cldn13	0.103
1190	3.45634e-45	0.263487	0.107	0.004	4.64049e-41	4	Ccnb1	0.103
1244	6.44223e-11	0.300492	0.138	0.035	8.64934e-07	4	Agpat4	0.103
1229	4.87394e-16	0.329206	0.119	0.02	6.54375e-12	4	Gch1	0.099
1252	2.85474e-09	0.355782	0.138	0.04	3.83277e-05	4	Pigq	0.098
1233	1.04423e-14	0.445839	0.119	0.022	1.40199e-10	4	Hist1h1b	0.097
1255	5.49042e-09	0.376412	0.138	0.041	7.37143e-05	4	Rnf123	0.097
1238	1.16004e-13	0.462718	0.937	0.841	1.55747e-09	4	Pabpc1	0.096
1216	9.25927e-21	0.355568	0.107	0.012	1.24315e-16	4	Uros	0.095
1259	2.76189e-08	0.282685	0.138	0.043	0.000370811	4	Mcm4	0.095
1271	3.6307e-06	0.437812	0.164	0.069	0.0487458	4	Rrm1	0.095
1218	8.40955e-20	0.377435	0.107	0.013	1.12907e-15	4	Spc25	0.094
1253	3.32218e-09	0.292118	0.126	0.034	4.46036e-05	4	Hace1	0.092
1269	2.9199e-06	0.415378	0.157	0.065	0.0392026	4	Smc2	0.092
1211	8.41261e-23	0.340225	0.101	0.01	1.12948e-18	4	Cdk1	0.091
1212	9.77309e-23	0.27769	0.101	0.01	1.31214e-18	4	Cenpe	0.091
1215	6.30665e-21	0.317182	0.101	0.011	8.46731e-17	4	Prc1	0.09
1221	1.08497e-18	0.309774	0.101	0.012	1.45668e-14	4	Asf1b	0.089
1260	2.98907e-08	0.35764	0.126	0.038	0.000401313	4	Rbm38	0.088
1261	6.4075e-08	0.299753	0.126	0.038	0.000860271	4	Ranbp10	0.088
1254	3.47121e-09	0.29649	0.119	0.032	4.66044e-05	4	Bcl2l1	0.087
1245	7.92976e-11	0.319353	0.101	0.021	1.06465e-06	4	Asb1	0.08
1257	1.83304e-08	0.278493	0.101	0.025	0.000246103	4	Mcm2	0.076
1272	0	2.23104	0.837	0.009	0	5	Ms4a4b	0.828
1274	0	1.78815	0.663	0.006	0	5	Txk	0.657
1324	1.26651e-58	1.4356	0.783	0.166	1.70042e-54	5	Satb1	0.617
1273	0	1.81952	0.609	0.005	0	5	Cd3d	0.604
1292	5.81086e-157	1.58923	0.63	0.036	7.80166e-153	5	Ms4a6b	0.594
1336	4.20792e-48	1.37333	0.848	0.28	5.64955e-44	5	Gm9844	0.568
1275	0	1.54752	0.543	0.002	0	5	Tcf7	0.541
1344	1.00899e-43	1.23958	0.728	0.19	1.35467e-39	5	Ets1	0.538
1302	2.29759e-117	1.394	0.576	0.041	3.08475e-113	5	Gimap3	0.535
1276	0	1.53501	0.511	0.002	0	5	Cd3g	0.509
1381	4.16544e-34	1.24758	0.826	0.335	5.59251e-30	5	Gm9493	0.491
1282	1.13915e-276	1.34327	0.489	0.007	1.52943e-272	5	Lef1	0.482
1384	5.87973e-34	1.15368	0.859	0.38	7.89412e-30	5	Gm11808	0.479
1286	8.50055e-223	1.36013	0.489	0.011	1.14128e-218	5	Lck	0.478
1360	2.57735e-38	1.21963	0.924	0.452	3.46034e-34	5	Uba52	0.472
1328	2.69927e-54	1.14818	0.554	0.084	3.62404e-50	5	Ablim1	0.47
1329	2.21254e-53	1.30383	0.554	0.087	2.97055e-49	5	S1pr1	0.467
1320	6.09164e-83	1.21333	0.511	0.047	8.17864e-79	5	Gimap4	0.464
1440	3.4661e-26	0.927716	0.685	0.222	4.65358e-22	5	Coro1a	0.463
1365	1.58649e-37	1.21276	0.62	0.158	2.13002e-33	5	Hcst	0.462
1389	5.66438e-33	0.968019	0.587	0.143	7.605e-29	5	Il2rg	0.444
1281	1.70915e-289	1.27189	0.446	0.004	2.2947e-285	5	Lat	0.442
1345	3.34556e-43	0.988538	0.533	0.092	4.49175e-39	5	Sell	0.441
1363	1.23396e-37	1.05902	0.565	0.124	1.65671e-33	5	Hmha1	0.441
1412	5.97988e-30	1.23496	0.696	0.255	8.02858e-26	5	Ptpn22	0.441
1364	1.55392e-37	1.09892	0.957	0.518	2.0863e-33	5	Rps27rt	0.439
1439	3.40517e-26	0.961634	0.826	0.393	4.57178e-22	5	Rpl9-ps6	0.433
1410	4.77044e-30	1.18699	0.641	0.212	6.4048e-26	5	Gm8730	0.429
1406	1.53488e-30	1.08979	0.88	0.455	2.06074e-26	5	Rpl15	0.425
1427	1.18639e-27	1.13906	0.641	0.221	1.59285e-23	5	Pdcd4	0.42
1343	2.22253e-44	1.17443	0.5	0.085	2.98397e-40	5	H2-Q7	0.415
1468	3.02416e-21	0.820977	0.815	0.4	4.06023e-17	5	Shisa5	0.415
1280	4.31042e-295	1.28633	0.413	0.003	5.78717e-291	5	Il7r	0.41
1453	2.02503e-24	0.973685	0.793	0.387	2.7188e-20	5	Rpl27-ps3	0.406
1277	0	1.34301	0.402	0	0	5	Bcl11b	0.402
1278	0	1.21922	0.402	0.001	0	5	Cd3e	0.401
1279	2.04655e-305	1.30431	0.402	0.002	2.7477e-301	5	Thy1	0.4
1449	1.15706e-24	0.942059	0.598	0.198	1.55347e-20	5	Gm10020	0.4
1382	4.77916e-34	1.12169	0.946	0.552	6.4165e-30	5	Rplp0	0.394
1470	3.21068e-21	0.860346	0.598	0.207	4.31066e-17	5	Gm26740	0.391
1455	3.28206e-24	0.937762	0.565	0.178	4.40649e-20	5	Fxyd5	0.387
1473	8.06799e-21	0.811741	0.62	0.235	1.08321e-16	5	Limd2	0.385
1482	1.61881e-19	0.827002	0.652	0.277	2.17341e-15	5	Rpl36-ps3	0.375
1435	4.87811e-27	1.08818	0.511	0.141	6.54935e-23	5	Vps37b	0.37
1487	6.64944e-19	0.815352	0.804	0.435	8.92754e-15	5	Ptpn18	0.369
1289	2.44813e-175	1.09905	0.37	0.007	3.28686e-171	5	Spn	0.363
1511	1.69939e-15	0.716568	0.696	0.334	2.2816e-11	5	Snrpf	0.362
1504	2.97195e-16	0.673158	0.793	0.433	3.99014e-12	5	Snrpg	0.36
1390	6.20714e-33	0.889475	0.435	0.081	8.33371e-29	5	Gimap6	0.354
1485	2.45037e-19	0.881694	0.576	0.223	3.28987e-15	5	Rps18-ps3	0.353
1291	5.71249e-165	1.00637	0.359	0.008	7.66959e-161	5	Ipcef1	0.351
1442	5.40978e-26	0.925819	0.467	0.116	7.26317e-22	5	Cnn2	0.351
1377	1.75458e-34	1.03601	0.424	0.075	2.35569e-30	5	S100a10	0.349
1379	3.58038e-34	1.01848	0.424	0.075	4.80702e-30	5	Gimap1	0.349
1283	2.005e-263	1.10338	0.348	0.002	2.69191e-259	5	Itk	0.346
1284	5.20844e-250	1.24808	0.348	0.002	6.99285e-246	5	Cd28	0.346
1490	1.20638e-18	0.789506	0.5	0.158	1.61968e-14	5	Ccr7	0.342
1323	2.99798e-62	1.07562	0.37	0.032	4.02509e-58	5	Cd27	0.338
1399	8.08298e-32	0.896549	0.413	0.077	1.08522e-27	5	Itpkb	0.336
1492	1.94783e-18	0.726675	0.859	0.525	2.61516e-14	5	Rpl10-ps3	0.334
1503	2.33387e-16	0.840252	0.598	0.266	3.13346e-12	5	Gm10036	0.332
1351	3.74122e-40	0.888273	0.38	0.053	5.02296e-36	5	Itgal	0.327
1564	5.98786e-11	0.53849	0.707	0.385	8.0393e-07	5	Cytip	0.322
1488	8.39667e-19	0.709051	0.891	0.571	1.12734e-14	5	Cd52	0.32
1391	6.26587e-33	0.832807	0.38	0.062	8.41256e-29	5	Add3	0.318
1516	2.52815e-15	0.735185	0.793	0.475	3.39429e-11	5	Gm2000	0.318
1530	1.39906e-13	0.688369	0.63	0.313	1.87838e-09	5	Rps26-ps1	0.317
1514	2.13489e-15	0.672943	0.5	0.184	2.86631e-11	5	Arhgef1	0.316
1285	2.38738e-248	0.934416	0.315	0.001	3.2053e-244	5	Skap1	0.314
1409	2.70788e-30	0.737243	0.38	0.066	3.63561e-26	5	Fam65b	0.314
1287	4.08451e-205	1.88781	0.315	0.003	5.48386e-201	5	Nkg7	0.312
1497	1.12082e-17	0.879314	0.478	0.166	1.50482e-13	5	Ankrd44	0.312
1518	4.36853e-15	0.762374	0.522	0.213	5.86518e-11	5	Rpl13-ps3	0.309
1294	1.43976e-145	1.00504	0.315	0.007	1.93303e-141	5	Emb	0.308
1539	1.47795e-12	0.68037	0.598	0.29	1.9843e-08	5	Peli1	0.308
1533	2.29205e-13	0.811643	0.587	0.284	3.07731e-09	5	Rpl6l	0.303
1458	4.25346e-23	1.02067	0.391	0.094	5.71069e-19	5	Smc4	0.297
1513	1.82776e-15	0.752167	0.446	0.156	2.45395e-11	5	Gm6133	0.29
1542	2.54897e-12	0.668826	0.5	0.211	3.42224e-08	5	Rnf7	0.289
1414	1.05135e-29	0.89645	0.348	0.06	1.41154e-25	5	Bcl2	0.288
1380	4.08551e-34	1.27145	0.337	0.05	5.4852e-30	5	Icos	0.287
1520	6.04622e-15	0.682147	0.413	0.127	8.11765e-11	5	Ltb	0.286
1568	7.64338e-11	0.665432	0.641	0.356	1.0262e-06	5	Arhgdib	0.285
1371	4.14327e-36	0.906423	0.326	0.043	5.56275e-32	5	Emp3	0.283
1392	6.60325e-33	0.992964	0.967	0.684	8.86552e-29	5	Rpl18	0.283
1498	2.1507e-17	0.711932	0.891	0.608	2.88753e-13	5	Rpl4	0.283
1493	4.10336e-18	0.717782	0.891	0.612	5.50918e-14	5	Rpl3	0.279
1527	8.14448e-14	0.570468	0.413	0.134	1.09348e-09	5	Ptprcap	0.279
1298	1.27721e-136	1.08107	0.283	0.005	1.71478e-132	5	Klrd1	0.278
1446	4.96671e-25	0.848431	0.935	0.657	6.66831e-21	5	Gm9843	0.278
1499	2.55631e-17	0.709085	0.38	0.108	3.43211e-13	5	Rcbtb1	0.272
1566	6.24294e-11	0.615724	0.543	0.274	8.38177e-07	5	Gm8186	0.269
1436	6.24219e-27	0.860194	0.946	0.68	8.38077e-23	5	Rpl5	0.266
1510	1.20347e-15	0.659921	0.37	0.105	1.61577e-11	5	Gm8369	0.265
1309	1.01193e-100	0.869454	0.272	0.008	1.35862e-96	5	Fam101b	0.264
1400	3.31333e-31	0.759362	0.304	0.043	4.44848e-27	5	Smad7	0.261
1367	8.84251e-37	1.17087	0.989	0.729	1.1872e-32	5	Rpl12	0.26
1426	3.28292e-28	0.874528	0.967	0.709	4.40765e-24	5	Rpl10a	0.258
1557	3.21937e-11	0.660286	0.446	0.188	4.32232e-07	5	4932438A13Rik	0.258
1580	6.54246e-10	0.551062	0.63	0.372	8.7839e-06	5	Dnaja1	0.258
1590	6.67906e-09	0.518191	0.641	0.383	8.9673e-05	5	Dynll1	0.258
1593	7.88804e-09	0.50041	0.739	0.483	0.000105905	5	Npm1	0.256
1398	6.16123e-32	0.935146	0.978	0.723	8.27207e-28	5	Rpl9	0.255
1558	3.76736e-11	0.658221	0.446	0.192	5.05805e-07	5	Rpl13a-ps1	0.254
1576	4.34681e-10	0.555077	0.772	0.518	5.83602e-06	5	Naca	0.254
1474	2.21878e-20	0.773909	0.913	0.662	2.97894e-16	5	Rpl14	0.251
1600	1.67203e-08	0.566097	0.859	0.608	0.000224487	5	Rbm39	0.251
1335	1.03285e-48	0.861941	0.272	0.022	1.3867e-44	5	Gimap9	0.25
1569	1.03739e-10	0.513503	0.413	0.163	1.3928e-06	5	Arl4c	0.25
1584	9.89963e-10	0.506704	0.478	0.228	1.32912e-05	5	Eif3h	0.25
1288	2.07726e-189	0.811478	0.25	0.001	2.78893e-185	5	Themis	0.249
1339	4.10031e-46	0.857345	0.272	0.023	5.50508e-42	5	Igfbp4	0.249
1403	5.92246e-31	1.01817	0.946	0.697	7.9515e-27	5	Rpl27	0.249
1603	2.36229e-08	0.502838	0.587	0.338	0.000317162	5	Rac2	0.249
1372	7.5864e-36	1.14205	0.978	0.73	1.01855e-31	5	Rps7	0.248
1385	7.02014e-34	1.00841	0.978	0.73	9.42524e-30	5	Rpl11	0.248
1457	1.19871e-23	0.782231	0.946	0.698	1.60938e-19	5	Rpl24	0.248
1607	2.8336e-08	0.488196	0.489	0.241	0.000380439	5	Gmfg	0.248
1459	1.05355e-22	0.688046	0.304	0.057	1.4145e-18	5	Slamf6	0.247
1437	6.30424e-27	0.778228	0.293	0.047	8.46407e-23	5	44075	0.246
1592	7.803e-09	0.567004	0.489	0.243	0.000104763	5	Crlf3	0.246
1415	1.35967e-29	0.938504	0.935	0.69	1.8255e-25	5	Rpl23a-ps3	0.245
1579	5.18803e-10	0.589184	0.424	0.181	6.96546e-06	5	Rapgef6	0.243
1537	1.19968e-12	0.470184	0.348	0.107	1.6107e-08	5	4930523C07Rik	0.241
1383	4.90237e-34	0.696911	0.272	0.032	6.58193e-30	5	Inpp4b	0.24
1526	6.89916e-14	0.674531	0.891	0.653	9.26282e-10	5	Rpl22l1	0.238
1290	3.32462e-167	1.08401	0.239	0.002	4.46364e-163	5	Dapl1	0.237
1413	1.02271e-29	0.938366	0.946	0.709	1.37308e-25	5	Wdr89	0.237
1326	5.66923e-57	0.712152	0.25	0.015	7.61151e-53	5	Itgb7	0.235
1508	9.83659e-16	0.753165	0.315	0.08	1.32066e-11	5	Gpr183	0.235
1648	1.22112e-06	0.460002	0.685	0.45	0.0163947	5	Rpl29	0.235
1610	3.75888e-08	0.595303	0.543	0.31	0.000504667	5	Tpr	0.233
1375	7.54259e-35	0.800249	0.261	0.029	1.01267e-30	5	Runx3	0.232
1402	4.39093e-31	0.938402	0.978	0.746	5.89526e-27	5	Rps6	0.232
1486	3.64957e-19	0.628811	0.293	0.061	4.89991e-15	5	Traf3ip3	0.232
1532	2.22213e-13	0.529359	0.326	0.095	2.98344e-09	5	Prdx6	0.231
1599	1.47649e-08	0.736576	0.467	0.236	0.000198234	5	Myh9	0.231
1347	1.65566e-42	0.925792	0.25	0.021	2.2229e-38	5	Gm12840	0.229
1451	1.2434e-24	0.873003	0.935	0.706	1.66939e-20	5	Rps2	0.229
1411	4.83374e-30	0.76513	0.261	0.033	6.48978e-26	5	Tspan32	0.228
1594	8.09825e-09	0.463036	0.859	0.632	0.000108727	5	Rpl36al	0.227
1596	1.0977e-08	0.487859	0.402	0.176	0.000147377	5	Arhgap15	0.226
1299	4.48074e-133	1.087	0.228	0.003	6.01584e-129	5	Cd8b1	0.225
1641	6.10801e-07	0.404409	0.75	0.525	0.00820061	5	Serbp1	0.225
1340	9.93747e-46	0.754768	0.239	0.018	1.3342e-41	5	Dgka	0.221
1480	1.29418e-19	0.664105	0.272	0.052	1.73756e-15	5	Tbc1d10c	0.22
1548	6.2367e-12	0.729302	0.761	0.541	8.37339e-08	5	Eef1b2	0.22
1333	1.97628e-51	1.69904	1	0.781	2.65336e-47	5	Tmsb10	0.219
1322	6.20696e-66	0.761025	0.228	0.01	8.33347e-62	5	Rgcc	0.218
1366	2.74652e-37	0.97609	0.989	0.771	3.68748e-33	5	Rpl17	0.218
1359	1.97801e-38	0.728138	0.239	0.022	2.65567e-34	5	Tes	0.217
1293	4.27822e-154	0.722145	0.217	0.001	5.74394e-150	5	Cd247	0.216
1523	1.78741e-14	0.634683	0.293	0.077	2.39978e-10	5	Srpk1	0.216
1617	6.94103e-08	0.636116	0.435	0.22	0.000931903	5	Chd3	0.215
1654	1.99325e-06	0.480648	0.587	0.372	0.0267614	5	Ndufa13	0.215
1662	3.66644e-06	0.382709	0.663	0.45	0.0492256	5	Atp5j2	0.213
1310	1.1318e-100	0.66706	0.217	0.005	1.51955e-96	5	Tnik	0.212
1341	3.1019e-45	0.71538	0.228	0.016	4.16461e-41	5	Kbtbd11	0.212
1478	1.07613e-19	0.585737	0.261	0.049	1.44482e-15	5	Utrn	0.212
1362	9.37559e-38	1.07897	0.989	0.78	1.25877e-33	5	Rpl19	0.209
1658	2.52529e-06	0.397384	0.457	0.248	0.0339046	5	D8Ertd738e	0.209
1394	1.54003e-32	0.951303	1	0.792	2.06764e-28	5	Rpl13	0.208
1469	3.16565e-21	0.651958	0.25	0.042	4.2502e-17	5	Gpr132	0.208
1531	2.20001e-13	0.65412	0.283	0.076	2.95374e-09	5	P2ry10	0.207
1541	2.5408e-12	0.605155	0.293	0.087	3.41127e-08	5	Diaph1	0.206
1586	2.98553e-09	0.568745	0.337	0.131	4.00838e-05	5	Srpk2	0.206
1628	2.58265e-07	0.453992	0.38	0.174	0.00346746	5	Cdk11b	0.206
1401	4.18566e-31	0.658759	0.228	0.024	5.61966e-27	5	Stat4	0.204
1407	1.93909e-30	0.852365	0.989	0.785	2.60342e-26	5	Rpl31	0.204
1636	4.28761e-07	0.422696	0.402	0.198	0.00575655	5	Ankrd11	0.204
1622	1.79463e-07	0.594497	0.413	0.21	0.00240947	5	Grcc10	0.203
1649	1.34765e-06	0.363091	0.815	0.613	0.0180936	5	Atp5e	0.202
1444	2.17897e-25	0.890183	0.946	0.745	2.92549e-21	5	Rpl8	0.201
1467	2.63326e-21	0.628777	0.239	0.038	3.53542e-17	5	Frat2	0.201
1428	1.40361e-27	0.674043	0.228	0.028	1.88449e-23	5	Spata13	0.2
1460	1.44846e-22	0.793167	0.935	0.735	1.94471e-18	5	Rpl6	0.2
1574	2.06075e-10	0.499624	0.88	0.682	2.76676e-06	5	Myl6	0.198
1624	1.95393e-07	0.541713	0.38	0.182	0.00262334	5	Tspo	0.198
1614	5.86688e-08	0.571426	0.38	0.183	0.000787687	5	Fkbp1a	0.197
1297	2.20689e-141	0.54685	0.196	0.001	2.96297e-137	5	Nsg2	0.195
1471	3.47906e-21	0.802454	0.228	0.036	4.67099e-17	5	Arhgef18	0.192
1489	1.06846e-18	0.60281	1	0.81	1.43452e-14	5	Rpl10	0.19
1456	3.3742e-24	0.659899	0.217	0.028	4.53019e-20	5	Gm4955	0.189
1550	7.81451e-12	0.530901	0.261	0.072	1.04918e-07	5	Ccnd3	0.189
1563	5.35667e-11	0.596076	0.272	0.083	7.19186e-07	5	Tpm4	0.189
1633	4.09156e-07	0.364087	0.837	0.648	0.00549333	5	Rpl7a	0.189
1650	1.51614e-06	0.338324	0.913	0.724	0.0203557	5	Uqcrh	0.189
1393	7.58106e-33	3.2596	0.207	0.019	1.01783e-28	5	Ccl5	0.188
1608	3.54088e-08	0.434561	0.913	0.725	0.000475398	5	Gnb2l1	0.188
1615	6.62316e-08	0.489573	0.315	0.127	0.000889225	5	Il17ra	0.188
1573	1.87683e-10	0.601058	0.272	0.085	2.51983e-06	5	S100a11	0.187
1495	5.35086e-18	0.671294	0.228	0.042	7.18406e-14	5	Tecpr1	0.186
1300	1.07573e-131	0.866583	0.185	0.001	1.44427e-127	5	Il18r1	0.184
1301	4.86906e-126	0.888855	0.185	0.001	6.5372e-122	5	Il2rb	0.184
1627	2.29706e-07	0.546243	0.315	0.131	0.00308403	5	Fosl2	0.184
1423	1.3227e-28	0.941357	0.967	0.784	1.77586e-24	5	Gm10073	0.183
1601	1.91518e-08	0.624518	0.304	0.123	0.000257132	5	Fkbp3	0.181
1496	6.70589e-18	0.583639	0.217	0.037	9.00332e-14	5	Cd2	0.18
1616	6.8028e-08	0.454415	0.293	0.113	0.000913344	5	Lsp1	0.18
1634	4.14963e-07	0.408944	0.315	0.135	0.0055713	5	Smc3	0.18
1565	6.03783e-11	0.568484	0.25	0.071	8.10639e-07	5	H2-Q4	0.179
1547	6.17142e-12	0.473006	0.239	0.061	8.28575e-08	5	Cmah	0.178
1567	7.24282e-11	0.533261	0.25	0.072	9.7242e-07	5	Dgkz	0.178
1642	6.42133e-07	0.545125	0.337	0.159	0.00862128	5	Supt4a	0.178
1330	3.02889e-53	0.686211	0.185	0.008	4.06659e-49	5	Sh2d2a	0.177
1420	1.22206e-28	0.897918	0.967	0.79	1.64074e-24	5	Rps5	0.177
1571	1.31847e-10	0.566417	0.25	0.073	1.77018e-06	5	Sesn3	0.177
1512	1.78717e-15	0.569137	0.217	0.042	2.39945e-11	5	44080	0.175
1577	4.40838e-10	0.52639	0.25	0.075	5.91869e-06	5	Atp11b	0.175
1295	2.49815e-143	0.586243	0.174	0	3.35402e-139	5	Tesc	0.174
1589	6.1586e-09	0.446345	0.261	0.087	8.26854e-05	5	Arhgap31	0.174
1640	6.05786e-07	0.515931	0.315	0.141	0.00813328	5	Ago2	0.174
1303	1.30297e-116	0.750814	0.174	0.001	1.74936e-112	5	Tox	0.173
1454	2.13313e-24	0.547068	0.196	0.023	2.86394e-20	5	Tmem71	0.173
1408	2.50487e-30	0.885798	0.978	0.806	3.36303e-26	5	Rpl34	0.172
1374	2.81212e-35	0.568484	0.185	0.014	3.77556e-31	5	Trib2	0.171
1386	9.12445e-34	0.579923	0.185	0.014	1.22505e-29	5	Grap2	0.171
1501	8.24395e-17	0.506794	0.207	0.036	1.10683e-12	5	Usp53	0.171
1653	1.8681e-06	0.396843	0.315	0.144	0.0250812	5	Ctcf	0.171
1376	1.32285e-34	0.899054	1	0.831	1.77606e-30	5	Rps3	0.169
1553	1.59083e-11	0.489573	0.228	0.059	2.13584e-07	5	Esyt2	0.169
1554	1.64936e-11	0.481044	0.228	0.059	2.21442e-07	5	Gm15013	0.169
1477	6.72341e-20	0.539984	0.196	0.028	9.02685e-16	5	Kcnab2	0.168
1644	7.22052e-07	0.593888	0.315	0.147	0.00969427	5	Ppp2r5a	0.168
1659	3.03865e-06	0.499299	0.326	0.159	0.0407969	5	Sri	0.167
1525	5.77103e-14	0.576057	0.207	0.042	7.74818e-10	5	Gramd3	0.165
1543	3.34421e-12	0.542366	0.217	0.052	4.48993e-08	5	Prkca	0.165
1502	8.37548e-17	0.418381	0.196	0.032	1.12449e-12	5	Jakmip1	0.164
1575	2.12372e-10	0.516186	0.228	0.064	2.85131e-06	5	Gm28727	0.164
1308	2.06319e-102	0.64944	0.163	0.002	2.77004e-98	5	Cd5	0.161
1316	1.71135e-89	0.586341	0.163	0.002	2.29766e-85	5	Cd8a	0.161
1317	2.39653e-89	0.507424	0.163	0.002	3.21758e-85	5	Prkcq	0.161
1507	9.5221e-16	0.610589	0.196	0.035	1.27844e-11	5	Hist1h4d	0.161
1652	1.79041e-06	0.535684	0.293	0.132	0.024038	5	Bcl2l11	0.161
1361	4.81773e-38	1.17133	0.989	0.829	6.46828e-34	5	Rps15a	0.16
1655	1.99612e-06	0.422841	0.283	0.123	0.0267999	5	Rnaseh2c	0.16
1321	2.85357e-69	0.5657	0.163	0.004	3.8312e-65	5	Fam189b	0.159
1422	1.25818e-28	0.496328	0.174	0.015	1.68923e-24	5	Def6	0.159
1613	4.82508e-08	0.428955	0.239	0.081	0.000647815	5	Coq10b	0.158
1651	1.68717e-06	0.449298	0.272	0.114	0.022652	5	Leprotl1	0.158
1327	5.62186e-56	0.530075	0.163	0.006	7.54791e-52	5	Itga6	0.157
1481	1.42482e-19	0.633092	0.957	0.8	1.91296e-15	5	Rpl22	0.157
1560	4.43792e-11	0.44587	0.207	0.051	5.95835e-07	5	Fam102a	0.156
1296	7.92e-142	0.668606	0.152	0	1.06334e-137	5	Cd40lg	0.152
1441	4.22063e-26	0.812233	0.978	0.826	5.66662e-22	5	Rpl35	0.152
1304	2.65403e-116	0.567774	0.152	0.001	3.5633e-112	5	Cd6	0.151
1305	3.00891e-116	1.04064	0.152	0.001	4.03976e-112	5	Klrb1c	0.151
1313	3.3101e-98	0.46707	0.152	0.001	4.44414e-94	5	Slfn1	0.151
1373	2.51428e-35	1.04108	0.989	0.838	3.37567e-31	5	Rps18	0.151
1515	2.31525e-15	0.664265	0.913	0.762	3.10845e-11	5	Rpl28	0.151
1522	1.17072e-14	0.980144	0.185	0.034	1.57181e-10	5	Ikzf2	0.151
1318	3.852e-89	0.58022	0.152	0.002	5.1717e-85	5	St8sia1	0.15
1378	3.00544e-34	0.947294	0.989	0.839	4.0351e-30	5	Rps13	0.15
1606	2.58312e-08	0.38303	0.217	0.067	0.000346809	5	B4galnt1	0.15
1562	4.63498e-11	0.477209	0.196	0.047	6.22292e-07	5	Ssbp3	0.149
1587	4.4883e-09	0.507072	0.207	0.058	6.02599e-05	5	H2-Q6	0.149
1405	1.48279e-30	0.884674	0.989	0.841	1.99079e-26	5	Rps4x	0.148
1443	6.72573e-26	0.517878	0.163	0.015	9.02997e-22	5	Mbp	0.148
1660	3.12804e-06	0.406391	0.25	0.102	0.0419971	5	Fmnl1	0.148
1325	1.69821e-58	2.71416	0.152	0.005	2.28001e-54	5	Gzma	0.147
1332	1.47214e-51	0.638168	0.152	0.005	1.97649e-47	5	Cd7	0.147
1645	8.89118e-07	0.411203	0.239	0.092	0.0119373	5	Gtf2i	0.147
1348	1.86353e-42	0.425387	0.152	0.007	2.50198e-38	5	Scml4	0.145
1555	1.73615e-11	0.463534	0.185	0.041	2.33095e-07	5	Galnt7	0.144
1611	3.83608e-08	0.344718	0.207	0.063	0.000515033	5	Tbrg1	0.144
1358	1.63836e-38	0.95098	1	0.857	2.19967e-34	5	Rpl36	0.143
1369	2.54809e-36	0.493129	0.152	0.009	3.42106e-32	5	Itgb3	0.143
1528	9.73765e-14	0.434148	0.174	0.032	1.30738e-09	5	Zeb1	0.142
1632	3.60511e-07	0.410955	0.217	0.075	0.00484021	5	44085	0.142
1306	8.35579e-114	0.418755	0.141	0	1.12185e-109	5	F2rl1	0.141
1535	4.32476e-13	0.605718	0.174	0.033	5.80642e-09	5	Pbxip1	0.141
1307	1.88758e-106	0.492234	0.141	0.001	2.53427e-102	5	Camk4	0.14
1311	3.30887e-100	1.02671	0.141	0.001	4.44249e-96	5	Klre1	0.14
1312	5.44726e-100	0.587535	0.141	0.001	7.31349e-96	5	Sh2d1a	0.14
1433	3.33047e-27	0.452447	0.152	0.012	4.47149e-23	5	Pde3b	0.14
1581	6.56987e-10	0.483284	0.185	0.046	8.8207e-06	5	Gm5093	0.139
1638	5.29888e-07	0.475821	0.217	0.078	0.00711427	5	Sptbn1	0.139
1643	6.76957e-07	0.442238	0.217	0.078	0.00908883	5	Gm10260	0.139
1546	5.80906e-12	0.513081	0.174	0.036	7.79924e-08	5	Gimap5	0.138
1551	9.14859e-12	0.499312	0.902	0.765	1.22829e-07	5	Rps12-ps3	0.137
1556	2.15455e-11	0.405195	0.174	0.037	2.8927e-07	5	Prkd2	0.137
1334	5.43336e-50	0.433246	0.141	0.005	7.29482e-46	5	Hsd11b1	0.136
1465	5.06395e-22	0.472289	0.152	0.016	6.79886e-18	5	Spint2	0.136
1559	3.82344e-11	0.471188	0.174	0.038	5.13334e-07	5	Kcnn4	0.136
1475	5.9511e-20	0.641448	0.152	0.017	7.98995e-16	5	Dusp10	0.135
1483	1.96385e-19	0.70676	0.957	0.822	2.63666e-15	5	Rps17	0.135
1536	1.04289e-12	0.467074	0.163	0.03	1.40018e-08	5	Gimap8	0.133
1578	4.70275e-10	0.457365	0.174	0.041	6.31391e-06	5	Kif21b	0.133
1585	1.03191e-09	0.380145	0.174	0.042	1.38544e-05	5	Esyt1	0.132
1500	7.43726e-17	0.606462	0.935	0.805	9.98526e-13	5	Rpl7	0.13
1315	1.63802e-90	0.434452	0.13	0.001	2.19921e-86	5	Zap70	0.129
1447	6.97609e-25	0.675881	0.967	0.838	9.36609e-21	5	Rpl26	0.129
1450	1.19129e-24	0.506045	0.141	0.012	1.59942e-20	5	A930024E05Rik	0.129
1432	2.44656e-27	0.732605	0.989	0.862	3.28475e-23	5	Rpl30	0.127
1598	1.25905e-08	0.512422	0.174	0.047	0.00016904	5	Gm20186	0.127
1602	2.24027e-08	0.39526	0.174	0.047	0.000300779	5	Hspb11	0.127
1331	1.58235e-52	0.4737	0.13	0.004	2.12446e-48	5	Itm2a	0.126
1338	3.79724e-47	0.464977	0.13	0.004	5.09818e-43	5	Sema4a	0.126
1479	1.12379e-19	0.437767	0.141	0.015	1.5088e-15	5	Plcxd2	0.126
1494	5.26467e-18	0.652902	0.935	0.81	7.06835e-14	5	Rps25	0.125
1538	1.34514e-12	0.46844	0.152	0.027	1.80598e-08	5	Plec	0.125
1357	1.14258e-38	0.406704	0.13	0.006	1.53403e-34	5	Il27ra	0.124
1544	3.56719e-12	0.667255	0.152	0.028	4.78931e-08	5	Ahnak	0.124
1395	1.55734e-32	0.427236	0.13	0.007	2.09088e-28	5	S1pr4	0.123
1429	1.69391e-27	0.758456	0.989	0.866	2.27425e-23	5	Rps11	0.123
1505	6.79699e-16	0.602089	0.141	0.019	9.12563e-12	5	Ift80	0.122
1509	1.19121e-15	0.60281	0.141	0.019	1.59932e-11	5	Traf1	0.122
1517	4.05447e-15	0.33203	0.141	0.019	5.44354e-11	5	Zbp1	0.122
1597	1.17615e-08	0.349086	0.163	0.041	0.00015791	5	Sema4d	0.122
1349	9.59743e-42	1.14387	0.989	0.868	1.28855e-37	5	Rps16	0.121
1434	3.62918e-27	0.465326	0.13	0.009	4.87253e-23	5	Prkch	0.121
1314	2.8529e-94	0.467866	0.12	0	3.8303e-90	5	Gata3	0.12
1370	2.81021e-36	0.95817	1	0.88	3.77299e-32	5	Rpl18a	0.12
1604	2.51884e-08	0.323116	0.163	0.043	0.00033818	5	Gm18025	0.12
1639	5.45567e-07	0.414259	0.174	0.054	0.00732478	5	4930453N24Rik	0.12
1319	2.55352e-87	0.419968	0.12	0.001	3.42835e-83	5	Klk8	0.119
1404	6.56932e-31	1.01637	0.967	0.848	8.81997e-27	5	Rps19	0.119
1421	1.22816e-28	0.78785	0.989	0.87	1.64893e-24	5	Rps10	0.119
1582	7.1943e-10	0.448561	0.152	0.033	9.65907e-06	5	1110034G24Rik	0.119
1588	5.0115e-09	0.39779	0.152	0.035	6.72844e-05	5	Arid5a	0.117
1625	1.97156e-07	0.477539	0.163	0.046	0.00264701	5	Vgll4	0.117
1595	9.06475e-09	0.398	0.935	0.819	0.000121703	5	Ppia	0.116
1626	2.07007e-07	0.572933	0.163	0.047	0.00277928	5	Mxd1	0.116
1355	1.65457e-39	0.385204	0.12	0.005	2.22143e-35	5	Ramp1	0.115
1630	3.42329e-07	0.466883	0.163	0.048	0.00459611	5	Ppp1r12a	0.115
1540	1.67455e-12	0.387264	0.989	0.875	2.24825e-08	5	Gm10076	0.114
1612	4.4011e-08	0.373626	0.152	0.038	0.000590892	5	Rbm38	0.114
1388	3.71647e-33	0.877979	0.989	0.876	4.98973e-29	5	Rpl32	0.113
1417	5.77509e-29	0.371506	0.12	0.007	7.75364e-25	5	Faah	0.113
1464	4.9852e-22	0.74608	0.957	0.844	6.69313e-18	5	Rpl36a	0.113
1519	4.76565e-15	0.43612	0.13	0.017	6.39836e-11	5	D16Ertd472e	0.113
1646	9.75888e-07	0.361825	0.163	0.05	0.0131023	5	Rbm4b	0.113
1620	1.4315e-07	0.334119	0.152	0.04	0.00192194	5	Nup210	0.112
1529	1.35213e-13	0.428183	0.13	0.019	1.81537e-09	5	Card6	0.111
1657	2.44685e-06	0.368201	0.163	0.052	0.0328514	5	Tmem64	0.111
1623	1.84724e-07	0.43265	0.152	0.042	0.0024801	5	Nmi	0.11
1637	4.93183e-07	0.307892	0.152	0.042	0.00662148	5	Frmd8	0.11
1661	3.58471e-06	0.350454	0.163	0.053	0.0481283	5	Smco4	0.11
1431	1.97533e-27	0.719379	0.978	0.869	2.65208e-23	5	Rpl27a	0.109
1397	4.55966e-32	0.851166	0.989	0.881	6.1218e-28	5	Rpl23a	0.108
1647	1.06369e-06	0.310628	0.152	0.044	0.0142811	5	Bloc1s6	0.108
1337	2.06469e-47	0.455938	0.109	0.003	2.77205e-43	5	Ccr9	0.106
1346	4.1387e-43	0.510872	0.109	0.003	5.55662e-39	5	Ctla4	0.106
1524	3.5053e-14	0.369434	0.12	0.015	4.70621e-10	5	Gramd4	0.105
1621	1.5739e-07	0.409441	0.141	0.036	0.00211311	5	Borcs8	0.105
1629	3.13067e-07	0.393773	0.141	0.037	0.00420324	5	Ppp1r16b	0.104
1438	8.3782e-27	0.430942	0.109	0.006	1.12486e-22	5	Ehd3	0.103
1635	4.20869e-07	0.414976	0.141	0.038	0.00565058	5	Pydc4	0.103
1545	4.2987e-12	0.365429	0.12	0.018	5.77143e-08	5	Gm4707	0.102
1605	2.57328e-08	0.31575	0.13	0.029	0.000345488	5	Psd4	0.101
1476	6.39512e-20	0.487628	0.109	0.009	8.58609e-16	5	Atp1b1	0.1
1484	2.15591e-19	0.341274	0.109	0.009	2.89453e-15	5	Zfp831	0.1
1618	7.33076e-08	0.33092	0.13	0.03	0.000984227	5	Mllt3	0.1
1583	9.61986e-10	0.304378	0.12	0.022	1.29156e-05	5	AI467606	0.098
1631	3.50194e-07	0.322506	0.13	0.033	0.00470171	5	5730508B09Rik	0.097
1534	3.92006e-13	0.391912	0.109	0.014	5.26307e-09	5	Ptpn7	0.095
1609	3.71154e-08	0.363321	0.12	0.025	0.000498312	5	Rasal3	0.095
1619	1.4175e-07	0.27302	0.12	0.027	0.00190313	5	Stat5a	0.093
1572	1.62948e-10	0.388775	0.109	0.017	2.18774e-06	5	Cdkn2d	0.092
1416	2.28572e-29	0.751187	0.989	0.899	3.0688e-25	5	Fau	0.09
1368	9.27224e-37	0.904908	1	0.911	1.24489e-32	5	Rps15	0.089
1591	7.04398e-09	0.365603	0.109	0.02	9.45725e-05	5	Syt11	0.089
1656	2.14089e-06	0.329905	0.12	0.031	0.0287436	5	Trim59	0.089
1354	1.57943e-39	1.02983	0.978	0.89	2.12055e-35	5	Rps23	0.088
1430	1.71652e-27	0.752802	0.989	0.904	2.3046e-23	5	Rpl37	0.085
1472	5.15835e-21	0.687119	0.978	0.901	6.9256e-17	5	Rps20	0.077
1425	1.92546e-28	0.728399	1	0.924	2.58512e-24	5	Rpl23	0.076
1342	1.4153e-44	1.11903	0.989	0.914	1.90018e-40	5	Rps14	0.075
1491	1.37773e-18	0.523205	0.989	0.915	1.84974e-14	5	Rpl21	0.074
1352	4.95071e-40	1.01449	1	0.929	6.64682e-36	5	Rps24	0.071
1419	9.84927e-29	0.675633	1	0.932	1.32236e-24	5	Rps3a1	0.068
1549	7.09464e-12	0.416655	0.989	0.922	9.52526e-08	5	Rps12	0.067
1353	1.13974e-39	0.996541	1	0.936	1.53022e-35	5	Rpl13a	0.064
1570	1.26977e-10	0.40441	0.957	0.894	1.7048e-06	5	Rpsa	0.063
1521	6.59273e-15	0.531766	0.967	0.911	8.8514e-11	5	Rps26	0.056
1452	1.98255e-24	0.671928	0.989	0.934	2.66177e-20	5	Rps8	0.055
1387	9.90656e-34	0.78404	1	0.947	1.33006e-29	5	Rps27a	0.053
1350	8.67546e-41	1.10951	1	0.948	1.16477e-36	5	Rps27	0.052
1396	2.74903e-32	0.777667	1	0.95	3.69085e-28	5	Rpl35a	0.05
1448	8.33809e-25	0.654415	0.989	0.949	1.11947e-20	5	Rpl39	0.04
1463	2.26502e-22	0.554804	1	0.962	3.04102e-18	5	Rps21	0.038
1466	6.69622e-22	0.632061	1	0.97	8.99035e-18	5	Rps28	0.03
1552	9.51232e-12	0.336435	1	0.973	1.27712e-07	5	Rps9	0.027
1561	4.60422e-11	0.323377	0.989	0.962	6.18163e-07	5	Eef1a1	0.027
1356	1.98079e-39	0.850397	1	0.974	2.65941e-35	5	Rplp2	0.026
1462	1.48907e-22	0.462352	1	0.98	1.99922e-18	5	Rpl41	0.02
1445	2.37834e-25	0.53622	1	0.981	3.19316e-21	5	Rpl38	0.019
1424	1.57252e-28	0.563397	1	0.984	2.11126e-24	5	Tpt1	0.016
1418	5.83328e-29	0.651637	1	0.991	7.83176e-25	5	Rplp1	0.009
1461	1.4508e-22	0.46304	1	0.996	1.94784e-18	5	Rpl37a	0.004
1506	7.41453e-16	0.398181	1	0.996	9.95474e-12	5	Rps29	0.004
1690	1.29406e-56	1.8811	0.692	0.081	1.7374e-52	6	S100a11	0.611
1701	3.80484e-43	1.41621	0.712	0.109	5.10838e-39	6	Lsp1	0.603
1663	1.94809e-281	1.95886	0.596	0.007	2.6155e-277	6	S100a4	0.589
1743	3.82863e-19	0.851818	0.769	0.225	5.14032e-15	6	Coro1a	0.544
1723	8.05948e-25	1.20758	0.692	0.164	1.08207e-20	6	Egr1	0.528
1708	6.73609e-37	2.05183	0.615	0.097	9.04387e-33	6	Tbc1d4	0.518
1679	1.16561e-74	2.06284	0.538	0.036	1.56495e-70	6	S100a6	0.502
1684	5.98354e-65	1.31272	0.538	0.04	8.0335e-61	6	Gpr132	0.498
1732	2.9186e-21	1.03094	0.654	0.159	3.91851e-17	6	Plac8	0.495
1668	1.43944e-133	2.15494	0.5	0.015	1.93259e-129	6	Ptgs2	0.485
1767	7.74249e-16	0.890123	0.692	0.232	1.03951e-11	6	Pmaip1	0.46
1691	8.87188e-55	1.12346	0.481	0.038	1.19114e-50	6	Cbfa2t3	0.443
1766	4.84337e-16	0.911675	0.635	0.199	6.50271e-12	6	Itga4	0.436
1799	1.23916e-11	0.755685	0.865	0.445	1.6637e-07	6	Pim1	0.42
1692	3.92873e-51	0.940167	0.442	0.034	5.27472e-47	6	Agpat4	0.408
1875	3.22083e-07	0.485367	0.846	0.442	0.00432428	6	Akap13	0.404
1820	9.27723e-10	0.68434	0.788	0.387	1.24556e-05	6	Cytip	0.401
1830	4.93372e-09	0.611995	0.846	0.449	6.62401e-05	6	Ier5	0.397
1689	2.25141e-58	1.35595	0.423	0.028	3.02274e-54	6	Tmem176b	0.395
1802	2.13762e-11	1.08358	0.808	0.422	2.86997e-07	6	Srgn	0.386
1736	1.50237e-20	1.19718	0.481	0.097	2.01709e-16	6	Bcl2a1d	0.384
1744	4.10328e-19	0.839618	0.481	0.098	5.50907e-15	6	Snx20	0.383
1769	4.77284e-15	0.607218	0.5	0.119	6.40801e-11	6	Cnn2	0.381
1671	1.54863e-112	1.23957	0.385	0.01	2.07919e-108	6	Nr4a3	0.375
1773	1.89158e-14	0.65186	0.5	0.126	2.53963e-10	6	Il17ra	0.374
1739	7.4867e-20	0.992571	0.462	0.09	1.00516e-15	6	Alox5ap	0.372
1674	1.57563e-82	1.23569	0.385	0.015	2.11544e-78	6	Tmem176a	0.37
1842	2.21544e-08	0.613399	0.673	0.305	0.000297444	6	Nfkb1	0.368
1862	1.41674e-07	0.568269	0.673	0.305	0.00190211	6	Efhd2	0.368
1821	1.14679e-09	0.808566	0.808	0.444	1.53968e-05	6	Sub1	0.364
1709	8.27629e-34	0.966038	0.404	0.044	1.11117e-29	6	Tagap	0.36
1742	2.61852e-19	0.823122	0.442	0.083	3.51562e-15	6	Napsa	0.359
1764	3.66855e-16	0.720911	0.462	0.103	4.9254e-12	6	Gsn	0.359
1808	5.97531e-11	0.755601	0.519	0.168	8.02245e-07	6	Hk2	0.351
1868	2.0243e-07	0.475814	0.615	0.269	0.00271782	6	Gm10036	0.346
1664	3.82195e-206	0.757601	0.346	0.002	5.13135e-202	6	Kit	0.344
1851	6.08555e-08	0.57031	0.596	0.254	0.000817046	6	Mrpl33	0.342
1889	6.20891e-07	0.579089	0.808	0.471	0.00833609	6	Sh3bgrl3	0.337
1703	7.77954e-41	0.974609	0.365	0.03	1.04448e-36	6	Runx3	0.335
1792	4.3357e-12	0.755199	0.462	0.127	5.82111e-08	6	Tagln2	0.335
1780	1.80982e-13	0.710809	0.442	0.108	2.42987e-09	6	Stap1	0.334
1788	1.92504e-12	0.647785	0.442	0.112	2.58456e-08	6	Bcl11a	0.33
1822	1.17411e-09	0.69665	0.904	0.574	1.57636e-05	6	Cd52	0.33
1883	4.63498e-07	0.770772	0.673	0.343	0.00622293	6	Rel	0.33
1686	1.01184e-59	0.973702	0.346	0.017	1.3585e-55	6	Slamf7	0.329
1728	5.98526e-23	0.807495	0.385	0.056	8.03581e-19	6	Itgal	0.329
1729	1.38082e-22	0.789031	0.385	0.058	1.85389e-18	6	Etv3	0.327
1894	8.01493e-07	0.552477	0.635	0.308	0.0107608	6	Spi1	0.327
1843	2.49938e-08	0.737632	0.904	0.578	0.000335567	6	Btg2	0.326
1852	6.28361e-08	0.752434	0.788	0.462	0.000843638	6	H2afz	0.326
1737	1.62353e-20	0.598517	0.385	0.06	2.17976e-16	6	Itgax	0.325
1858	1.26311e-07	0.84939	0.654	0.329	0.00169585	6	Plek	0.325
1779	1.29092e-13	1.16406	0.442	0.118	1.73319e-09	6	Dusp5	0.324
1697	1.35665e-44	0.923606	0.346	0.024	1.82144e-40	6	Dpp4	0.322
1855	8.62534e-08	0.434478	0.519	0.197	0.00115804	6	Mpc2	0.322
1717	3.24363e-28	1.19135	0.365	0.044	4.3549e-24	6	Nr4a2	0.321
1781	2.06957e-13	0.591457	0.423	0.102	2.77861e-09	6	Paxbp1	0.321
1672	1.01825e-104	0.659629	0.327	0.007	1.3671e-100	6	Rgs18	0.32
1847	4.77928e-08	0.530741	0.538	0.218	0.000641666	6	Gm8730	0.32
1876	3.44423e-07	0.490664	0.558	0.238	0.00462422	6	Myh9	0.32
1749	1.79121e-18	1.76342	0.827	0.509	2.40487e-14	6	H2-Eb1	0.318
1782	2.08419e-13	0.989827	0.423	0.107	2.79824e-09	6	Samsn1	0.316
1923	3.44259e-06	0.498963	0.75	0.435	0.0462202	6	Arpc1b	0.315
1759	4.50981e-17	0.671078	0.385	0.071	6.05487e-13	6	Jak2	0.314
1924	3.46653e-06	0.438788	0.654	0.341	0.0465416	6	Gm9493	0.313
1870	2.5377e-07	0.763127	0.827	0.519	0.00340711	6	Il1b	0.308
1882	4.5408e-07	0.647579	0.596	0.289	0.00609648	6	Gm9844	0.307
1666	1.74712e-168	0.737676	0.308	0.003	2.34568e-164	6	Flt3	0.305
1791	3.51048e-12	0.657	0.404	0.101	4.71317e-08	6	Fmnl1	0.303
1814	3.09965e-10	1.0087	0.423	0.129	4.1616e-06	6	Ifitm2	0.294
1817	4.33739e-10	0.444195	0.404	0.11	5.82338e-06	6	Batf3	0.294
1859	1.30153e-07	0.648242	0.75	0.459	0.00174743	6	Uba52	0.291
1901	1.06622e-06	0.485676	0.5	0.209	0.014315	6	Kdm6b	0.291
1696	1.05131e-45	0.854447	0.308	0.018	1.41148e-41	6	Traf1	0.29
1755	1.35485e-17	0.521416	0.346	0.056	1.81902e-13	6	H2-Oa	0.29
1897	9.2043e-07	0.486357	0.846	0.557	0.0123577	6	Rplp0	0.289
1724	1.99877e-24	0.599125	0.327	0.039	2.68355e-20	6	Nedd4	0.288
1793	4.75094e-12	0.690319	0.385	0.097	6.37861e-08	6	Rbpj	0.288
1896	8.62314e-07	0.559785	0.5	0.212	0.0115774	6	Ier2	0.288
1725	1.2443e-23	0.684588	0.327	0.04	1.6706e-19	6	Sema4d	0.287
1900	1.01654e-06	0.595797	0.673	0.387	0.0136481	6	Gm11808	0.286
1784	2.92853e-13	0.694576	0.365	0.081	3.93185e-09	6	Csrnp1	0.284
1710	2.72427e-33	0.724316	0.308	0.025	3.65761e-29	6	Havcr2	0.283
1768	3.01938e-15	0.619341	0.346	0.064	4.05382e-11	6	Ahr	0.282
1677	2.31136e-79	0.642932	0.288	0.008	3.10323e-75	6	Klrd1	0.28
1879	3.84434e-07	0.618564	0.808	0.529	0.00516141	6	Rpl10-ps3	0.279
1801	2.04545e-11	0.421359	0.365	0.087	2.74622e-07	6	Sh3bp1	0.278
1772	1.33676e-14	0.699134	0.346	0.069	1.79473e-10	6	Avpi1	0.277
1753	8.51457e-18	0.556163	0.327	0.051	1.14317e-13	6	Myo1g	0.276
1778	5.83961e-14	0.662483	0.346	0.07	7.84026e-10	6	Ptpre	0.276
1783	2.12921e-13	2.50804	0.365	0.089	2.85868e-09	6	Ccl4	0.276
1815	4.11749e-10	0.337956	0.365	0.092	5.52814e-06	6	St3gal5	0.273
1836	1.09494e-08	0.733598	0.404	0.131	0.000147006	6	Fosl2	0.273
1765	4.83668e-16	0.490973	0.327	0.055	6.49372e-12	6	Bcl6	0.272
1770	6.61737e-15	0.697927	0.327	0.06	8.88448e-11	6	Relb	0.267
1713	6.55123e-33	0.691338	0.288	0.023	8.79568e-29	6	Plxnc1	0.265
1915	2.81447e-06	0.41108	0.442	0.177	0.0377871	6	Taok3	0.265
1758	2.94513e-17	1.51919	0.865	0.602	3.95413e-13	6	H2-Ab1	0.263
1726	3.00572e-23	0.778443	0.288	0.032	4.03548e-19	6	Sulf2	0.256
1844	2.76311e-08	0.711461	0.385	0.131	0.000370975	6	Ccnd1	0.254
1741	1.6732e-19	0.47996	0.288	0.037	2.24644e-15	6	Tbc1d8	0.251
1848	4.90636e-08	0.747044	0.75	0.499	0.000658729	6	Gm2a	0.251
1916	2.89457e-06	0.302923	0.385	0.134	0.0388626	6	Mbd2	0.251
1665	3.04475e-178	1.05629	0.25	0.001	4.08788e-174	6	Cd209a	0.249
1919	3.07618e-06	0.616483	0.423	0.175	0.0413008	6	Cebpz	0.248
1760	6.78517e-17	0.605655	0.288	0.043	9.10977e-13	6	Adam23	0.245
1816	4.23105e-10	0.551639	0.327	0.082	5.68061e-06	6	Slk	0.245
1676	4.01123e-80	0.79885	0.25	0.006	5.38548e-76	6	Cd7	0.244
1762	1.15171e-16	0.665891	0.288	0.044	1.54628e-12	6	Trib1	0.244
1823	1.30944e-09	0.674064	0.904	0.66	1.75806e-05	6	Gm9843	0.244
1921	3.09132e-06	0.426987	0.385	0.141	0.0415041	6	Fam107b	0.244
1826	1.99311e-09	0.487459	0.327	0.084	2.67595e-05	6	Tpm4	0.243
1833	5.76858e-09	0.36532	0.327	0.084	7.7449e-05	6	Slc38a2	0.243
1902	1.22412e-06	0.704059	0.404	0.162	0.016435	6	Gm6377	0.242
1754	1.15337e-17	1.52596	0.865	0.624	1.54851e-13	6	H2-Aa	0.241
1891	6.82917e-07	0.470334	0.923	0.683	0.00916884	6	Myl6	0.24
1911	2.47632e-06	0.348465	0.365	0.129	0.0332471	6	Glipr1	0.236
1864	1.57684e-07	0.46384	0.346	0.111	0.00211707	6	Uvrag	0.235
1881	4.20366e-07	0.527567	0.346	0.114	0.00564384	6	H2-DMb2	0.232
1800	1.73692e-11	0.361672	0.288	0.057	2.33199e-07	6	Rab43	0.231
1860	1.35515e-07	0.416257	0.327	0.096	0.00181943	6	Nudt21	0.231
1803	2.25889e-11	0.548879	0.288	0.06	3.03279e-07	6	Mthfs	0.228
1681	1.06097e-69	0.393022	0.231	0.006	1.42446e-65	6	Amica1	0.225
1777	5.26461e-14	0.615762	0.269	0.044	7.06826e-10	6	Egr2	0.225
1838	1.27602e-08	0.577526	0.308	0.083	0.000171318	6	Gpr183	0.225
1885	5.13275e-07	0.38318	0.327	0.103	0.00689123	6	Asap1	0.224
1893	7.84939e-07	0.397585	0.327	0.104	0.0105386	6	Pik3cb	0.223
1824	1.49974e-09	0.307859	0.288	0.066	2.01355e-05	6	Narf	0.222
1747	9.31159e-19	0.465365	0.25	0.029	1.25017e-14	6	Lmnb1	0.221
1700	2.13868e-43	0.801884	0.231	0.011	2.87139e-39	6	Emb	0.22
1705	3.20316e-39	0.545519	0.231	0.012	4.30057e-35	6	Alcam	0.219
1752	6.47438e-18	0.561978	0.25	0.031	8.6925e-14	6	Lyst	0.219
1787	1.56822e-12	0.753317	0.269	0.05	2.10549e-08	6	Cd9	0.219
1761	9.6194e-17	0.536999	0.25	0.033	1.2915e-12	6	Bcl2a1c	0.217
1871	2.90402e-07	0.616907	0.308	0.091	0.00389894	6	Ms4a4c	0.217
1839	1.4106e-08	0.380789	0.288	0.073	0.000189387	6	Elmsan1	0.215
1722	3.10116e-25	0.552966	0.231	0.019	4.16361e-21	6	Cers6	0.212
1908	2.33328e-06	0.284585	0.308	0.098	0.0313266	6	Plekha1	0.21
1733	3.3541e-21	0.443186	0.231	0.023	4.50322e-17	6	Adam19	0.208
1829	3.63248e-09	0.366678	0.269	0.062	4.87696e-05	6	Tifab	0.207
1840	1.74502e-08	0.258886	0.269	0.064	0.000234286	6	Fyco1	0.205
1756	1.82434e-17	0.433425	0.231	0.027	2.44936e-13	6	Ciita	0.204
1846	4.44225e-08	0.403458	0.269	0.068	0.000596416	6	Trappc5	0.201
1812	2.09984e-10	0.529753	0.25	0.05	2.81924e-06	6	Csgalnact2	0.2
1775	2.70912e-14	0.30888	0.231	0.032	3.63727e-10	6	Rnase6	0.199
1899	9.77922e-07	0.523849	0.288	0.089	0.0131296	6	Diaph1	0.199
1909	2.41558e-06	0.341566	0.288	0.09	0.0324316	6	Map4k4	0.198
1721	1.51974e-25	0.855587	0.212	0.016	2.0404e-21	6	Gcnt2	0.196
1834	6.64869e-09	0.257521	0.25	0.055	8.92653e-05	6	Hint3	0.195
1887	5.7036e-07	0.325287	0.269	0.076	0.00765766	6	Shtn1	0.193
1667	8.1939e-150	0.534952	0.192	0	1.10011e-145	6	Mcemp1	0.192
1738	3.75347e-20	0.725173	0.212	0.02	5.03941e-16	6	Sirpb1c	0.192
1670	1.97732e-119	0.49651	0.192	0.001	2.65475e-115	6	Ddr1	0.191
1845	4.23751e-08	0.265086	0.25	0.06	0.000568928	6	Ezh2	0.19
1678	3.44346e-77	0.627899	0.192	0.003	4.62318e-73	6	Xcr1	0.189
1849	5.78061e-08	0.409918	0.25	0.061	0.000776105	6	Cdc42ep3	0.189
1912	2.57276e-06	0.297965	0.269	0.08	0.0345419	6	Bloc1s2	0.189
1680	1.16489e-70	0.366549	0.192	0.004	1.56398e-66	6	Ppp1r14a	0.188
1702	1.62296e-42	0.648139	0.192	0.007	2.17898e-38	6	Ffar2	0.185
1774	2.48942e-14	0.652052	0.212	0.028	3.3423e-10	6	Ahnak	0.184
1776	3.47612e-14	0.447471	0.212	0.028	4.66704e-10	6	Arsb	0.184
1869	2.14995e-07	1.5761	0.25	0.067	0.00288652	6	Lyz2	0.183
1716	7.8446e-30	0.508493	0.192	0.011	1.05322e-25	6	Itgam	0.181
1790	3.37977e-12	0.401667	0.212	0.032	4.53768e-08	6	Gm5547	0.18
1797	8.52776e-12	0.414395	0.212	0.033	1.14494e-07	6	Phf11b	0.179
1906	1.69049e-06	0.439146	0.25	0.071	0.0226965	6	Chka	0.179
1918	3.07306e-06	0.302733	0.25	0.073	0.0412589	6	Usp3	0.177
1735	6.00395e-21	0.482246	0.192	0.016	8.0609e-17	6	Mbp	0.176
1806	5.3214e-11	0.549452	0.212	0.036	7.14451e-07	6	Ptger4	0.176
1745	4.35098e-19	0.338755	0.192	0.018	5.84162e-15	6	Ap1s3	0.174
1746	6.51402e-19	0.584188	0.192	0.018	8.74572e-15	6	Prkd3	0.174
1750	2.18179e-18	0.441809	0.192	0.018	2.92927e-14	6	Coro2a	0.174
1669	1.93624e-132	0.290888	0.173	0	2.5996e-128	6	Serpinb2	0.173
1922	3.40689e-06	0.412461	0.904	0.733	0.0457409	6	Rps7	0.171
1904	1.31407e-06	0.281864	0.231	0.061	0.0176427	6	Ppwd1	0.17
1917	3.06323e-06	0.459225	0.231	0.064	0.0411269	6	Gm6563	0.167
1795	6.56593e-12	0.420299	0.192	0.028	8.81542e-08	6	Cyp4f16	0.164
1796	8.36282e-12	0.376747	0.192	0.028	1.12279e-07	6	Rtn1	0.164
1857	1.0741e-07	0.413015	0.212	0.048	0.00144208	6	Rap2a	0.164
1718	1.39598e-27	0.510185	0.173	0.01	1.87425e-23	6	Olfm1	0.163
1719	3.23599e-26	0.82724	0.173	0.01	4.34464e-22	6	Cxcl16	0.163
1720	7.62598e-26	0.340211	0.173	0.01	1.02386e-21	6	Eps8	0.163
1734	3.96544e-21	1.15835	0.173	0.013	5.324e-17	6	Pglyrp1	0.16
1813	2.57765e-10	0.339207	0.192	0.032	3.46075e-06	6	Bri3bp	0.16
1898	9.32045e-07	0.349442	0.212	0.052	0.0125136	6	Rinl	0.16
1884	4.64029e-07	0.832483	0.212	0.053	0.00623005	6	Ifitm6	0.159
1890	6.61515e-07	0.506935	0.942	0.783	0.0088815	6	Rpl19	0.159
1673	2.15923e-88	0.368407	0.154	0.001	2.89898e-84	6	Mycl	0.153
1685	1.52067e-63	0.448508	0.154	0.002	2.04165e-59	6	Ube2e2	0.152
1786	6.16431e-13	0.423786	0.173	0.022	8.2762e-09	6	Ccl5	0.151
1861	1.41112e-07	0.304637	0.192	0.041	0.00189457	6	Nup210	0.151
1794	5.21186e-12	0.453579	0.173	0.023	6.99744e-08	6	Sirpb1a	0.15
1706	1.69124e-37	0.732602	0.154	0.005	2.27066e-33	6	Anxa1	0.149
1707	1.76048e-37	0.400991	0.154	0.005	2.36362e-33	6	Ramp1	0.149
1714	3.59984e-32	0.822631	0.154	0.006	4.83314e-28	6	Il1rn	0.148
1892	7.67422e-07	0.301316	0.192	0.044	0.0103034	6	Mob3a	0.148
1907	2.24445e-06	0.276778	0.192	0.047	0.030134	6	Ms4a6b	0.145
1730	1.97392e-22	0.423629	0.154	0.01	2.65019e-18	6	Adap1	0.144
1731	2.34972e-22	0.44715	0.154	0.01	3.15473e-18	6	St8sia6	0.144
1913	2.68657e-06	0.25852	0.192	0.048	0.0360699	6	Gm5093	0.144
1841	2.20213e-08	0.269707	0.173	0.031	0.000295658	6	Pold2	0.142
1757	2.24084e-17	2.05275	0.154	0.013	3.00856e-13	6	Ccl3	0.141
1771	1.21789e-14	1.22038	0.154	0.015	1.63514e-10	6	Ifitm1	0.139
1682	1.14371e-67	0.314437	0.135	0.001	1.53554e-63	6	Gm9530	0.134
1688	1.20472e-58	0.435137	0.135	0.002	1.61746e-54	6	Skint3	0.133
1905	1.47566e-06	0.405033	0.173	0.04	0.0198123	6	Crtc3	0.133
1695	4.27272e-46	0.667988	0.135	0.003	5.73656e-42	6	Tnip3	0.132
1698	9.039e-44	0.65452	0.135	0.003	1.21358e-39	6	Ccl9	0.132
1699	1.07433e-43	0.582171	0.135	0.003	1.44239e-39	6	Ccr2	0.132
1704	1.93953e-39	0.287624	0.135	0.004	2.60401e-35	6	St8sia1	0.131
1711	3.02551e-33	0.352912	0.135	0.004	4.06204e-29	6	Adam8	0.131
1712	3.08735e-33	0.34139	0.135	0.004	4.14508e-29	6	Mefv	0.131
1828	3.20978e-09	0.48212	0.154	0.024	4.30945e-05	6	Dgat1	0.13
1920	3.08542e-06	0.418086	0.904	0.774	0.0414248	6	Rpl17	0.13
1835	9.4873e-09	0.321996	0.154	0.025	0.000127376	6	Tes	0.129
1837	1.1402e-08	0.259963	0.154	0.025	0.000153083	6	Bphl	0.129
1873	3.1873e-07	0.537777	0.942	0.813	0.00427927	6	Rpl10	0.129
1727	4.47814e-23	0.325782	0.135	0.007	6.01235e-19	6	Ryr1	0.128
1740	1.29895e-19	0.307971	0.135	0.008	1.74397e-15	6	Zbtb46	0.127
1853	6.52828e-08	0.37086	0.154	0.027	0.000876487	6	Tctex1d2	0.127
1856	1.06534e-07	0.548434	1	0.878	0.00143033	6	Actg1	0.122
1789	3.18322e-12	0.318967	0.135	0.014	4.27379e-08	6	Orai2	0.121
1818	8.17887e-10	0.268549	0.135	0.017	1.0981e-05	6	Cdkn1a	0.118
1819	8.87043e-10	0.351448	0.135	0.018	1.19094e-05	6	Clec9a	0.117
1831	5.09568e-09	0.371075	0.135	0.019	6.84146e-05	6	Tnni2	0.116
1832	5.27172e-09	0.279897	0.135	0.019	7.07781e-05	6	Itgb7	0.116
1675	1.75704e-81	0.612985	0.115	0	2.359e-77	6	Il1r2	0.115
1683	5.4821e-65	0.28521	0.115	0.001	7.36027e-61	6	Prr5l	0.114
1687	3.76765e-59	0.431229	0.115	0.001	5.05845e-55	6	Ace	0.114
1693	2.66896e-46	0.271226	0.115	0.002	3.58335e-42	6	Slc6a13	0.113
1694	3.30041e-46	0.283076	0.115	0.002	4.43113e-42	6	Mmp12	0.113
1825	1.54167e-09	0.567677	0.962	0.849	2.06985e-05	6	Rps19	0.113
1895	8.46587e-07	0.379196	0.981	0.869	0.0113663	6	Rps16	0.112
1715	8.01434e-31	1.50302	0.115	0.004	1.07601e-26	6	G0s2	0.111
1863	1.54129e-07	0.524211	0.904	0.793	0.00206934	6	Rps5	0.111
1903	1.24556e-06	0.326433	0.135	0.025	0.0167229	6	Fam60a	0.11
1748	1.09026e-18	0.531044	0.115	0.007	1.46379e-14	6	Lysmd2	0.108
1751	3.62176e-18	0.525491	0.115	0.007	4.86258e-14	6	Slc7a11	0.108
1914	2.71141e-06	0.864055	0.135	0.027	0.0364035	6	Apol7c	0.108
1763	1.41787e-16	0.375639	0.115	0.008	1.90364e-12	6	Ifi205	0.107
1785	3.67682e-13	0.256164	0.115	0.01	4.9365e-09	6	Rab11fip1	0.105
1798	1.09527e-11	0.310627	0.115	0.011	1.47051e-07	6	Hmgn3	0.104
1805	3.70398e-11	0.303759	0.115	0.012	4.97297e-07	6	Flnb	0.103
1807	5.47305e-11	0.34178	0.115	0.012	7.34811e-07	6	Uck2	0.103
1827	2.33138e-09	0.402161	0.115	0.014	3.13011e-05	6	Spn	0.101
1854	7.35864e-08	0.545015	0.115	0.016	0.000987971	6	Igf1r	0.099
1877	3.64188e-07	0.360423	0.962	0.87	0.00488958	6	Rpl27a	0.092
1872	2.98693e-07	0.491394	0.885	0.795	0.00401025	6	Rpl13	0.09
1804	2.89591e-11	0.620068	0.981	0.9	3.88805e-07	6	Fau	0.081
1865	1.57704e-07	0.456321	0.962	0.883	0.00211733	6	Rpl23a	0.079
1888	5.92232e-07	0.512835	0.962	0.891	0.0079513	6	Rps23	0.071
1878	3.74571e-07	0.51183	0.942	0.882	0.005029	6	Rpl18a	0.06
1880	3.88174e-07	0.423136	0.962	0.905	0.00521162	6	Rpl37	0.057
1809	7.27464e-11	0.490055	1	0.947	9.76693e-07	6	Rps27a	0.053
1850	5.84388e-08	0.365809	1	0.949	0.0007846	6	Rps27	0.051
1866	1.64065e-07	0.373361	0.981	0.933	0.00220274	6	Rps3a1	0.048
1910	2.445e-06	0.410052	0.942	0.915	0.0328266	6	Rps14	0.027
1886	5.2552e-07	0.366385	1	0.974	0.00705563	6	Rps9	0.026
1874	3.21697e-07	0.504564	0.885	0.868	0.00431911	6	Rps11	0.017
1867	2.01716e-07	0.341184	0.981	0.974	0.00270824	6	Rplp2	0.007
1810	8.01034e-11	1.15576	0.865	0.859	1.07547e-06	6	Cd74	0.006
1811	1.59828e-10	0.442029	1	1	2.14585e-06	6	Tmsb4x	0
1929	2.03542e-50	2.26749	0.776	0.118	2.73275e-46	7	Serpina3g	0.658
1930	5.40052e-49	2.95106	0.735	0.107	7.25073e-45	7	Cxcl10	0.628
1928	1.70505e-57	2.14574	0.633	0.065	2.2892e-53	7	Iigp1	0.568
1931	1.37351e-45	1.64201	0.571	0.064	1.84408e-41	7	Gbp5	0.507
1934	1.25098e-34	1.30796	0.592	0.09	1.67957e-30	7	Gbp2	0.502
1936	5.4282e-31	1.22649	0.571	0.09	7.2879e-27	7	Gbp7	0.481
1927	1.67723e-68	2.82645	0.49	0.031	2.25185e-64	7	Cxcl9	0.459
1951	8.52897e-16	1.16827	0.878	0.428	1.1451e-11	7	Stat1	0.45
1925	3.56633e-104	1.376	0.449	0.015	4.78816e-100	7	Serpina3f	0.434
1950	8.11227e-16	1.19842	0.653	0.223	1.08915e-11	7	Nampt	0.43
1959	4.22583e-12	0.783939	0.714	0.293	5.6736e-08	7	AI607873	0.421
1939	1.06236e-25	1.32746	0.49	0.082	1.42632e-21	7	Isg15	0.408
1926	1.45399e-77	1.42432	0.408	0.018	1.95212e-73	7	Ifit2	0.39
1952	1.02745e-15	1.14991	0.51	0.132	1.37946e-11	7	Fam26f	0.378
1940	2.30697e-23	1.44857	0.449	0.075	3.09734e-19	7	Ubd	0.374
1964	3.37166e-10	0.825222	0.571	0.203	4.52679e-06	7	Fcgr4	0.368
1966	5.79333e-10	0.84011	0.653	0.287	7.77812e-06	7	Bcl2a1b	0.366
1962	1.09797e-11	1.08357	0.571	0.21	1.47413e-07	7	Ifi204	0.361
1937	5.889e-30	1.21144	0.408	0.049	7.90657e-26	7	Ifit3b	0.359
1942	4.35056e-20	0.800619	0.429	0.074	5.84106e-16	7	Ifi47	0.355
1953	1.27778e-14	0.939879	0.469	0.119	1.71555e-10	7	Cd274	0.35
1944	1.76588e-17	1.11415	0.429	0.087	2.37087e-13	7	Irgm1	0.342
1965	3.74344e-10	1.25656	0.592	0.252	5.02594e-06	7	Irf1	0.34
1982	7.29192e-08	0.712777	0.755	0.415	0.000979014	7	Ifitm3	0.34
1972	4.55212e-09	0.722876	0.571	0.235	6.11168e-05	7	Trafd1	0.336
1985	1.67636e-07	0.520684	0.571	0.235	0.00225068	7	Ddhd1	0.336
2001	2.42655e-06	0.555462	0.735	0.401	0.0325789	7	Tapbp	0.334
1974	1.0343e-08	0.733437	0.551	0.22	0.000138865	7	Bcl2a1a	0.331
1935	1.88485e-32	1.23936	0.367	0.037	2.5306e-28	7	Ifit3	0.33
1969	1.67724e-09	0.93161	0.816	0.49	2.25186e-05	7	Samhd1	0.326
1960	4.26048e-12	0.819466	0.449	0.127	5.72012e-08	7	Parp14	0.322
1995	1.26677e-06	0.811567	0.796	0.482	0.0170077	7	Tnfaip2	0.314
1980	4.32394e-08	0.803688	0.49	0.194	0.000580532	7	Icam1	0.296
1949	4.59313e-16	2.11288	0.367	0.073	6.16674e-12	7	Rsad2	0.294
1943	6.01933e-19	0.845195	0.347	0.054	8.08156e-15	7	Gm4951	0.293
1996	1.34528e-06	0.705462	0.551	0.264	0.0180617	7	Bst2	0.287
1932	1.16336e-40	1.12911	0.306	0.02	1.56193e-36	7	Ifit1	0.286
2000	2.31366e-06	0.729107	0.612	0.33	0.0310632	7	Plek	0.282
1968	6.48447e-10	0.958376	0.408	0.129	8.70605e-06	7	Marcksl1	0.279
1975	1.25937e-08	0.569207	0.388	0.115	0.000169083	7	Timd4	0.273
1979	3.37801e-08	0.529701	0.388	0.122	0.000453532	7	Rasa4	0.266
1938	7.10541e-29	1.6455	0.286	0.025	9.53973e-25	7	Apol7c	0.261
1945	2.68067e-17	0.688796	0.306	0.046	3.59907e-13	7	Slamf8	0.26
1992	7.70372e-07	0.633686	0.429	0.169	0.010343	7	Dtx3l	0.26
1989	5.8757e-07	0.848188	0.469	0.214	0.00788872	7	Rnf213	0.255
1941	3.99475e-22	0.775778	0.286	0.032	5.36335e-18	7	Mnda	0.254
1998	1.92839e-06	0.934545	0.469	0.222	0.0258906	7	Sdc4	0.247
1955	2.76482e-13	0.724635	0.286	0.051	3.71205e-09	7	Igtp	0.235
2002	2.76498e-06	0.534956	0.367	0.137	0.0371226	7	Fcgr1	0.23
1971	2.74639e-09	0.695378	0.306	0.078	3.6873e-05	7	Gbp3	0.228
1991	6.01334e-07	0.614785	0.347	0.121	0.00807351	7	Tor3a	0.226
1981	5.18867e-08	0.60744	0.306	0.087	0.000696631	7	Rapgef2	0.219
1983	9.9038e-08	0.688242	0.306	0.09	0.00132968	7	Irf7	0.216
1973	9.64493e-09	0.674464	0.939	0.738	0.000129493	7	AW112010	0.201
1999	1.99278e-06	0.56573	0.286	0.09	0.026755	7	Herc6	0.196
1957	5.2514e-13	0.885006	0.224	0.034	7.05053e-09	7	Cmpk2	0.19
1976	1.75461e-08	0.699392	0.245	0.057	0.000235574	7	C3	0.188
1948	3.22849e-16	0.585004	0.204	0.022	4.33457e-12	7	Nck2	0.182
1986	3.17447e-07	0.522608	0.224	0.055	0.00426204	7	Parp11	0.169
1946	2.10091e-16	0.562758	0.184	0.018	2.82068e-12	7	Mx1	0.166
1990	5.88295e-07	0.562854	0.224	0.058	0.00789844	7	Slfn5	0.166
1970	2.60318e-09	1.23182	0.184	0.031	3.49502e-05	7	Mmp13	0.153
1978	2.84421e-08	0.441011	0.184	0.035	0.000381864	7	Parp12	0.149
1947	2.73369e-16	0.456168	0.163	0.015	3.67025e-12	7	Usp18	0.148
1956	3.47412e-13	0.625406	0.163	0.018	4.66435e-09	7	Cd40	0.145
1987	3.32888e-07	0.388722	0.184	0.039	0.00446935	7	Tbc1d8	0.145
1977	2.35773e-08	0.783372	0.163	0.028	0.000316548	7	Rnd1	0.135
1933	5.40582e-36	0.566422	0.122	0.003	7.25786e-32	7	Tnip3	0.119
1954	2.15967e-14	0.397683	0.122	0.009	2.89957e-10	7	Tnfsf10	0.113
1958	1.94362e-12	0.52044	0.122	0.011	2.6095e-08	7	Cxcl16	0.111
1997	1.77594e-06	0.327959	0.122	0.021	0.0238437	7	Zbp1	0.101
1961	4.46767e-12	0.413271	0.102	0.008	5.9983e-08	7	Tgtp2	0.094
1963	7.14263e-11	0.330405	0.102	0.009	9.5897e-07	7	Ikbke	0.093
1967	5.914e-10	0.400509	0.102	0.01	7.94014e-06	7	F830016B08Rik	0.092
1984	1.17119e-07	0.291641	0.102	0.013	0.00157245	7	Il27	0.089
[truncated: 3 more rows]
