# Supplementary material for: CaSSiDI: novel single-cell “Cluster Similarity Scoring and Distinction Index” reveals critical functions for PirB and context-dependent Cebpb repression
Source: Cell Death Differ. 2024 Feb 21;31(3):265–79. doi: 10.1038/s41418-024-01268-8 (PMC10923835; doi:10.1038/s41418-024-01268-8)
Supplement: Supplementary file 18 — Table S9 [file 41418_2024_1268_MOESM18_ESM.xlsx]

## Sheet: peritoneal_macrophage_res0p4_PC
	p_val	avg_logFC	pct.1	pct.2	p_val_adj	cluster	gene	pct.1_minus_pct.2			Cluster legend
Ypel3	1.02929e-80	0.282878	0.809	0.662	1.43226e-76	0	Ypel3	0.147			INT	0
Cirbp	9.58609e-64	0.314527	0.705	0.566	1.33391e-59	0	Cirbp	0.139			HSM	1
Rgs2	3.14322e-48	0.287985	0.849	0.76	4.37379e-44	0	Rgs2	0.089			T4M	2
Prtn3	1.25411e-123	0.435692	0.96	0.879	1.74509e-119	0	Prtn3	0.081			SPM	3
Slpi	5.33077e-59	0.542977	1	1	7.41777e-55	0	Slpi	0			G1P	4
Hdc	6.32034e-66	0.272402	0.705	0.507	8.79475e-62	1	Hdc	0.198			T2M	5
Lmna	5.90828e-63	0.254954	0.655	0.457	8.22137e-59	1	Lmna	0.198			G2P	6
Tuba1c	7.05896e-76	0.280741	0.793	0.614	9.82255e-72	1	Tuba1c	0.179			MIT	7
Ccnd1	6.773e-61	0.298996	0.809	0.633	9.42463e-57	1	Ccnd1	0.176
Pi16	9.10368e-56	0.265451	0.805	0.658	1.26678e-51	1	Pi16	0.147
Tuba1a	4.8352e-36	0.252847	0.592	0.456	6.72817e-32	1	Tuba1a	0.136
Srsf2	1.89632e-70	0.269355	0.894	0.786	2.63872e-66	1	Srsf2	0.108
Anxa2	1.51841e-59	0.285356	0.923	0.837	2.11287e-55	1	Anxa2	0.086
S100a6	8.15559e-117	0.560142	0.945	0.869	1.13485e-112	1	S100a6	0.076
S100a4	1.00665e-95	0.459559	0.938	0.866	1.40075e-91	1	S100a4	0.072
Cd24a	2.98251e-72	0.317242	0.959	0.894	4.15017e-68	1	Cd24a	0.065
Sdf2l1	2.1749e-54	0.269179	0.927	0.865	3.02637e-50	1	Sdf2l1	0.062
Ptgis	3.58483e-43	0.281339	0.941	0.891	4.98829e-39	1	Ptgis	0.05
Serpinb1a	5.9111e-172	0.463676	0.994	0.947	8.2253e-168	1	Serpinb1a	0.047
Ptgs1	9.25291e-83	0.261585	0.982	0.935	1.28754e-78	1	Ptgs1	0.047
Pdia6	8.7948e-142	0.382359	0.987	0.95	1.2238e-137	1	Pdia6	0.037
Tuba1b	4.46527e-110	0.27859	0.989	0.958	6.21342e-106	1	Tuba1b	0.031
Eif5a	8.04504e-134	0.308339	0.991	0.965	1.11947e-129	1	Eif5a	0.026
Eif4a1	5.39522e-145	0.334566	0.996	0.974	7.50745e-141	1	Eif4a1	0.022
Calr	8.15901e-168	0.428952	0.998	0.982	1.13533e-163	1	Calr	0.016
Hspa5	1.08765e-102	0.35465	0.99	0.975	1.51346e-98	1	Hspa5	0.015
Serpinb2	2.58445e-123	0.386862	0.997	0.984	3.59627e-119	1	Serpinb2	0.013
Eno1	6.51042e-138	0.290247	0.996	0.985	9.05925e-134	1	Eno1	0.011
Fabp5	3.37008e-14	0.252251	0.917	0.906	4.68946e-10	1	Fabp5	0.011
Ldha	3.08967e-125	0.279757	0.996	0.988	4.29927e-121	1	Ldha	0.008
S100a10	3.93129e-111	0.281255	0.996	0.988	5.47039e-107	1	S100a10	0.008
Emp3	1.38999e-127	0.316111	1	0.996	1.93418e-123	1	Emp3	0.004
Icam2	2.08257e-101	0.256201	0.999	0.995	2.89789e-97	1	Icam2	0.004
Pycard	1.17973e-109	0.287212	0.998	0.996	1.64159e-105	1	Pycard	0.002
Cotl1	1.04737e-144	0.276226	1	0.999	1.45742e-140	1	Cotl1	0.001
Alox15	6.27331e-79	0.303153	1	0.999	8.72931e-75	1	Alox15	0.001
Tagln2	1.8772e-172	0.282931	1	1	2.61213e-168	1	Tagln2	0
Gapdh	2.54758e-148	0.252217	1	1	3.54496e-144	1	Gapdh	0
Fxyd5	9.66982e-141	0.266105	0.999	0.999	1.34556e-136	1	Fxyd5	0
Actg1	2.59037e-117	0.304364	0.998	0.998	3.6045e-113	1	Actg1	0
Arg1	6.5463e-107	0.715637	0.638	0.366	9.10918e-103	2	Arg1	0.272
Timd4	5.41963e-201	0.563613	0.967	0.705	7.54142e-197	2	Timd4	0.262
Fscn1	6.44372e-128	0.395822	0.349	0.099	8.96643e-124	2	Fscn1	0.25
Cd63	6.35207e-110	0.501878	0.726	0.479	8.8389e-106	2	Cd63	0.247
Wnt2	5.56672e-68	0.498709	0.564	0.346	7.74609e-64	2	Wnt2	0.218
Marco	2.57154e-73	0.610171	0.556	0.339	3.57829e-69	2	Marco	0.217
Cald1	1.75783e-84	0.320034	0.826	0.621	2.44603e-80	2	Cald1	0.205
Vsig4	1.19867e-88	0.686306	0.769	0.572	1.66795e-84	2	Vsig4	0.197
Serpinb6a	1.19127e-86	0.307307	0.909	0.743	1.65765e-82	2	Serpinb6a	0.166
Asz1	2.55675e-75	0.312576	0.212	0.056	3.55771e-71	2	Asz1	0.156
Cdkn2a	4.16784e-27	0.335528	0.297	0.182	5.79955e-23	2	Cdkn2a	0.115
Cxcl13	5.25833e-143	0.782587	0.948	0.844	7.31697e-139	2	Cxcl13	0.104
Apoc1	3.41116e-28	0.559922	0.221	0.117	4.74663e-24	2	Apoc1	0.104
Sdc3	1.66456e-57	0.267284	0.933	0.853	2.31624e-53	2	Sdc3	0.08
Gm42418	1.3376e-06	0.311815	0.826	0.817	0.0186127	2	Gm42418	0.009
Wfdc17	7.03386e-124	0.289105	1	1	9.78762e-120	2	Wfdc17	0
Pf4	2.73472e-57	0.266699	1	1	3.80537e-53	2	Pf4	0
F13a1	9.74831e-204	0.614244	0.469	0.07	1.35648e-199	3	F13a1	0.399
Anxa5	4.70068e-102	0.521644	0.731	0.338	6.54099e-98	3	Anxa5	0.393
Aif1	2.81177e-121	0.53419	0.563	0.176	3.91258e-117	3	Aif1	0.387
H2-Eb1	1.36143e-107	1.03032	0.662	0.289	1.89443e-103	3	H2-Eb1	0.373
Clec4a1	5.60376e-85	0.318933	0.512	0.179	7.79763e-81	3	Clec4a1	0.333
H2-Aa	1.94597e-94	1.1899	0.77	0.459	2.70781e-90	3	H2-Aa	0.311
Fpr1	4.26652e-63	0.29123	0.464	0.178	5.93687e-59	3	Fpr1	0.286
Hal	5.81527e-51	0.335437	0.656	0.375	8.09195e-47	3	Hal	0.281
H2-Ab1	9.17979e-98	1.10995	0.82	0.547	1.27737e-93	3	H2-Ab1	0.273
Igfbp4	9.84219e-48	0.374364	0.602	0.345	1.36954e-43	3	Igfbp4	0.257
Retnla	1.7809e-119	2.68206	0.884	0.651	2.47812e-115	3	Retnla	0.233
Cd74	9.12044e-115	1.63383	0.922	0.706	1.26911e-110	3	Cd74	0.216
Folr2	7.05789e-153	0.404795	0.228	0.016	9.82105e-149	3	Folr2	0.212
Lgals1	4.57304e-30	0.426399	0.604	0.392	6.36338e-26	3	Lgals1	0.212
Igf1	3.03524e-28	0.290773	0.583	0.387	4.22354e-24	3	Igf1	0.196
Marcksl1	1.41316e-23	0.27302	0.488	0.296	1.96641e-19	3	Marcksl1	0.192
Serpinb10	7.7209e-35	0.313711	0.828	0.672	1.07436e-30	3	Serpinb10	0.156
Tmsb10	5.2875e-39	0.43482	0.852	0.7	7.35756e-35	3	Tmsb10	0.152
H2-DMa	5.27854e-32	0.27696	0.908	0.786	7.34509e-28	3	H2-DMa	0.122
Cd52	4.70445e-123	0.683432	0.983	0.871	6.54625e-119	3	Cd52	0.112
Marco1	4.38115e-12	0.731184	0.491	0.384	6.09637e-08	3	Marco	0.107
Tmem176a	2.16176e-46	0.381675	0.935	0.829	3.00809e-42	3	Tmem176a	0.106
Arg11	3.25234e-05	0.265806	0.495	0.428	0.452564	3	Arg1	0.067
Tmem176b	2.18297e-40	0.323734	0.966	0.899	3.0376e-36	3	Tmem176b	0.067
Fcna	5.53926e-82	0.648323	0.985	0.926	7.70788e-78	3	Fcna	0.059
Pltp	2.7956e-91	0.551725	0.99	0.954	3.89008e-87	3	Pltp	0.036
Ninj1	2.97397e-52	0.319088	0.99	0.972	4.13828e-48	3	Ninj1	0.018
Ccl9	6.19808e-27	0.262457	0.991	0.978	8.62463e-23	3	Ccl9	0.013
Sepp1	6.1164e-25	0.268768	0.99	0.984	8.51097e-21	3	Sepp1	0.006
Lyz1	2.03593e-65	0.698005	0.997	0.994	2.833e-61	3	Lyz1	0.003
Saa3	7.78847e-17	0.383555	1	0.999	1.08377e-12	3	Saa3	0.001
C1qb	1.21596e-112	0.326269	1	1	1.69201e-108	3	C1qb	0
C1qa	1.90633e-111	0.384784	1	1	2.65265e-107	3	C1qa	0
Apoe	2.53495e-99	0.644768	1	1	3.52738e-95	3	Apoe	0
Ccl6	1.03883e-62	0.557287	0.998	0.999	1.44553e-58	3	Ccl6	-0.001
Mcm5	2.06806e-254	0.809002	0.836	0.074	2.8777e-250	4	Mcm5	0.762
Mcm7	6.73364e-210	0.77519	0.812	0.086	9.36986e-206	4	Mcm7	0.726
Mcm3	1.1133e-119	0.698813	0.83	0.168	1.54915e-115	4	Mcm3	0.662
Gmnn	6.28708e-95	0.536528	0.818	0.18	8.74848e-91	4	Gmnn	0.638
Mcm6	8.52777e-119	0.847034	0.812	0.175	1.18664e-114	4	Mcm6	0.637
Nasp	1.68632e-104	0.518605	0.782	0.158	2.34652e-100	4	Nasp	0.624
Mcm2	8.95171e-194	0.530383	0.673	0.06	1.24563e-189	4	Mcm2	0.613
Smc2	3.63076e-139	0.487172	0.673	0.082	5.0522e-135	4	Smc2	0.591
Dnajc9	2.74036e-83	0.437098	0.739	0.162	3.81321e-79	4	Dnajc9	0.577
Dut	9.56789e-89	0.546939	0.721	0.151	1.33137e-84	4	Dut	0.57
Gins2	5.10675e-171	0.399081	0.618	0.056	7.10605e-167	4	Gins2	0.562
Rpa2	1.10992e-87	0.453398	0.679	0.132	1.54446e-83	4	Rpa2	0.547
Lig1	6.80463e-130	0.541858	0.618	0.076	9.46865e-126	4	Lig1	0.542
Cks1b	2.35489e-78	0.623546	0.679	0.153	3.27683e-74	4	Cks1b	0.526
Rrm1	7.61148e-90	0.378087	0.636	0.111	1.05914e-85	4	Rrm1	0.525
Hat1	3.89083e-65	0.417927	0.709	0.185	5.41408e-61	4	Hat1	0.524
Stmn1	8.82069e-97	0.997229	0.63	0.11	1.2274e-92	4	Stmn1	0.52
Cdt1	6.09591e-92	0.327274	0.6	0.094	8.48246e-88	4	Cdt1	0.506
Rfc4	3.0476e-97	0.37288	0.594	0.091	4.24073e-93	4	Rfc4	0.503
Cdca7	1.50907e-247	0.35789	0.521	0.023	2.09987e-243	4	Cdca7	0.498
Hells	1.99186e-212	0.353024	0.527	0.029	2.77168e-208	4	Hells	0.498
Pmf1	2.23641e-54	0.404737	0.691	0.203	3.11196e-50	4	Pmf1	0.488
Tipin	1.96207e-53	0.392009	0.685	0.199	2.73023e-49	4	Tipin	0.486
Tmpo	1.40172e-45	0.44813	0.752	0.267	1.95049e-41	4	Tmpo	0.485
Mcm4	6.02796e-117	0.371275	0.533	0.061	8.38791e-113	4	Mcm4	0.472
Rfc5	6.75433e-51	0.320022	0.648	0.179	9.39865e-47	4	Rfc5	0.469
Rnaseh2b	2.42432e-43	0.311103	0.691	0.224	3.37344e-39	4	Rnaseh2b	0.467
Rfc2	1.04332e-41	0.414552	0.806	0.341	1.45178e-37	4	Rfc2	0.465
Nrm	5.37424e-34	0.365221	0.758	0.313	7.47826e-30	4	Nrm	0.445
Prim1	4.76214e-147	0.275646	0.473	0.036	6.62651e-143	4	Prim1	0.437
Pcna	1.04724e-38	0.426905	0.739	0.303	1.45724e-34	4	Pcna	0.436
Lsm2	3.87224e-37	0.414045	0.861	0.425	5.38822e-33	4	Lsm2	0.436
Ung	1.48721e-294	0.262237	0.442	0.011	2.06946e-290	4	Ung	0.431
Dtymk	3.47746e-32	0.378097	0.812	0.385	4.83889e-28	4	Dtymk	0.427
Fen1	3.28376e-56	0.297532	0.545	0.119	4.56936e-52	4	Fen1	0.426
Sae1	3.9115e-30	0.284476	0.703	0.277	5.44286e-26	4	Sae1	0.426
Cdk1	1.07997e-107	0.699896	0.473	0.052	1.50277e-103	4	Cdk1	0.421
Lmnb1	1.88231e-76	0.418771	0.503	0.083	2.61924e-72	4	Lmnb1	0.42
Dhfr	2.00298e-124	0.318137	0.448	0.039	2.78715e-120	4	Dhfr	0.409
Tacc3	1.47996e-88	0.337596	0.455	0.058	2.05936e-84	4	Tacc3	0.397
Mad2l1	1.71528e-100	0.265915	0.442	0.048	2.38681e-96	4	Mad2l1	0.394
Exosc8	3.581e-23	0.276196	0.776	0.382	4.98297e-19	4	Exosc8	0.394
Asf1b	1.2712e-88	0.332163	0.448	0.055	1.76887e-84	4	Asf1b	0.393
Tyms	9.78227e-41	0.304125	0.545	0.152	1.3612e-36	4	Tyms	0.393
Dctpp1	8.06175e-29	0.318735	0.685	0.293	1.12179e-24	4	Dctpp1	0.392
Nop58	1.46245e-22	0.323583	0.8	0.409	2.035e-18	4	Nop58	0.391
Cks2	7.45614e-29	0.748256	0.648	0.266	1.03752e-24	4	Cks2	0.382
Top2a	5.08458e-93	0.505866	0.43	0.049	7.07519e-89	4	Top2a	0.381
Cenpw	1.27363e-59	0.260705	0.461	0.084	1.77225e-55	4	Cenpw	0.377
Smc4	5.19136e-29	0.552125	0.8	0.428	7.22378e-25	4	Smc4	0.372
Spc24	5.67102e-93	0.347559	0.412	0.044	7.89122e-89	4	Spc24	0.368
Rfc3	2.60631e-42	0.266075	0.485	0.119	3.62668e-38	4	Rfc3	0.366
Slbp	4.88963e-26	0.356051	0.794	0.429	6.80392e-22	4	Slbp	0.365
Rbbp7	7.96851e-23	0.336854	0.818	0.455	1.10882e-18	4	Rbbp7	0.363
Smc1a	1.63207e-16	0.257469	0.788	0.43	2.27102e-12	4	Smc1a	0.358
Nop56	1.86996e-21	0.329905	0.727	0.373	2.60205e-17	4	Nop56	0.354
Hmgn2	1.78434e-26	0.480263	0.812	0.467	2.48291e-22	4	Hmgn2	0.345
Siva1	3.10198e-31	0.408832	0.836	0.493	4.3164e-27	4	Siva1	0.343
Paics	3.24381e-22	0.310437	0.873	0.531	4.51377e-18	4	Paics	0.342
Srsf7	1.85319e-29	0.377973	0.885	0.545	2.57872e-25	4	Srsf7	0.34
Tpm4	2.86825e-19	0.274683	0.903	0.568	3.99117e-15	4	Tpm4	0.335
2700094K13Rik	1.04272e-30	0.475326	0.879	0.545	1.45094e-26	4	2700094K13Rik	0.334
Nucks1	1.06277e-17	0.338947	0.824	0.491	1.47885e-13	4	Nucks1	0.333
Hjurp	4.77223e-25	0.267892	0.527	0.197	6.64055e-21	4	Hjurp	0.33
Impdh2	1.51157e-38	0.469394	0.964	0.638	2.10335e-34	4	Impdh2	0.326
Ssrp1	1.85537e-16	0.279149	0.873	0.551	2.58174e-12	4	Ssrp1	0.322
Cdca8	5.24526e-67	0.455105	0.37	0.05	7.29878e-63	4	Cdca8	0.32
Ube2c	7.50799e-50	1.18829	0.382	0.07	1.04474e-45	4	Ube2c	0.312
Lsm5	5.68742e-25	0.348533	0.927	0.621	7.91404e-21	4	Lsm5	0.306
Hmgb2	4.75343e-45	1.07461	0.927	0.625	6.6144e-41	4	Hmgb2	0.302
Dek	3.69368e-42	0.494545	0.976	0.68	5.13976e-38	4	Dek	0.296
Pa2g4	5.33354e-19	0.322486	0.891	0.597	7.42162e-15	4	Pa2g4	0.294
Anp32e	2.41543e-11	0.253363	0.77	0.485	3.36106e-07	4	Anp32e	0.285
F7	4.30603e-12	0.26135	0.758	0.474	5.99184e-08	4	F7	0.284
Nap1l1	1.74278e-33	0.45822	0.952	0.676	2.42508e-29	4	Nap1l1	0.276
Cdkn2c	2.48935e-11	0.259151	0.6	0.326	3.46393e-07	4	Cdkn2c	0.274
Racgap1	1.46323e-18	0.350446	0.455	0.182	2.03608e-14	4	Racgap1	0.273
H2afv	1.20762e-15	0.516874	0.836	0.566	1.68041e-11	4	H2afv	0.27
Ptges3	2.74407e-16	0.272458	0.945	0.678	3.81838e-12	4	Ptges3	0.267
Ddx39b	2.58585e-13	0.25492	0.915	0.649	3.5982e-09	4	Ddx39b	0.266
Hnrnpab	1.24688e-20	0.330035	0.945	0.681	1.73503e-16	4	Hnrnpab	0.264
Aurkb	6.18025e-60	0.286641	0.297	0.036	8.59982e-56	4	Aurkb	0.261
2810417H13Rik	3.45695e-52	0.303285	0.303	0.042	4.81034e-48	4	2810417H13Rik	0.261
Mki67	4.1116e-51	0.485281	0.303	0.044	5.72129e-47	4	Mki67	0.259
Cenpe	6.12837e-72	0.405404	0.285	0.028	8.52762e-68	4	Cenpe	0.257
Cdk4	3.99894e-28	0.428052	0.921	0.67	5.56453e-24	4	Cdk4	0.251
Hspd1	1.63279e-12	0.254311	0.903	0.654	2.27202e-08	4	Hspd1	0.249
Mrpl18	2.83844e-16	0.278255	0.903	0.655	3.94969e-12	4	Mrpl18	0.248
Kif22	4.67232e-50	0.357776	0.273	0.037	6.50153e-46	4	Kif22	0.236
G3bp1	2.11027e-20	0.313111	0.945	0.709	2.93644e-16	4	G3bp1	0.236
Kpna2	2.22837e-18	0.358963	0.37	0.134	3.10078e-14	4	Kpna2	0.236
Ccnd11	6.56777e-22	0.445446	0.903	0.672	9.13905e-18	4	Ccnd1	0.231
Snrpd1	9.66542e-37	0.455614	0.976	0.748	1.34494e-32	4	Snrpd1	0.228
Ube2s	2.59441e-09	0.386775	0.752	0.525	3.61013e-05	4	Ube2s	0.227
Knstrn	1.66687e-35	0.369036	0.279	0.053	2.31945e-31	4	Knstrn	0.226
U2af1	2.15536e-16	0.255205	0.939	0.713	2.99918e-12	4	U2af1	0.226
Aurka	9.11174e-62	0.283202	0.248	0.025	1.2679e-57	4	Aurka	0.223
Cdc20	5.80552e-56	0.616263	0.248	0.028	8.07838e-52	4	Cdc20	0.22
Set	3.45259e-15	0.302554	0.915	0.695	4.80428e-11	4	Set	0.22
Tpx2	4.13859e-59	0.313339	0.242	0.025	5.75885e-55	4	Tpx2	0.217
Kif23	1.5895e-62	0.332256	0.236	0.022	2.21179e-58	4	Kif23	0.214
Birc5	9.26875e-30	0.660961	0.261	0.054	1.28975e-25	4	Birc5	0.207
Tuba1c1	8.74419e-08	0.465641	0.861	0.655	0.00121675	4	Tuba1c	0.206
Lockd	3.23585e-45	0.312565	0.236	0.031	4.50269e-41	4	Lockd	0.205
Ckap2l	2.08849e-58	0.250404	0.224	0.021	2.90613e-54	4	Ckap2l	0.203
Nusap1	1.96719e-47	0.479052	0.23	0.028	2.73735e-43	4	Nusap1	0.202
Prc1	1.89577e-58	0.417803	0.218	0.02	2.63797e-54	4	Prc1	0.198
Cdkn3	1.58567e-43	0.381904	0.224	0.029	2.20646e-39	4	Cdkn3	0.195
Ccna2	2.70203e-48	0.357351	0.218	0.024	3.75988e-44	4	Ccna2	0.194
Lsm4	1.80067e-14	0.250561	0.964	0.772	2.50564e-10	4	Lsm4	0.192
Tubb4b	3.64373e-10	0.735902	0.824	0.632	5.07025e-06	4	Tubb4b	0.192
Ccnb2	9.4816e-36	0.693241	0.224	0.035	1.31936e-31	4	Ccnb2	0.189
Tpi1	1.26871e-17	0.265854	0.964	0.776	1.76541e-13	4	Tpi1	0.188
Raly	1.08698e-15	0.263313	0.97	0.782	1.51253e-11	4	Raly	0.188
Hmgn1	4.46584e-15	0.273802	0.952	0.766	6.21422e-11	4	Hmgn1	0.186
H2afx	3.28555e-10	0.430465	0.364	0.178	4.57184e-06	4	H2afx	0.186
Tubb6	9.11936e-08	0.252683	0.836	0.653	0.00126896	4	Tubb6	0.183
Cdca3	3.91082e-34	0.337001	0.212	0.032	5.44191e-30	4	Cdca3	0.18
Cenpf	3.97955e-44	0.61099	0.2	0.023	5.53754e-40	4	Cenpf	0.177
Cdc25b	2.07804e-24	0.257869	0.224	0.048	2.8916e-20	4	Cdc25b	0.176
Tcp1	1.15133e-14	0.256929	0.933	0.761	1.60207e-10	4	Tcp1	0.172
Hmmr	4.63034e-52	0.282818	0.188	0.017	6.44312e-48	4	Hmmr	0.171
Fam64a	2.69655e-50	0.2609	0.188	0.017	3.75225e-46	4	Fam64a	0.171
Ccnb1	2.76194e-44	0.58047	0.188	0.02	3.84324e-40	4	Ccnb1	0.168
Plk1	1.05533e-52	0.305728	0.182	0.015	1.46849e-48	4	Plk1	0.167
Bub3	5.6256e-07	0.289662	0.861	0.698	0.00782803	4	Bub3	0.163
Srsf21	3.80688e-21	0.340327	0.97	0.809	5.29727e-17	4	Srsf2	0.161
Ranbp1	4.29149e-34	0.516622	0.976	0.824	5.97161e-30	4	Ranbp1	0.152
Snrpf	3.70489e-19	0.299838	0.976	0.851	5.15536e-15	4	Snrpf	0.125
Srsf3	4.81464e-23	0.327685	0.982	0.858	6.69958e-19	4	Srsf3	0.124
Ncl	4.40026e-17	0.276388	0.982	0.864	6.12296e-13	4	Ncl	0.118
Prdx4	1.22254e-09	0.264807	0.97	0.853	1.70117e-05	4	Prdx4	0.117
Ifi30	1.82219e-10	0.257516	0.982	0.879	2.53558e-06	4	Ifi30	0.103
Ran	7.40835e-49	0.577402	1	0.899	1.03087e-44	4	Ran	0.101
Erh	7.14719e-23	0.34652	0.976	0.88	9.94532e-19	4	Erh	0.096
Tubb5	3.95149e-36	0.831705	1	0.905	5.49849e-32	4	Tubb5	0.095
Snrpe	9.92512e-25	0.327219	0.994	0.902	1.38108e-20	4	Snrpe	0.092
Mif	1.37087e-12	0.284157	0.927	0.837	1.90756e-08	4	Mif	0.09
Anp32b	1.55581e-43	0.481553	1	0.91	2.16491e-39	4	Anp32b	0.09
Hnrnpa1	3.89998e-16	0.304177	1	0.913	5.42682e-12	4	Hnrnpa1	0.087
Hsp90aa1	1.20015e-23	0.377843	0.994	0.91	1.67001e-19	4	Hsp90aa1	0.084
Cenpa	0.000571143	0.596855	0.242	0.163	1	4	Cenpa	0.079
Fabp7	1.061e-05	0.25357	0.879	0.806	0.147638	4	Fabp7	0.073
Vim	4.98467e-25	0.635431	0.982	0.911	6.93616e-21	4	Vim	0.071
Hn1	7.47909e-12	0.404795	0.994	0.923	1.04072e-07	4	Hn1	0.071
Arl6ip1	9.07689e-07	0.63504	0.988	0.926	0.0126305	4	Arl6ip1	0.062
Hmgb1	2.03299e-16	0.302633	1	0.939	2.82891e-12	4	Hmgb1	0.061
Hnrnpa3	7.06694e-23	0.317726	0.994	0.935	9.83365e-19	4	Hnrnpa3	0.059
Tuba1b1	1.91709e-60	0.744192	1	0.965	2.66763e-56	4	Tuba1b	0.035
Serbp1	1.78353e-19	0.279733	0.994	0.96	2.48179e-15	4	Serbp1	0.034
Hnrnpa2b1	1.07732e-16	0.252624	1	0.968	1.49909e-12	4	Hnrnpa2b1	0.032
Atpif1	2.15531e-17	0.258941	1	0.981	2.99911e-13	4	Atpif1	0.019
Eef1g	2.71713e-20	0.278465	1	0.983	3.78089e-16	4	Eef1g	0.017
Slc25a5	2.21937e-19	0.279163	0.988	0.972	3.08825e-15	4	Slc25a5	0.016
Eif4a11	6.83699e-18	0.262544	0.994	0.979	9.51368e-14	4	Eif4a1	0.015
Hint1	2.37244e-23	0.269313	1	0.989	3.30125e-19	4	Hint1	0.011
Ldha1	7.01814e-20	0.270146	0.994	0.99	9.76574e-16	4	Ldha	0.004
H2afz	1.26004e-38	0.491634	1	0.997	1.75334e-34	4	H2afz	0.003
Hspa8	2.96255e-26	0.43736	1	0.997	4.12239e-22	4	Hspa8	0.003
Ptma	8.79158e-68	0.638815	1	0.998	1.22335e-63	4	Ptma	0.002
Ybx1	1.68752e-20	0.251297	0.994	0.992	2.34819e-16	4	Ybx1	0.002
Ppia	4.42809e-39	0.290748	1	0.999	6.16169e-35	4	Ppia	0.001
Tlr2	3.89275e-46	0.933401	0.872	0.279	5.41676e-42	5	Tlr2	0.593
Icam1	1.0821e-53	0.803052	0.654	0.117	1.50575e-49	5	Icam1	0.537
Cxcl2	8.7568e-37	2.18839	0.872	0.395	1.21851e-32	5	Cxcl2	0.477
Marcksl11	1.111e-28	1.03859	0.769	0.309	1.54596e-24	5	Marcksl1	0.46
Ccrl2	1.36976e-35	0.743796	0.564	0.124	1.90601e-31	5	Ccrl2	0.44
Nfkbiz	1.84561e-30	0.785314	0.615	0.175	2.56817e-26	5	Nfkbiz	0.44
Pde4b	9.36246e-29	0.453245	0.577	0.15	1.30279e-24	5	Pde4b	0.427
Tnfaip2	1.30141e-25	0.947869	0.808	0.39	1.81092e-21	5	Tnfaip2	0.418
Irf1	8.99686e-24	0.699638	0.731	0.316	1.25191e-19	5	Irf1	0.415
Nfkbie	1.32844e-27	0.386925	0.487	0.11	1.84853e-23	5	Nfkbie	0.377
Cdc42ep2	2.12737e-15	0.395233	0.577	0.234	2.96023e-11	5	Cdc42ep2	0.343
Gm12840	6.94156e-18	0.746388	0.513	0.173	9.65919e-14	5	Gm12840	0.34
Rab20	6.96841e-18	0.373186	0.5	0.166	9.69654e-14	5	Rab20	0.334
Map3k8	1.61644e-18	0.314769	0.474	0.142	2.24928e-14	5	Map3k8	0.332
Gadd45a	4.20298e-15	0.634061	0.692	0.362	5.84844e-11	5	Gadd45a	0.33
Il6	1.02456e-59	0.58532	0.346	0.027	1.42567e-55	5	Il6	0.319
Tnfaip3	2.4008e-67	0.266912	0.333	0.022	3.34071e-63	5	Tnfaip3	0.311
Ier3	2.53253e-19	0.997874	0.833	0.54	3.52402e-15	5	Ier3	0.293
Cflar	1.60534e-08	0.276702	0.821	0.528	0.000223383	5	Cflar	0.293
Bcl3	1.27575e-12	0.308935	0.487	0.195	1.77521e-08	5	Bcl3	0.292
Id3	1.17413e-29	0.47764	0.333	0.049	1.6338e-25	5	Id3	0.284
Zc3h12a	1.51271e-16	0.295739	0.385	0.102	2.10493e-12	5	Zc3h12a	0.283
Nrip1	1.18421e-10	0.399523	0.833	0.554	1.64783e-06	5	Nrip1	0.279
Relb	6.34069e-11	0.287408	0.436	0.175	8.82307e-07	5	Relb	0.261
Ifi203	8.01277e-10	0.443041	0.756	0.499	1.11498e-05	5	Ifi203	0.257
Clec5a	1.44976e-09	0.279457	0.462	0.205	2.01735e-05	5	Clec5a	0.257
Tnf	2.16435e-110	0.394425	0.244	0.006	3.0117e-106	5	Tnf	0.238
Tifa	2.9434e-07	0.277668	0.744	0.508	0.00409574	5	Tifa	0.236
Fpr11	4.41529e-09	0.419906	0.436	0.202	6.14387e-05	5	Fpr1	0.234
Icosl	8.85208e-26	0.257127	0.269	0.037	1.23177e-21	5	Icosl	0.232
Casp4	4.02147e-07	0.280781	0.5	0.286	0.00559587	5	Casp4	0.214
Snx10	2.59312e-07	0.294363	0.821	0.61	0.00360833	5	Snx10	0.211
Clec4e	1.0854e-19	0.97623	0.91	0.7	1.51033e-15	5	Clec4e	0.21
Ccnl1	5.39873e-06	0.2666	0.744	0.535	0.0751234	5	Ccnl1	0.209
Ptger4	1.00967e-05	0.270575	0.474	0.274	0.140495	5	Ptger4	0.2
Ier5	7.99752e-05	0.250072	0.667	0.467	1	5	Ier5	0.2
Pou2f2	6.24615e-07	0.455133	0.628	0.432	0.00869151	5	Pou2f2	0.196
Snx20	1.95211e-05	0.254051	0.731	0.546	0.271636	5	Snx20	0.185
Socs3	7.79484e-06	0.46843	0.705	0.522	0.108465	5	Socs3	0.183
Pim1	5.315e-05	0.353036	0.615	0.433	0.739582	5	Pim1	0.182
Sod2	1.42403e-18	0.748549	0.936	0.755	1.98154e-14	5	Sod2	0.181
Pnrc1	8.03083e-09	0.376594	0.91	0.73	0.000111749	5	Pnrc1	0.18
2810474O19Rik	1.94415e-05	0.307532	0.692	0.512	0.270528	5	2810474O19Rik	0.18
Cdkn1a	0.000156621	0.387276	0.654	0.477	1	5	Cdkn1a	0.177
Cxcl1	3.04515e-32	0.78486	0.192	0.016	4.23732e-28	5	Cxcl1	0.176
Samsn1	8.36919e-06	0.332579	0.885	0.712	0.116457	5	Samsn1	0.173
Btg1	7.85598e-10	0.494998	0.897	0.727	1.09316e-05	5	Btg1	0.17
Zfp36	1.58685e-07	0.304282	0.897	0.733	0.0022081	5	Zfp36	0.164
Hp	0.00388078	0.327934	0.718	0.562	1	5	Hp	0.156
Tnfsf9	2.46909e-14	0.265178	0.179	0.029	3.43574e-10	5	Tnfsf9	0.15
Cd38	0.00032083	0.274582	0.603	0.462	1	5	Cd38	0.141
C5ar1	3.20133e-13	0.527359	0.949	0.81	4.45465e-09	5	C5ar1	0.139
Nfkbia	1.74382e-35	1.35413	1	0.882	2.42653e-31	5	Nfkbia	0.118
Igsf6	1.20805e-10	0.490422	0.846	0.733	1.681e-06	5	Igsf6	0.113
Mcl1	6.47199e-07	0.380035	0.923	0.816	0.00900577	5	Mcl1	0.107
Pid1	3.87134e-10	0.43587	0.936	0.844	5.38698e-06	5	Pid1	0.092
Rassf4	1.17343e-06	0.256081	0.91	0.823	0.0163282	5	Rassf4	0.087
Pirb	1.54237e-07	0.297454	0.962	0.877	0.00214621	5	Pirb	0.085
Ehd1	8.73801e-07	0.344299	0.974	0.894	0.0121589	5	Ehd1	0.08
Plek	2.85781e-05	0.326066	1	0.951	0.397664	5	Plek	0.049
Junb	4.79806e-15	0.540519	1	0.952	6.6765e-11	5	Junb	0.048
F10	3.23636e-06	0.26207	0.974	0.933	0.0450339	5	F10	0.041
Cd14	7.17986e-10	0.38837	1	0.968	9.99078e-06	5	Cd14	0.032
Nupr1	5.56897e-09	0.44281	0.974	0.942	7.74922e-05	5	Nupr1	0.032
Zeb2	1.06997e-06	0.326239	0.974	0.951	0.0148886	5	Zeb2	0.023
Saa31	0.00171605	0.51527	1	0.999	1	5	Saa3	0.001
Cybb	1.07607e-09	0.279341	1	1	1.49735e-05	5	Cybb	0
Pbk	0	1.12183	0.985	0.019	0	6	Pbk	0.966
Rrm2	0	1.41054	0.985	0.021	0	6	Rrm2	0.964
2810417H13Rik1	0	2.08357	1	0.038	0	6	2810417H13Rik	0.962
Spc241	7.59715e-280	1.27254	1	0.044	1.05714e-275	6	Spc24	0.956
Top2a1	1.50388e-260	1.55861	1	0.048	2.09265e-256	6	Top2a	0.952
Birc51	1.51569e-256	1.64172	1	0.049	2.10908e-252	6	Birc5	0.951
Tk1	0	1.38139	0.971	0.025	0	6	Tk1	0.946
Cdca31	0	1.01837	0.971	0.026	0	6	Cdca3	0.945
Cdca81	3.77527e-244	0.932649	0.985	0.048	5.25329e-240	6	Cdca8	0.937
Cdk11	5.5438e-232	1.26259	0.985	0.053	7.7142e-228	6	Cdk1	0.932
Mki671	8.44767e-272	1.00794	0.971	0.041	1.17549e-267	6	Mki67	0.93
Fbxo5	8.68649e-294	0.784205	0.956	0.035	1.20873e-289	6	Fbxo5	0.921
Nusap11	0	1.05232	0.941	0.023	0	6	Nusap1	0.918
Asf1b1	4.90018e-218	1.0818	0.971	0.056	6.81861e-214	6	Asf1b	0.915
Smc21	1.42938e-157	0.998601	1	0.088	1.98899e-153	6	Smc2	0.912
Ccnb21	0	0.971138	0.941	0.03	0	6	Ccnb2	0.911
Aurkb1	1.53753e-300	0.809471	0.941	0.033	2.13948e-296	6	Aurkb	0.908
Ube2c1	1.68921e-180	1.35781	0.971	0.069	2.35054e-176	6	Ube2c	0.902
Hist1h1b	0	0.812601	0.912	0.018	0	6	Hist1h1b	0.894
Ccna21	0	0.993356	0.912	0.02	0	6	Ccna2	0.892
Lig11	2.92331e-157	0.995522	0.971	0.081	4.06779e-153	6	Lig1	0.89
Stmn11	2.88404e-134	2.63141	1	0.114	4.01313e-130	6	Stmn1	0.886
Kif221	6.33552e-280	0.75855	0.912	0.033	8.81587e-276	6	Kif22	0.879
Ncapd2	0	0.637651	0.897	0.026	0	6	Ncapd2	0.871
Lockd1	0	0.688622	0.897	0.027	0	6	Lockd	0.87
Spc25	1.31391e-269	0.725347	0.897	0.034	1.82831e-265	6	Spc25	0.863
Mcm71	2.88467e-131	1.10075	0.956	0.096	4.01402e-127	6	Mcm7	0.86
Esco2	0	0.656186	0.868	0.009	0	6	Esco2	0.859
Cenpm	0	0.779807	0.868	0.022	0	6	Cenpm	0.846
Cdca5	0	0.578566	0.853	0.016	0	6	Cdca5	0.837
Rad51ap1	0	0.551712	0.853	0.019	0	6	Rad51ap1	0.834
Mad2l11	3.56327e-185	0.487363	0.882	0.049	4.95829e-181	6	Mad2l1	0.833
Tyms1	2.28664e-96	1.15341	0.985	0.154	3.18186e-92	6	Tyms	0.831
Dut1	2.36741e-94	1.07088	0.985	0.157	3.29425e-90	6	Dut	0.828
Neil3	0	0.557958	0.838	0.011	0	6	Neil3	0.827
Lmnb11	3.11242e-129	0.803455	0.912	0.085	4.33093e-125	6	Lmnb1	0.827
Cks1b1	8.30455e-96	1.12407	0.985	0.158	1.15558e-91	6	Cks1b	0.827
Rrm11	2.46608e-110	0.925066	0.941	0.116	3.43155e-106	6	Rrm1	0.825
Tacc31	4.64664e-158	0.579921	0.882	0.06	6.4658e-154	6	Tacc3	0.822
Hist1h2ae	1.98219e-99	0.930432	0.956	0.135	2.75822e-95	6	Hist1h2ae	0.821
Gmnn1	4.50689e-84	1.01077	1	0.188	6.27133e-80	6	Gmnn	0.812
Prc11	0	0.694118	0.824	0.016	0	6	Prc1	0.808
Rfc41	1.14179e-104	0.567442	0.897	0.095	1.5888e-100	6	Rfc4	0.802
Hist1h2ap	4.12757e-89	1.84245	0.985	0.184	5.74351e-85	6	Hist1h2ap	0.801
Mcm51	2.01976e-119	0.900334	0.882	0.085	2.81049e-115	6	Mcm5	0.797
H2afx1	3.24577e-80	0.924832	0.971	0.174	4.51649e-76	6	H2afx	0.797
Nuf2	0	0.488888	0.809	0.014	0	6	Nuf2	0.795
Ezh2	3.74903e-92	0.632155	0.912	0.12	5.21677e-88	6	Ezh2	0.792
Shcbp1	0	0.509006	0.809	0.018	0	6	Shcbp1	0.791
Ccdc34	4.83025e-72	0.786765	0.985	0.195	6.72129e-68	6	Ccdc34	0.79
Mxd3	0	0.534527	0.794	0.009	0	6	Mxd3	0.785
Tcf19	5.30531e-243	0.647097	0.809	0.03	7.38234e-239	6	Tcf19	0.779
Pmf11	1.35477e-69	0.849842	0.985	0.207	1.88516e-65	6	Pmf1	0.778
Rpa21	4.47278e-78	0.683902	0.912	0.138	6.22388e-74	6	Rpa2	0.774
Pkmyt1	1.10635e-265	0.436015	0.794	0.025	1.53949e-261	6	Pkmyt1	0.769
Ska1	0	0.531473	0.779	0.012	0	6	Ska1	0.767
Cenph	7.82379e-244	0.490759	0.794	0.028	1.08868e-239	6	Cenph	0.766
Tpx21	2.63281e-286	0.59275	0.779	0.022	3.66355e-282	6	Tpx2	0.757
Dnajc91	1.70806e-70	0.725341	0.926	0.169	2.37676e-66	6	Dnajc9	0.757
Cenpa1	9.0651e-70	0.714852	0.912	0.157	1.26141e-65	6	Cenpa	0.755
Melk	0	0.444325	0.765	0.013	0	6	Melk	0.752
Psat1	9.0917e-94	0.451605	0.838	0.088	1.26511e-89	6	Psat1	0.75
Ndc80	0	0.523467	0.765	0.017	0	6	Ndc80	0.748
Rad51	0	0.56269	0.765	0.019	0	6	Rad51	0.746
Racgap11	1.45132e-70	0.908431	0.926	0.181	2.01951e-66	6	Racgap1	0.745
Prim11	1.06493e-179	0.494887	0.779	0.04	1.48185e-175	6	Prim1	0.739
Cenpe1	1.04749e-236	0.517528	0.765	0.027	1.45758e-232	6	Cenpe	0.738
Hmmr1	0	0.43385	0.75	0.013	0	6	Hmmr	0.737
Ube2t	2.29538e-210	0.494105	0.765	0.031	3.19401e-206	6	Ube2t	0.734
Rangap1	2.16872e-57	0.540822	0.912	0.178	3.01777e-53	6	Rangap1	0.734
Haus4	4.50484e-68	0.483711	0.868	0.135	6.26849e-64	6	Haus4	0.733
Orc6	6.50566e-66	0.616512	0.897	0.165	9.05262e-62	6	Orc6	0.732
Cenpf1	6.04795e-289	0.563374	0.75	0.019	8.41573e-285	6	Cenpf	0.731
Nasp1	6.58026e-65	0.65337	0.897	0.166	9.15643e-61	6	Nasp	0.731
Knstrn1	1.26902e-140	0.476636	0.779	0.051	1.76583e-136	6	Knstrn	0.728
Cdkn31	2.12813e-230	0.463172	0.75	0.026	2.96129e-226	6	Cdkn3	0.724
Hirip3	3.99157e-126	0.547448	0.779	0.059	5.55427e-122	6	Hirip3	0.72
Hat11	3.44799e-59	0.681595	0.912	0.192	4.79788e-55	6	Hat1	0.72
Mcm31	6.85656e-59	0.616787	0.897	0.178	9.5409e-55	6	Mcm3	0.719
Csrp1	1.0406e-69	0.570826	0.853	0.135	1.44799e-65	6	Csrp1	0.718
Cks21	1.44482e-57	0.923098	0.985	0.268	2.01046e-53	6	Cks2	0.717
Mthfd2	3.5623e-85	0.480189	0.809	0.093	4.95694e-81	6	Mthfd2	0.716
Kif231	7.31464e-277	0.487195	0.735	0.02	1.01783e-272	6	Kif23	0.715
Cdc45	8.32993e-255	0.376373	0.735	0.022	1.15911e-250	6	Cdc45	0.713
Tmpo1	1.01869e-55	0.857523	0.985	0.272	1.41751e-51	6	Tmpo	0.713
Cenpq	3.01257e-99	0.421891	0.779	0.072	4.19199e-95	6	Cenpq	0.707
Cbx5	1.43038e-87	0.479248	0.794	0.087	1.99038e-83	6	Cbx5	0.707
Dnmt1	1.26236e-85	0.450797	0.794	0.089	1.75658e-81	6	Dnmt1	0.705
Ccnb11	2.85628e-298	0.443869	0.721	0.017	3.97451e-294	6	Ccnb1	0.704
Incenp	7.27082e-56	0.699735	0.926	0.222	1.01173e-51	6	Incenp	0.704
Clspn	1.03405e-287	0.444487	0.721	0.018	1.43888e-283	6	Clspn	0.703
Alyref	4.55323e-48	0.508423	0.926	0.223	6.33582e-44	6	Alyref	0.703
Cit	5.725e-276	0.397929	0.721	0.019	7.96633e-272	6	Cit	0.702
Atad2	9.26414e-140	0.472254	0.75	0.048	1.28911e-135	6	Atad2	0.702
Gins21	4.99603e-110	0.452313	0.765	0.063	6.95198e-106	6	Gins2	0.702
Hjurp1	4.20011e-50	0.578907	0.897	0.198	5.84446e-46	6	Hjurp	0.699
Mcm61	8.02769e-58	0.782274	0.882	0.184	1.11705e-53	6	Mcm6	0.698
Rnaseh2b1	2.28912e-47	0.537857	0.926	0.229	3.1853e-43	6	Rnaseh2b	0.697
Ccnf	0	0.379256	0.706	0.012	0	6	Ccnf	0.694
Rfc31	4.11491e-63	0.476107	0.809	0.121	5.7259e-59	6	Rfc3	0.688
Ckap2l1	1.02773e-267	0.54055	0.706	0.019	1.43009e-263	6	Ckap2l	0.687
Rfc51	3.36637e-52	0.551541	0.868	0.184	4.68431e-48	6	Rfc5	0.684
Uhrf1	2.73689e-233	0.448257	0.706	0.023	3.80838e-229	6	Uhrf1	0.683
Cdt11	3.25455e-74	0.480952	0.779	0.1	4.52871e-70	6	Cdt1	0.679
Dhfr1	5.14239e-143	0.513935	0.721	0.043	7.15563e-139	6	Dhfr	0.678
Cenpw1	7.67092e-83	0.507092	0.765	0.087	1.06741e-78	6	Cenpw	0.678
Tipin1	3.8283e-52	0.680257	0.882	0.204	5.32708e-48	6	Tipin	0.678
2700029M09Rik	3.894e-45	0.659259	0.941	0.269	5.41849e-41	6	2700029M09Rik	0.672
Pold2	2.92179e-46	0.420674	0.838	0.171	4.06567e-42	6	Pold2	0.667
Cdc201	2.54137e-198	0.407391	0.691	0.026	3.53632e-194	6	Cdc20	0.665
Fam64a1	1.22624e-297	0.389483	0.676	0.014	1.70631e-293	6	Fam64a	0.662
Mis18bp1	9.90823e-184	0.459095	0.691	0.029	1.37873e-179	6	Mis18bp1	0.662
Mis18a	1.02307e-40	0.424672	0.868	0.208	1.42361e-36	6	Mis18a	0.66
Usp1	1.32911e-39	0.532423	0.897	0.24	1.84945e-35	6	Usp1	0.657
Nrm1	5.82284e-48	0.81916	0.971	0.318	8.10248e-44	6	Nrm	0.653
Kif11	0	0.354001	0.662	0.01	0	6	Kif11	0.652
Psip1	1.33031e-59	0.433385	0.765	0.113	1.85113e-55	6	Psip1	0.652
Sgol1	0	0.352321	0.662	0.012	0	6	Sgol1	0.65
Cdca2	3.0426e-183	0.422331	0.676	0.028	4.23378e-179	6	Cdca2	0.648
Pcna1	4.93072e-50	1.04437	0.956	0.308	6.86109e-46	6	Pcna	0.648
Oxct1	1.79719e-38	0.432	0.838	0.193	2.50078e-34	6	Oxct1	0.645
Trip13	6.26569e-226	0.334686	0.662	0.02	8.7187e-222	6	Trip13	0.642
Ncapd3	1.25848e-89	0.391932	0.706	0.066	1.75118e-85	6	Ncapd3	0.64
Cmc2	1.35331e-39	0.652253	0.985	0.345	1.88313e-35	6	Cmc2	0.64
Aurka1	3.30748e-199	0.345046	0.662	0.023	4.60236e-195	6	Aurka	0.639
Hist1h1e	1.99168e-60	0.54386	0.75	0.113	2.77142e-56	6	Hist1h1e	0.637
Rpa3	4.06548e-35	0.520205	0.912	0.277	5.65712e-31	6	Rpa3	0.635
Chaf1b	1.10896e-159	0.368798	0.662	0.031	1.54312e-155	6	Chaf1b	0.631
Dctpp11	4.2284e-42	0.751067	0.926	0.297	5.88382e-38	6	Dctpp1	0.629
Bub1b	6.69024e-219	0.325412	0.647	0.02	9.30947e-215	6	Bub1b	0.627
Apitd1	1.55216e-140	0.352145	0.662	0.036	2.15983e-136	6	Apitd1	0.626
Dynlt1a	3.04651e-38	0.418164	0.824	0.198	4.23922e-34	6	Dynlt1a	0.626
Sgol2a	1.72293e-260	0.371388	0.632	0.015	2.39746e-256	6	Sgol2a	0.617
Ncaph	3.16587e-235	0.363436	0.632	0.017	4.40531e-231	6	Ncaph	0.615
Sae11	2.30538e-39	0.617259	0.897	0.282	3.20793e-35	6	Sae1	0.615
Vrk1	1.00601e-39	0.44159	0.824	0.21	1.39987e-35	6	Vrk1	0.614
Slc29a1	6.33685e-40	0.389963	0.765	0.155	8.81772e-36	6	Slc29a1	0.61
Ncapg	0	0.351459	0.618	0.009	0	6	Ncapg	0.609
Mcm21	1.95073e-75	0.33064	0.676	0.07	2.71444e-71	6	Mcm2	0.606
Kif20a	4.65796e-272	0.384777	0.618	0.013	6.48155e-268	6	Kif20a	0.605
Pold1	9.38885e-83	0.326166	0.662	0.061	1.30646e-78	6	Pold1	0.601
Dlgap5	1.30278e-82	0.299764	0.662	0.061	1.81282e-78	6	Dlgap5	0.601
Cdkn2c1	2.6812e-35	0.635249	0.926	0.327	3.73088e-31	6	Cdkn2c	0.599
Fen11	1.53877e-51	0.523571	0.721	0.124	2.1412e-47	6	Fen1	0.597
Prim2	2.45344e-77	0.326962	0.662	0.066	3.41396e-73	6	Prim2	0.596
Ckap2	9.2902e-264	0.315984	0.603	0.013	1.29273e-259	6	Ckap2	0.59
Plk11	4.19198e-260	0.383167	0.603	0.013	5.83315e-256	6	Plk1	0.59
Rad21	8.11752e-31	0.48241	0.868	0.278	1.12955e-26	6	Rad21	0.59
Smc3	2.35295e-28	0.438241	0.912	0.323	3.27414e-24	6	Smc3	0.589
Dck	9.528e-48	0.364062	0.706	0.119	1.32582e-43	6	Dck	0.587
Cdca4	3.51148e-31	0.305919	0.765	0.178	4.88622e-27	6	Cdca4	0.587
Tbc1d31	4.60277e-52	0.290898	0.676	0.095	6.40475e-48	6	Tbc1d31	0.581
Dtymk1	6.08217e-45	0.851145	0.971	0.391	8.46334e-41	6	Dtymk	0.58
Rfc21	8.15356e-35	0.632698	0.926	0.347	1.13457e-30	6	Rfc2	0.579
Ivns1abp	1.60493e-24	0.26676	0.794	0.215	2.23326e-20	6	Ivns1abp	0.579
Ppil1	1.84876e-34	0.422739	0.779	0.201	2.57255e-30	6	Ppil1	0.578
Rpa1	8.01764e-31	0.405724	0.779	0.201	1.11565e-26	6	Rpa1	0.578
Cenpp	4.51418e-257	0.314477	0.588	0.013	6.28148e-253	6	Cenpp	0.575
Tubg1	2.13868e-47	0.405211	0.691	0.116	2.97597e-43	6	Tubg1	0.575
Smc41	9.13312e-50	1.17387	1	0.431	1.27087e-45	6	Smc4	0.569
Cbx3	7.3888e-31	0.553998	0.985	0.416	1.02815e-26	6	Cbx3	0.569
Cenpk	6.25973e-186	0.317295	0.588	0.02	8.71041e-182	6	Cenpk	0.568
Hells1	4.85737e-116	0.419206	0.603	0.037	6.75903e-112	6	Hells	0.566
Ctcf	7.35961e-21	0.352098	0.897	0.334	1.02409e-16	6	Ctcf	0.563
Mns1	8.76047e-245	0.319607	0.574	0.013	1.21902e-240	6	Mns1	0.561
Syce2	2.65109e-99	0.419992	0.603	0.044	3.689e-95	6	Syce2	0.559
Lmf2	2.47773e-28	0.296328	0.735	0.176	3.44776e-24	6	Lmf2	0.559
Eif1ad	9.59421e-26	0.356939	0.809	0.25	1.33503e-21	6	Eif1ad	0.559
Ncapg2	1.57361e-205	0.28813	0.574	0.016	2.18968e-201	6	Ncapg2	0.558
Dnph1	2.31991e-45	0.307729	0.662	0.105	3.22815e-41	6	Dnph1	0.557
Plk4	5.19152e-121	0.268914	0.588	0.032	7.224e-117	6	Plk4	0.556
Whsc1	3.14535e-54	0.406939	0.647	0.091	4.37676e-50	6	Whsc1	0.556
Pole3	4.07635e-20	0.300028	0.868	0.314	5.67224e-16	6	Pole3	0.554
Dynlt1f	1.46622e-25	0.45122	0.912	0.359	2.04024e-21	6	Dynlt1f	0.553
Nudt5	6.97949e-19	0.270552	0.838	0.285	9.71196e-15	6	Nudt5	0.553
Kif15	0	0.285343	0.559	0.007	0	6	Kif15	0.552
Nxt1	1.98166e-23	0.426359	0.853	0.302	2.75748e-19	6	Nxt1	0.551
Rnaseh2a	8.41573e-22	0.357755	0.853	0.302	1.17105e-17	6	Rnaseh2a	0.551
Mybl2	5.59106e-297	0.271969	0.559	0.009	7.77995e-293	6	Mybl2	0.55
Cenpl	4.70841e-63	0.325952	0.618	0.069	6.55176e-59	6	Cenpl	0.549
Poc1a	3.94938e-140	0.269989	0.574	0.026	5.49556e-136	6	Poc1a	0.548
Rcc1	7.48552e-54	0.332628	0.632	0.084	1.04161e-49	6	Rcc1	0.548
Nup43	1.03781e-44	0.27685	0.647	0.1	1.44411e-40	6	Nup43	0.547
Pck2	9.80643e-36	0.287243	0.676	0.129	1.36456e-31	6	Pck2	0.547
Nmral1	1.94268e-41	0.33507	0.662	0.116	2.70324e-37	6	Nmral1	0.546
Ipo5	6.36695e-24	0.269811	0.735	0.19	8.85961e-20	6	Ipo5	0.545
Hist1h4d	1.65764e-83	0.314429	0.588	0.048	2.3066e-79	6	Hist1h4d	0.54
Hmgb3	2.14082e-54	0.308277	0.618	0.079	2.97895e-50	6	Hmgb3	0.539
Smchd1	9.38338e-20	0.332877	0.838	0.3	1.3057e-15	6	Smchd1	0.538
Bub1	0	0.271008	0.544	0.007	0	6	Bub1	0.537
Kif20b	7.55923e-152	0.297386	0.559	0.022	1.05187e-147	6	Kif20b	0.537
Rnf26	1.09832e-25	0.254318	0.706	0.17	1.52831e-21	6	Rnf26	0.536
Gins4	3.4097e-22	0.290183	0.765	0.231	4.7446e-18	6	Gins4	0.534
Diaph3	2.38582e-240	0.302625	0.544	0.012	3.31987e-236	6	Diaph3	0.532
Mcm10	6.31229e-234	0.250716	0.544	0.012	8.78355e-230	6	Mcm10	0.532
Hmgn21	2.00406e-49	1.23821	1	0.47	2.78865e-45	6	Hmgn2	0.53
Brip1	2.01681e-204	0.275524	0.544	0.015	2.8064e-200	6	Brip1	0.529
Csrp2	1.25091e-84	0.315095	0.574	0.045	1.74064e-80	6	Csrp2	0.529
Kifc1	5.51364e-195	0.316389	0.544	0.016	7.67223e-191	6	Kifc1	0.528
Tssc4	9.90602e-23	0.284467	0.75	0.222	1.37842e-18	6	Tssc4	0.528
Nup85	1.22399e-27	0.325724	0.706	0.183	1.70318e-23	6	Nup85	0.523
Nup62	1.01193e-25	0.286596	0.706	0.183	1.4081e-21	6	Nup62	0.523
Aunip	0	0.275042	0.529	0.007	0	6	Aunip	0.522
Pola1	1.59683e-70	0.283262	0.574	0.053	2.22198e-66	6	Pola1	0.521
Ppih	3.15349e-21	0.27517	0.75	0.229	4.38807e-17	6	Ppih	0.521
Mcm41	1.07634e-57	0.304507	0.588	0.068	1.49772e-53	6	Mcm4	0.52
Ttk	1.70048e-260	0.254105	0.529	0.01	2.36622e-256	6	Ttk	0.519
Wdr76	6.52036e-68	0.264131	0.574	0.055	9.07308e-64	6	Wdr76	0.519
Tardbp	1.78471e-18	0.300371	0.824	0.305	2.48343e-14	6	Tardbp	0.519
Casc5	1.13549e-241	0.338769	0.529	0.011	1.58003e-237	6	Casc5	0.518
Rfc1	1.29661e-20	0.393865	0.853	0.336	1.80424e-16	6	Rfc1	0.517
Chaf1a	1.2821e-117	0.288047	0.544	0.029	1.78404e-113	6	Chaf1a	0.515
Topbp1	2.05039e-38	0.262431	0.618	0.103	2.85311e-34	6	Topbp1	0.515
Dtl	7.47899e-113	0.308195	0.544	0.03	1.0407e-108	6	Dtl	0.514
Rad54l	7.58625e-186	0.287448	0.529	0.016	1.05563e-181	6	Rad54l	0.513
Rbbp71	7.54996e-32	0.712039	0.971	0.459	1.05058e-27	6	Rbbp7	0.512
Eri1	2.14379e-27	0.352472	0.691	0.179	2.98309e-23	6	Eri1	0.512
Fam92a	2.61953e-41	0.264799	0.603	0.094	3.64507e-37	6	Fam92a	0.509
Cln6	3.82186e-20	0.252715	0.721	0.212	5.31812e-16	6	Cln6	0.509
Slbp1	2.49656e-33	0.837979	0.941	0.433	3.47396e-29	6	Slbp	0.508
Anapc15	1.83609e-25	0.27566	0.676	0.168	2.55493e-21	6	Anapc15	0.508
Oscp1	4.92168e-22	0.3857	0.735	0.227	6.84851e-18	6	Oscp1	0.508
Nsmce4a	1.49575e-17	0.303739	0.897	0.39	2.08134e-13	6	Nsmce4a	0.507
Wbp5	1.03357e-20	0.430374	0.941	0.439	1.43821e-16	6	Wbp5	0.502
Ilf2	1.23178e-13	0.25336	0.853	0.351	1.71403e-09	6	Ilf2	0.502
Nudt4	4.64563e-25	0.255852	0.662	0.162	6.4644e-21	6	Nudt4	0.5
Rbl1	4.76919e-70	0.256994	0.544	0.049	6.63633e-66	6	Rbl1	0.495
Ncaph2	4.15321e-23	0.480728	0.868	0.373	5.77919e-19	6	Ncaph2	0.495
Timm50	5.84099e-18	0.320955	0.779	0.284	8.12773e-14	6	Timm50	0.495
Exosc81	7.44109e-15	0.313571	0.882	0.387	1.03543e-10	6	Exosc8	0.495
Bckdk	1.8393e-14	0.301909	0.868	0.374	2.55939e-10	6	Bckdk	0.494
Kif4	5.45271e-297	0.252001	0.5	0.007	7.58744e-293	6	Kif4	0.493
Spag5	9.959e-286	0.263952	0.5	0.007	1.38579e-281	6	Spag5	0.493
Cdkn2d	4.07006e-20	0.479515	0.926	0.433	5.66349e-16	6	Cdkn2d	0.493
Actn4	4.20659e-16	0.319183	0.882	0.389	5.85347e-12	6	Actn4	0.493
Smc1a1	8.02492e-21	0.469455	0.926	0.434	1.11667e-16	6	Smc1a	0.492
Nucks11	5.22902e-33	0.708929	0.985	0.494	7.27618e-29	6	Nucks1	0.491
Hmgn5	1.62315e-31	0.304994	0.618	0.127	2.25862e-27	6	Hmgn5	0.491
Snrnp25	6.34142e-16	0.27684	0.809	0.318	8.82409e-12	6	Snrnp25	0.491
Nsmce1	1.16294e-21	0.491219	0.897	0.408	1.61824e-17	6	Nsmce1	0.489
Nelfe	1.44994e-17	0.31586	0.809	0.324	2.01759e-13	6	Nelfe	0.485
Anp32e1	1.09485e-31	0.685644	0.971	0.487	1.52349e-27	6	Anp32e	0.484
Oser1	1.30112e-16	0.36604	0.868	0.384	1.81051e-12	6	Oser1	0.484
Naa50	1.11433e-16	0.353649	0.897	0.417	1.5506e-12	6	Naa50	0.48
Hspa14	2.32925e-16	0.335977	0.794	0.316	3.24115e-12	6	Hspa14	0.478
Ddx39	1.37131e-16	0.359975	0.853	0.376	1.90818e-12	6	Ddx39	0.477
Cep57	1.68612e-22	0.262035	0.647	0.171	2.34624e-18	6	Cep57	0.476
Smc6	6.65327e-26	0.58253	0.971	0.496	9.25803e-22	6	Smc6	0.475
Cenpn	4.16391e-189	0.282752	0.485	0.012	5.79408e-185	6	Cenpn	0.473
Larp7	6.35556e-18	0.344005	0.75	0.278	8.84377e-14	6	Larp7	0.472
Dpy30	1.76565e-16	0.372952	0.912	0.444	2.45691e-12	6	Dpy30	0.468
Lsm21	2.359e-27	0.666708	0.897	0.432	3.28254e-23	6	Lsm2	0.465
Dazap1	1.78193e-16	0.366751	0.912	0.452	2.47956e-12	6	Dazap1	0.46
Aars	3.19552e-14	0.280075	0.838	0.378	4.44657e-10	6	Aars	0.46
Trim28	2.34448e-13	0.274508	0.765	0.305	3.26235e-09	6	Trim28	0.46
Ube2s1	6.87588e-39	0.957573	0.985	0.526	9.56779e-35	6	Ube2s	0.459
Siva11	2.27892e-28	0.632061	0.956	0.497	3.17111e-24	6	Siva1	0.459
Lbr	4.01648e-15	0.269736	0.75	0.291	5.58893e-11	6	Lbr	0.459
Hnrnpul1	3.71492e-12	0.259193	0.824	0.367	5.16931e-08	6	Hnrnpul1	0.457
E2f8	2.43348e-156	0.295539	0.471	0.015	3.38619e-152	6	E2f8	0.456
Rbbp4	2.15573e-26	0.552443	0.971	0.516	2.99969e-22	6	Rbbp4	0.455
Mrpl49	2.98507e-17	0.282833	0.706	0.251	4.15373e-13	6	Mrpl49	0.455
Pgp	3.01438e-13	0.284732	0.765	0.311	4.19451e-09	6	Pgp	0.454
Haus8	4.02904e-17	0.294423	0.691	0.243	5.60641e-13	6	Haus8	0.448
Cbfb	8.21185e-14	0.267563	0.75	0.302	1.14268e-09	6	Cbfb	0.448
Baz1b	2.15481e-14	0.277223	0.75	0.303	2.99842e-10	6	Baz1b	0.447
Uba2	6.57465e-15	0.320871	0.868	0.422	9.14862e-11	6	Uba2	0.446
Mfsd10	5.0673e-14	0.328913	0.868	0.423	7.05115e-10	6	Mfsd10	0.445
Mrpl13	6.75326e-12	0.312496	0.912	0.467	9.39716e-08	6	Mrpl13	0.445
Nudt21	4.40563e-16	0.36751	0.956	0.515	6.13044e-12	6	Nudt21	0.441
Uchl5	4.27379e-14	0.258749	0.75	0.31	5.94697e-10	6	Uchl5	0.44
Cisd2	6.35921e-12	0.301503	0.912	0.473	8.84885e-08	6	Cisd2	0.439
Stip1	4.20475e-14	0.31565	0.794	0.357	5.8509e-10	6	Stip1	0.437
2700094K13Rik1	1.98651e-32	0.735353	0.985	0.549	2.76423e-28	6	2700094K13Rik	0.436
Plp2	1.02501e-72	0.352006	0.471	0.036	1.42631e-68	6	Plp2	0.435
H2afv1	1.14715e-45	1.25573	1	0.569	1.59626e-41	6	H2afv	0.431
0610010K14Rik	1.59316e-13	0.33429	0.75	0.319	2.21688e-09	6	0610010K14Rik	0.431
Rbbp8	5.64846e-32	0.251884	0.515	0.088	7.85983e-28	6	Rbbp8	0.427
Cltb	2.10796e-10	0.263699	0.897	0.471	2.93323e-06	6	Cltb	0.426
A430005L14Rik	5.20153e-12	0.277073	0.824	0.399	7.23793e-08	6	A430005L14Rik	0.425
Mlf1	4.35875e-42	0.267789	0.485	0.063	6.06521e-38	6	Mlf1	0.422
Ccne2	3.16101e-236	0.324133	0.426	0.006	4.39854e-232	6	Ccne2	0.42
Ppm1g	6.07798e-16	0.390823	0.912	0.492	8.45751e-12	6	Ppm1g	0.42
Ssrp11	1.09671e-26	0.596797	0.971	0.555	1.52608e-22	6	Ssrp1	0.416
Pole4	3.05193e-11	0.292547	0.853	0.437	4.24676e-07	6	Pole4	0.416
Lsm3	2.94589e-14	0.343828	0.941	0.527	4.09921e-10	6	Lsm3	0.414
Paics1	1.26693e-19	0.495626	0.941	0.536	1.76293e-15	6	Paics	0.405
H2afy	2.91144e-13	0.399044	0.985	0.591	4.05127e-09	6	H2afy	0.394
Cdkn1a1	6.65428e-13	0.380117	0.868	0.474	9.25943e-09	6	Cdkn1a	0.394
Ngfrap1	1.47352e-23	0.262933	0.5	0.109	2.0504e-19	6	Ngfrap1	0.391
Acat1	4.97193e-14	0.396094	0.926	0.539	6.91845e-10	6	Acat1	0.387
Ndufv1	4.54174e-11	0.266604	0.912	0.528	6.31983e-07	6	Ndufv1	0.384
Tpm41	8.41109e-18	0.498246	0.956	0.573	1.1704e-13	6	Tpm4	0.383
Acadl	7.64075e-21	0.452539	0.956	0.574	1.06321e-16	6	Acadl	0.382
Hnrnpdl	3.52553e-13	0.35276	0.926	0.546	4.90578e-09	6	Hnrnpdl	0.38
Tppp3	5.57417e-12	0.466545	0.824	0.447	7.75646e-08	6	Tppp3	0.377
Lsm51	2.54126e-21	0.480965	1	0.625	3.53617e-17	6	Lsm5	0.375
Banf1	6.58881e-16	0.412439	0.971	0.597	9.16832e-12	6	Banf1	0.374
Hmgb21	1.05629e-46	1.96091	1	0.629	1.46982e-42	6	Hmgb2	0.371
Ube2e3	1.79943e-12	0.310739	0.956	0.585	2.5039e-08	6	Ube2e3	0.371
Elof1	3.29894e-10	0.295141	0.853	0.483	4.59048e-06	6	Elof1	0.37
Tubb4b1	3.36181e-40	1.05327	1	0.633	4.67796e-36	6	Tubb4b	0.367
Trp53	3.63461e-11	0.326104	0.853	0.488	5.05755e-07	6	Trp53	0.365
Cisd1	2.42397e-09	0.256542	0.765	0.4	3.37296e-05	6	Cisd1	0.365
Tmem109	3.85465e-10	0.293727	0.882	0.518	5.36375e-06	6	Tmem109	0.364
Calm3	8.26915e-14	0.387198	0.971	0.608	1.15065e-09	6	Calm3	0.363
U2af2	2.09935e-09	0.253085	0.809	0.447	2.92125e-05	6	U2af2	0.362
Srsf71	5.1252e-15	0.431512	0.912	0.551	7.13171e-11	6	Srsf7	0.361
Tmx1	4.98762e-10	0.271493	0.956	0.596	6.94027e-06	6	Tmx1	0.36
Pa2g41	7.75488e-16	0.388419	0.956	0.601	1.07909e-11	6	Pa2g4	0.355
Ppp1cc	8.85446e-16	0.392633	0.971	0.617	1.2321e-11	6	Ppp1cc	0.354
Hnrnpd	4.58549e-12	0.320829	0.912	0.561	6.38071e-08	6	Hnrnpd	0.351
Tubb61	1.04299e-22	0.596117	1	0.654	1.45132e-18	6	Tubb6	0.346
Fkbp3	5.18375e-18	0.439194	0.985	0.64	7.21319e-14	6	Fkbp3	0.345
Mrpl28	2.86134e-10	0.30159	0.897	0.552	3.98156e-06	6	Mrpl28	0.345
Tuba1c2	3.91333e-20	0.552299	1	0.656	5.4454e-16	6	Tuba1c	0.344
Mrpl51	1.01135e-20	0.522457	0.985	0.642	1.4073e-16	6	Mrpl51	0.343
Impdh21	7.09283e-30	0.643507	0.985	0.643	9.86967e-26	6	Impdh2	0.342
Lsm8	8.91444e-11	0.365524	0.882	0.54	1.24044e-06	6	Lsm8	0.342
Eif4a3	1.4504e-10	0.272694	0.912	0.573	2.01823e-06	6	Eif4a3	0.339
Smarca5	1.55236e-08	0.274728	0.735	0.4	0.000216011	6	Smarca5	0.335
Lmna1	2.9638e-08	0.279075	0.838	0.504	0.000412412	6	Lmna	0.334
Prpf19	4.48933e-09	0.256767	0.853	0.531	6.24691e-05	6	Prpf19	0.322
Stub1	3.83027e-16	0.40069	0.985	0.664	5.32982e-12	6	Stub1	0.321
Nap1l11	3.24242e-35	0.788664	1	0.68	4.51183e-31	6	Nap1l1	0.32
Anapc5	1.83647e-22	0.563393	0.956	0.638	2.55545e-18	6	Anapc5	0.318
Snrpc	1.65037e-11	0.332631	0.941	0.625	2.29649e-07	6	Snrpc	0.316
Dek1	4.44296e-44	1.09083	1	0.685	6.18238e-40	6	Dek	0.315
Hnrnpab1	1.40213e-28	0.668256	1	0.685	1.95107e-24	6	Hnrnpab	0.315
Cdk41	4.61425e-23	0.542579	0.985	0.673	6.42073e-19	6	Cdk4	0.312
Mrpl181	6.04665e-22	0.506703	0.971	0.659	8.41391e-18	6	Mrpl18	0.312
Ssna1	5.44604e-14	0.374128	0.971	0.661	7.57816e-10	6	Ssna1	0.31
Idh2	2.75899e-21	0.496708	0.971	0.664	3.83913e-17	6	Idh2	0.307
Sumo3	1.78543e-10	0.300271	1	0.697	2.48443e-06	6	Sumo3	0.303
Slc25a4	3.12189e-10	0.277107	0.971	0.669	4.3441e-06	6	Slc25a4	0.302
Fkbp4	2.77658e-09	0.264991	0.926	0.624	3.86361e-05	6	Fkbp4	0.302
Pbrm1	6.0502e-07	0.265565	0.779	0.479	0.00841885	6	Pbrm1	0.3
Ndufab1	2.50738e-16	0.410698	1	0.706	3.48902e-12	6	Ndufab1	0.294
Rnaseh2c	2.16929e-14	0.363914	0.985	0.691	3.01857e-10	6	Rnaseh2c	0.294
Vdac1	4.1959e-10	0.267206	0.956	0.666	5.83859e-06	6	Vdac1	0.29
Ptges31	7.48787e-16	0.4157	0.971	0.682	1.04194e-11	6	Ptges3	0.289
Nono	4.51796e-17	0.416683	0.971	0.684	6.28674e-13	6	Nono	0.287
U2af11	1.69921e-20	0.496827	1	0.716	2.36446e-16	6	U2af1	0.284
Hspd11	2.1035e-12	0.388906	0.941	0.657	2.92702e-08	6	Hspd1	0.284
Nudc	7.325e-23	0.535836	0.985	0.703	1.01927e-18	6	Nudc	0.282
Ahsa1	1.54062e-09	0.254306	0.956	0.674	2.14378e-05	6	Ahsa1	0.282
Hnrnpu	2.93538e-13	0.334317	0.985	0.705	4.08458e-09	6	Hnrnpu	0.28
Hdgf	2.9188e-09	0.299882	0.985	0.706	4.06152e-05	6	Hdgf	0.279
Set1	8.69569e-15	0.419892	0.971	0.698	1.21001e-10	6	Set	0.273
Psmb9	1.03203e-08	0.26774	0.956	0.687	0.000143607	6	Psmb9	0.269
Pdap1	1.11678e-07	0.262663	0.882	0.614	0.001554	6	Pdap1	0.268
Commd1	8.24363e-09	0.281402	0.956	0.69	0.00011471	6	Commd1	0.266
Psmc3	1.15271e-08	0.304008	0.971	0.705	0.0001604	6	Psmc3	0.266
Anapc11	7.94018e-17	0.427642	0.985	0.721	1.10488e-12	6	Anapc11	0.264
Tmsb101	2.51383e-13	0.463403	0.971	0.712	3.49799e-09	6	Tmsb10	0.259
Mapre1	7.96119e-07	0.253738	0.926	0.667	0.011078	6	Mapre1	0.259
Ddx39b1	2.14417e-06	0.274361	0.912	0.653	0.0298361	6	Ddx39b	0.259
Bub31	3.52171e-12	0.314249	0.956	0.7	4.90045e-08	6	Bub3	0.256
Pcbd2	8.70603e-16	0.414379	0.971	0.718	1.21144e-11	6	Pcbd2	0.253
Ube2n	9.99864e-09	0.285974	1	0.748	0.000139131	6	Ube2n	0.252
Snrpd11	8.08073e-38	0.86998	1	0.751	1.12443e-33	6	Snrpd1	0.249
Ubald2	2.9504e-07	0.285181	0.985	0.738	0.00410548	6	Ubald2	0.247
G3bp11	7.65073e-10	0.310916	0.956	0.713	1.0646e-05	6	G3bp1	0.243
Rtn3	1.63706e-11	0.315295	0.985	0.748	2.27797e-07	6	Rtn3	0.237
Trappc1	3.0756e-09	0.281833	0.956	0.719	4.2797e-05	6	Trappc1	0.237
Hmgn11	3.10492e-27	0.642847	1	0.768	4.32049e-23	6	Hmgn1	0.232
Lsm41	2.99398e-19	0.441379	1	0.775	4.16612e-15	6	Lsm4	0.225
Cycs	8.45854e-13	0.420312	0.956	0.735	1.17701e-08	6	Cycs	0.221
Nans	2.62721e-07	0.253393	0.956	0.735	0.00365576	6	Nans	0.221
Cnih4	5.8153e-11	0.31786	0.971	0.752	8.09198e-07	6	Cnih4	0.219
Stra13	2.66669e-22	0.550205	0.985	0.768	3.7107e-18	6	Stra13	0.217
Rbm8a	8.19318e-09	0.253093	1	0.785	0.000114008	6	Rbm8a	0.215
Abracl	1.23293e-08	0.257281	1	0.785	0.000171562	6	Abracl	0.215
Fam111a	3.7574e-12	0.358068	0.971	0.761	5.22842e-08	6	Fam111a	0.21
Tpi11	5.77426e-12	0.349578	0.985	0.778	8.03489e-08	6	Tpi1	0.207
Ube2i	4.84057e-10	0.283552	0.956	0.749	6.73565e-06	6	Ube2i	0.207
Tcp11	8.11461e-09	0.308024	0.971	0.764	0.000112915	6	Tcp1	0.207
Tpr	5.86275e-08	0.293482	0.956	0.749	0.000815802	6	Tpr	0.207
1810037I17Rik	6.23859e-24	0.647427	1	0.794	8.681e-20	6	1810037I17Rik	0.206
Raly1	1.67444e-20	0.513671	0.985	0.785	2.32999e-16	6	Raly	0.2
Ywhah	1.80889e-25	0.644593	1	0.807	2.51707e-21	6	Ywhah	0.193
Aes	1.33845e-14	0.367464	0.971	0.78	1.86245e-10	6	Aes	0.191
Arpp19	8.21776e-19	0.458941	1	0.812	1.1435e-14	6	Arpp19	0.188
Tecr	3.71257e-08	0.254572	0.985	0.8	0.000516604	6	Tecr	0.185
Sf3b2	2.10921e-13	0.328575	0.956	0.774	2.93496e-09	6	Sf3b2	0.182
Ndufc2	8.39339e-11	0.267372	1	0.836	1.16794e-06	6	Ndufc2	0.164
Mif1	2.15018e-12	0.414235	1	0.837	2.99198e-08	6	Mif	0.163
Vdac3	7.9676e-09	0.272875	0.971	0.81	0.000110869	6	Vdac3	0.161
Srsf22	6.54022e-16	0.512002	0.971	0.812	9.10072e-12	6	Srsf2	0.159
Mrpl42	2.46001e-12	0.388048	0.941	0.782	3.4231e-08	6	Mrpl42	0.159
Pgam1	1.60284e-09	0.331606	0.985	0.83	2.23035e-05	6	Pgam1	0.155
Snrpf1	3.16953e-21	0.462634	1	0.853	4.41041e-17	6	Snrpf	0.147
Prdx41	1.75994e-21	0.562804	1	0.854	2.44896e-17	6	Prdx4	0.146
Nme1	1.81188e-09	0.331831	0.941	0.795	2.52123e-05	6	Nme1	0.146
Ranbp11	2.05789e-30	0.862592	0.971	0.826	2.86355e-26	6	Ranbp1	0.145
Psma1	4.32701e-10	0.284356	0.985	0.842	6.02104e-06	6	Psma1	0.143
Tkt	4.46477e-10	0.270349	1	0.858	6.21273e-06	6	Tkt	0.142
Sf3b5	2.73519e-11	0.281189	0.985	0.845	3.80602e-07	6	Sf3b5	0.14
Reep5	6.37143e-11	0.32653	1	0.865	8.86585e-07	6	Reep5	0.135
Srsf31	2.54613e-25	0.660615	0.985	0.86	3.54294e-21	6	Srsf3	0.125
Snrpd2	2.30075e-15	0.368115	1	0.876	3.20149e-11	6	Snrpd2	0.124
Serinc3	3.6722e-20	0.493632	1	0.877	5.10987e-16	6	Serinc3	0.123
Manf	4.86079e-07	0.273222	0.985	0.864	0.0067638	6	Manf	0.121
Ncl1	2.98798e-10	0.32263	0.985	0.865	4.15778e-06	6	Ncl	0.12
Erh1	4.8083e-19	0.486181	1	0.881	6.69076e-15	6	Erh	0.119
S100a41	5.40574e-07	0.324841	1	0.883	0.00752209	6	S100a4	0.117
Atp5g3	8.57387e-12	0.339928	0.985	0.874	1.19305e-07	6	Atp5g3	0.111
Pdlim1	2.87089e-12	0.37757	1	0.893	3.99484e-08	6	Pdlim1	0.107
Ifi301	7.47042e-12	0.413165	0.985	0.881	1.03951e-07	6	Ifi30	0.104
Ran1	3.06862e-39	1.01099	1	0.901	4.26998e-35	6	Ran	0.099
Snrpe1	1.20758e-23	0.553067	1	0.903	1.68034e-19	6	Snrpe	0.097
Ap2s1	1.0344e-15	0.342691	1	0.906	1.43937e-11	6	Ap2s1	0.094
Tubb51	1.82112e-44	1.68849	1	0.907	2.5341e-40	6	Tubb5	0.093
Hprt	2.09673e-10	0.290565	0.971	0.878	2.9176e-06	6	Hprt	0.093
Hsp90aa11	4.83593e-27	0.763507	1	0.911	6.72919e-23	6	Hsp90aa1	0.089
Anp32b1	8.42913e-40	0.896378	1	0.912	1.17291e-35	6	Anp32b	0.088
Vim1	2.59869e-30	0.959438	1	0.912	3.61608e-26	6	Vim	0.088
Fus	3.46789e-10	0.343627	0.971	0.883	4.82557e-06	6	Fus	0.088
Psmb2	2.93293e-09	0.267009	1	0.914	4.08117e-05	6	Psmb2	0.086
Hnrnpa11	1.36702e-19	0.498802	1	0.915	1.90221e-15	6	Hnrnpa1	0.085
Krtcap2	7.11321e-09	0.260337	1	0.917	9.89804e-05	6	Krtcap2	0.083
Hn11	3.75232e-22	0.496205	1	0.924	5.22135e-18	6	Hn1	0.076
Arl6ip11	9.69409e-17	0.474452	1	0.926	1.34893e-12	6	Arl6ip1	0.074
Pcbp2	1.01796e-09	0.288193	1	0.928	1.41649e-05	6	Pcbp2	0.072
Snrpb	1.1261e-14	0.365752	1	0.929	1.56697e-10	6	Snrpb	0.071
Fkbp2	2.88278e-09	0.293675	0.985	0.917	4.01138e-05	6	Fkbp2	0.068
Rbx1	1.3824e-09	0.263994	1	0.934	1.92361e-05	6	Rbx1	0.066
Hnrnpa31	1.31328e-27	0.605605	1	0.936	1.82743e-23	6	Hnrnpa3	0.064
Atp5o	1.66242e-11	0.332027	1	0.939	2.31326e-07	6	Atp5o	0.061
Hmgb11	3.02519e-43	1.06109	1	0.94	4.20955e-39	6	Hmgb1	0.06
Snrpg	1.01509e-14	0.371539	0.985	0.926	1.4125e-10	6	Snrpg	0.059
Atp5f1	1.73048e-12	0.309889	1	0.956	2.40796e-08	6	Atp5f1	0.044
Serbp11	6.36475e-16	0.38557	1	0.96	8.85655e-12	6	Serbp1	0.04
Ppp1ca	6.48431e-08	0.250018	1	0.96	0.000902292	6	Ppp1ca	0.04
Erp29	1.68942e-11	0.308548	0.985	0.947	2.35082e-07	6	Erp29	0.038
Hnrnpf	2.09392e-10	0.319673	1	0.963	2.91369e-06	6	Hnrnpf	0.037
Tuba1b2	8.71358e-45	1.56828	1	0.966	1.2125e-40	6	Tuba1b	0.034
Cox5a	5.7161e-11	0.345527	1	0.966	7.95395e-07	6	Cox5a	0.034
Sumo2	7.0764e-24	0.511674	1	0.969	9.84681e-20	6	Sumo2	0.031
Hnrnpa2b11	9.73302e-20	0.443285	1	0.969	1.35435e-15	6	Hnrnpa2b1	0.031
Minos1	1.57675e-09	0.276525	0.985	0.956	2.19405e-05	6	Minos1	0.029
Slc25a51	5.68284e-15	0.375838	1	0.972	7.90767e-11	6	Slc25a5	0.028
Uqcr10	5.60415e-10	0.308452	0.985	0.959	7.79818e-06	6	Uqcr10	0.026
Rbm3	6.14156e-22	0.482663	1	0.976	8.54599e-18	6	Rbm3	0.024
Atp5b	8.84514e-17	0.374109	1	0.98	1.2308e-12	6	Atp5b	0.02
Atpif11	1.75088e-16	0.411794	1	0.981	2.43635e-12	6	Atpif1	0.019
Atp5g2	1.90955e-20	0.387501	1	0.982	2.65714e-16	6	Atp5g2	0.018
Cox5b	4.23308e-12	0.27877	1	0.982	5.89034e-08	6	Cox5b	0.018
Rps27l	7.86782e-11	0.283549	1	0.982	1.09481e-06	6	Rps27l	0.018
Cox7a2	3.43766e-12	0.277288	1	0.983	4.7835e-08	6	Cox7a2	0.017
Hint11	8.61148e-31	0.549426	1	0.989	1.19829e-26	6	Hint1	0.011
Atp5j	1.65846e-15	0.34646	1	0.99	2.30774e-11	6	Atp5j	0.01
S100a101	6.55603e-10	0.275618	1	0.99	9.12272e-06	6	S100a10	0.01
Prdx1	9.89448e-18	0.372145	1	0.991	1.37682e-13	6	Prdx1	0.009
Calm2	8.02167e-17	0.412592	1	0.991	1.11622e-12	6	Calm2	0.009
Ybx11	6.72546e-20	0.376699	1	0.992	9.35848e-16	6	Ybx1	0.008
Npm1	3.09519e-16	0.345087	1	0.992	4.30696e-12	6	Npm1	0.008
Clic1	4.45311e-12	0.286232	1	0.992	6.1965e-08	6	Clic1	0.008
Cfl1	7.46654e-15	0.303364	1	0.996	1.03897e-10	6	Cfl1	0.004
H2afz1	2.94793e-44	1.2929	1	0.997	4.10204e-40	6	H2afz	0.003
Hspa81	3.41424e-25	0.568575	1	0.997	4.75091e-21	6	Hspa8	0.003
Hsp90ab1	2.50601e-15	0.326081	1	0.997	3.48711e-11	6	Hsp90ab1	0.003
Pkm	1.73654e-11	0.334625	0.985	0.982	2.4164e-07	6	Pkm	0.003
Ptma1	1.11697e-44	1.23048	1	0.998	1.55426e-40	6	Ptma	0.002
Actg11	2.42e-10	0.350419	1	0.998	3.36743e-06	6	Actg1	0.002
H3f3a	4.00645e-27	0.434875	1	0.999	5.57497e-23	6	H3f3a	0.001
Ppia1	1.73844e-42	0.724541	1	1	2.41904e-38	6	Ppia	0
Tagln21	1.36269e-23	0.431594	1	1	1.89618e-19	6	Tagln2	0
Ubb	1.12925e-09	0.253117	1	1	1.57135e-05	6	Ubb	0
Ccnb22	3.85212e-174	1.92292	0.97	0.035	5.36022e-170	7	Ccnb2	0.935
Birc52	1.79615e-72	1.10434	0.788	0.055	2.49935e-68	7	Birc5	0.733
Stmn12	5.89339e-42	1.24181	0.848	0.12	8.20065e-38	7	Stmn1	0.728
Knstrn2	1.70609e-68	0.872223	0.758	0.055	2.37402e-64	7	Knstrn	0.703
Cdkn32	1.27455e-109	0.852159	0.727	0.03	1.77354e-105	7	Cdkn3	0.697
Cenpa2	8.64017e-31	1.21117	0.818	0.162	1.20228e-26	7	Cenpa	0.656
Cks1b2	1.87801e-22	0.792349	0.758	0.164	2.61326e-18	7	Cks1b	0.594
Anxa51	1.74082e-14	0.767396	0.939	0.373	2.42235e-10	7	Anxa5	0.566
Ube2c2	1.66141e-33	0.443934	0.636	0.076	2.31185e-29	7	Ube2c	0.56
Cenpf2	1.36024e-82	0.608474	0.576	0.025	1.89278e-78	7	Cenpf	0.551
Cdca32	1.64007e-61	0.675729	0.576	0.034	2.28215e-57	7	Cdca3	0.542
Mki672	2.96938e-43	0.596145	0.576	0.048	4.1319e-39	7	Mki67	0.528
Spc242	2.03617e-39	0.369819	0.576	0.051	2.83333e-35	7	Spc24	0.525
Cdca82	5.33856e-38	0.591139	0.576	0.056	7.42861e-34	7	Cdca8	0.52
Racgap12	2.82221e-16	0.61336	0.697	0.187	3.9271e-12	7	Racgap1	0.51
Ptgr1	1.55822e-15	0.63919	0.758	0.248	2.16826e-11	7	Ptgr1	0.51
Hmgn22	1.91778e-19	1.12165	0.939	0.473	2.6686e-15	7	Hmgn2	0.466
Hmgb31	4.43582e-23	0.43879	0.545	0.083	6.17244e-19	7	Hmgb3	0.462
Rdm1	6.95221e-13	0.490148	0.667	0.215	9.674e-09	7	Rdm1	0.452
2700094K13Rik2	1.75661e-22	1.09421	1	0.551	2.44433e-18	7	2700094K13Rik	0.449
Hist1h1c	1.32078e-10	0.583392	0.818	0.381	1.83786e-06	7	Hist1h1c	0.437
Hist1h2bc	1.179e-10	0.618556	0.697	0.27	1.64058e-06	7	Hist1h2bc	0.427
Ugdh	1.0485e-10	0.340463	0.636	0.211	1.45899e-06	7	Ugdh	0.425
Ddx391	1.63866e-08	0.391954	0.788	0.379	0.00022802	7	Ddx39	0.409
Emp1	2.74586e-11	0.391353	0.545	0.149	3.82087e-07	7	Emp1	0.396
Cenpe2	8.82644e-35	0.353327	0.424	0.033	1.2282e-30	7	Cenpe	0.391
H2-Q6	2.85337e-08	0.363025	0.636	0.256	0.000397047	7	H2-Q6	0.38
2810417H13Rik2	4.94205e-23	0.314646	0.424	0.047	6.87686e-19	7	2810417H13Rik	0.377
Ccdc341	9.67934e-09	0.398067	0.576	0.202	0.000134688	7	Ccdc34	0.374
Cenpw2	1.40439e-13	0.323268	0.455	0.092	1.9542e-09	7	Cenpw	0.363
Ddx46	2.35531e-06	0.31176	0.667	0.304	0.0327742	7	Ddx46	0.363
Cks22	6.29654e-09	0.966455	0.636	0.275	8.76164e-05	7	Cks2	0.361
Lockd2	1.59941e-28	0.48039	0.394	0.034	2.22557e-24	7	Lockd	0.36
Asf1b2	8.2953e-17	0.345903	0.424	0.064	1.15429e-12	7	Asf1b	0.36
Glipr1	1.68945e-10	0.274981	0.485	0.125	2.35087e-06	7	Glipr1	0.36
Kif20a1	9.79757e-46	0.379602	0.364	0.018	1.36333e-41	7	Kif20a	0.346
Taf1d	5.62282e-06	0.275606	0.697	0.352	0.0782416	7	Taf1d	0.345
Nasp2	1.34142e-07	0.305897	0.515	0.173	0.00186658	7	Nasp	0.342
H2afv2	5.73624e-15	0.927742	0.909	0.572	7.98197e-11	7	H2afv	0.337
Irf8	6.41261e-06	0.43239	0.848	0.511	0.0892315	7	Irf8	0.337
Hp1bp3	8.19063e-08	0.584548	0.788	0.454	0.00113973	7	Hp1bp3	0.334
Ly9	2.14915e-16	0.339915	0.394	0.061	2.99054e-12	7	Ly9	0.333
Cdc202	1.66807e-26	0.647161	0.364	0.032	2.32111e-22	7	Cdc20	0.332
Emb	4.4992e-07	0.469538	0.515	0.188	0.00626064	7	Emb	0.327
Cep55	5.14615e-49	0.274941	0.333	0.014	7.16087e-45	7	Cep55	0.319
Lgals11	6.79229e-05	0.466508	0.727	0.41	0.945147	7	Lgals1	0.317
Oxct11	3.46534e-07	0.404691	0.515	0.199	0.00482202	7	Oxct1	0.316
Oscp11	1.02839e-05	0.329048	0.545	0.231	0.1431	7	Oscp1	0.314
Surf1	1.44128e-05	0.337185	0.697	0.383	0.200554	7	Surf1	0.314
Snrnp251	1.81204e-05	0.279002	0.636	0.322	0.252145	7	Snrnp25	0.314
Nrm2	8.70906e-07	0.508354	0.636	0.323	0.0121187	7	Nrm	0.313
Yeats4	3.98856e-06	0.338862	0.879	0.567	0.0555008	7	Yeats4	0.312
H2-Q7	4.18881e-06	0.428067	0.818	0.507	0.0582872	7	H2-Q7	0.311
Hmgb22	8.8032e-15	1.29112	0.939	0.632	1.22496e-10	7	Hmgb2	0.307
Tpm42	7.12607e-07	0.407894	0.879	0.575	0.00991592	7	Tpm4	0.304
Lmnb12	3.21943e-10	0.450897	0.394	0.093	4.47983e-06	7	Lmnb1	0.301
Anp32e2	4.28851e-07	0.489358	0.788	0.491	0.00596746	7	Anp32e	0.297
Gm13056	1.61733e-06	0.263048	0.455	0.161	0.0225051	7	Gm13056	0.294
Ms4a6c	1.97766e-05	0.448456	0.576	0.284	0.275191	7	Ms4a6c	0.292
Nucks12	3.37277e-09	0.688834	0.788	0.498	4.69321e-05	7	Nucks1	0.29
Nxt2	2.88234e-06	0.321704	0.485	0.197	0.0401077	7	Nxt2	0.288
H2-Q4	0.000373737	0.261437	0.667	0.379	1	7	H2-Q4	0.288
Ckap21	8.76943e-33	0.355724	0.303	0.018	1.22027e-28	7	Ckap2	0.285
Snrpc1	2.10862e-06	0.35183	0.909	0.627	0.0293414	7	Snrpc	0.282
Lbr1	7.408e-05	0.291125	0.576	0.294	1	7	Lbr	0.282
Tax1bp1	4.28964e-06	0.37275	0.909	0.628	0.0596903	7	Tax1bp1	0.281
Rbbp6	1.98951e-05	0.315211	0.636	0.355	0.276841	7	Rbbp6	0.281
Ccnb12	4.84805e-25	0.333055	0.303	0.023	6.74606e-21	7	Ccnb1	0.28
Kif232	4.03006e-22	0.288878	0.303	0.026	5.60783e-18	7	Kif23	0.277
Ckap4	1.28867e-05	0.296803	0.485	0.212	0.179318	7	Ckap4	0.273
Calm31	1.26968e-07	0.455731	0.879	0.611	0.00176676	7	Calm3	0.268
BC035044	5.66739e-10	0.286363	0.333	0.066	7.88618e-06	7	BC035044	0.267
Htra3	0.000170914	0.346679	0.788	0.523	1	7	Htra3	0.265
Impdh22	4.66299e-08	0.492236	0.909	0.646	0.000648855	7	Impdh2	0.263
Eif2a	0.000131952	0.292012	0.848	0.586	1	7	Eif2a	0.262
Psmc6	0.000103179	0.335056	0.848	0.587	1	7	Psmc6	0.261
Sae12	9.40235e-05	0.262405	0.545	0.287	1	7	Sae1	0.258
Nap1l12	5.8277e-06	0.332849	0.939	0.682	0.0810925	7	Nap1l1	0.257
Oxa1l	0.000177748	0.319834	0.667	0.411	1	7	Oxa1l	0.256
Hmmr2	3.21078e-24	0.408471	0.273	0.02	4.4678e-20	7	Hmmr	0.253
Hist1h4i	6.9381e-06	0.269472	0.394	0.142	0.0965437	7	Hist1h4i	0.252
Dek2	1.14077e-05	0.369665	0.939	0.687	0.158738	7	Dek	0.252
Qars	6.5187e-05	0.313486	0.727	0.476	0.907078	7	Qars	0.251
Dap	7.25175e-05	0.284959	0.909	0.659	1	7	Dap	0.25
Ckap2l2	1.27417e-18	0.268046	0.273	0.025	1.773e-14	7	Ckap2l	0.248
Gtf2b	0.000240269	0.259495	0.727	0.48	1	7	Gtf2b	0.247
Ccna22	1.61188e-16	0.28651	0.273	0.028	2.24292e-12	7	Ccna2	0.245
Mrpl24	0.000226332	0.294645	0.848	0.606	1	7	Mrpl24	0.242
Bin2	0.000168534	0.30509	0.909	0.669	1	7	Bin2	0.24
Ssr2	2.46222e-05	0.337557	0.879	0.646	0.342617	7	Ssr2	0.233
Lsm22	6.50885e-05	0.342123	0.667	0.436	0.905706	7	Lsm2	0.231
Ms4a6d	0.00011811	0.309596	0.758	0.527	1	7	Ms4a6d	0.231
Gcat	2.0065e-07	0.250573	0.303	0.073	0.00279204	7	Gcat	0.23
Dnajc10	0.00111229	0.291553	0.697	0.467	1	7	Dnajc10	0.23
Luc7l3	0.000339046	0.278893	0.727	0.504	1	7	Luc7l3	0.223
Lmna2	8.5412e-05	0.427848	0.727	0.507	1	7	Lmna	0.22
Cdkn1a2	0.00556271	0.360009	0.697	0.478	1	7	Cdkn1a	0.219
Ppp2r4	0.000156925	0.337252	0.727	0.513	1	7	Ppp2r4	0.214
Tpx22	5.93628e-13	0.344931	0.242	0.029	8.26034e-09	7	Tpx2	0.213
Cxcl14	0.000229163	0.295213	0.364	0.152	1	7	Cxcl14	0.212
Hnrnpc	6.02638e-09	0.562788	0.97	0.763	8.38571e-05	7	Hnrnpc	0.207
Apoc4	1.2278e-06	0.281976	0.273	0.067	0.0170848	7	Apoc4	0.206
Smim15	0.000868492	0.284822	0.576	0.37	1	7	Smim15	0.206
Tmpo2	0.00142443	0.271932	0.485	0.279	1	7	Tmpo	0.206
Ewsr1	3.01898e-07	0.372353	0.909	0.706	0.00420091	7	Ewsr1	0.203
Khdrbs1	0.00016698	0.278815	0.818	0.615	1	7	Khdrbs1	0.203
Pdap11	0.0022321	0.300985	0.818	0.616	1	7	Pdap1	0.202
43892	0.00708401	0.27565	0.939	0.742	1	7	43892	0.197
Tmsb102	1.49037e-06	0.530953	0.909	0.713	0.0207385	7	Tmsb10	0.196
Supt4a	0.000328791	0.268362	0.97	0.774	1	7	Supt4a	0.196
Hnrnpm	0.000587702	0.304865	0.848	0.653	1	7	Hnrnpm	0.195
Sp140	0.00259267	0.254478	0.606	0.412	1	7	Sp140	0.194
Fabp71	2.25003e-10	0.656973	1	0.807	3.13092e-06	7	Fabp7	0.193
Lsm52	3.50975e-07	0.488984	0.818	0.628	0.00488382	7	Lsm5	0.19
Ythdc1	0.00605924	0.260671	0.606	0.418	1	7	Ythdc1	0.188
Lmf21	0.00261297	0.263476	0.364	0.181	1	7	Lmf2	0.183
Smc22	0.0003287	0.281541	0.273	0.097	1	7	Smc2	0.176
Hnrnph1	5.91424e-05	0.430704	0.727	0.555	0.822966	7	Hnrnph1	0.172
Kxd1	0.00287918	0.327012	0.727	0.562	1	7	Kxd1	0.165
Ube2b	1.75785e-05	0.295792	0.939	0.782	0.244605	7	Ube2b	0.157
Fundc2	0.000415154	0.29532	0.909	0.752	1	7	Fundc2	0.157
Srsf23	0.00279698	0.265409	0.97	0.813	1	7	Srsf2	0.157
Rnaseh2c1	1.75674e-06	0.397608	0.848	0.694	0.024445	7	Rnaseh2c	0.154
Fcgr2b	0.000271798	0.368491	0.879	0.725	1	7	Fcgr2b	0.154
Fam96a	2.24872e-10	0.511276	0.97	0.818	3.12909e-06	7	Fam96a	0.152
Vbp1	0.00568682	0.251371	0.606	0.455	1	7	Vbp1	0.151
Anapc51	1.46011e-05	0.382442	0.788	0.64	0.203174	7	Anapc5	0.148
Sptssa	4.4346e-06	0.349518	0.939	0.792	0.0617074	7	Sptssa	0.147
Prdx42	1.72357e-15	0.763673	1	0.855	2.39835e-11	7	Prdx4	0.145
Prelid1	1.67942e-05	0.326669	1	0.856	0.233691	7	Prelid1	0.144
Anxa21	0.000533534	0.256581	1	0.858	1	7	Anxa2	0.142
Ifi27l2a	5.39544e-15	1.2136	1	0.86	7.50776e-11	7	Ifi27l2a	0.14
Snrpb2	3.30798e-06	0.316887	0.909	0.769	0.0460305	7	Snrpb2	0.14
S100a11	9.30761e-06	0.4527	0.939	0.799	0.129515	7	S100a11	0.14
Hmgn12	0.00180119	0.266293	0.909	0.77	1	7	Hmgn1	0.139
Cwc15	0.000291981	0.273592	0.939	0.801	1	7	Cwc15	0.138
Uqcrfs1	5.4584e-08	0.416876	0.97	0.835	0.000759537	7	Uqcrfs1	0.135
Ddx39b2	0.00033017	0.284946	0.788	0.655	1	7	Ddx39b	0.133
Nono1	0.00216467	0.261726	0.818	0.687	1	7	Nono	0.131
Tomm20	7.61472e-08	0.452393	1	0.876	0.00105959	7	Tomm20	0.124
Arl1	0.00406598	0.250536	0.788	0.664	1	7	Arl1	0.124
Uqcrc2	3.6019e-05	0.350873	0.879	0.76	0.501205	7	Uqcrc2	0.119
Ifi302	0.000987653	0.277505	1	0.882	1	7	Ifi30	0.118
S100a42	0.00014064	0.407118	1	0.884	1	7	S100a4	0.116
Snrpf2	0.000432612	0.25932	0.97	0.854	1	7	Snrpf	0.116
Tcp12	1.46643e-05	0.413131	0.879	0.765	0.204054	7	Tcp1	0.114
Prpf40a	0.00176017	0.282406	0.758	0.644	1	7	Prpf40a	0.114
Eif3l	0.000503267	0.278628	0.848	0.735	1	7	Eif3l	0.113
Cacybp	0.00460779	0.333528	0.727	0.615	1	7	Cacybp	0.112
Srsf32	0.00053707	0.318001	0.97	0.86	1	7	Srsf3	0.11
Ncl2	0.000116315	0.31443	0.97	0.866	1	7	Ncl	0.104
Serpinb101	0.000248218	0.454283	0.788	0.687	1	7	Serpinb10	0.101
Ran2	6.71468e-08	0.462992	1	0.901	0.000934348	7	Ran	0.099
Glrx3	0.00146118	0.257986	0.818	0.719	1	7	Glrx3	0.099
Psma11	2.27084e-05	0.327495	0.939	0.843	0.315987	7	Psma1	0.096
Cct4	0.00195525	0.273851	0.97	0.874	1	7	Cct4	0.096
Esd	1.03156e-06	0.317783	0.97	0.876	0.0143542	7	Esd	0.094
Fkbp1a	0.00356547	0.253961	0.909	0.817	1	7	Fkbp1a	0.092
2700060E02Rik	0.000308969	0.259472	1	0.908	1	7	2700060E02Rik	0.092
Vim2	2.38623e-19	1.25682	1	0.912	3.32043e-15	7	Vim	0.088
Hnrnpa12	3.99175e-17	0.770554	1	0.915	5.55452e-13	7	Hnrnpa1	0.085
Ndufb6	0.00453753	0.252981	0.879	0.794	1	7	Ndufb6	0.085
Eif2s2	0.00016268	0.31548	0.939	0.855	1	7	Eif2s2	0.084
Fkbp21	0.000138587	0.285972	1	0.918	1	7	Fkbp2	0.082
Mpp1	2.41095e-09	0.446093	1	0.921	3.35484e-05	7	Mpp1	0.079
Dynll1	2.14912e-10	0.697425	1	0.923	2.9905e-06	7	Dynll1	0.077
Ostc	0.000574623	0.272895	0.939	0.863	1	7	Ostc	0.076
Ndufc21	0.00404059	0.258566	0.909	0.838	1	7	Ndufc2	0.071
Atp5k	0.000129375	0.262497	1	0.929	1	7	Atp5k	0.071
Anxa1	5.77882e-06	0.330136	1	0.931	0.0804122	7	Anxa1	0.069
Rtn4	0.000121513	0.315801	0.97	0.902	1	7	Rtn4	0.068
Vapa	5.48988e-05	0.301375	0.97	0.903	0.763917	7	Vapa	0.067
Snrpe2	0.000107187	0.261245	0.97	0.904	1	7	Snrpe	0.066
Morf4l2	0.00477037	0.252381	0.788	0.726	1	7	Morf4l2	0.062
Mdh1	9.23137e-07	0.332459	0.97	0.908	0.0128455	7	Mdh1	0.062
Serinc31	3.04536e-10	0.658766	0.939	0.878	4.23761e-06	7	Serinc3	0.061
Hmgb12	7.0635e-16	0.734611	1	0.941	9.82886e-12	7	Hmgb1	0.059
Anp32b2	2.89617e-12	0.632864	0.97	0.912	4.03002e-08	7	Anp32b	0.058
Gdi2	1.36388e-08	0.421203	1	0.946	0.000189784	7	Gdi2	0.054
Atp5f11	9.5026e-07	0.38827	1	0.956	0.0132229	7	Atp5f1	0.044
Cd302	0.00557191	0.278447	0.879	0.841	1	7	Cd302	0.038
Ywhae	0.00244195	0.292166	0.97	0.933	1	7	Ywhae	0.037
Ube2d3	0.000383399	0.264327	1	0.964	1	7	Ube2d3	0.036
Ssb	0.000809417	0.285324	0.848	0.814	1	7	Ssb	0.034
Hnrnpa32	2.2738e-07	0.357361	0.97	0.937	0.003164	7	Hnrnpa3	0.033
Hnrnpa2b12	9.72226e-08	0.384081	1	0.969	0.00135285	7	Hnrnpa2b1	0.031
Atp5a1	6.56789e-05	0.284797	1	0.969	0.913922	7	Atp5a1	0.031
Tma7	0.00039766	0.271844	1	0.969	1	7	Tma7	0.031
Tubb52	3.08282e-06	0.475941	0.939	0.908	0.0428974	7	Tubb5	0.031
Cct5	7.56088e-05	0.332162	0.939	0.911	1	7	Cct5	0.028
Rac1	0.00355793	0.254579	1	0.975	1	7	Rac1	0.025
Rbm31	5.95343e-13	0.657843	1	0.976	8.2842e-09	7	Rbm3	0.024
Lgals3	1.50601e-05	0.389247	1	0.976	0.209561	7	Lgals3	0.024
Ccl91	0.00117388	0.350143	1	0.979	1	7	Ccl9	0.021
Atp5b1	5.19738e-07	0.291621	1	0.98	0.00723215	7	Atp5b	0.02
Rps27l1	0.00013077	0.316317	1	0.982	1	7	Rps27l	0.018
Hint12	9.99082e-08	0.365032	1	0.989	0.00139022	7	Hint1	0.011
S100a102	5.17453e-09	0.401735	1	0.99	7.20036e-05	7	S100a10	0.01
Psma7	7.69761e-05	0.253878	1	0.99	1	7	Psma7	0.01
Clic11	6.66855e-08	0.337815	1	0.992	0.000927928	7	Clic1	0.008
Mrfap1	0.000814844	0.299977	0.97	0.962	1	7	Mrfap1	0.008
Gmfg	8.78534e-08	0.33414	1	0.993	0.00122248	7	Gmfg	0.007
Clta	1.77613e-10	0.466516	1	0.994	2.47149e-06	7	Clta	0.006
Btf3	4.64689e-08	0.310107	1	0.995	0.000646615	7	Btf3	0.005
H2afz2	3.83433e-18	0.847424	1	0.997	5.33547e-14	7	H2afz	0.003
Hspa82	2.28398e-09	0.549684	1	0.997	3.17816e-05	7	Hspa8	0.003
Actg12	8.66538e-12	0.509136	1	0.998	1.20579e-07	7	Actg1	0.002
Ptma2	2.61905e-11	0.472551	1	0.998	3.64441e-07	7	Ptma	0.002
Txn1	1.93339e-08	0.434376	1	0.999	0.000269031	7	Txn1	0.001
Oaz1	1.53978e-06	0.26521	1	1	0.0214261	7	Oaz1	0
Ppia2	7.79898e-06	0.271383	1	1	0.108523	7	Ppia	0
Glud1	0.00257347	0.274175	0.788	0.793	1	7	Glud1	-0.005
Atp5g21	3.07305e-05	0.266223	0.97	0.982	0.427615	7	Atp5g2	-0.012
Hsp90b1	0.000136784	0.307002	0.97	0.985	1	7	Hsp90b1	-0.015
