# Supplementary material for: CaSSiDI: novel single-cell “Cluster Similarity Scoring and Distinction Index” reveals critical functions for PirB and context-dependent Cebpb repression
Source: Cell Death Differ. 2024 Feb 21;31(3):265–79. doi: 10.1038/s41418-024-01268-8 (PMC10923835; doi:10.1038/s41418-024-01268-8)
Supplement: Supplementary file 19 — Table S10 [file 41418_2024_1268_MOESM19_ESM.xlsx]

## Sheet: peritoneal_macrophage_res0p4_PC
	p_val	avg_logFC	pct.1	pct.2	p_val_adj	cluster	gene	pct.1_minus_pct.2			Cluster legend
Fscn1	8.01622e-112	0.386377	0.414	0.116	1.07449e-107	0	Fscn1	0.298			HSM	2
Arg1	8.37415e-95	0.729918	0.656	0.371	1.12247e-90	0	Arg1	0.285			T4M	0
Timd4	1.49955e-100	0.389568	0.968	0.696	2.01e-96	0	Timd4	0.272			SPM	1
Wnt2	2.90902e-66	0.466535	0.585	0.323	3.89925e-62	0	Wnt2	0.262			G1P	3
Marco	6.66999e-87	0.638694	0.674	0.415	8.94046e-83	0	Marco	0.259			T2M	5
Cd63	2.15688e-106	0.544542	0.789	0.545	2.89109e-102	0	Cd63	0.244			G2P	4
Cald1	9.63339e-67	0.332947	0.797	0.594	1.29126e-62	0	Cald1	0.203			MIT	3
Vsig4	1.02604e-69	0.577388	0.773	0.571	1.37531e-65	0	Vsig4	0.202
Serpinb6a	3.93584e-96	0.37213	0.907	0.709	5.2756e-92	0	Serpinb6a	0.198
Asz1	7.47959e-54	0.312253	0.229	0.066	1.00256e-49	0	Asz1	0.163
Tgfb2	4.72912e-51	0.280692	0.944	0.787	6.33891e-47	0	Tgfb2	0.157
Apoc1	7.69913e-35	0.854011	0.311	0.17	1.03199e-30	0	Apoc1	0.141
Cxcl13	5.85391e-71	0.590681	0.911	0.791	7.84658e-67	0	Cxcl13	0.12
Cdkn2a	5.26102e-26	0.340652	0.218	0.104	7.05187e-22	0	Cdkn2a	0.114
Sdc3	4.06529e-72	0.373027	0.946	0.88	5.44911e-68	0	Sdc3	0.066
C4b	4.48753e-76	0.278265	0.994	0.956	6.01508e-72	0	C4b	0.038
Mt1	7.41103e-38	0.251023	0.967	0.934	9.93374e-34	0	Mt1	0.033
Gm42418	4.05056e-21	0.528194	0.905	0.873	5.42937e-17	0	Gm42418	0.032
Pf4	1.46392e-50	0.306897	1	0.998	1.96224e-46	0	Pf4	0.002
Saa3	3.20668e-28	0.250383	0.998	0.997	4.29824e-24	0	Saa3	0.001
Wfdc17	4.12473e-212	0.445101	1	1	5.52879e-208	0	Wfdc17	0
Rps29	9.90818e-181	0.273057	1	1	1.32809e-176	0	Rps29	0
Rpl37a	1.23939e-125	0.262091	1	1	1.66128e-121	0	Rpl37a	0
Cd74	1.03801e-95	1.49824	0.593	0.301	1.39134e-91	1	Cd74	0.292
Bcam	7.11739e-71	0.349412	0.73	0.486	9.54014e-67	1	Bcam	0.244
H2-Ab1	2.26681e-70	0.825895	0.417	0.173	3.03843e-66	1	H2-Ab1	0.244
F7	6.96088e-49	0.272068	0.521	0.289	9.33037e-45	1	F7	0.232
Clec2g	1.97642e-61	0.278717	0.355	0.128	2.6492e-57	1	Clec2g	0.227
F13a1	4.46049e-102	0.395212	0.266	0.041	5.97883e-98	1	F13a1	0.225
Ms4a6c	1.7945e-55	0.276939	0.37	0.156	2.40535e-51	1	Ms4a6c	0.214
H2-DMa	1.20261e-59	0.311837	0.788	0.581	1.61197e-55	1	H2-DMa	0.207
H2-Aa	4.06054e-55	0.825509	0.328	0.129	5.44274e-51	1	H2-Aa	0.199
Cd52	2.8966e-176	0.716715	0.951	0.753	3.8826e-172	1	Cd52	0.198
Tmem176a	2.10829e-93	0.489661	0.895	0.718	2.82595e-89	1	Tmem176a	0.177
Retnla	1.38363e-56	2.06321	0.721	0.562	1.85461e-52	1	Retnla	0.159
H2-Eb1	9.19127e-46	0.653628	0.223	0.071	1.232e-41	1	H2-Eb1	0.152
Gm2a	4.68763e-36	0.264696	0.806	0.665	6.2833e-32	1	Gm2a	0.141
Tmem176b	2.64384e-67	0.373633	0.935	0.809	3.5438e-63	1	Tmem176b	0.126
Ccl24	2.84636e-62	0.352933	0.973	0.923	3.81526e-58	1	Ccl24	0.05
Pltp	6.33713e-58	0.364799	0.962	0.934	8.49428e-54	1	Pltp	0.028
Lyz1	2.5318e-118	0.762621	0.991	0.979	3.39362e-114	1	Lyz1	0.012
Slpi	1.59565e-90	0.693495	1	0.999	2.13881e-86	1	Slpi	0.001
Apoe	3.31866e-160	0.692063	1	1	4.44833e-156	1	Apoe	0
C1qb	2.17802e-76	0.250261	0.998	0.999	2.91942e-72	1	C1qb	-0.001
C1qa	6.79298e-80	0.304633	0.998	1	9.1053e-76	1	C1qa	-0.002
Hdc	1.79207e-69	0.320097	0.641	0.371	2.40209e-65	2	Hdc	0.27
Pi16	2.22855e-84	0.392844	0.815	0.581	2.98715e-80	2	Pi16	0.234
Slc16a3	1.0342e-37	0.256941	0.55	0.369	1.38624e-33	2	Slc16a3	0.181
Itgb7	1.45649e-46	0.348415	0.804	0.633	1.95228e-42	2	Itgb7	0.171
S100a6	1.01567e-77	0.556804	0.909	0.778	1.36141e-73	2	S100a6	0.131
S100a4	3.42894e-58	0.465404	0.902	0.774	4.59616e-54	2	S100a4	0.128
Pglyrp1	7.09431e-19	0.269791	0.564	0.447	9.50921e-15	2	Pglyrp1	0.117
Hspa1a	1.61115e-16	0.310556	0.532	0.427	2.15959e-12	2	Hspa1a	0.105
Lrg1	1.12944e-47	0.396639	0.89	0.802	1.5139e-43	2	Lrg1	0.088
Ptgis	2.17781e-50	0.374974	0.918	0.831	2.91914e-46	2	Ptgis	0.087
Cd24a	2.58536e-95	0.422297	0.957	0.876	3.46541e-91	2	Cd24a	0.081
Id2	1.97923e-69	0.402752	0.96	0.884	2.65296e-65	2	Id2	0.076
Serpinb1a	1.69557e-110	0.440681	0.972	0.9	2.27275e-106	2	Serpinb1a	0.072
Cd81	1.74822e-51	0.254331	0.976	0.907	2.34331e-47	2	Cd81	0.069
Eif4a1	3.92974e-62	0.289562	0.978	0.931	5.26742e-58	2	Eif4a1	0.047
Evi5	1.62347e-51	0.288547	0.971	0.924	2.1761e-47	2	Evi5	0.047
Pdia6	2.56234e-43	0.259942	0.956	0.909	3.43456e-39	2	Pdia6	0.047
Hspa5	1.79788e-43	0.287372	0.978	0.941	2.40988e-39	2	Hspa5	0.037
Eno1	1.20651e-64	0.269804	0.984	0.949	1.6172e-60	2	Eno1	0.035
Eif5a	3.09246e-56	0.262949	0.968	0.938	4.14513e-52	2	Eif5a	0.03
Capg	9.04342e-51	0.253992	0.966	0.936	1.21218e-46	2	Capg	0.03
Serpinb2	5.99267e-56	0.312058	0.991	0.969	8.03257e-52	2	Serpinb2	0.022
Calr	5.52918e-60	0.321965	0.993	0.978	7.41131e-56	2	Calr	0.015
Icam2	4.46348e-100	0.322933	0.999	0.989	5.98285e-96	2	Icam2	0.01
Cd9	4.38511e-95	0.3011	1	0.99	5.8778e-91	2	Cd9	0.01
Emp3	1.2493e-82	0.324907	0.997	0.99	1.67456e-78	2	Emp3	0.007
Itgb2	3.24073e-73	0.260594	0.999	0.993	4.34387e-69	2	Itgb2	0.006
Alox15	3.81911e-38	0.254656	1	0.997	5.11913e-34	2	Alox15	0.003
Actg1	2.28981e-82	0.300731	0.997	0.996	3.06926e-78	2	Actg1	0.001
Fxyd5	6.07593e-132	0.319574	0.998	0.998	8.14418e-128	2	Fxyd5	0
Gapdh	3.00866e-89	0.254072	0.998	0.998	4.03281e-85	2	Gapdh	0
S100a10	1.23097e-68	0.278261	0.986	0.987	1.64999e-64	2	S100a10	-0.001
Stmn1	1.62482e-144	1.28646	0.743	0.07	2.1779e-140	3	Stmn1	0.673
Mcm5	6.90363e-123	0.587865	0.584	0.047	9.25362e-119	3	Mcm5	0.537
Mcm7	1.06039e-110	0.642746	0.593	0.056	1.42135e-106	3	Mcm7	0.537
Cks1b	1.84542e-72	0.714935	0.628	0.102	2.47359e-68	3	Cks1b	0.526
Mcm6	2.29648e-61	0.705233	0.646	0.129	3.0782e-57	3	Mcm6	0.517
Cdk1	8.52432e-114	0.750369	0.522	0.04	1.1426e-109	3	Cdk1	0.482
Nasp	2.54122e-51	0.426975	0.602	0.121	3.40625e-47	3	Nasp	0.481
Hmgn2	7.72146e-36	0.703029	0.841	0.363	1.03498e-31	3	Hmgn2	0.478
Gmnn	1.83357e-40	0.416356	0.619	0.155	2.45771e-36	3	Gmnn	0.464
Smc2	2.84709e-71	0.531344	0.531	0.069	3.81624e-67	3	Smc2	0.462
Lig1	7.2534e-78	0.542257	0.522	0.062	9.72246e-74	3	Lig1	0.46
Mcm3	1.20034e-49	0.507426	0.584	0.124	1.60893e-45	3	Mcm3	0.46
Lmnb1	1.45565e-72	0.488074	0.522	0.066	1.95115e-68	3	Lmnb1	0.456
Rnaseh2b	3.16201e-33	0.325173	0.637	0.182	4.23835e-29	3	Rnaseh2b	0.455
Knstrn	5.11232e-91	0.638454	0.504	0.05	6.85255e-87	3	Knstrn	0.454
Ube2c	5.79733e-77	1.43648	0.513	0.061	7.77074e-73	3	Ube2c	0.452
Cdca8	4.73815e-96	0.542237	0.487	0.042	6.35102e-92	3	Cdca8	0.445
Top2a	3.08333e-103	0.63051	0.478	0.036	4.13289e-99	3	Top2a	0.442
Spc24	9.65548e-108	0.455473	0.46	0.031	1.29422e-103	3	Spc24	0.429
Mki67	1.30902e-108	0.71922	0.46	0.032	1.75461e-104	3	Mki67	0.428
Nrm	2.64578e-28	0.474565	0.673	0.255	3.5464e-24	3	Nrm	0.418
Rrm1	1.34725e-48	0.370743	0.504	0.088	1.80585e-44	3	Rrm1	0.416
Birc5	2.00569e-93	0.941474	0.451	0.037	2.68842e-89	3	Birc5	0.414
Tacc3	1.15956e-81	0.428673	0.451	0.042	1.55428e-77	3	Tacc3	0.409
2700094K13Rik	5.77172e-32	0.660717	0.876	0.471	7.73641e-28	3	2700094K13Rik	0.405
Racgap1	3.14019e-31	0.435085	0.549	0.144	4.20912e-27	3	Racgap1	0.405
Cks2	6.07504e-30	0.871963	0.619	0.214	8.14298e-26	3	Cks2	0.405
Ccnb2	2.85436e-115	1.19333	0.425	0.025	3.82599e-111	3	Ccnb2	0.4
Gins2	5.32817e-85	0.313009	0.434	0.037	7.14187e-81	3	Gins2	0.397
Cenpw	1.52552e-57	0.321895	0.46	0.063	2.0448e-53	3	Cenpw	0.397
Rpa2	1.27059e-36	0.339677	0.504	0.112	1.7031e-32	3	Rpa2	0.392
2810417H13Rik	5.09933e-104	0.404543	0.416	0.026	6.83514e-100	3	2810417H13Rik	0.39
Smc4	2.75895e-22	0.621496	0.743	0.367	3.6981e-18	3	Smc4	0.376
Ddx39	4.86168e-18	0.332104	0.664	0.288	6.5166e-14	3	Ddx39	0.376
Dnajc9	8.32424e-30	0.340278	0.504	0.13	1.11578e-25	3	Dnajc9	0.374
Ptgr1	1.58301e-21	0.328297	0.584	0.214	2.12187e-17	3	Ptgr1	0.37
Impdh2	7.10125e-23	0.483181	0.912	0.545	9.51852e-19	3	Impdh2	0.367
Mcm2	1.00226e-66	0.415294	0.407	0.044	1.34343e-62	3	Mcm2	0.363
Pmf1	3.82837e-25	0.360704	0.531	0.169	5.13155e-21	3	Pmf1	0.362
Csrp1	5.99051e-31	0.267774	0.46	0.104	8.02968e-27	3	Csrp1	0.356
Mcm4	1.76972e-60	0.336782	0.398	0.045	2.37213e-56	3	Mcm4	0.353
Pole3	4.0669e-18	0.308951	0.584	0.232	5.45127e-14	3	Pole3	0.352
Lockd	7.98524e-96	0.517689	0.372	0.023	1.07034e-91	3	Lockd	0.349
Ccdc34	1.28329e-20	0.305709	0.522	0.175	1.72012e-16	3	Ccdc34	0.347
Cenpe	2.03549e-109	0.422443	0.363	0.018	2.72837e-105	3	Cenpe	0.345
Dnmt1	4.98603e-36	0.278357	0.425	0.08	6.68328e-32	3	Dnmt1	0.345
Hmgb2	1.44702e-40	1.32918	0.92	0.577	1.93958e-36	3	Hmgb2	0.343
Hat1	3.84228e-23	0.324355	0.478	0.136	5.15019e-19	3	Hat1	0.342
Cdkn3	6.44057e-96	0.576602	0.363	0.022	8.63294e-92	3	Cdkn3	0.341
Dut	6.45034e-29	0.386904	0.451	0.111	8.64604e-25	3	Dut	0.34
Rfc5	2.23819e-26	0.263764	0.46	0.121	3.00007e-22	3	Rfc5	0.339
Usp1	5.15526e-15	0.267566	0.566	0.232	6.9101e-11	3	Usp1	0.334
Cdc20	8.80998e-96	0.767533	0.354	0.021	1.18089e-91	3	Cdc20	0.333
Lmna	5.21917e-16	0.383727	0.726	0.393	6.99578e-12	3	Lmna	0.333
Cdca3	1.15922e-85	0.467602	0.354	0.023	1.55382e-81	3	Cdca3	0.331
Rfc4	3.76576e-31	0.259753	0.416	0.088	5.04763e-27	3	Rfc4	0.328
Asf1b	2.46551e-61	0.297607	0.363	0.036	3.30477e-57	3	Asf1b	0.327
Mis18a	2.08841e-18	0.281873	0.504	0.178	2.7993e-14	3	Mis18a	0.326
Rfc2	2.87255e-14	0.278366	0.602	0.277	3.85037e-10	3	Rfc2	0.325
Ckap2l	1.87669e-106	0.417685	0.336	0.016	2.51551e-102	3	Ckap2l	0.32
Orc6	3.63787e-21	0.257476	0.451	0.131	4.8762e-17	3	Orc6	0.32
Rbbp7	2.30921e-13	0.292299	0.69	0.371	3.09526e-09	3	Rbbp7	0.319
Tmpo	2.14184e-16	0.462525	0.575	0.259	2.87092e-12	3	Tmpo	0.316
Cbx3	9.00647e-12	0.323408	0.77	0.454	1.20723e-07	3	Cbx3	0.316
Hjurp	1.8357e-18	0.265167	0.478	0.164	2.46057e-14	3	Hjurp	0.314
Cenpa	1.29228e-23	0.960874	0.46	0.153	1.73217e-19	3	Cenpa	0.307
Ccnb1	2.35666e-92	0.612653	0.319	0.017	3.15887e-88	3	Ccnb1	0.302
Dtymk	1.81772e-13	0.302807	0.619	0.317	2.43647e-09	3	Dtymk	0.302
Kif22	1.3723e-68	0.468811	0.327	0.026	1.83944e-64	3	Kif22	0.301
H2afv	3.6512e-22	0.714249	0.832	0.532	4.89406e-18	3	H2afv	0.3
Anp32e	2.42714e-11	0.316453	0.708	0.408	3.25334e-07	3	Anp32e	0.3
Kif23	1.34367e-81	0.418649	0.319	0.02	1.80105e-77	3	Kif23	0.299
Lsm2	1.08851e-13	0.31829	0.664	0.365	1.45904e-09	3	Lsm2	0.299
Cisd1	4.81366e-11	0.268656	0.646	0.347	6.45223e-07	3	Cisd1	0.299
Slbp	2.18473e-11	0.317078	0.655	0.36	2.92841e-07	3	Slbp	0.295
Ckap2	1.25328e-115	0.312305	0.301	0.01	1.67989e-111	3	Ckap2	0.291
Aurka	2.13595e-72	0.333351	0.31	0.022	2.86302e-68	3	Aurka	0.288
Ssr2	4.81897e-10	0.251955	0.814	0.527	6.45934e-06	3	Ssr2	0.287
Paics	1.01964e-10	0.274713	0.743	0.459	1.36672e-06	3	Paics	0.284
Cdt1	2.29231e-28	0.309887	0.354	0.072	3.07261e-24	3	Cdt1	0.282
Cenpf	8.6944e-75	0.846381	0.301	0.02	1.1654e-70	3	Cenpf	0.281
Nusap1	3.08321e-73	0.497874	0.301	0.02	4.13274e-69	3	Nusap1	0.281
Lsm5	4.24751e-14	0.346914	0.832	0.555	5.69337e-10	3	Lsm5	0.277
Dek	2.57237e-23	0.45281	0.92	0.648	3.448e-19	3	Dek	0.272
Nap1l1	6.33685e-17	0.400911	0.92	0.65	8.49391e-13	3	Nap1l1	0.27
Pcna	1.72715e-12	0.407159	0.566	0.296	2.31507e-08	3	Pcna	0.27
Tk1	3.72097e-59	0.277582	0.292	0.023	4.98759e-55	3	Tk1	0.269
Hmmr	1.09459e-82	0.376659	0.283	0.015	1.46718e-78	3	Hmmr	0.268
Srsf7	3.81299e-11	0.294298	0.743	0.475	5.11093e-07	3	Srsf7	0.268
Rad21	2.28347e-10	0.320558	0.558	0.291	3.06076e-06	3	Rad21	0.267
Ube2s	8.91347e-13	0.525585	0.699	0.433	1.19476e-08	3	Ube2s	0.266
Ccna2	2.30981e-62	0.460262	0.283	0.021	3.09607e-58	3	Ccna2	0.262
Nucks1	7.07959e-14	0.437268	0.752	0.49	9.48949e-10	3	Nucks1	0.262
Tpx2	3.71994e-62	0.338589	0.274	0.02	4.9862e-58	3	Tpx2	0.254
Incenp	3.92285e-12	0.294447	0.442	0.188	5.25819e-08	3	Incenp	0.254
Ssrp1	1.6154e-08	0.260917	0.717	0.464	0.000216528	3	Ssrp1	0.253
Cdkn1a	8.22585e-10	0.493199	0.646	0.394	1.10259e-05	3	Cdkn1a	0.252
F71	5.18339e-08	0.259119	0.602	0.35	0.000694781	3	F7	0.252
Tpm4	4.67991e-07	0.272377	0.752	0.502	0.00627295	3	Tpm4	0.25
Snrpd1	3.26733e-16	0.405287	0.903	0.664	4.37953e-12	3	Snrpd1	0.239
Aurkb	2.76701e-44	0.2716	0.265	0.027	3.7089e-40	3	Aurkb	0.238
Siva1	2.80226e-09	0.294386	0.69	0.455	3.75614e-05	3	Siva1	0.235
Cdc25b	1.78516e-27	0.272178	0.283	0.049	2.39283e-23	3	Cdc25b	0.234
Serpinb10	1.62342e-08	0.295341	0.85	0.617	0.000217604	3	Serpinb10	0.233
Hnrnpc	3.25612e-10	0.319437	0.938	0.71	4.3645e-06	3	Hnrnpc	0.228
Lgals1	6.08445e-07	0.270139	0.558	0.33	0.0081556	3	Lgals1	0.228
H2afx	4.20374e-11	0.377895	0.381	0.156	5.63469e-07	3	H2afx	0.225
Plk1	1.53096e-56	0.298945	0.239	0.016	2.0521e-52	3	Plk1	0.223
Anxa5	1.19304e-06	0.291475	0.593	0.37	0.0159916	3	Anxa5	0.223
Prc1	5.94117e-51	0.388002	0.23	0.017	7.96354e-47	3	Prc1	0.213
Ms4a6c1	1.51568e-08	0.272763	0.425	0.213	0.000203162	3	Ms4a6c	0.212
Cdk4	3.97184e-09	0.287702	0.788	0.584	5.32386e-05	3	Cdk4	0.204
Kpna2	4.0956e-12	0.354934	0.283	0.095	5.48974e-08	3	Kpna2	0.188
Aspm	1.16604e-69	0.2949	0.195	0.008	1.56296e-65	3	Aspm	0.187
Tmsb10	1.35649e-07	0.3369	0.85	0.663	0.00181824	3	Tmsb10	0.187
Hnrnpab	1.11097e-07	0.278848	0.823	0.637	0.00148915	3	Hnrnpab	0.186
Tubb4b	1.0382e-10	0.924142	0.726	0.545	1.39161e-06	3	Tubb4b	0.181
Kif20a	1.59391e-41	0.325321	0.195	0.015	2.13648e-37	3	Kif20a	0.18
Fam111a	1.77901e-11	0.320715	0.929	0.753	2.38458e-07	3	Fam111a	0.176
Rdm1	3.08976e-07	0.280903	0.389	0.213	0.00414151	3	Rdm1	0.176
Hp1bp3	3.46699e-06	0.28273	0.619	0.443	0.0464716	3	Hp1bp3	0.176
Hnrnph1	0.000508431	0.254668	0.717	0.542	1	3	Hnrnph1	0.175
Fabp7	2.73349e-13	0.470503	0.938	0.765	3.66397e-09	3	Fabp7	0.173
Prdx4	2.17889e-21	0.521613	0.956	0.789	2.92059e-17	3	Prdx4	0.167
Raly	4.63013e-09	0.265425	0.867	0.712	6.20622e-05	3	Raly	0.155
Fam96a	4.1626e-10	0.272875	0.903	0.753	5.57955e-06	3	Fam96a	0.15
Bub3	3.07304e-08	0.321836	0.77	0.623	0.000411911	3	Bub3	0.147
Snrpf	1.98601e-15	0.369247	0.982	0.836	2.66205e-11	3	Snrpf	0.146
Pgam1	9.77467e-08	0.250197	0.912	0.766	0.0013102	3	Pgam1	0.146
S100a41	2.0938e-10	0.368882	0.947	0.806	2.80653e-06	3	S100a4	0.141
Eif2s2	5.91823e-09	0.284386	0.965	0.829	7.9328e-05	3	Eif2s2	0.136
Hnrnpa1	1.19006e-21	0.546706	0.982	0.851	1.59515e-17	3	Hnrnpa1	0.131
Tubb6	0.000473817	0.264812	0.77	0.643	1	3	Tubb6	0.127
Anp32b	7.94052e-27	0.511869	0.991	0.868	1.06435e-22	3	Anp32b	0.123
Ranbp1	7.61807e-08	0.374821	0.867	0.75	0.00102113	3	Ranbp1	0.117
Ran	3.17193e-30	0.606896	0.965	0.853	4.25166e-26	3	Ran	0.112
Vim	3.93648e-30	0.896897	0.982	0.875	5.27645e-26	3	Vim	0.107
Snrpe	1.71062e-12	0.289036	0.982	0.877	2.29291e-08	3	Snrpe	0.105
Tuba1c	0.00100469	0.509745	0.735	0.631	1	3	Tuba1c	0.104
Srsf3	2.39523e-10	0.281317	0.92	0.817	3.21057e-06	3	Srsf3	0.103
Hdgf	3.60513e-07	0.315714	0.832	0.736	0.00483231	3	Hdgf	0.096
Ifi30	2.77983e-07	0.274628	0.929	0.837	0.00372608	3	Ifi30	0.092
Hnrnpa3	1.31758e-13	0.315133	0.965	0.873	1.76609e-09	3	Hnrnpa3	0.092
Tubb5	5.42018e-25	0.905257	0.947	0.862	7.26521e-21	3	Tubb5	0.085
Serinc3	2.94146e-13	0.39006	0.956	0.88	3.94273e-09	3	Serinc3	0.076
Erh	7.79715e-10	0.302631	0.894	0.82	1.04513e-05	3	Erh	0.074
Dynll1	1.09293e-06	0.335987	0.973	0.902	0.0146496	3	Dynll1	0.071
Hmgb1	1.75468e-23	0.497267	0.982	0.913	2.35198e-19	3	Hmgb1	0.069
Ifi27l2a	1.47171e-08	0.820045	0.973	0.918	0.000197268	3	Ifi27l2a	0.055
Hn1	7.36031e-07	0.389177	0.938	0.894	0.00986576	3	Hn1	0.044
Rbm3	1.01078e-16	0.399752	0.991	0.948	1.35486e-12	3	Rbm3	0.043
Hnrnpa2b1	4.35948e-15	0.33521	0.982	0.949	5.84345e-11	3	Hnrnpa2b1	0.033
Ptma	8.66588e-41	0.613986	1	0.99	1.16157e-36	3	Ptma	0.01
H2afz	7.55761e-39	0.713196	1	0.99	1.01302e-34	3	H2afz	0.01
Arl6ip1	0.0062683	0.682809	0.903	0.893	1	3	Arl6ip1	0.01
Hint1	9.79121e-17	0.282415	0.982	0.975	1.31241e-12	3	Hint1	0.007
Tuba1b	4.55691e-19	0.730853	0.947	0.941	6.10808e-15	3	Tuba1b	0.006
Actg11	2.19707e-09	0.335263	1	0.996	2.94496e-05	3	Actg1	0.004
Ppia	9.03276e-24	0.286456	1	0.998	1.21075e-19	3	Ppia	0.002
Hspa8	5.42304e-18	0.479412	0.991	0.994	7.26904e-14	3	Hspa8	-0.003
S100a101	4.29849e-11	0.279068	0.982	0.987	5.76169e-07	3	S100a10	-0.005
Top2a1	1.77273e-195	1.79976	1	0.039	2.37617e-191	4	Top2a	0.961
Nusap11	0	1.29934	0.976	0.017	0	4	Nusap1	0.959
Mki671	2.72712e-201	1.35912	0.976	0.034	3.65543e-197	4	Mki67	0.942
Birc51	6.82938e-185	1.72806	0.976	0.039	9.1541e-181	4	Birc5	0.937
Hist1h1b	3.21406e-307	0.889759	0.952	0.017	4.30813e-303	4	Hist1h1b	0.935
Ccna21	6.17524e-293	1.01829	0.952	0.019	8.27729e-289	4	Ccna2	0.933
Cdk11	2.52414e-167	1.33769	0.976	0.043	3.38336e-163	4	Cdk1	0.933
Cdca81	4.01534e-164	1.05352	0.976	0.044	5.38216e-160	4	Cdca8	0.932
Tk11	3.32068e-274	1.38913	0.952	0.021	4.45104e-270	4	Tk1	0.931
Cdca31	1.46786e-257	1.17842	0.952	0.023	1.96752e-253	4	Cdca3	0.929
2810417H13Rik1	2.34986e-234	1.96387	0.952	0.027	3.14975e-230	4	2810417H13Rik	0.925
Stmn11	1.58942e-112	2.74949	1	0.079	2.13046e-108	4	Stmn1	0.921
Spc241	2.00269e-196	1.30741	0.952	0.034	2.6844e-192	4	Spc24	0.918
Asf1b1	4.44243e-190	1.13867	0.952	0.035	5.95463e-186	4	Asf1b	0.917
Prc11	0	0.845592	0.929	0.014	0	4	Prc1	0.915
Ube2c1	1.07354e-123	1.67292	0.976	0.064	1.43897e-119	4	Ube2c	0.912
Cenpf1	3.93875e-284	0.868667	0.929	0.018	5.2795e-280	4	Cenpf	0.911
Ccnb21	4.08775e-213	1.14397	0.929	0.027	5.47922e-209	4	Ccnb2	0.902
Cks1b1	6.9824e-84	1.19866	1	0.107	9.3592e-80	4	Cks1b	0.893
Cenpm	6.27569e-276	0.799008	0.905	0.018	8.41193e-272	4	Cenpm	0.887
Smc21	2.4712e-104	1.1413	0.952	0.073	3.3124e-100	4	Smc2	0.879
Ncapd2	1.00462e-203	0.732156	0.905	0.028	1.34659e-199	4	Ncapd2	0.877
Pbk	0	1.14628	0.881	0.013	0	4	Pbk	0.868
Mcm71	1.55135e-112	1.03424	0.929	0.061	2.07944e-108	4	Mcm7	0.868
Rrm2	6.98862e-305	1.2291	0.881	0.014	9.36754e-301	4	Rrm2	0.867
Lig11	8.33353e-110	1.0672	0.929	0.065	1.11703e-105	4	Lig1	0.864
Lmnb11	6.11109e-104	0.965702	0.929	0.069	8.19131e-100	4	Lmnb1	0.86
Hist1h2ap	1.93945e-104	1.20556	0.905	0.066	2.59965e-100	4	Hist1h2ap	0.839
Aurkb1	5.73708e-202	0.906743	0.857	0.025	7.68998e-198	4	Aurkb	0.832
Spc25	1.16269e-196	0.868825	0.857	0.026	1.55848e-192	4	Spc25	0.831
Kif221	4.24276e-195	0.838224	0.857	0.026	5.687e-191	4	Kif22	0.831
Esco2	0	0.821219	0.833	0.007	0	4	Esco2	0.826
Fbxo5	1.57146e-167	0.819494	0.857	0.032	2.10639e-163	4	Fbxo5	0.825
Ccdc341	4.44408e-51	0.909424	1	0.176	5.95685e-47	4	Ccdc34	0.824
Ska1	0	0.651053	0.833	0.01	0	4	Ska1	0.823
Ncaph	1.11042e-280	0.528249	0.833	0.014	1.48841e-276	4	Ncaph	0.819
Shcbp1	4.06946e-266	0.666006	0.833	0.015	5.4547e-262	4	Shcbp1	0.818
Dut1	8.88267e-68	1.00414	0.929	0.112	1.19063e-63	4	Dut	0.817
Ccnb11	5.53178e-247	0.586551	0.833	0.017	7.4148e-243	4	Ccnb1	0.816
Tpx21	2.74683e-233	0.67841	0.833	0.018	3.68186e-229	4	Tpx2	0.815
Rrm11	4.49701e-78	1.00252	0.905	0.091	6.02779e-74	4	Rrm1	0.814
Lockd1	3.62097e-190	0.770806	0.833	0.024	4.85355e-186	4	Lockd	0.809
Hist1h2ae	2.11223e-69	0.900136	0.905	0.101	2.83123e-65	4	Hist1h2ae	0.804
Cenpa1	1.34569e-52	0.919641	0.952	0.153	1.80376e-48	4	Cenpa	0.799
Ezh2	1.79293e-76	0.70246	0.881	0.084	2.40324e-72	4	Ezh2	0.797
Kif231	1.94479e-209	0.704288	0.81	0.02	2.60679e-205	4	Kif23	0.79
Cdkn31	1.3956e-187	0.705313	0.81	0.023	1.87066e-183	4	Cdkn3	0.787
Mis18bp1	7.15519e-185	0.536991	0.81	0.024	9.59082e-181	4	Mis18bp1	0.786
Whsc1	8.55425e-73	0.465828	0.857	0.075	1.14661e-68	4	Whsc1	0.782
Racgap11	5.48912e-55	0.988953	0.929	0.147	7.35761e-51	4	Racgap1	0.782
Knstrn1	1.01846e-96	0.655448	0.833	0.054	1.36514e-92	4	Knstrn	0.779
H2afx1	5.88884e-53	1.05113	0.929	0.154	7.8934e-49	4	H2afx	0.775
Kif20a1	1.39522e-274	0.549458	0.786	0.012	1.87016e-270	4	Kif20a	0.774
Fam64a	9.41214e-261	0.554337	0.786	0.013	1.2616e-256	4	Fam64a	0.773
Bub1b	2.59127e-231	0.490271	0.786	0.016	3.47334e-227	4	Bub1b	0.77
Mcm61	3.59994e-48	0.675903	0.905	0.135	4.82536e-44	4	Mcm6	0.77
Atad2	2.40424e-105	0.564627	0.81	0.046	3.22265e-101	4	Atad2	0.764
Cks21	4.84433e-45	1.20919	0.976	0.217	6.49334e-41	4	Cks2	0.759
Mxd3	0	0.650341	0.762	0.006	0	4	Mxd3	0.756
Mcm51	4.59871e-96	0.898133	0.81	0.054	6.16411e-92	4	Mcm5	0.756
Kif11	7.33331e-276	0.531	0.762	0.011	9.82957e-272	4	Kif11	0.751
Tyms	4.79573e-54	1.09613	0.881	0.132	6.4282e-50	4	Tyms	0.749
Ckap2l1	5.95389e-213	0.594103	0.762	0.017	7.98059e-209	4	Ckap2l	0.745
Gmnn1	4.47939e-49	0.965973	0.905	0.16	6.00418e-45	4	Gmnn	0.745
Rfc41	1.0895e-64	0.633754	0.833	0.089	1.46036e-60	4	Rfc4	0.744
Cit	2.21948e-199	0.616517	0.762	0.019	2.97499e-195	4	Cit	0.743
Cenph	1.5283e-189	0.604992	0.762	0.02	2.04854e-185	4	Cenph	0.742
Hjurp1	1.75635e-41	0.677681	0.905	0.165	2.35421e-37	4	Hjurp	0.74
Melk	1.07126e-284	0.435697	0.738	0.01	1.43591e-280	4	Melk	0.728
Cdca5	8.67164e-278	0.510971	0.738	0.01	1.16235e-273	4	Cdca5	0.728
Rad51	2.63198e-252	0.5699	0.738	0.012	3.5279e-248	4	Rad51	0.726
Mad2l1	6.69291e-117	0.612516	0.762	0.037	8.97118e-113	4	Mad2l1	0.725
Ndc80	9.27128e-230	0.636802	0.738	0.014	1.24272e-225	4	Ndc80	0.724
Orc61	5.367e-45	0.619122	0.857	0.133	7.19393e-41	4	Orc6	0.724
Rad51ap1	7.22773e-209	0.563651	0.738	0.016	9.68804e-205	4	Rad51ap1	0.722
Cenpe1	4.88796e-175	0.511252	0.738	0.02	6.55182e-171	4	Cenpe	0.718
Ube2t	7.2456e-149	0.673529	0.738	0.026	9.712e-145	4	Ube2t	0.712
Pmf11	1.03178e-38	0.790374	0.881	0.172	1.383e-34	4	Pmf1	0.709
Clspn	1.17925e-255	0.535318	0.714	0.011	1.58067e-251	4	Clspn	0.703
Nuf2	2.43504e-209	0.459398	0.714	0.015	3.26393e-205	4	Nuf2	0.699
Hmmr1	1.37229e-203	0.423992	0.714	0.015	1.83941e-199	4	Hmmr	0.699
Hirip3	3.95394e-99	0.613667	0.738	0.042	5.29986e-95	4	Hirip3	0.696
Hat11	6.50844e-41	0.609086	0.833	0.139	8.72391e-37	4	Hat1	0.694
Tipin	4.00814e-37	0.629581	0.857	0.163	5.37251e-33	4	Tipin	0.694
Nrm1	8.66452e-35	0.864478	0.952	0.259	1.16139e-30	4	Nrm	0.693
Tmpo1	2.23569e-37	1.10156	0.952	0.261	2.99671e-33	4	Tmpo	0.691
Cdca2	1.0106e-134	0.524418	0.714	0.027	1.35461e-130	4	Cdca2	0.687
Hist1h1e	4.39784e-47	0.592054	0.786	0.102	5.89487e-43	4	Hist1h1e	0.684
Sgol1	9.74439e-260	0.584013	0.69	0.01	1.30614e-255	4	Sgol1	0.68
Neil3	1.7758e-224	0.5711	0.69	0.012	2.38028e-220	4	Neil3	0.678
Cdc45	9.61671e-202	0.45244	0.69	0.014	1.28902e-197	4	Cdc45	0.676
Plk11	2.66564e-189	0.506967	0.69	0.015	3.57302e-185	4	Plk1	0.675
Mthfd2	2.15022e-64	0.502159	0.738	0.065	2.88215e-60	4	Mthfd2	0.673
Dctpp1	1.00522e-29	0.672366	0.929	0.257	1.3474e-25	4	Dctpp1	0.672
Incenp1	1.46014e-35	0.704909	0.857	0.188	1.95718e-31	4	Incenp	0.669
Aurka1	2.06838e-142	0.48207	0.69	0.023	2.77245e-138	4	Aurka	0.667
Haus4	4.14446e-46	0.545183	0.762	0.099	5.55524e-42	4	Haus4	0.663
Cenpq	2.65747e-65	0.440025	0.714	0.058	3.56207e-61	4	Cenpq	0.656
Anln	1.78152e-164	0.454227	0.667	0.017	2.38795e-160	4	Anln	0.65
Cenpw1	1.15208e-57	0.547746	0.714	0.067	1.54425e-53	4	Cenpw	0.647
Rpa21	4.9353e-39	0.520113	0.762	0.116	6.61527e-35	4	Rpa2	0.646
Usp11	4.61627e-24	0.512571	0.881	0.235	6.18765e-20	4	Usp1	0.646
Cdc201	6.59859e-132	0.59638	0.667	0.023	8.84475e-128	4	Cdc20	0.644
Tacc31	7.79241e-78	0.572665	0.69	0.047	1.04449e-73	4	Tacc3	0.643
Rangap1	9.69719e-32	0.573066	0.786	0.148	1.29981e-27	4	Rangap1	0.638
Ncapg	7.65798e-236	0.429861	0.643	0.009	1.02648e-231	4	Ncapg	0.634
Ccnf	1.63608e-199	0.354056	0.643	0.012	2.193e-195	4	Ccnf	0.631
Eri1	4.4321e-32	0.538247	0.786	0.155	5.94079e-28	4	Eri1	0.631
Casc5	1.22306e-192	0.46943	0.643	0.013	1.63938e-188	4	Casc5	0.63
Haus8	5.22454e-23	0.498525	0.857	0.228	7.00297e-19	4	Haus8	0.629
Ncapg2	1.93878e-169	0.365825	0.643	0.015	2.59875e-165	4	Ncapg2	0.628
Dnajc91	5.15398e-37	0.750657	0.762	0.134	6.9084e-33	4	Dnajc9	0.628
Chaf1a	1.8995e-136	0.360339	0.643	0.02	2.54608e-132	4	Chaf1a	0.623
Eif1ad	1.49594e-23	0.434763	0.833	0.212	2.00516e-19	4	Eif1ad	0.621
Cdt11	3.64477e-48	0.454402	0.69	0.073	4.88544e-44	4	Cdt1	0.617
Trim59	1.76223e-97	0.41705	0.643	0.03	2.3621e-93	4	Trim59	0.613
Rad211	1.02113e-17	0.496824	0.905	0.292	1.36872e-13	4	Rad21	0.613
Nasp1	8.42239e-33	0.541287	0.738	0.128	1.12894e-28	4	Nasp	0.61
Lsm21	4.24615e-23	0.68057	0.976	0.367	5.69154e-19	4	Lsm2	0.609
Mcm31	5.97519e-32	0.601568	0.738	0.13	8.00914e-28	4	Mcm3	0.608
Pcna1	7.01379e-28	1.07013	0.905	0.297	9.40128e-24	4	Pcna	0.608
Ska2	1.58588e-82	0.335405	0.643	0.036	2.12571e-78	4	Ska2	0.607
Uhrf1	2.00912e-183	0.466909	0.619	0.013	2.69302e-179	4	Uhrf1	0.606
Hmgn21	1.98739e-32	1.27718	0.976	0.37	2.66389e-28	4	Hmgn2	0.606
Smc41	2.07116e-33	1.30799	0.976	0.371	2.77618e-29	4	Smc4	0.605
Cdkn2c	2.28382e-25	0.692919	0.857	0.252	3.06124e-21	4	Cdkn2c	0.605
Trip13	1.36235e-138	0.343785	0.619	0.018	1.8261e-134	4	Trip13	0.601
Gins21	1.36967e-74	0.449134	0.643	0.042	1.8359e-70	4	Gins2	0.601
Sae1	8.19195e-25	0.568429	0.833	0.233	1.09805e-20	4	Sae1	0.6
Dynlt1a	5.89128e-28	0.41321	0.738	0.14	7.89667e-24	4	Dynlt1a	0.598
Rpa1	1.38002e-21	0.404627	0.786	0.189	1.84978e-17	4	Rpa1	0.597
Ncapd3	1.96608e-62	0.465276	0.643	0.05	2.63534e-58	4	Ncapd3	0.593
Kif4	0	0.374837	0.595	0.004	0	4	Kif4	0.591
Anp32e1	3.57561e-28	0.86672	1	0.41	4.79275e-24	4	Anp32e	0.59
Foxm1	6.74557e-249	0.391286	0.595	0.007	9.04176e-245	4	Foxm1	0.588
Dlgap5	1.63121e-53	0.355089	0.643	0.056	2.18647e-49	4	Dlgap5	0.587
Rad54l	1.62304e-201	0.415614	0.595	0.01	2.17552e-197	4	Rad54l	0.585
Haus1	1.27197e-37	0.321784	0.667	0.082	1.70495e-33	4	Haus1	0.585
Oscp1	6.65934e-23	0.506553	0.762	0.178	8.92618e-19	4	Oscp1	0.584
Cmc2	8.53095e-21	0.622165	0.905	0.323	1.14349e-16	4	Cmc2	0.582
Cep57	2.57184e-22	0.334864	0.738	0.157	3.4473e-18	4	Cep57	0.581
Mis18a1	1.30324e-19	0.364767	0.762	0.181	1.74687e-15	4	Mis18a	0.581
Rpa3	8.7311e-18	0.440158	0.833	0.253	1.17032e-13	4	Rpa3	0.58
Rnaseh2b1	1.01803e-21	0.447423	0.762	0.188	1.36456e-17	4	Rnaseh2b	0.574
Gins4	1.28918e-17	0.335675	0.786	0.212	1.72802e-13	4	Gins4	0.574
Tcf19	8.63444e-114	0.676741	0.595	0.022	1.15736e-109	4	Tcf19	0.573
Lmf2	1.49612e-24	0.367961	0.714	0.143	2.0054e-20	4	Lmf2	0.571
Hist1h4d	2.78419e-56	0.345929	0.619	0.05	3.73193e-52	4	Hist1h4d	0.569
Rcc1	8.30588e-55	0.358291	0.619	0.052	1.11332e-50	4	Rcc1	0.567
Cbx5	5.19243e-41	0.442196	0.643	0.076	6.95994e-37	4	Cbx5	0.567
Oxct1	1.55663e-17	0.37717	0.786	0.22	2.0865e-13	4	Oxct1	0.566
Rfc51	6.16404e-29	0.480986	0.69	0.125	8.26228e-25	4	Rfc5	0.565
Dtymk1	5.06721e-20	0.580949	0.881	0.319	6.79209e-16	4	Dtymk	0.562
Ckap21	1.99308e-158	0.347536	0.571	0.013	2.67152e-154	4	Ckap2	0.558
Sgol2a	4.81917e-157	0.377514	0.571	0.013	6.45961e-153	4	Sgol2a	0.558
Brip1	1.87464e-153	0.36497	0.571	0.013	2.51276e-149	4	Brip1	0.558
Dbf4	8.17369e-69	0.334449	0.595	0.037	1.0956e-64	4	Dbf4	0.558
Ppil1	4.08854e-24	0.370089	0.69	0.134	5.48028e-20	4	Ppil1	0.556
Plp2	1.20363e-63	0.42812	0.595	0.041	1.61334e-59	4	Plp2	0.554
Pkmyt1	6.17092e-119	0.430857	0.571	0.019	8.2715e-115	4	Pkmyt1	0.552
Cdkn2d	2.88493e-24	0.774935	0.952	0.4	3.86696e-20	4	Cdkn2d	0.552
Kif20b	2.95928e-112	0.32904	0.571	0.02	3.96662e-108	4	Kif20b	0.551
Rdm11	5.11384e-17	0.36712	0.762	0.212	6.8546e-13	4	Rdm1	0.55
Alyref	2.03875e-20	0.445651	0.738	0.189	2.73274e-16	4	Alyref	0.549
Wdr76	2.17725e-53	0.277145	0.595	0.047	2.91839e-49	4	Wdr76	0.548
Fen1	3.54609e-33	0.432769	0.643	0.095	4.75318e-29	4	Fen1	0.548
Pgp	2.34862e-16	0.392695	0.81	0.264	3.14809e-12	4	Pgp	0.546
Vrk1	2.21082e-19	0.37201	0.714	0.172	2.96338e-15	4	Vrk1	0.542
Tbc1d31	8.77042e-27	0.268784	0.643	0.102	1.17559e-22	4	Tbc1d31	0.541
Kifc1	4.15241e-151	0.433678	0.548	0.012	5.56589e-147	4	Kifc1	0.536
Dnmt11	2.17409e-33	0.434674	0.619	0.084	2.91415e-29	4	Dnmt1	0.535
Csrp11	5.1896e-30	0.466836	0.643	0.108	6.95615e-26	4	Csrp1	0.535
Cdca4	4.77134e-19	0.301923	0.69	0.155	6.39551e-15	4	Cdca4	0.535
Nxt1	5.86263e-15	0.393838	0.786	0.255	7.85826e-11	4	Nxt1	0.531
Rfc21	2.64513e-18	0.515127	0.81	0.281	3.54553e-14	4	Rfc2	0.529
Rfc1	1.85148e-15	0.504388	0.857	0.328	2.48172e-11	4	Rfc1	0.529
Prim1	1.9604e-87	0.325364	0.548	0.024	2.62772e-83	4	Prim1	0.524
Mcm21	2.61674e-50	0.378817	0.571	0.048	3.50748e-46	4	Mcm2	0.523
Apitd1	1.19984e-80	0.314187	0.548	0.027	1.60827e-76	4	Apitd1	0.521
Cdc25b1	6.97905e-48	0.340421	0.571	0.05	9.35472e-44	4	Cdc25b	0.521
Dhfr	7.92276e-76	0.363233	0.548	0.029	1.06197e-71	4	Dhfr	0.519
Slbp1	2.21842e-22	0.942895	0.881	0.363	2.97357e-18	4	Slbp	0.518
Ube2s1	2.15859e-26	0.972387	0.952	0.435	2.89338e-22	4	Ube2s	0.517
Mns1	1.02768e-191	0.390662	0.524	0.008	1.37751e-187	4	Mns1	0.516
Kif15	3.25046e-177	0.294557	0.524	0.009	4.35692e-173	4	Kif15	0.515
Cep55	2.21937e-164	0.277393	0.524	0.01	2.97484e-160	4	Cep55	0.514
Csrp2	1.20316e-61	0.339488	0.548	0.036	1.61272e-57	4	Csrp2	0.512
E2f8	1.80633e-137	0.347293	0.524	0.013	2.4212e-133	4	E2f8	0.511
Nup62	1.50536e-18	0.348188	0.667	0.158	2.01779e-14	4	Nup62	0.509
Nucks11	1.91567e-23	0.89512	1	0.492	2.56776e-19	4	Nucks1	0.508
Cln6	1.29457e-16	0.397271	0.714	0.206	1.73524e-12	4	Cln6	0.508
Smc3	1.67648e-14	0.486334	0.81	0.302	2.24716e-10	4	Smc3	0.508
Ckap5	2.44927e-27	0.264277	0.595	0.088	3.283e-23	4	Ckap5	0.507
Ncaph2	6.89169e-15	0.420588	0.833	0.326	9.23762e-11	4	Ncaph2	0.507
Dck	1.01431e-19	0.330219	0.643	0.137	1.35959e-15	4	Dck	0.506
Suz12	1.20363e-23	0.392882	0.619	0.115	1.61334e-19	4	Suz12	0.504
Fzr1	3.27679e-13	0.32536	0.738	0.234	4.3922e-09	4	Fzr1	0.504
Psip1	1.27196e-26	0.345313	0.595	0.094	1.70493e-22	4	Psip1	0.501
Pola1	1.35223e-45	0.295648	0.548	0.048	1.81253e-41	4	Pola1	0.5
Pcnt	1.32957e-20	0.267811	0.619	0.119	1.78215e-16	4	Pcnt	0.5
Dcps	8.55611e-12	0.309261	0.786	0.289	1.14686e-07	4	Dcps	0.497
Ankle1	3.47059e-226	0.301011	0.5	0.005	4.65198e-222	4	Ankle1	0.495
Hnrnpdl	1.48923e-12	0.448625	0.929	0.434	1.99617e-08	4	Hnrnpdl	0.495
Cbx31	7.68131e-20	0.677852	0.952	0.458	1.0296e-15	4	Cbx3	0.494
Ppih	8.77108e-14	0.313941	0.69	0.196	1.17568e-09	4	Ppih	0.494
Pold3	1.95513e-18	0.257626	0.619	0.126	2.62066e-14	4	Pold3	0.493
Ddx391	3.61409e-14	0.423942	0.786	0.293	4.84433e-10	4	Ddx39	0.493
Mcm10	4.60578e-177	0.302858	0.5	0.008	6.17359e-173	4	Mcm10	0.492
Spag5	9.96488e-171	0.295178	0.5	0.008	1.33569e-166	4	Spag5	0.492
Oip5	6.63113e-158	0.255456	0.5	0.009	8.88837e-154	4	Oip5	0.491
Prim2	4.67424e-39	0.310067	0.548	0.057	6.26535e-35	4	Prim2	0.491
Psat1	1.32057e-37	0.263982	0.548	0.057	1.77009e-33	4	Psat1	0.491
2700029M09Rik	8.7871e-17	0.473012	0.714	0.223	1.17782e-12	4	2700029M09Rik	0.491
0610010K14Rik	2.89799e-12	0.333284	0.762	0.271	3.88447e-08	4	0610010K14Rik	0.491
Cbfb	5.91433e-11	0.309036	0.786	0.295	7.92756e-07	4	Cbfb	0.491
Ttk	4.10228e-143	0.300558	0.5	0.011	5.4987e-139	4	Ttk	0.489
Smc1a	1.08747e-14	0.530081	0.905	0.416	1.45764e-10	4	Smc1a	0.489
Nup85	8.3888e-17	0.305555	0.643	0.155	1.12443e-12	4	Nup85	0.488
Nsmce1	6.5419e-16	0.552869	0.833	0.345	8.76877e-12	4	Nsmce1	0.488
Nin	1.03072e-08	0.357213	0.833	0.345	0.000138158	4	Nin	0.488
Cenpp	1.12801e-122	0.298818	0.5	0.013	1.51199e-118	4	Cenpp	0.487
Nmral1	2.59524e-23	0.351667	0.595	0.108	3.47866e-19	4	Nmral1	0.487
4930523C07Rik	2.21183e-16	0.289031	0.643	0.157	2.96473e-12	4	4930523C07Rik	0.486
Tcof1	1.61514e-10	0.29048	0.762	0.276	2.16493e-06	4	Tcof1	0.486
Nudt4	1.82662e-14	0.251458	0.643	0.158	2.4484e-10	4	Nudt4	0.485
Bckdk	1.20197e-10	0.334583	0.81	0.327	1.61112e-06	4	Bckdk	0.483
Syne2	6.32001e-21	0.291312	0.595	0.113	8.47134e-17	4	Syne2	0.482
Pold2	2.55592e-22	0.391159	0.595	0.116	3.42596e-18	4	Pold2	0.479
Hmgb3	3.21613e-45	0.381517	0.524	0.046	4.3109e-41	4	Hmgb3	0.478
Cbx1	1.83851e-11	0.412741	0.833	0.355	2.46433e-07	4	Cbx1	0.478
4930579G24Rik	4.3514e-78	0.334993	0.5	0.023	5.83262e-74	4	4930579G24Rik	0.477
Rfc3	6.10996e-26	0.405656	0.571	0.094	8.18979e-22	4	Rfc3	0.477
Hells	8.14251e-75	0.353076	0.5	0.024	1.09142e-70	4	Hells	0.476
Poc1a	1.10241e-73	0.272511	0.5	0.024	1.47767e-69	4	Poc1a	0.476
Sephs1	9.16177e-23	0.27817	0.571	0.095	1.22804e-18	4	Sephs1	0.476
2700094K13Rik1	3.63095e-21	0.795681	0.952	0.478	4.86693e-17	4	2700094K13Rik	0.474
Iqgap3	2.6255e-186	0.315643	0.476	0.006	3.51923e-182	4	Iqgap3	0.47
Bub1	1.15881e-149	0.302224	0.476	0.009	1.55326e-145	4	Bub1	0.467
Paics1	8.87883e-16	0.490922	0.929	0.462	1.19012e-11	4	Paics	0.467
Trim28	3.39611e-10	0.361619	0.762	0.295	4.55215e-06	4	Trim28	0.467
Wbp5	4.25422e-14	0.503701	0.857	0.391	5.70235e-10	4	Wbp5	0.466
H2afv1	5.37114e-31	1.4941	1	0.535	7.19948e-27	4	H2afv	0.465
Rnps1	1.50723e-07	0.338114	0.81	0.345	0.00202029	4	Rnps1	0.465
Smc6	3.61873e-17	0.631694	0.905	0.441	4.85054e-13	4	Smc6	0.464
Hspa14	1.94908e-11	0.346958	0.738	0.275	2.61255e-07	4	Hspa14	0.463
Ssrp11	1.11354e-16	0.598456	0.929	0.467	1.49259e-12	4	Ssrp1	0.462
Smarca5	1.10728e-11	0.457977	0.857	0.395	1.4842e-07	4	Smarca5	0.462
Timm50	1.86553e-12	0.36444	0.69	0.23	2.50055e-08	4	Timm50	0.46
Ctcf	5.63185e-12	0.411418	0.786	0.327	7.54893e-08	4	Ctcf	0.459
Naa50	3.91389e-09	0.312755	0.833	0.374	5.24618e-05	4	Naa50	0.459
Maz	5.07537e-09	0.252236	0.738	0.279	6.80303e-05	4	Maz	0.459
Rbbp71	2.04297e-17	0.727941	0.833	0.375	2.7384e-13	4	Rbbp7	0.458
Exosc8	5.8598e-11	0.336349	0.786	0.328	7.85447e-07	4	Exosc8	0.458
Pds5a	2.57896e-10	0.295842	0.714	0.258	3.45684e-06	4	Pds5a	0.456
Ift27	2.09304e-10	0.275226	0.714	0.259	2.80551e-06	4	Ift27	0.455
Dtl	5.30488e-74	0.306586	0.476	0.022	7.11066e-70	4	Dtl	0.454
Hn1l	3.53964e-19	0.306904	0.571	0.117	4.74454e-15	4	Hn1l	0.454
Snrnp40	4.10102e-09	0.26726	0.738	0.284	5.497e-05	4	Snrnp40	0.454
Atf7ip	6.77179e-09	0.265867	0.762	0.309	9.07691e-05	4	Atf7ip	0.453
Hmgn5	5.8944e-22	0.336954	0.548	0.096	7.90085e-18	4	Hmgn5	0.452
Ppp1r2	1.85798e-09	0.332869	0.857	0.405	2.49044e-05	4	Ppp1r2	0.452
Lsm3	9.53482e-11	0.337834	0.905	0.454	1.27805e-06	4	Lsm3	0.451
Cep57l1	4.21946e-36	0.262328	0.5	0.05	5.65577e-32	4	Cep57l1	0.45
A430005L14Rik	7.37867e-10	0.308506	0.786	0.337	9.89037e-06	4	A430005L14Rik	0.449
Siva11	2.61751e-16	0.658868	0.905	0.457	3.50851e-12	4	Siva1	0.448
Smchd1	3.22077e-11	0.356165	0.738	0.29	4.31712e-07	4	Smchd1	0.448
Ska3	1.22786e-147	0.276294	0.452	0.008	1.64583e-143	4	Ska3	0.444
Cntln	7.61791e-23	0.268897	0.524	0.081	1.02111e-18	4	Cntln	0.443
Cenpl	1.79914e-31	0.321747	0.5	0.059	2.41157e-27	4	Cenpl	0.441
Babam1	6.56139e-11	0.397033	0.857	0.416	8.79489e-07	4	Babam1	0.441
Apobec3	1.73299e-09	0.2746	0.69	0.249	2.3229e-05	4	Apobec3	0.441
Aars	4.58136e-09	0.272834	0.762	0.321	6.14086e-05	4	Aars	0.441
Fignl1	1.69437e-111	0.288343	0.452	0.012	2.27114e-107	4	Fignl1	0.44
Nudt21	4.25596e-11	0.421531	0.881	0.441	5.70469e-07	4	Nudt21	0.44
Sypl	5.87203e-08	0.285176	0.881	0.442	0.000787087	4	Sypl	0.439
Cdkn1a1	4.83338e-10	0.387713	0.833	0.396	6.47867e-06	4	Cdkn1a	0.437
Larp7	9.161e-10	0.290371	0.69	0.253	1.22794e-05	4	Larp7	0.437
Mrpl28	4.4174e-09	0.335061	0.929	0.494	5.92108e-05	4	Mrpl28	0.435
Dynlt1f	2.10289e-10	0.336464	0.714	0.28	2.81871e-06	4	Dynlt1f	0.434
Srsf1	1.73931e-08	0.289198	0.762	0.329	0.000233137	4	Srsf1	0.433
Chaf1b	2.57545e-71	0.28929	0.452	0.02	3.45213e-67	4	Chaf1b	0.432
Ubl4a	1.27453e-11	0.439624	0.905	0.473	1.70838e-07	4	Ubl4a	0.432
Lbr	4.83925e-10	0.461187	0.786	0.354	6.48653e-06	4	Lbr	0.432
Tubb4b1	8.86952e-27	1.27368	0.976	0.545	1.18887e-22	4	Tubb4b	0.431
Cdkn2aipnl	6.73406e-11	0.251838	0.619	0.188	9.02633e-07	4	Cdkn2aipnl	0.431
Tdp2	1.56526e-19	0.273493	0.524	0.095	2.09807e-15	4	Tdp2	0.429
Pole31	1.32253e-10	0.29324	0.667	0.238	1.77272e-06	4	Pole3	0.429
Dazap1	8.98811e-09	0.324053	0.81	0.381	0.000120477	4	Dazap1	0.429
Tppp3	6.46797e-10	0.586559	0.833	0.405	8.66967e-06	4	Tppp3	0.428
Cspp1	6.1256e-13	0.31864	0.571	0.149	8.21075e-09	4	Cspp1	0.422
Pih1d1	2.57512e-08	0.282433	0.762	0.34	0.00034517	4	Pih1d1	0.422
Aspm1	2.76148e-129	0.289976	0.429	0.008	3.70148e-125	4	Aspm	0.421
Banf1	3.71533e-12	0.517622	0.976	0.555	4.98003e-08	4	Banf1	0.421
Hmgb21	2.15652e-30	2.10345	1	0.582	2.89061e-26	4	Hmgb2	0.418
Mpdu1	5.80279e-07	0.251944	0.714	0.296	0.00777806	4	Mpdu1	0.418
Brd8	4.2685e-10	0.313009	0.619	0.205	5.7215e-06	4	Brd8	0.414
Actn4	1.2355e-08	0.351773	0.786	0.374	0.000165606	4	Actn4	0.412
Ndc1	6.24769e-37	0.266687	0.452	0.041	8.37441e-33	4	Ndc1	0.411
Acat1	1.2991e-13	0.488882	0.881	0.47	1.74131e-09	4	Acat1	0.411
Ppp5c	2.79013e-10	0.254483	0.595	0.184	3.7399e-06	4	Ppp5c	0.411
Uhrf2	1.18048e-07	0.315062	0.738	0.327	0.00158231	4	Uhrf2	0.411
H2-Q7	7.25625e-07	0.259777	0.786	0.375	0.00972628	4	H2-Q7	0.411
Rnaseh2a	6.53811e-09	0.298769	0.667	0.259	8.76368e-05	4	Rnaseh2a	0.408
Nudt5	6.74764e-09	0.282991	0.643	0.238	9.04453e-05	4	Nudt5	0.405
Trp53	8.90319e-08	0.275325	0.81	0.408	0.00119338	4	Trp53	0.402
Impdh21	9.87227e-18	0.714806	0.952	0.551	1.32328e-13	4	Impdh2	0.401
Tssc4	3.00145e-10	0.310629	0.595	0.194	4.02315e-06	4	Tssc4	0.401
Tpm41	3.29248e-12	0.56501	0.905	0.505	4.41324e-08	4	Tpm4	0.4
Arhgef39	6.59113e-144	0.258634	0.405	0.006	8.83475e-140	4	Arhgef39	0.399
Eny2	1.06802e-08	0.400248	0.952	0.555	0.000143158	4	Eny2	0.397
Dpysl3	6.71603e-06	0.250091	0.762	0.365	0.0900217	4	Dpysl3	0.397
Arl4c	1.53678e-19	0.267319	0.476	0.08	2.05989e-15	4	Arl4c	0.396
Rbmxl1	1.80684e-06	0.270213	0.786	0.39	0.0242188	4	Rbmxl1	0.396
Lsm8	8.78928e-09	0.347813	0.881	0.487	0.000117812	4	Lsm8	0.394
Gpaa1	8.7025e-08	0.253504	0.69	0.296	0.00116648	4	Gpaa1	0.394
Psmc4	9.22041e-08	0.329568	0.905	0.511	0.0012359	4	Psmc4	0.394
Rbbp4	1.30917e-11	0.486841	0.857	0.464	1.75481e-07	4	Rbbp4	0.393
Cenpc1	1.21524e-23	0.250476	0.452	0.06	1.62891e-19	4	Cenpc1	0.392
Cenpn	5.19503e-81	0.252734	0.405	0.014	6.96342e-77	4	Cenpn	0.391
Ddx1	4.86479e-07	0.254105	0.714	0.323	0.00652077	4	Ddx1	0.391
Cdk41	4.82923e-18	0.658605	0.976	0.586	6.4731e-14	4	Cdk4	0.39
Hdac1	6.81701e-08	0.300806	0.762	0.372	0.000913752	4	Hdac1	0.39
Calm3	8.6897e-11	0.487047	0.929	0.54	1.16477e-06	4	Calm3	0.389
Hnrnpr	1.39645e-07	0.328845	0.833	0.448	0.0018718	4	Hnrnpr	0.385
Uba2	6.94807e-08	0.282358	0.738	0.356	0.000931319	4	Uba2	0.382
Ddx39b	1.40935e-12	0.439865	0.952	0.571	1.88909e-08	4	Ddx39b	0.381
Ube2e3	7.9584e-09	0.364949	0.881	0.501	0.000106674	4	Ube2e3	0.38
Dpy30	1.03992e-07	0.317349	0.786	0.407	0.00139391	4	Dpy30	0.379
Terf1	7.1296e-13	0.2755	0.5	0.124	9.55652e-09	4	Terf1	0.376
Cd44	2.27669e-06	0.269683	0.952	0.578	0.0305167	4	Cd44	0.374
Pbdc1	5.68906e-08	0.272571	0.667	0.294	0.000762561	4	Pbdc1	0.373
Trappc5	1.34586e-07	0.328336	0.833	0.461	0.001804	4	Trappc5	0.372
Acadl	1.04508e-09	0.399467	0.857	0.486	1.40083e-05	4	Acadl	0.371
Tuba1c1	4.22918e-20	0.773418	1	0.63	5.66879e-16	4	Tuba1c	0.37
Yeats4	2.173e-05	0.254752	0.881	0.513	0.291269	4	Yeats4	0.368
Anapc5	5.02864e-16	0.593459	0.952	0.585	6.74038e-12	4	Anapc5	0.367
Pole4	1.00338e-06	0.282342	0.714	0.347	0.0134494	4	Pole4	0.367
Srrm1	2.20253e-06	0.282624	0.881	0.515	0.0295227	4	Srrm1	0.366
Cenpk	1.8045e-64	0.26078	0.381	0.016	2.41875e-60	4	Cenpk	0.365
Gm8186	4.81586e-05	0.254675	0.857	0.492	0.645518	4	Gm8186	0.365
Hnrnpd	1.1701e-09	0.371782	0.857	0.493	1.56841e-05	4	Hnrnpd	0.364
Lmna1	6.61478e-07	0.366359	0.762	0.398	0.00886645	4	Lmna	0.364
Etfa	2.20036e-06	0.275862	0.881	0.517	0.0294936	4	Etfa	0.364
Ndufv1	1.59131e-07	0.28241	0.81	0.447	0.002133	4	Ndufv1	0.363
Osgep	2.01491e-06	0.277917	0.762	0.399	0.0270078	4	Osgep	0.363
Utp3	1.16438e-05	0.270063	0.786	0.426	0.156073	4	Utp3	0.36
Grpel1	4.15438e-06	0.250147	0.881	0.522	0.0556853	4	Grpel1	0.359
Tubg1	4.94296e-13	0.258674	0.452	0.103	6.62554e-09	4	Tubg1	0.349
Pa2g4	1.73226e-10	0.428854	0.857	0.509	2.32192e-06	4	Pa2g4	0.348
Lsm51	3.95487e-11	0.404733	0.905	0.559	5.30111e-07	4	Lsm5	0.346
Csnk2b	1.33949e-09	0.372417	0.952	0.606	1.79545e-05	4	Csnk2b	0.346
Lsm6	6.37131e-07	0.339061	0.833	0.487	0.0085401	4	Lsm6	0.346
Ripk3	8.59989e-10	0.263344	0.5	0.156	1.15273e-05	4	Ripk3	0.344
Hnrnpul1	2.78849e-06	0.285168	0.714	0.37	0.037377	4	Hnrnpul1	0.344
Emd	4.80004e-06	0.312693	0.738	0.396	0.0643397	4	Emd	0.342
Pdap1	8.06041e-07	0.351686	0.929	0.591	0.0108042	4	Pdap1	0.338
Tmsb101	3.40625e-12	0.532205	1	0.665	4.56574e-08	4	Tmsb10	0.335
Tubb61	1.12165e-13	0.653926	0.976	0.643	1.50346e-09	4	Tubb6	0.333
Srsf71	2.60203e-08	0.344029	0.81	0.479	0.000348776	4	Srsf7	0.331
Bub31	1.57855e-12	0.51265	0.952	0.624	2.11589e-08	4	Bub3	0.328
Ssna1	2.21961e-08	0.419404	0.905	0.579	0.000297517	4	Ssna1	0.326
Ptges3	1.06824e-09	0.438788	0.952	0.628	1.43187e-05	4	Ptges3	0.324
Commd4	4.89252e-05	0.25141	0.762	0.438	0.655793	4	Commd4	0.324
Dek1	1.02123e-25	1.30908	0.976	0.653	1.36886e-21	4	Dek	0.323
Ppp1cc	5.69757e-09	0.386754	0.905	0.584	7.63703e-05	4	Ppp1cc	0.321
Uchl5	5.303e-07	0.263263	0.571	0.25	0.00710813	4	Uchl5	0.321
Cltb	1.18493e-06	0.28025	0.738	0.418	0.0158828	4	Cltb	0.32
Rdx	3.04326e-06	0.315379	0.833	0.513	0.0407918	4	Rdx	0.32
Tmx1	3.9418e-06	0.262255	0.833	0.519	0.0528359	4	Tmx1	0.314
Hnrnpab1	3.94123e-16	0.744532	0.952	0.639	5.28283e-12	4	Hnrnpab	0.313
H2afy	7.91762e-09	0.426326	0.881	0.569	0.000106128	4	H2afy	0.312
Nop56	2.42213e-06	0.305617	0.619	0.307	0.0324662	4	Nop56	0.312
Cep295	1.10678e-13	0.263151	0.381	0.071	1.48353e-09	4	Cep295	0.31
Vdac1	2.17149e-08	0.401982	0.905	0.595	0.000291067	4	Vdac1	0.31
Snrpd11	2.08355e-23	0.893053	0.976	0.668	2.79279e-19	4	Snrpd1	0.308
Kdelr2	4.60908e-05	0.28409	0.833	0.526	0.617801	4	Kdelr2	0.307
Cdc123	4.27469e-05	0.26382	0.69	0.387	0.572979	4	Cdc123	0.303
G3bp1	9.99894e-08	0.357349	0.952	0.65	0.00134026	4	G3bp1	0.302
Nudc	1.55722e-15	0.627434	0.929	0.629	2.08729e-11	4	Nudc	0.3
Nap1l11	4.80875e-17	0.739277	0.952	0.654	6.44565e-13	4	Nap1l1	0.298
Adss	6.81173e-05	0.275473	0.881	0.588	0.913044	4	Adss	0.293
Stub1	3.06873e-09	0.42606	0.905	0.614	4.11332e-05	4	Stub1	0.291
Cnih4	1.62701e-10	0.418544	0.976	0.692	2.18084e-06	4	Cnih4	0.284
Nono	2.41676e-10	0.475113	0.905	0.621	3.23943e-06	4	Nono	0.284
Rnaseh2c	1.41787e-06	0.303631	0.929	0.646	0.0190051	4	Rnaseh2c	0.283
Txnl1	1.71858e-05	0.27623	0.881	0.599	0.230359	4	Txnl1	0.282
Luc7l2	8.11828e-06	0.307769	0.976	0.695	0.108817	4	Luc7l2	0.281
Mrpl51	1.181e-08	0.353447	0.881	0.601	0.000158301	4	Mrpl51	0.28
Ube2i	7.08524e-05	0.257009	0.952	0.674	0.949706	4	Ube2i	0.278
Idh2	2.44627e-07	0.389057	0.857	0.583	0.00327898	4	Idh2	0.274
Lsm4	1.32181e-11	0.421133	1	0.729	1.77176e-07	4	Lsm4	0.271
Cops6	0.000101504	0.262322	0.881	0.61	1	4	Cops6	0.271
U2af1	1.30111e-08	0.377037	0.905	0.637	0.000174401	4	U2af1	0.268
Mrpl18	3.71692e-10	0.454657	0.881	0.614	4.98216e-06	4	Mrpl18	0.267
Psmb7	1.7506e-07	0.382138	0.929	0.663	0.00234651	4	Psmb7	0.266
Fkbp3	2.65346e-07	0.346872	0.857	0.592	0.00355669	4	Fkbp3	0.265
Hdgf1	1.76249e-10	0.453233	1	0.736	2.36245e-06	4	Hdgf	0.264
Tmem109	4.98332e-05	0.26772	0.69	0.426	0.667965	4	Tmem109	0.264
Hnrnpu	4.41714e-06	0.273673	0.952	0.691	0.0592074	4	Hnrnpu	0.261
Lgals11	5.99688e-05	0.388346	0.595	0.334	0.803822	4	Lgals1	0.261
Commd1	1.67607e-05	0.252624	0.881	0.624	0.22466	4	Commd1	0.257
Pcbd2	3.16636e-07	0.314374	0.952	0.697	0.00424419	4	Pcbd2	0.255
Ywhah	1.0119e-16	0.641408	1	0.746	1.35635e-12	4	Ywhah	0.254
Sf3b2	3.19562e-11	0.424989	0.976	0.723	4.28341e-07	4	Sf3b2	0.253
Hmgn1	7.36873e-10	0.476558	0.952	0.699	9.87705e-06	4	Hmgn1	0.253
Psmc3	7.22804e-08	0.333191	0.881	0.63	0.000968846	4	Psmc3	0.251
44081	7.84371e-06	0.28195	0.952	0.706	0.105137	4	44081	0.246
Fam111a1	6.67613e-08	0.355759	1	0.755	0.000894869	4	Fam111a	0.245
Mapre1	5.63747e-08	0.368117	0.857	0.614	0.000755647	4	Mapre1	0.243
Cyc1	0.000171012	0.26087	0.857	0.617	1	4	Cyc1	0.24
Raly1	2.45352e-14	0.540826	0.952	0.714	3.2887e-10	4	Raly	0.238
Stra13	3.67987e-09	0.40897	0.952	0.717	4.9325e-05	4	Stra13	0.235
Trappc1	4.69222e-06	0.29653	0.905	0.672	0.0628945	4	Trappc1	0.233
Mrpl42	4.19099e-08	0.341613	0.952	0.72	0.00056176	4	Mrpl42	0.232
Tpr	3.34727e-06	0.329724	0.929	0.699	0.0448669	4	Tpr	0.23
Set	1.54783e-07	0.389243	0.905	0.676	0.00207471	4	Set	0.229
Rtn3	4.04033e-07	0.306953	0.929	0.7	0.00541566	4	Rtn3	0.229
Dnajc8	7.61333e-07	0.296554	0.952	0.724	0.0102049	4	Dnajc8	0.228
Anapc11	3.49606e-06	0.310308	0.929	0.706	0.0468612	4	Anapc11	0.223
Ubald2	5.48469e-05	0.272158	0.905	0.683	0.735168	4	Ubald2	0.222
Fam96a1	4.81742e-09	0.354771	0.976	0.755	6.45726e-05	4	Fam96a	0.221
Nol7	3.7859e-06	0.274763	0.929	0.708	0.0507462	4	Nol7	0.221
Ndufab1	2.69463e-05	0.279732	0.857	0.636	0.361188	4	Ndufab1	0.221
Idh3g	2.18671e-05	0.269328	0.905	0.686	0.293106	4	Idh3g	0.219
Rbm8a	1.37256e-05	0.250313	0.952	0.736	0.183978	4	Rbm8a	0.216
Sf3b5	1.4323e-08	0.356807	1	0.786	0.000191986	4	Sf3b5	0.214
Sptssa	1.21155e-06	0.299311	0.952	0.738	0.0162397	4	Sptssa	0.214
Srsf2	1.1482e-10	0.505343	0.929	0.717	1.53904e-06	4	Srsf2	0.212
Tcp1	2.29948e-07	0.364067	0.905	0.695	0.00308222	4	Tcp1	0.21
Prdx41	5.42634e-18	0.761286	1	0.792	7.27346e-14	4	Prdx4	0.208
Lman2	3.36437e-05	0.32367	0.929	0.722	0.450961	4	Lman2	0.207
Ywhaq	3.22113e-05	0.281767	0.929	0.724	0.43176	4	Ywhaq	0.205
Tpi1	4.00473e-06	0.321325	0.905	0.707	0.0536794	4	Tpi1	0.198
Tecr	0.000199335	0.271558	0.929	0.736	1	4	Tecr	0.193
S100a42	1.69523e-07	0.484883	1	0.808	0.00227229	4	S100a4	0.192
1810037I17Rik	1.60985e-10	0.558389	0.929	0.74	2.15784e-06	4	1810037I17Rik	0.189
Arpp19	4.52254e-11	0.51533	0.952	0.765	6.06201e-07	4	Arpp19	0.187
Psma1	9.45118e-08	0.312515	0.952	0.767	0.00126684	4	Psma1	0.185
Nme1	0.000114093	0.302181	0.905	0.729	1	4	Nme1	0.176
Cd521	6.28043e-05	0.30921	0.976	0.809	0.841828	4	Cd52	0.167
Aes	1.21921e-07	0.373169	0.929	0.766	0.00163423	4	Aes	0.163
Srsf31	3.3205e-16	0.636412	0.976	0.819	4.4508e-12	4	Srsf3	0.157
Cct8	6.32626e-06	0.291337	0.952	0.796	0.0847972	4	Cct8	0.156
Ranbp11	4.05814e-11	0.757668	0.905	0.752	5.43954e-07	4	Ranbp1	0.153
Nhp2l1	0.000183827	0.253196	0.881	0.729	1	4	Nhp2l1	0.152
Ran1	8.45122e-24	0.986765	1	0.854	1.1328e-19	4	Ran	0.146
Eif2s21	2.24676e-05	0.289512	0.976	0.831	0.301156	4	Eif2s2	0.145
Rer1	1.02917e-05	0.265013	0.952	0.81	0.13795	4	Rer1	0.142
Tubb51	2.3113e-28	1.84525	1	0.863	3.09806e-24	4	Tubb5	0.137
Ifi301	3.96545e-09	0.438813	0.976	0.839	5.31529e-05	4	Ifi30	0.137
Snrpf1	8.36382e-09	0.379084	0.976	0.839	0.000112109	4	Snrpf	0.137
Ncl	9.45623e-06	0.296046	0.952	0.817	0.126751	4	Ncl	0.135
Erh1	1.2746e-06	0.385971	0.952	0.821	0.0170848	4	Erh	0.131
Hnrnpa31	1.12995e-20	0.708766	1	0.875	1.51458e-16	4	Hnrnpa3	0.125
Vim1	1.39408e-22	1.17782	1	0.877	1.86862e-18	4	Vim	0.123
Hnrnpa11	5.45562e-16	0.685945	0.976	0.853	7.31271e-12	4	Hnrnpa1	0.123
Snrpd2	4.31427e-07	0.304551	0.952	0.842	0.00578284	4	Snrpd2	0.11
Snrpb	1.09134e-11	0.462551	1	0.891	1.46283e-07	4	Snrpb	0.109
Atp5g3	5.37759e-07	0.305718	0.976	0.869	0.00720812	4	Atp5g3	0.107
Prelid1	2.54426e-05	0.298443	0.905	0.798	0.341032	4	Prelid1	0.107
Anp32b1	1.36626e-22	0.949897	0.976	0.87	1.83134e-18	4	Anp32b	0.106
Hn11	5.59346e-19	0.66717	1	0.894	7.49747e-15	4	Hn1	0.106
Hsp90aa1	1.47738e-13	0.675124	1	0.899	1.98028e-09	4	Hsp90aa1	0.101
Snrpe1	9.34119e-16	0.518459	0.976	0.879	1.25209e-11	4	Snrpe	0.097
Serinc31	9.76888e-15	0.590673	0.976	0.882	1.30942e-10	4	Serinc3	0.094
Pcbp2	3.56888e-08	0.341549	1	0.911	0.000478373	4	Pcbp2	0.089
Hmgb11	1.85875e-27	1.16594	1	0.914	2.49147e-23	4	Hmgb1	0.086
Arl6ip11	8.08683e-17	0.682966	0.976	0.893	1.08396e-12	4	Arl6ip1	0.083
Snrpg	7.5286e-09	0.358333	1	0.92	0.000100913	4	Snrpg	0.08
Mdh1	0.000591984	0.2579	0.929	0.852	1	4	Mdh1	0.077
Atp5f1	3.07072e-07	0.333869	1	0.924	0.004116	4	Atp5f1	0.076
Pdlim1	0.000117015	0.285324	0.929	0.857	1	4	Pdlim1	0.072
Hnrnpf	5.58505e-05	0.277404	1	0.934	0.74862	4	Hnrnpf	0.066
Serbp1	2.03384e-12	0.462941	1	0.938	2.72616e-08	4	Serbp1	0.062
Slc25a5	4.89508e-08	0.389216	1	0.94	0.000656137	4	Slc25a5	0.06
Tuba1b1	1.08464e-28	1.74957	1	0.941	1.45385e-24	4	Tuba1b	0.059
Minos1	5.52267e-08	0.303388	1	0.942	0.000740259	4	Minos1	0.058
Rbm31	1.93198e-15	0.564582	1	0.949	2.58962e-11	4	Rbm3	0.051
Hnrnpa2b11	4.28304e-12	0.517358	1	0.949	5.74099e-08	4	Hnrnpa2b1	0.051
Fus	0.000199553	0.348694	0.857	0.812	1	4	Fus	0.045
Atp5o	2.64907e-07	0.315736	0.952	0.912	0.00355081	4	Atp5o	0.04
Sumo2	8.8216e-19	0.664064	0.976	0.94	1.18245e-14	4	Sumo2	0.036
Eif4a11	4.20391e-05	0.282573	0.976	0.944	0.563492	4	Eif4a1	0.032
Atp5g2	5.62796e-11	0.410532	1	0.972	7.54372e-07	4	Atp5g2	0.028
Atpif1	1.99318e-06	0.286142	1	0.973	0.0267166	4	Atpif1	0.027
Hint11	1.11583e-18	0.544248	1	0.975	1.49566e-14	4	Hint1	0.025
Atp5j	4.64351e-06	0.256015	1	0.975	0.0622416	4	Atp5j	0.025
Ybx1	6.62027e-09	0.338629	1	0.982	8.87381e-05	4	Ybx1	0.018
Npm1	1.24974e-07	0.306319	1	0.982	0.00167515	4	Npm1	0.018
Clic1	4.21301e-13	0.448964	1	0.984	5.64711e-09	4	Clic1	0.016
Cox5b	1.02134e-06	0.262744	0.976	0.96	0.0136901	4	Cox5b	0.016
S100a102	4.71938e-09	0.387513	1	0.987	6.32585e-05	4	S100a10	0.013
Erp29	3.8046e-06	0.288412	0.929	0.917	0.0509968	4	Erp29	0.012
H2afz1	2.14628e-28	1.40859	1	0.99	2.87687e-24	4	H2afz	0.01
Ptma1	1.20092e-26	1.29732	1	0.991	1.60971e-22	4	Ptma	0.009
Hspa81	9.76227e-18	0.673963	1	0.994	1.30854e-13	4	Hspa8	0.006
Ubb	3.2003e-13	0.393552	1	0.995	4.28969e-09	4	Ubb	0.005
H3f3a	2.37952e-15	0.458689	1	0.996	3.1895e-11	4	H3f3a	0.004
Actg12	1.26738e-12	0.513434	1	0.996	1.69879e-08	4	Actg1	0.004
Hsp90ab1	1.17774e-05	0.251821	1	0.996	0.157864	4	Hsp90ab1	0.004
Ppia1	2.07614e-25	0.768977	1	0.998	2.78286e-21	4	Ppia	0.002
Atp5b	1.40779e-07	0.384365	0.952	0.95	0.001887	4	Atp5b	0.002
Tagln2	5.73116e-18	0.493927	1	0.999	7.68205e-14	4	Tagln2	0.001
Calm2	8.4095e-17	0.509954	0.976	0.979	1.12721e-12	4	Calm2	-0.003
Prdx1	6.63279e-08	0.29047	0.976	0.98	0.000889059	4	Prdx1	-0.004
Tlr2	2.06906e-27	0.909009	0.85	0.222	2.77336e-23	5		0.628
Cxcl2	1.10292e-27	2.59364	0.9	0.295	1.47835e-23	5		0.605
Ccrl2	2.11721e-35	1.21406	0.675	0.107	2.8379e-31	5		0.568
Icam1	1.36368e-32	0.840782	0.6	0.085	1.82788e-28	5		0.515
Ier3	2.44922e-20	1.17728	0.95	0.436	3.28294e-16	5		0.514
Pde4b	8.04975e-23	0.810324	0.65	0.151	1.07899e-18	5		0.499
Gm12840	1.5328e-20	1.38327	0.675	0.18	2.05456e-16	5		0.495
Irf1	2.4758e-17	0.710886	0.725	0.243	3.31856e-13	5		0.482
Marcksl1	6.04971e-18	1.09197	0.75	0.274	8.10904e-14	5		0.476
Tnfaip2	1.06571e-19	1.31813	0.9	0.427	1.42848e-15	5		0.473
Cdc42ep2	6.89203e-15	0.643528	0.725	0.256	9.23808e-11	5		0.469
Nfkbiz	1.70881e-19	1.19647	0.6	0.153	2.29049e-15	5		0.447
Il6	1.47675e-47	1.10587	0.425	0.028	1.97944e-43	5		0.397
Gadd45a	1.06733e-11	0.797208	0.725	0.329	1.43065e-07	5		0.396
Nr4a1	1.8846e-27	0.540277	0.45	0.055	2.52612e-23	5		0.395
Nfkbie	1.94919e-14	0.432754	0.45	0.098	2.61269e-10	5		0.352
Pim1	1.00897e-09	0.613523	0.75	0.4	1.35242e-05	5		0.35
Birc3	4.49111e-08	0.395549	0.575	0.234	0.000601989	5		0.341
Rab20	8.99175e-11	0.483658	0.475	0.144	1.20525e-06	5	Rab20	0.331
Tnfaip3	7.01458e-44	0.287257	0.35	0.02	9.40235e-40	5	Tnfaip3	0.33
Ptafr	4.48531e-08	0.440993	0.525	0.212	0.000601211	5	Ptafr	0.313
Icosl	1.76701e-26	0.3638	0.325	0.029	2.3685e-22	5	Icosl	0.296
Map3k8	8.36503e-09	0.348613	0.4	0.115	0.000112125	5	Map3k8	0.285
Cflar	6.19496e-09	0.509048	0.775	0.494	8.30373e-05	5	Cflar	0.281
Bcl10	5.67574e-06	0.323483	0.75	0.471	0.0760776	5	Bcl10	0.279
Hmox1	9.09672e-07	0.485733	0.825	0.547	0.0121932	5	Hmox1	0.278
Snx18	2.48283e-06	0.440055	0.5	0.226	0.0332798	5	Snx18	0.274
Tnf	2.21914e-78	0.379531	0.275	0.006	2.97454e-74	5	Tnf	0.269
Clec4e	9.95248e-11	0.925727	0.875	0.607	1.33403e-06	5	Clec4e	0.268
Bcl3	1.02116e-07	0.485521	0.4	0.134	0.00136876	5	Bcl3	0.266
Socs3	6.12583e-07	0.75636	0.65	0.391	0.00821107	5	Socs3	0.259
Relb	1.11604e-06	0.276996	0.4	0.143	0.0149594	5	Relb	0.257
Tifa	1.29834e-06	0.45882	0.7	0.447	0.017403	5	Tifa	0.253
Fosl2	5.02789e-06	0.375144	0.475	0.223	0.0673939	5	Fosl2	0.252
Pik3r6	1.28351e-05	0.259863	0.425	0.178	0.172041	5	Pik3r6	0.247
Ccl3	6.56344e-12	0.737285	0.3	0.055	8.79763e-08	5	Ccl3	0.245
Ifngr2	1.87822e-06	0.441678	0.65	0.407	0.0251756	5	Ifngr2	0.243
Slc15a3	7.23646e-05	0.276062	0.45	0.214	0.969975	5	Slc15a3	0.236
Nrip1	1.01198e-07	0.484119	0.875	0.647	0.00135645	5	Nrip1	0.228
Zc3h12a	3.8395e-07	0.324286	0.325	0.1	0.00514647	5	Zc3h12a	0.225
Sdc4	1.37265e-16	0.268267	0.25	0.028	1.8399e-12	5	Sdc4	0.222
Nfkbib	0.000135968	0.285587	0.475	0.255	1	5	Nfkbib	0.22
Ifi203	0.000244552	0.372885	0.7	0.483	1	5	Ifi203	0.217
Cxcl1	1.57469e-33	1.05132	0.225	0.011	2.11072e-29	5	Cxcl1	0.214
Sod2	1.91761e-07	0.553755	0.925	0.712	0.00257036	5	Sod2	0.213
Nlrp3	9.35332e-06	0.344312	0.325	0.114	0.125372	5	Nlrp3	0.211
Ube2f	0.0012097	0.299672	0.5	0.29	1	5	Ube2f	0.21
Zfp36	1.88219e-08	0.893658	0.85	0.642	0.000252288	5	Zfp36	0.208
Ets2	2.63471e-05	0.28554	0.3	0.106	0.353156	5	Ets2	0.194
Mesdc1	0.00212955	0.272133	0.475	0.285	1	5	Mesdc1	0.19
Ier5	0.00514369	0.451264	0.575	0.386	1	5	Ier5	0.189
Apobec1	0.00424185	0.281058	0.625	0.437	1	5	Apobec1	0.188
Igsf6	6.32146e-06	0.489165	0.85	0.663	0.0847328	5	Igsf6	0.187
Myd88	0.00422326	0.279593	0.475	0.291	1	5	Myd88	0.184
Tnfsf9	4.38459e-14	0.375032	0.2	0.022	5.8771e-10	5	Tnfsf9	0.178
Rasgef1b	9.71133e-14	0.299693	0.2	0.022	1.30171e-09	5	Rasgef1b	0.178
Lcp2	0.000123819	0.335767	0.775	0.599	1	5	Lcp2	0.176
Ptger4	0.00132905	0.274312	0.425	0.25	1	5	Ptger4	0.175
Tnip1	8.91866e-05	0.280385	0.275	0.102	1	5	Tnip1	0.173
Hk2	0.00183798	0.352209	0.5	0.329	1	5	Hk2	0.171
Nfkbia	8.25247e-25	1.58613	1	0.834	1.10616e-20	5	Nfkbia	0.166
Id3	1.2703e-08	0.424407	0.2	0.034	0.000170271	5	Id3	0.166
Tctex1d2	0.00205377	0.267276	0.325	0.16	1	5	Tctex1d2	0.165
Fam76b	0.00197794	0.255439	0.3	0.136	1	5	Fam76b	0.164
Hivep2	0.00574409	0.256301	0.35	0.188	1	5	Hivep2	0.162
Casp4	0.00624095	0.328408	0.425	0.268	1	5	Casp4	0.157
Nfe2l2	0.000205051	0.494524	0.725	0.579	1	5	Nfe2l2	0.146
Marcks	0.00636221	0.399406	0.35	0.207	1	5	Marcks	0.143
Ckb	0.000430265	0.367379	0.975	0.835	1	5	Ckb	0.14
Atf4	0.00146839	0.264892	0.65	0.51	1	5	Atf4	0.14
Metrnl	0.00140508	0.259195	0.875	0.738	1	5	Metrnl	0.137
Gm26522	0.00285699	0.515083	0.25	0.114	1	5	Gm26522	0.136
Jund	0.000991866	0.386815	0.8	0.667	1	5	Jund	0.133
Sart3	0.00369996	0.290772	0.225	0.097	1	5	Sart3	0.128
Samsn1	0.00011959	0.340663	0.825	0.699	1	5	Samsn1	0.126
Pirb	1.43372e-06	0.52264	0.95	0.825	0.0192175	5	Pirb	0.125
Cdkn1a2	0.00887749	0.566279	0.525	0.4	1	5	Cdkn1a	0.125
Mapkapk2	0.00328865	0.30491	0.6	0.477	1	5	Mapkapk2	0.123
Pid1	0.00157199	0.447471	0.925	0.804	1	5	Pid1	0.121
Csf2rb	0.00983981	0.296332	0.55	0.43	1	5	Csf2rb	0.12
Arl5c	2.5663e-05	0.276089	0.15	0.032	0.343986	5	Arl5c	0.118
Serpine1	5.39177e-13	0.264009	0.125	0.009	7.22712e-09	5	Serpine1	0.116
S100a43	0.00191274	0.31188	0.925	0.809	1	5	S100a4	0.116
Mcl1	1.22331e-07	0.609836	0.9	0.787	0.00163973	5	Mcl1	0.113
Egr1	0.000387394	0.25709	0.15	0.041	1	5	Egr1	0.109
Ier2	0.00167029	0.276866	0.875	0.771	1	5	Ier2	0.104
Btg1	0.00530036	0.467035	0.8	0.703	1	5	Btg1	0.097
Ccl2	0.000888768	0.371522	0.125	0.032	1	5	Ccl2	0.093
F10	0.00271709	0.368788	0.95	0.881	1	5	F10	0.069
Junb	1.58787e-08	0.807192	0.975	0.908	0.000212838	5	Junb	0.067
Cd14	5.03243e-08	0.580824	1	0.934	0.000674547	5	Cd14	0.066
Ehd1	7.35148e-06	0.497007	0.925	0.868	0.0985392	5	Ehd1	0.057
Cebpb	7.65283e-06	0.450732	0.975	0.922	0.102579	5	Cebpb	0.053
Bcl2a1b	0.000553095	0.471279	0.95	0.904	1	5	Bcl2a1b	0.046
Plek	1.5622e-05	0.482226	0.975	0.934	0.209397	5	Plek	0.041
C5ar1	2.70055e-05	0.507616	0.775	0.739	0.361981	5	C5ar1	0.036
Zeb2	1.93408e-06	0.444672	0.975	0.944	0.0259244	5	Zeb2	0.031
Nupr1	2.06508e-05	0.49234	0.925	0.902	0.276803	5	Nupr1	0.023
Thbs1	1.47199e-05	0.590367	0.975	0.956	0.197306	5	Thbs1	0.019
Cybb	5.03807e-07	0.311104	1	0.998	0.00675303	5	Cybb	0.002
Ccl241	0.00242573	0.412393	0.925	0.938	1	5	Ccl24	-0.013
