# Supplementary material for: CaSSiDI: novel single-cell “Cluster Similarity Scoring and Distinction Index” reveals critical functions for PirB and context-dependent Cebpb repression
Source: Cell Death Differ. 2024 Feb 21;31(3):265–79. doi: 10.1038/s41418-024-01268-8 (PMC10923835; doi:10.1038/s41418-024-01268-8)
Supplement: Supplementary file 20 — Table S11 [file 41418_2024_1268_MOESM20_ESM.xlsx]

## Sheet: PirBKO_PirBWT_res0p4_PCs15_Sepr
	p_val	avg_logFC	pct.1	pct.2	p_val_adj	cluster	gene	pct.1_minus_pct.2			Cluster legend
F7	3.21246e-77	0.404006	0.64	0.382	4.89419e-73	0	F7	0.258			F7T	0
Syngr1	3.23183e-82	0.491118	0.866	0.669	4.9237e-78	0	Syngr1	0.197			LMO	1
Ctsk	7.77228e-41	0.403702	0.605	0.409	1.18411e-36	0	Ctsk	0.196			PET	2
Acp5	4.72964e-51	0.47131	0.671	0.488	7.20561e-47	0	Acp5	0.183			TFT	3
Tmem86a	1.25012e-47	0.261348	0.73	0.547	1.90456e-43	0	Tmem86a	0.183			NIT	4
Gngt2	3.76628e-65	0.37799	0.841	0.692	5.73793e-61	0	Gngt2	0.149			IMO	5
Nrp1	6.3743e-45	0.277593	0.96	0.825	9.71124e-41	0	Nrp1	0.135			CYT	6
Pla2g7	1.9465e-27	0.262291	0.789	0.672	2.96549e-23	0	Pla2g7	0.117
Lipa	2.23807e-54	0.318622	0.957	0.859	3.40969e-50	0	Lipa	0.098
Uap1l1	5.64608e-67	0.278018	0.944	0.849	8.6018e-63	0	Uap1l1	0.095
Gpnmb	7.92508e-59	0.56429	0.921	0.831	1.20739e-54	0	Gpnmb	0.09
Cd48	1.48996e-60	0.269838	0.961	0.872	2.26996e-56	0	Cd48	0.089
Fabp4	2.06591e-17	0.461552	0.733	0.649	3.14741e-13	0	Fabp4	0.084
Lpl	3.26085e-38	0.564951	0.882	0.813	4.9679e-34	0	Lpl	0.069
Cd93	4.0323e-55	0.276836	0.994	0.928	6.14321e-51	0	Cd93	0.066
Ms4a7	7.21994e-53	0.366739	0.987	0.928	1.09996e-48	0	Ms4a7	0.059
Lst1	7.45687e-26	0.253133	0.947	0.89	1.13605e-21	0	Lst1	0.057
Creg1	3.33781e-44	0.25791	0.976	0.925	5.08515e-40	0	Creg1	0.051
Cd63	2.54305e-74	0.386499	0.985	0.941	3.87434e-70	0	Cd63	0.044
Trem2	4.40383e-107	0.380338	0.997	0.957	6.70923e-103	0	Trem2	0.04
Mpeg1	1.39762e-113	0.422316	0.998	0.967	2.12927e-109	0	Mpeg1	0.031
Hexa	7.07358e-85	0.300932	0.998	0.978	1.07766e-80	0	Hexa	0.02
Ctsh	1.57775e-62	0.264642	0.997	0.984	2.4037e-58	0	Ctsh	0.013
Pf4	6.3783e-21	0.257288	0.998	0.988	9.71734e-17	0	Pf4	0.01
Fabp5	8.03389e-145	0.785241	1	0.993	1.22396e-140	0	Fabp5	0.007
Ctsl	5.12528e-51	0.463363	1	0.996	7.80837e-47	0	Ctsl	0.004
Spp1	7.90265e-33	0.626457	0.976	0.974	1.20397e-28	0	Spp1	0.002
Ctss	2.10078e-121	0.442717	1	0.999	3.20053e-117	0	Ctss	0.001
Cd68	7.61937e-118	0.31306	1	0.999	1.16081e-113	0	Cd68	0.001
Lyz2	2.57865e-53	0.423579	1	0.999	3.92858e-49	0	Lyz2	0.001
Ctsb	5.99945e-163	0.35084	1	1	9.14016e-159	0	Ctsb	0
Psap	1.46155e-146	0.465095	1	1	2.22667e-142	0	Psap	0
Ctsd	1.09792e-78	0.338035	1	1	1.67268e-74	0	Ctsd	0
Apoe	1.23055e-70	0.559504	0.999	0.999	1.87475e-66	0	Apoe	0
Plac8	0	1.63264	0.86	0.28	0	1	Plac8	0.58
Ccr2	0	1.22909	0.961	0.387	0	1	Ccr2	0.574
Ly6a	1.61177e-296	1.48957	0.704	0.162	2.45553e-292	1	Ly6a	0.542
Ms4a4c	6.18739e-280	1.16789	0.899	0.385	9.42649e-276	1	Ms4a4c	0.514
Tppp3	2.16579e-214	0.927852	0.651	0.195	3.29958e-210	1	Tppp3	0.456
Plbd1	1.77084e-198	0.669102	0.82	0.371	2.69788e-194	1	Plbd1	0.449
Ly6c2	6.79007e-195	1.20963	0.615	0.172	1.03447e-190	1	Ly6c2	0.443
Zbp1	3.01344e-176	0.61438	0.835	0.423	4.59098e-172	1	Zbp1	0.412
Tmem176b	2.81607e-159	0.768198	0.586	0.199	4.29028e-155	1	Tmem176b	0.387
H2-Eb1	1.27361e-256	2.0635	0.875	0.489	1.94034e-252	1	H2-Eb1	0.386
Naaa	5.38007e-241	0.912318	0.866	0.484	8.19654e-237	1	Naaa	0.382
Irf7	3.20596e-188	0.723472	0.892	0.51	4.88429e-184	1	Irf7	0.382
Slfn1	2.6752e-124	0.333106	0.569	0.192	4.07566e-120	1	Slfn1	0.377
Lifr	4.65901e-144	0.343186	0.502	0.144	7.098e-140	1	Lifr	0.358
Pyhin1	9.90672e-107	0.328186	0.719	0.363	1.50929e-102	1	Pyhin1	0.356
Tmem176a	8.40411e-156	0.603867	0.461	0.111	1.28037e-151	1	Tmem176a	0.35
Ltb4r1	2.3064e-118	0.411891	0.521	0.174	3.51381e-114	1	Ltb4r1	0.347
Fgr	4.27539e-104	0.300676	0.596	0.253	6.51355e-100	1	Fgr	0.343
Oas3	3.89079e-102	0.281274	0.559	0.216	5.92762e-98	1	Oas3	0.343
Slfn4	3.80521e-114	0.419323	0.527	0.186	5.79724e-110	1	Slfn4	0.341
Spon1	5.0569e-229	0.326362	0.362	0.025	7.70419e-225	1	Spon1	0.337
Ms4a8a	7.35178e-133	0.295601	0.425	0.102	1.12004e-128	1	Ms4a8a	0.323
Isg15	4.42701e-129	0.377782	0.864	0.547	6.74454e-125	1	Isg15	0.317
Phf11b	1.81786e-95	0.328043	0.665	0.351	2.76951e-91	1	Phf11b	0.314
H2-Aa	3.82001e-262	2.04884	0.916	0.604	5.81979e-258	1	H2-Aa	0.312
Ifitm6	1.75076e-163	0.358326	0.368	0.056	2.66729e-159	1	Ifitm6	0.312
H2-Q7	3.22835e-89	0.419711	0.782	0.47	4.9184e-85	1	H2-Q7	0.312
Oasl2	2.8685e-102	0.386044	0.793	0.483	4.37016e-98	1	Oasl2	0.31
Nupr1	1.24058e-98	0.44205	0.759	0.449	1.89002e-94	1	Nupr1	0.31
Rtp4	1.67024e-81	0.308714	0.791	0.484	2.54461e-77	1	Rtp4	0.307
Ifi205	5.8729e-73	0.250846	0.559	0.252	8.94737e-69	1	Ifi205	0.307
H2-DMa	1.72861e-193	0.902276	0.871	0.566	2.63354e-189	1	H2-DMa	0.305
Vcan	1.39754e-101	0.457325	0.431	0.131	2.12915e-97	1	Vcan	0.3
Nr4a3	3.37977e-80	0.403872	0.564	0.277	5.14907e-76	1	Nr4a3	0.287
Sirpb1c	3.26362e-74	0.389767	0.675	0.391	4.97213e-70	1	Sirpb1c	0.284
Cyp4f18	2.5122e-74	0.314781	0.548	0.266	3.82734e-70	1	Cyp4f18	0.282
Gpr132	6.04696e-80	0.355495	0.625	0.344	9.21254e-76	1	Gpr132	0.281
Jarid2	9.66461e-101	0.392662	0.808	0.531	1.4724e-96	1	Jarid2	0.277
Glipr2	3.27859e-78	0.308196	0.471	0.197	4.99494e-74	1	Glipr2	0.274
Adgre5	1.02216e-102	0.570914	0.808	0.55	1.55725e-98	1	Adgre5	0.258
Nr4a2	5.05688e-77	0.560299	0.728	0.471	7.70416e-73	1	Nr4a2	0.257
Tap1	1.29485e-87	0.34922	0.77	0.515	1.97271e-83	1	Tap1	0.255
Klra2	2.01134e-73	0.256902	0.396	0.145	3.06428e-69	1	Klra2	0.251
Bst1	7.72614e-72	0.389201	0.734	0.489	1.17708e-67	1	Bst1	0.245
Pilra	4.58327e-62	0.316925	0.642	0.398	6.98261e-58	1	Pilra	0.244
Mndal	1.0809e-78	0.325022	0.773	0.536	1.64675e-74	1	Mndal	0.237
Olfm1	1.61741e-59	0.28693	0.529	0.296	2.46413e-55	1	Olfm1	0.233
Ly6e	0	1.32689	0.996	0.765	0	1	Ly6e	0.231
Cysltr1	1.7688e-65	0.295026	0.687	0.456	2.69476e-61	1	Cysltr1	0.231
Rnf213	1.15474e-88	0.394586	0.787	0.557	1.75924e-84	1	Rnf213	0.23
Add3	1.30696e-56	0.274814	0.529	0.303	1.99116e-52	1	Add3	0.226
Sp100	1.77187e-97	0.367146	0.863	0.643	2.69945e-93	1	Sp100	0.22
Ccnd2	1.25388e-54	0.357332	0.423	0.203	1.91029e-50	1	Ccnd2	0.22
Napsa	2.55473e-48	0.31922	0.464	0.244	3.89214e-44	1	Napsa	0.22
Axl	1.48009e-41	0.252554	0.522	0.305	2.25492e-37	1	Axl	0.217
Osm	1.4259e-74	0.523635	0.775	0.559	2.17236e-70	1	Osm	0.216
Parp14	2.00889e-57	0.253146	0.712	0.496	3.06054e-53	1	Parp14	0.216
Cd86	5.66324e-71	0.360285	0.807	0.593	8.62795e-67	1	Cd86	0.214
Ltc4s	8.88646e-61	0.503659	0.339	0.133	1.35385e-56	1	Ltc4s	0.206
Trim30a	3.52284e-84	0.374343	0.836	0.631	5.36704e-80	1	Trim30a	0.205
H2-Ab1	4.88814e-246	1.98253	0.929	0.725	7.44708e-242	1	H2-Ab1	0.204
Ier2	2.33698e-79	0.412255	0.841	0.64	3.56039e-75	1	Ier2	0.201
Chil3	1.51078e-52	0.395238	0.322	0.122	2.30168e-48	1	Chil3	0.2
Runx3	8.09832e-51	0.374273	0.696	0.498	1.23378e-46	1	Runx3	0.198
Vps37b	1.64003e-39	0.296216	0.519	0.327	2.49858e-35	1	Vps37b	0.192
Mnda	2.23548e-56	0.274614	0.795	0.605	3.40575e-52	1	Mnda	0.19
Lsp1	5.41867e-66	0.515116	0.833	0.644	8.25534e-62	1	Lsp1	0.189
Dok2	3.07922e-112	0.465927	0.9	0.712	4.6912e-108	1	Dok2	0.188
Il6ra	5.55886e-49	0.273444	0.68	0.492	8.46893e-45	1	Il6ra	0.188
Ccr5	1.82795e-105	0.437621	0.93	0.749	2.78488e-101	1	Ccr5	0.181
Clec10a	5.79055e-41	0.335756	0.613	0.432	8.8219e-37	1	Clec10a	0.181
H2-DMb1	5.75337e-114	0.955232	0.778	0.599	8.76526e-110	1	H2-DMb1	0.179
Samhd1	9.37077e-177	0.605114	0.94	0.762	1.42764e-172	1	Samhd1	0.178
Fn1	5.66748e-113	1.12363	0.877	0.699	8.6344e-109	1	Fn1	0.178
Gas7	1.01866e-52	0.329267	0.731	0.553	1.55192e-48	1	Gas7	0.178
Gmfg	8.98238e-103	0.414628	0.903	0.727	1.36847e-98	1	Gmfg	0.176
Mmp19	2.96558e-34	0.330609	0.611	0.438	4.51806e-30	1	Mmp19	0.173
Pld4	1.32965e-116	0.489601	0.929	0.757	2.02572e-112	1	Pld4	0.172
H2-T23	6.27325e-125	0.51804	0.929	0.758	9.55729e-121	1	H2-T23	0.171
Ncf1	1.29041e-64	0.333729	0.818	0.648	1.96594e-60	1	Ncf1	0.17
Psmb10	2.21293e-83	0.359251	0.896	0.73	3.3714e-79	1	Psmb10	0.166
Cytip	1.63489e-34	0.336887	0.7	0.535	2.49076e-30	1	Cytip	0.165
Gda	6.702e-162	0.697166	0.92	0.76	1.02105e-157	1	Gda	0.16
Pltp	4.35206e-73	0.732699	0.758	0.598	6.63036e-69	1	Pltp	0.16
Dpysl2	1.33565e-52	0.300722	0.734	0.574	2.03486e-48	1	Dpysl2	0.16
Timp1	9.02042e-32	0.423146	0.368	0.208	1.37426e-27	1	Timp1	0.16
Ms4a6b	3.41361e-130	0.731636	0.915	0.756	5.20064e-126	1	Ms4a6b	0.159
Clec4a3	5.4027e-114	0.559911	0.908	0.751	8.23101e-110	1	Clec4a3	0.157
Bcl2a1a	1.48382e-24	0.268573	0.496	0.34	2.2606e-20	1	Bcl2a1a	0.156
Cd74	4.00355e-281	2.00815	0.965	0.811	6.09941e-277	1	Cd74	0.154
Pou2f2	7.40062e-34	0.351677	0.583	0.429	1.12748e-29	1	Pou2f2	0.154
Camkk2	3.57445e-39	0.250073	0.664	0.511	5.44567e-35	1	Camkk2	0.153
Nfkbid	5.58964e-33	0.258176	0.7	0.547	8.51581e-29	1	Nfkbid	0.153
Tob2	1.75598e-67	0.380786	0.806	0.654	2.67524e-63	1	Tob2	0.152
Ncf4	6.52632e-73	0.340083	0.866	0.715	9.94285e-69	1	Ncf4	0.151
Epsti1	2.0484e-72	0.362619	0.826	0.677	3.12074e-68	1	Epsti1	0.149
Tuba1a	1.40486e-34	0.259247	0.682	0.533	2.1403e-30	1	Tuba1a	0.149
Dusp2	4.09204e-28	0.28165	0.763	0.615	6.23422e-24	1	Dusp2	0.148
Id3	8.11443e-25	0.347731	0.486	0.339	1.23623e-20	1	Id3	0.147
Fcgr4	8.51428e-58	0.411081	0.812	0.666	1.29715e-53	1	Fcgr4	0.146
Hck	1.21683e-55	0.287706	0.82	0.674	1.85384e-51	1	Hck	0.146
Egr1	1.19358e-30	0.412535	0.802	0.657	1.81842e-26	1	Egr1	0.145
Ccr1	3.61128e-70	0.376903	0.911	0.767	5.50178e-66	1	Ccr1	0.144
Csrnp1	4.07769e-51	0.292233	0.853	0.71	6.21237e-47	1	Csrnp1	0.143
Tgfbi	6.66386e-221	0.951576	0.993	0.855	1.01524e-216	1	Tgfbi	0.138
Psmb9	1.63364e-61	0.28762	0.81	0.672	2.48885e-57	1	Psmb9	0.138
Btg2	8.26499e-137	0.658338	0.949	0.812	1.25917e-132	1	Btg2	0.137
Ezr	5.94529e-52	0.316209	0.852	0.715	9.05764e-48	1	Ezr	0.137
Tbxas1	4.12581e-43	0.277142	0.766	0.633	6.28567e-39	1	Tbxas1	0.133
Dpep2	1.66329e-46	0.294884	0.82	0.689	2.53402e-42	1	Dpep2	0.131
Ecm1	1.13132e-55	0.37032	0.844	0.714	1.72356e-51	1	Ecm1	0.13
Areg	1.08335e-19	0.515114	0.329	0.2	1.65048e-15	1	Areg	0.129
Ifi204	7.22639e-96	0.443374	0.931	0.803	1.10094e-91	1	Ifi204	0.128
Ifitm1	5.51142e-32	0.381343	0.206	0.078	8.39665e-28	1	Ifitm1	0.128
Ccdc109b	2.05427e-66	0.339153	0.884	0.757	3.12968e-62	1	Ccdc109b	0.127
Eps8	1.49111e-64	0.351576	0.878	0.751	2.2717e-60	1	Eps8	0.127
Nr4a1	1.56346e-60	0.400492	0.934	0.811	2.38194e-56	1	Nr4a1	0.123
Tapbp	2.76186e-97	0.3655	0.947	0.826	4.2077e-93	1	Tapbp	0.121
Ly86	1.70909e-116	0.562968	0.93	0.81	2.6038e-112	1	Ly86	0.12
Clec4a1	5.16085e-97	0.472196	0.948	0.828	7.86256e-93	1	Clec4a1	0.12
Clec4e	3.84805e-28	0.264084	0.809	0.689	5.8625e-24	1	Clec4e	0.12
Phlda1	3.98214e-44	0.322388	0.855	0.736	6.06679e-40	1	Phlda1	0.119
Tlr2	3.04608e-43	0.379276	0.84	0.723	4.6407e-39	1	Tlr2	0.117
Cdk2ap2	1.81096e-44	0.279736	0.807	0.691	2.759e-40	1	Cdk2ap2	0.116
Mgl2	2.75439e-22	0.546	0.23	0.117	4.19631e-18	1	Mgl2	0.113
Klf2	1.1019e-62	0.564033	0.893	0.781	1.67875e-58	1	Klf2	0.112
Vasp	1.44425e-51	0.272415	0.859	0.748	2.20031e-47	1	Vasp	0.111
Marcksl1	8.911e-51	0.380593	0.901	0.79	1.35759e-46	1	Marcksl1	0.111
Ap2a2	1.13456e-46	0.30132	0.86	0.749	1.7285e-42	1	Ap2a2	0.111
Cyth4	2.91838e-45	0.265195	0.859	0.748	4.44615e-41	1	Cyth4	0.111
Ptpn6	8.79829e-40	0.25331	0.886	0.775	1.34042e-35	1	Ptpn6	0.111
Csf2ra	1.95625e-66	0.335632	0.911	0.802	2.98035e-62	1	Csf2ra	0.109
Bach1	6.08411e-69	0.35199	0.868	0.76	9.26914e-65	1	Bach1	0.108
F13a1	5.70738e-65	0.488168	0.891	0.785	8.69519e-61	1	F13a1	0.106
Fcgrt	5.63018e-25	0.347748	0.557	0.452	8.57758e-21	1	Fcgrt	0.105
Socs3	5.12281e-47	0.276613	0.919	0.817	7.8046e-43	1	Socs3	0.102
Klf4	1.44729e-83	0.566355	0.935	0.836	2.20495e-79	1	Klf4	0.099
Rassf4	1.93168e-36	0.264381	0.768	0.67	2.94291e-32	1	Rassf4	0.098
Ccl24	4.01942e-14	0.471529	0.25	0.152	6.12359e-10	1	Ccl24	0.098
Il1r2	5.725e-43	0.251487	0.118	0.021	8.72204e-39	1	Il1r2	0.097
Sde2	2.64359e-50	0.287176	0.829	0.734	4.02751e-46	1	Sde2	0.095
Cbr2	9.23623e-22	0.492388	0.595	0.501	1.40714e-17	1	Cbr2	0.094
Hif1a	1.27493e-50	0.28699	0.876	0.783	1.94236e-46	1	Hif1a	0.093
Tsc22d3	5.83255e-39	0.314559	0.909	0.818	8.88588e-35	1	Tsc22d3	0.091
Ear2	1.27049e-32	0.324363	0.121	0.03	1.93559e-28	1	Ear2	0.091
Kdm6b	1.44905e-86	0.409591	0.944	0.855	2.20763e-82	1	Kdm6b	0.089
Ifngr1	5.78753e-41	0.278384	0.857	0.768	8.8173e-37	1	Ifngr1	0.089
Rgs2	1.05085e-29	0.253157	0.891	0.803	1.60097e-25	1	Rgs2	0.088
Pepd	3.01614e-37	0.267801	0.792	0.71	4.59509e-33	1	Pepd	0.082
Ptafr	8.10671e-39	0.293282	0.817	0.736	1.23506e-34	1	Ptafr	0.081
Lrrc25	8.40748e-41	0.258613	0.86	0.781	1.28088e-36	1	Lrrc25	0.079
Pirb	4.28572e-70	0.33643	0.936	0.86	6.5293e-66	1	Pirb	0.076
Emb	4.44512e-36	0.279423	0.876	0.8	6.77213e-32	1	Emb	0.076
Lyn	9.65305e-55	0.278107	0.952	0.878	1.47064e-50	1	Lyn	0.074
Ms4a6c	1.08674e-171	0.705191	0.988	0.918	1.65565e-167	1	Ms4a6c	0.07
Ncf2	7.98266e-82	0.333538	0.971	0.902	1.21616e-77	1	Ncf2	0.069
Stat3	7.44087e-54	0.280422	0.88	0.813	1.13362e-49	1	Stat3	0.067
Rel	2.75701e-41	0.289351	0.887	0.82	4.2003e-37	1	Rel	0.067
Zfp36l1	3.67387e-32	0.318128	0.863	0.798	5.59714e-28	1	Zfp36l1	0.065
Cybb	6.90499e-40	0.278182	0.93	0.866	1.05197e-35	1	Cybb	0.064
Pnp	1.83941e-102	0.415635	0.972	0.908	2.80235e-98	1	Pnp	0.064
Vsir	1.22515e-38	0.256906	0.893	0.83	1.86651e-34	1	Vsir	0.063
Itgb2	5.14392e-83	0.349553	0.976	0.913	7.83676e-79	1	Itgb2	0.063
Clec4a2	2.64227e-58	0.380417	0.933	0.872	4.02551e-54	1	Clec4a2	0.061
Atp1a1	2.74601e-63	0.280712	0.956	0.895	4.18355e-59	1	Atp1a1	0.061
Rac2	1.14141e-33	0.263972	0.931	0.871	1.73894e-29	1	Rac2	0.06
Coro1a	4.85132e-153	0.582165	0.997	0.938	7.39099e-149	1	Coro1a	0.059
Itgam	3.4326e-136	0.550565	0.979	0.92	5.22956e-132	1	Itgam	0.059
Psme1	6.90002e-93	0.375282	0.961	0.902	1.05122e-88	1	Psme1	0.059
Lst11	3.19688e-51	0.328218	0.951	0.892	4.87045e-47	1	Lst1	0.059
Myl12b	6.99784e-64	0.267251	0.952	0.895	1.06612e-59	1	Myl12b	0.057
Aif1	5.99938e-98	0.556573	0.956	0.9	9.14005e-94	1	Aif1	0.056
Thbs1	1.48128e-27	0.26656	0.916	0.863	2.25673e-23	1	Thbs1	0.053
Ets2	7.4577e-41	0.262773	0.926	0.875	1.13618e-36	1	Ets2	0.051
Emilin2	1.13049e-52	0.288617	0.94	0.889	1.7223e-48	1	Emilin2	0.051
Retnla	9.32632e-08	1.21777	0.126	0.076	0.00142086	1	Retnla	0.05
S100a4	5.37267e-126	0.641463	0.99	0.941	8.18526e-122	1	S100a4	0.049
Psmb8	4.25593e-91	0.399139	0.973	0.924	6.48391e-87	1	Psmb8	0.049
Unc93b1	2.54685e-85	0.357242	0.977	0.928	3.88012e-81	1	Unc93b1	0.049
Csf1r	1.49815e-74	0.330339	0.977	0.929	2.28243e-70	1	Csf1r	0.048
Fosb	2.88462e-30	0.280465	0.966	0.918	4.39471e-26	1	Fosb	0.048
Ucp2	1.11043e-131	0.46963	0.988	0.941	1.69175e-127	1	Ucp2	0.047
Fcgr1	6.45757e-89	0.459846	0.97	0.924	9.83811e-85	1	Fcgr1	0.046
Lgals3bp	9.87242e-48	0.296942	0.906	0.861	1.50406e-43	1	Lgals3bp	0.045
Slc16a3	1.38148e-14	0.272109	0.782	0.737	2.10468e-10	1	Slc16a3	0.045
Ptprc	8.98704e-60	0.306105	0.951	0.907	1.36917e-55	1	Ptprc	0.044
Pycard	1.69109e-38	0.27467	0.95	0.906	2.57638e-34	1	Pycard	0.044
Pitpna	7.19387e-52	0.26335	0.972	0.929	1.09599e-47	1	Pitpna	0.043
Rhob	2.32573e-29	0.293629	0.87	0.829	3.54325e-25	1	Rhob	0.041
Shisa5	3.5516e-113	0.380683	0.986	0.948	5.41086e-109	1	Shisa5	0.038
Bst2	7.64394e-91	0.47659	0.988	0.95	1.16455e-86	1	Bst2	0.038
Fcgr2b	2.89294e-107	0.462166	0.983	0.947	4.4074e-103	1	Fcgr2b	0.036
Cd52	2.17652e-226	0.946875	0.999	0.964	3.31592e-222	1	Cd52	0.035
Ifi27l2a	8.77137e-161	0.831548	0.989	0.954	1.33632e-156	1	Ifi27l2a	0.035
Ctsc	1.53634e-158	0.597909	0.999	0.965	2.34062e-154	1	Ctsc	0.034
Serinc3	2.06589e-56	0.331236	0.976	0.942	3.14738e-52	1	Serinc3	0.034
Fos	1.63805e-62	0.587855	0.984	0.951	2.49557e-58	1	Fos	0.033
Arg1	3.3684e-14	0.570375	0.729	0.696	5.13176e-10	1	Arg1	0.033
Sdc3	6.21312e-55	0.306934	0.956	0.923	9.46569e-51	1	Sdc3	0.033
Cdkn1a	7.1664e-59	0.375905	0.979	0.947	1.0918e-54	1	Cdkn1a	0.032
Gm2a	3.8409e-70	0.396399	0.97	0.939	5.85161e-66	1	Gm2a	0.031
AI607873	2.56533e-35	0.278295	0.956	0.927	3.90828e-31	1	AI607873	0.029
Il1b	2.94315e-56	0.536722	0.957	0.929	4.48389e-52	1	Il1b	0.028
Cfp	7.14596e-63	0.364907	0.963	0.937	1.08869e-58	1	Cfp	0.026
Ifitm2	4.3903e-278	0.981813	0.996	0.972	6.68862e-274	1	Ifitm2	0.024
Ifi30	1.0618e-82	0.427665	0.979	0.956	1.61765e-78	1	Ifi30	0.023
Ier3	8.88337e-60	0.467063	0.969	0.946	1.35338e-55	1	Ier3	0.023
AF251705	2.06617e-41	0.27097	0.972	0.949	3.14781e-37	1	AF251705	0.023
Atp1b3	4.45803e-56	0.287178	0.95	0.927	6.79181e-52	1	Atp1b3	0.023
Ifitm3	1.48752e-278	1.1838	1	0.978	2.26624e-274	1	Ifitm3	0.022
Plaur	4.94455e-36	0.359377	0.927	0.905	7.53303e-32	1	Plaur	0.022
Neat1	2.88414e-27	0.26051	0.974	0.952	4.39399e-23	1	Neat1	0.022
Dnaja1	5.48024e-39	0.254419	0.964	0.944	8.34914e-35	1	Dnaja1	0.02
Zfp36	7.41598e-72	0.536805	0.977	0.958	1.12982e-67	1	Zfp36	0.019
S100a11	1.6365e-87	0.471916	0.988	0.97	2.4932e-83	1	S100a11	0.018
Pim1	3.86562e-38	0.255339	0.979	0.961	5.88927e-34	1	Pim1	0.018
Jund	4.34929e-50	0.342322	0.952	0.934	6.62615e-46	1	Jund	0.018
Ifrd1	6.17579e-56	0.34741	0.969	0.952	9.40881e-52	1	Ifrd1	0.017
Tspo	7.42509e-170	0.552929	0.999	0.984	1.13121e-165	1	Tspo	0.015
Ccl6	1.71004e-98	0.617982	0.997	0.984	2.60525e-94	1	Ccl6	0.013
Psma7	4.37852e-57	0.253478	0.982	0.969	6.67068e-53	1	Psma7	0.013
Srgn	2.23226e-136	0.777246	0.999	0.987	3.40085e-132	1	Srgn	0.012
Alox5ap	9.68167e-104	0.364751	0.996	0.984	1.475e-99	1	Alox5ap	0.012
Sub1	1.76051e-55	0.270971	0.986	0.974	2.68214e-51	1	Sub1	0.012
Ms4a6d	2.09194e-40	0.264122	0.985	0.974	3.18707e-36	1	Ms4a6d	0.011
S100a6	1.26683e-126	0.54054	0.998	0.988	1.93001e-122	1	S100a6	0.01
Crip1	6.04038e-107	0.765509	0.997	0.987	9.20251e-103	1	Crip1	0.01
Cd44	6.43405e-81	0.404177	0.995	0.985	9.80228e-77	1	Cd44	0.01
Atox1	3.90204e-59	0.260844	0.994	0.985	5.94477e-55	1	Atox1	0.009
Cebpb	2.2388e-43	0.25636	0.989	0.981	3.41082e-39	1	Cebpb	0.008
Gpx1	2.33578e-62	0.359442	1	0.993	3.55855e-58	1	Gpx1	0.007
Mafb	1.03905e-29	0.299088	0.962	0.955	1.58299e-25	1	Mafb	0.007
Emp3	2.55687e-83	0.363755	1	0.994	3.89539e-79	1	Emp3	0.006
Dusp1	5.59903e-39	0.429675	0.981	0.975	8.53012e-35	1	Dusp1	0.006
Laptm5	2.05767e-75	0.274977	0.998	0.994	3.13486e-71	1	Laptm5	0.004
Fxyd5	5.34529e-85	0.363397	1	0.997	8.14355e-81	1	Fxyd5	0.003
S100a10	2.58334e-74	0.363593	1	0.997	3.93572e-70	1	S100a10	0.003
Ubc	4.26832e-72	0.369194	1	0.997	6.50279e-68	1	Ubc	0.003
H2-K1	1.15344e-175	0.574518	1	0.998	1.75726e-171	1	H2-K1	0.002
Ccl9	2.38367e-88	0.510804	0.993	0.991	3.63152e-84	1	Ccl9	0.002
Hsp90ab1	4.14877e-77	0.298513	1	0.998	6.32065e-73	1	Hsp90ab1	0.002
Itm2b	2.81045e-33	0.256366	1	0.999	4.28172e-29	1	Itm2b	0.001
H2-D1	4.83166e-128	0.397572	1	1	7.36104e-124	1	H2-D1	0
Cst3	2.29741e-83	0.300075	1	1	3.5001e-79	1	Cst3	0
Hspa8	7.43575e-74	0.341931	1	1	1.13284e-69	1	Hspa8	0
Rassf8	8.67817e-123	0.46861	0.636	0.281	1.32212e-118	2	Rassf8	0.355		Rassf8	Ankrd37	Bhlhe41	Adm	Rhov	Egln3	Slc2a1	Socs6	Ndrg1	Cd274	Il7r	Bhlhe40	Tec	Abcg1
Ankrd37	3.08781e-109	0.545299	0.658	0.304	4.70428e-105	2	Ankrd37	0.354
Bhlhe41	1.67645e-129	0.57802	0.697	0.355	2.55408e-125	2	Bhlhe41	0.342
Adm	8.26858e-131	0.507186	0.394	0.085	1.25972e-126	2	Adm	0.309
Rhov	1.70338e-85	0.337326	0.481	0.18	2.5951e-81	2	Rhov	0.301
Egln3	5.10321e-64	0.37299	0.649	0.353	7.77474e-60	2	Egln3	0.296
Slc2a1	1.13901e-186	0.891278	0.949	0.671	1.73529e-182	2	Slc2a1	0.278
Ankrd33b	2.09556e-79	0.423461	0.629	0.352	3.19258e-75	2	Ankrd33b	0.277
Atp6v0d2	5.42356e-66	0.558174	0.7	0.435	8.26279e-62	2	Atp6v0d2	0.265
Fam46c	1.88774e-67	0.383858	0.572	0.311	2.87597e-63	2	Fam46c	0.261
Bnip3	3.37612e-167	0.737285	0.962	0.708	5.14352e-163	2	Bnip3	0.254
Gadd45a	4.71491e-61	0.360519	0.481	0.228	7.18316e-57	2	Gadd45a	0.253
Tes	4.95929e-72	0.41862	0.7	0.451	7.55548e-68	2	Tes	0.249
Flrt2	3.04062e-51	0.26474	0.574	0.331	4.63239e-47	2	Flrt2	0.243
Plk2	1.4077e-96	0.727114	0.854	0.616	2.14463e-92	2	Plk2	0.238
Socs6	1.8508e-64	0.325518	0.667	0.442	2.81969e-60	2	Socs6	0.225
Samd8	1.94863e-100	0.508786	0.797	0.582	2.96874e-96	2	Samd8	0.215
Smad7	5.33104e-45	0.320238	0.516	0.303	8.12184e-41	2	Smad7	0.213
Pfkfb3	2.27013e-50	0.330493	0.643	0.432	3.45855e-46	2	Pfkfb3	0.211
Hspa1b	2.64645e-47	1.24885	0.511	0.306	4.03186e-43	2	Hspa1b	0.205
Ndrg1	1.64149e-134	0.743611	0.93	0.726	2.50082e-130	2	Ndrg1	0.204
Cd274	4.48126e-39	0.25014	0.662	0.459	6.8272e-35	2	Cd274	0.203
Katnbl1	8.49645e-56	0.325898	0.737	0.541	1.29443e-51	2	Katnbl1	0.196
Gabarapl1	3.16956e-48	0.288061	0.686	0.503	4.82882e-44	2	Gabarapl1	0.183
Ero1l	4.20496e-113	0.730209	0.913	0.735	6.40626e-109	2	Ero1l	0.178
Esyt2	6.02629e-38	0.284651	0.527	0.35	9.18105e-34	2	Esyt2	0.177
Rnf128	3.37565e-36	0.33082	0.612	0.436	5.1428e-32	2	Rnf128	0.176
Il7r	1.60183e-29	0.266945	0.841	0.667	2.44039e-25	2	Il7r	0.174
Polr2l	7.26892e-46	0.795203	0.574	0.404	1.10742e-41	2	Polr2l	0.17
1700017B05Rik	6.82486e-37	0.260582	0.654	0.487	1.03977e-32	2	1700017B05Rik	0.167
Hist1h2bc	4.89664e-28	0.383451	0.637	0.472	7.46003e-24	2	Hist1h2bc	0.165
Bhlhe40	9.38395e-45	0.459481	0.822	0.659	1.42964e-40	2	Bhlhe40	0.163
Tec	8.76266e-38	0.26622	0.655	0.494	1.33499e-33	2	Tec	0.161
Mmp12	1.33523e-77	1.05261	0.85	0.69	2.03422e-73	2	Mmp12	0.16
Sap30	1.13806e-49	0.428862	0.717	0.557	1.73383e-45	2	Sap30	0.16
Mmp13	1.25251e-22	0.384226	0.465	0.307	1.90821e-18	2	Mmp13	0.158
Mxi1	2.45498e-45	0.314117	0.816	0.662	3.74016e-41	2	Mxi1	0.154
Gstm1	2.01449e-36	0.29409	0.715	0.564	3.06907e-32	2	Gstm1	0.151
Gdf15	3.13777e-21	0.278454	0.635	0.485	4.78039e-17	2	Gdf15	0.15
Mt2	3.44333e-29	0.698941	0.661	0.514	5.24592e-25	2	Mt2	0.147
Slc6a8	4.26576e-38	0.309274	0.746	0.602	6.49889e-34	2	Slc6a8	0.144
Hk2	2.27272e-44	0.432396	0.742	0.6	3.46249e-40	2	Hk2	0.142
Wdfy1	1.08295e-30	0.252854	0.677	0.538	1.64988e-26	2	Wdfy1	0.139
Lhfpl2	4.69664e-57	0.40197	0.885	0.748	7.15533e-53	2	Lhfpl2	0.137
Cpeb4	1.03316e-62	0.404415	0.792	0.661	1.57402e-58	2	Cpeb4	0.131
Tiparp	3.53194e-43	0.347191	0.883	0.755	5.38091e-39	2	Tiparp	0.128
Abcg1	2.44596e-31	0.267773	0.759	0.633	3.72642e-27	2	Abcg1	0.126
Gde1	1.34034e-87	0.502264	0.888	0.765	2.04201e-83	2	Gde1	0.123
Hspa1a	9.62433e-43	1.67322	0.758	0.636	1.46627e-38	2	Hspa1a	0.122
Akr1b8	2.77083e-19	0.296985	0.595	0.477	4.22136e-15	2	Akr1b8	0.118
Gyg	1.17578e-66	0.491387	0.814	0.699	1.79131e-62	2	Gyg	0.115
Serpinb6a	6.76986e-26	0.317388	0.801	0.686	1.03139e-21	2	Serpinb6a	0.115
Sars	1.03872e-49	0.292778	0.782	0.67	1.5825e-45	2	Sars	0.112
Pmp22	3.85851e-50	0.439943	0.926	0.815	5.87844e-46	2	Pmp22	0.111
Fabp41	8.36563e-24	0.303725	0.758	0.649	1.2745e-19	2	Fabp4	0.109
Ddit3	2.29432e-21	0.294016	0.599	0.491	3.4954e-17	2	Ddit3	0.108
Gpnmb1	2.76694e-45	0.557178	0.937	0.834	4.21544e-41	2	Gpnmb	0.103
Tpm1	1.3518e-28	0.264618	0.752	0.652	2.05947e-24	2	Tpm1	0.1
Igf1	1.49319e-22	0.320727	0.767	0.667	2.27488e-18	2	Igf1	0.1
Txnip	1.14537e-12	0.258503	0.615	0.516	1.74497e-08	2	Txnip	0.099
Pfkp	1.09058e-47	0.308388	0.792	0.694	1.66149e-43	2	Pfkp	0.098
Lrp12	2.86074e-37	0.269634	0.801	0.705	4.35834e-33	2	Lrp12	0.096
Atf1	2.81234e-41	0.30624	0.827	0.731	4.28461e-37	2	Atf1	0.096
Dnmt3a	1.13279e-35	0.45484	0.734	0.648	1.72581e-31	2	Dnmt3a	0.086
Gpr137b	9.50713e-77	0.492181	0.872	0.787	1.44841e-72	2	Gpr137b	0.085
Jun	4.07109e-58	0.638481	0.956	0.871	6.20231e-54	2	Jun	0.085
Gclm	5.6322e-17	0.417069	0.628	0.544	8.58066e-13	2	Gclm	0.084
Sgk1	1.87476e-12	0.253357	0.693	0.61	2.8562e-08	2	Sgk1	0.083
2010111I01Rik	2.52968e-27	0.280219	0.743	0.668	3.85397e-23	2	2010111I01Rik	0.075
Tmem65	8.36786e-30	0.250613	0.816	0.742	1.27484e-25	2	Tmem65	0.074
Hilpda	1.15002e-34	0.351457	0.973	0.9	1.75205e-30	2	Hilpda	0.073
Plekho1	6.67666e-52	0.312361	0.887	0.816	1.01719e-47	2	Plekho1	0.071
Fam129b	5.30237e-79	0.400685	0.928	0.858	8.07815e-75	2	Fam129b	0.07
Bnip3l	1.42099e-68	0.37224	0.94	0.87	2.16489e-64	2	Bnip3l	0.07
Rgs1	1.58152e-40	0.526951	0.922	0.853	2.40944e-36	2	Rgs1	0.069
Hspb1	5.03345e-13	0.51565	0.121	0.054	7.66847e-09	2	Hspb1	0.067
Eif4ebp1	3.18155e-126	0.544273	0.952	0.885	4.8471e-122	2	Eif4ebp1	0.067
Gclc	2.31768e-09	0.268788	0.47	0.403	3.53098e-05	2	Gclc	0.067
Fnip2	1.12085e-29	0.268407	0.839	0.773	1.70761e-25	2	Fnip2	0.066
Hist1h1c	1.69519e-10	0.386285	0.529	0.464	2.58262e-06	2	Hist1h1c	0.065
Ugp2	8.04754e-54	0.3475	0.888	0.826	1.22604e-49	2	Ugp2	0.062
Zfp36l2	2.10292e-21	0.309782	0.883	0.821	3.2038e-17	2	Zfp36l2	0.062
Atf3	1.93358e-56	0.512243	0.974	0.912	2.94581e-52	2	Atf3	0.062
Tmem189	5.58373e-102	0.444928	0.961	0.904	8.50681e-98	2	Tmem189	0.057
Ppp1r15a	2.78818e-16	0.276544	0.77	0.714	4.24779e-12	2	Ppp1r15a	0.056
Hsph1	2.40934e-09	0.441982	0.499	0.445	3.67064e-05	2	Hsph1	0.054
Id2	3.06947e-26	0.315545	0.971	0.92	4.67634e-22	2	Id2	0.051
Gadd45g	3.98505e-05	0.338434	0.376	0.326	0.607122	2	Gadd45g	0.05
Naa50	3.85286e-41	0.268537	0.945	0.896	5.86983e-37	2	Naa50	0.049
Il1rn	4.32207e-28	0.279566	0.944	0.896	6.58467e-24	2	Il1rn	0.048
Cd36	3.72891e-26	0.307946	0.93	0.884	5.681e-22	2	Cd36	0.046
Chka	1.11817e-05	0.293285	0.609	0.565	0.170353	2	Chka	0.044
Osbpl8	7.76951e-42	0.333443	0.919	0.876	1.18368e-37	2	Osbpl8	0.043
Higd1a	1.27963e-45	0.318889	0.943	0.9	1.94952e-41	2	Higd1a	0.043
Rhob1	1.53536e-19	0.338151	0.872	0.83	2.33912e-15	2	Rhob	0.042
2810474O19Rik	1.71441e-27	0.301115	0.858	0.818	2.6119e-23	2	2810474O19Rik	0.04
Atf4	5.78017e-61	0.452137	0.98	0.942	8.8061e-57	2	Atf4	0.038
Cited2	5.02842e-16	0.34027	0.834	0.798	7.6608e-12	2	Cited2	0.036
Gng2	4.09186e-50	0.341086	0.899	0.87	6.23395e-46	2	Gng2	0.029
Basp1	6.1432e-48	0.305578	0.993	0.965	9.35917e-44	2	Basp1	0.028
Grb2	1.76779e-47	0.271382	0.949	0.922	2.69323e-43	2	Grb2	0.027
Atp6v1c1	2.66892e-39	0.270985	0.957	0.93	4.06609e-35	2	Atp6v1c1	0.027
Hspa9	1.07137e-31	0.270297	0.905	0.88	1.63224e-27	2	Hspa9	0.025
Gna13	4.23084e-88	0.501897	0.977	0.953	6.44568e-84	2	Gna13	0.024
Vdac1	1.7704e-53	0.324795	0.943	0.92	2.69721e-49	2	Vdac1	0.023
Vma21	8.43656e-26	0.270059	0.828	0.806	1.28531e-21	2	Vma21	0.022
Card19	1.3333e-102	0.477184	0.989	0.968	2.03128e-98	2	Card19	0.021
Sqstm1	1.29239e-23	0.305713	0.947	0.926	1.96896e-19	2	Sqstm1	0.021
Atp6v1a	3.22334e-63	0.352427	0.973	0.953	4.91076e-59	2	Atp6v1a	0.02
Hmox1	7.19966e-95	0.705497	0.995	0.976	1.09687e-90	2	Hmox1	0.019
Gpi1	6.37211e-119	0.468442	0.996	0.98	9.70792e-115	2	Gpi1	0.016
Ago2	4.00325e-24	0.326575	0.823	0.807	6.09895e-20	2	Ago2	0.016
Mif	8.68701e-105	0.430135	1	0.986	1.32347e-100	2	Mif	0.014
Zfand5	1.61634e-32	0.276908	0.976	0.962	2.4625e-28	2	Zfand5	0.014
Mt1	9.48303e-31	0.532077	0.982	0.968	1.44474e-26	2	Mt1	0.014
Psmd8	3.2239e-112	0.424131	0.987	0.974	4.91161e-108	2	Psmd8	0.013
Vapa	5.43636e-68	0.284205	0.986	0.973	8.28229e-64	2	Vapa	0.013
Tpi1	1.07843e-132	0.499628	0.998	0.988	1.64298e-128	2	Tpi1	0.01
Sat1	8.54456e-67	0.513744	0.992	0.982	1.30176e-62	2	Sat1	0.01
Prdx6	4.59685e-07	0.257534	0.896	0.886	0.0070033	2	Prdx6	0.01
Dstn	5.07402e-33	0.295071	0.934	0.925	7.73027e-29	2	Dstn	0.009
Pnrc1	1.67751e-32	0.339212	0.931	0.923	2.55568e-28	2	Pnrc1	0.008
Pgam1	1.71703e-94	0.374625	0.999	0.992	2.61589e-90	2	Pgam1	0.007
Aldoa	7.00435e-155	0.546821	1	0.995	1.06711e-150	2	Aldoa	0.005
Ldha	7.70185e-95	0.407993	0.998	0.996	1.17338e-90	2	Ldha	0.002
Lcp1	1.51099e-26	0.26002	0.994	0.992	2.30199e-22	2	Lcp1	0.002
Pkm	1.1178e-79	0.304229	1	0.999	1.70297e-75	2	Pkm	0.001
Fth1	4.58337e-146	0.580171	1	1	6.98276e-142	2	Fth1	0
Gapdh	2.31184e-113	0.417275	1	1	3.52208e-109	2	Gapdh	0
Ftl1	2.09545e-84	0.368408	1	1	3.19241e-80	2	Ftl1	0
Actg1	1.39766e-65	0.338532	1	1	2.12934e-61	2	Actg1	0
Lgals3	1.0558e-58	0.314946	1	1	1.60851e-54	2	Lgals3	0
Rps2	2.00663e-52	0.250256	1	1	3.0571e-48	2	Rps2	0
Malat1	8.87599e-19	0.251613	0.999	0.999	1.35226e-14	2	Malat1	0
Prdx1	1.42182e-16	0.447633	0.998	0.999	2.16615e-12	2	Prdx1	-0.001
Srxn1	7.5185e-07	0.325756	0.625	0.627	0.0114544	2	Srxn1	-0.002
Esd	1.06709e-54	0.483235	0.975	0.979	1.6257e-50	2	Esd	-0.004
Hsp90aa1	6.31659e-19	0.625632	0.989	0.993	9.62332e-15	2	Hsp90aa1	-0.004
Cx3cr1	5.52447e-12	0.434552	0.101	0.209	8.41654e-08	2	Cx3cr1	-0.108
Npl	6.21011e-198	0.591631	0.861	0.333	9.4611e-194	3	Npl	0.528
Cela1	2.38543e-216	0.624437	0.869	0.348	3.63421e-212	3	Cela1	0.521
Igfbp4	2.36626e-214	0.723786	0.956	0.442	3.605e-210	3	Igfbp4	0.514
Gatm	3.74008e-174	0.458068	0.856	0.348	5.69802e-170	3	Gatm	0.508
Ccnb2	1.01152e-214	0.577192	0.603	0.131	1.54105e-210	3	Ccnb2	0.472
Stmn1	1.85558e-232	0.91723	0.943	0.472	2.82697e-228	3	Stmn1	0.471
Ctla2b	8.96806e-144	0.416364	0.703	0.25	1.36628e-139	3	Ctla2b	0.453
Cd81	8.76458e-179	0.768497	0.884	0.432	1.33528e-174	3	Cd81	0.452
Hebp1	2.00389e-124	0.345609	0.865	0.416	3.05292e-120	3	Hebp1	0.449
Gas6	3.53748e-236	0.986084	0.967	0.526	5.38936e-232	3	Gas6	0.441
Ccnd1	2.0489e-147	0.605502	0.859	0.424	3.12151e-143	3	Ccnd1	0.435
Cadm1	1.73016e-126	0.497119	0.716	0.284	2.6359e-122	3	Cadm1	0.432
Fcrls	8.33702e-143	0.673338	0.893	0.466	1.27015e-138	3	Fcrls	0.427
Cdca3	3.50546e-148	0.4894	0.587	0.163	5.34057e-144	3	Cdca3	0.424
Cks1b	6.87853e-128	0.433217	0.715	0.291	1.04794e-123	3	Cks1b	0.424
Mki67	7.08595e-111	0.335671	0.667	0.245	1.07954e-106	3	Mki67	0.422
Scoc	2.5863e-124	0.385214	0.864	0.451	3.94022e-120	3	Scoc	0.413
2810417H13Rik	2.63738e-121	0.255774	0.581	0.17	4.01804e-117	3	2810417H13Rik	0.411
Tfrc	2.64494e-140	0.790386	0.876	0.468	4.02956e-136	3	Tfrc	0.408
Birc5	3.50362e-132	0.578508	0.588	0.183	5.33777e-128	3	Birc5	0.405
Hpgds	2.94808e-182	0.574529	0.98	0.577	4.49141e-178	3	Hpgds	0.403
Pmf1	1.34544e-99	0.25849	0.728	0.331	2.04978e-95	3	Pmf1	0.397
Cdkn3	9.51132e-173	0.335429	0.476	0.091	1.44905e-168	3	Cdkn3	0.385
Stard8	5.25869e-93	0.341939	0.743	0.358	8.01162e-89	3	Stard8	0.385
Tspan4	1.01417e-96	0.310601	0.904	0.526	1.54509e-92	3	Tspan4	0.378
2700094K13Rik	1.90708e-180	0.680101	0.919	0.542	2.90544e-176	3	2700094K13Rik	0.377
Mmd	5.76981e-89	0.319931	0.783	0.411	8.79031e-85	3	Mmd	0.372
Hist1h2bc1	2.39347e-85	0.403691	0.805	0.444	3.64645e-81	3	Hist1h2bc	0.361
Prkacb	1.50746e-133	0.426379	0.923	0.565	2.29662e-129	3	Prkacb	0.358
H2afv	5.7225e-73	0.29058	0.828	0.473	8.71823e-69	3	H2afv	0.355
Ube2c	9.08915e-96	0.449316	0.531	0.183	1.38473e-91	3	Ube2c	0.348
Hmgn1	6.08991e-145	0.504832	0.971	0.624	9.27798e-141	3	Hmgn1	0.347
Rnasel	5.05391e-71	0.258519	0.753	0.406	7.69963e-67	3	Rnasel	0.347
Igf11	7.76975e-115	0.538148	0.975	0.63	1.18372e-110	3	Igf1	0.345
Man1c1	2.95846e-80	0.290126	0.892	0.548	4.50721e-76	3	Man1c1	0.344
Smc2	2.3551e-70	0.271954	0.656	0.312	3.588e-66	3	Smc2	0.344
Blnk	3.99712e-85	0.318569	0.931	0.588	6.08961e-81	3	Blnk	0.343
Cd302	4.54885e-77	0.278308	0.907	0.567	6.93017e-73	3	Cd302	0.34
Racgap1	6.45633e-94	0.290398	0.499	0.162	9.83622e-90	3	Racgap1	0.337
Cbr21	4.59233e-65	0.37543	0.803	0.466	6.99641e-61	3	Cbr2	0.337
Cd33	9.45587e-77	0.269332	0.607	0.272	1.4406e-72	3	Cd33	0.335
Sae1	9.17809e-74	0.253866	0.807	0.474	1.39828e-69	3	Sae1	0.333
Gmnn	3.74109e-67	0.263986	0.703	0.371	5.69955e-63	3	Gmnn	0.332
Tgfbr2	4.37922e-74	0.268487	0.888	0.559	6.67175e-70	3	Tgfbr2	0.329
Tns1	1.54731e-66	0.296071	0.749	0.422	2.35732e-62	3	Tns1	0.327
Cnrip1	1.03538e-86	0.264062	0.503	0.178	1.5774e-82	3	Cnrip1	0.325
Mcm3	3.87413e-67	0.296386	0.657	0.332	5.90223e-63	3	Mcm3	0.325
Serpinb6a1	6.95516e-166	0.696756	0.979	0.655	1.05962e-161	3	Serpinb6a	0.324
Vcam1	7.07908e-84	0.752533	0.572	0.254	1.0785e-79	3	Vcam1	0.318
Dynll2	2.5798e-70	0.259816	0.848	0.531	3.93033e-66	3	Dynll2	0.317
Rbbp7	8.30142e-76	0.267674	0.889	0.573	1.26472e-71	3	Rbbp7	0.316
Mcm6	5.48682e-65	0.312816	0.624	0.308	8.35918e-61	3	Mcm6	0.316
Mef2c	4.16962e-64	0.269514	0.869	0.554	6.35241e-60	3	Mef2c	0.315
Srm	6.37212e-58	0.25939	0.784	0.473	9.70793e-54	3	Srm	0.311
Wwp1	1.78495e-136	0.50232	0.965	0.655	2.71936e-132	3	Wwp1	0.31
Knstrn	1.19668e-107	0.276805	0.416	0.108	1.82314e-103	3	Knstrn	0.308
Itsn1	2.10784e-108	0.387731	0.944	0.641	3.21129e-104	3	Itsn1	0.303
Gna12	1.33326e-68	0.255887	0.905	0.603	2.03123e-64	3	Gna12	0.302
Gdf151	1.05492e-59	0.630545	0.759	0.465	1.60716e-55	3	Gdf15	0.294
Cbx3	2.38493e-71	0.286446	0.885	0.592	3.63343e-67	3	Cbx3	0.293
Rcan1	4.05916e-49	0.321099	0.669	0.394	6.18412e-45	3	Rcan1	0.275
Ckb	1.19999e-64	0.369923	0.909	0.639	1.82818e-60	3	Ckb	0.27
Atp6v0a1	1.21019e-60	0.253198	0.951	0.682	1.84373e-56	3	Atp6v0a1	0.269
Rnase4	2.12282e-80	0.355399	0.964	0.697	3.23412e-76	3	Rnase4	0.267
Ppp1r14b	8.69564e-74	0.288611	0.935	0.669	1.32478e-69	3	Ppp1r14b	0.266
Comt	7.14187e-90	0.319936	0.965	0.7	1.08806e-85	3	Comt	0.265
Prdx4	1.21474e-87	0.358514	0.921	0.659	1.85066e-83	3	Prdx4	0.262
Twf1	4.22111e-81	0.315045	0.921	0.66	6.43086e-77	3	Twf1	0.261
Nrp2	2.77793e-68	0.29126	0.959	0.699	4.23218e-64	3	Nrp2	0.26
Cdca8	1.44844e-55	0.25708	0.447	0.188	2.20669e-51	3	Cdca8	0.259
Rab3il1	8.23363e-70	0.298011	0.935	0.677	1.25439e-65	3	Rab3il1	0.258
Nucks1	8.98537e-96	0.417458	0.939	0.688	1.36892e-91	3	Nucks1	0.251
Ccna2	1.06916e-64	0.268723	0.375	0.124	1.62887e-60	3	Ccna2	0.251
Agfg1	1.8904e-47	0.260381	0.829	0.58	2.88002e-43	3	Agfg1	0.249
Hmmr	2.35753e-83	0.258965	0.324	0.08	3.5917e-79	3	Hmmr	0.244
Anapc5	1.33652e-77	0.29502	0.945	0.702	2.03618e-73	3	Anapc5	0.243
Tnfsf9	2.61806e-35	0.321243	0.768	0.529	3.98861e-31	3	Tnfsf9	0.239
Ch25h	2.74511e-81	0.258544	0.313	0.075	4.18218e-77	3	Ch25h	0.238
Clec12a	1.5144e-72	0.322907	0.96	0.723	2.30719e-68	3	Clec12a	0.237
Gng12	1.48172e-65	0.260272	0.965	0.732	2.2574e-61	3	Gng12	0.233
Bin1	1.22061e-125	0.468577	0.969	0.738	1.85959e-121	3	Bin1	0.231
Man1a	1.9353e-54	0.263497	0.952	0.722	2.94843e-50	3	Man1a	0.23
Aes	5.28289e-102	0.351825	0.98	0.752	8.04849e-98	3	Aes	0.228
Slc25a4	4.02568e-82	0.327271	0.961	0.738	6.13312e-78	3	Slc25a4	0.223
Camk1	1.11294e-130	0.449778	0.983	0.762	1.69557e-126	3	Camk1	0.221
Akr1b3	5.28328e-103	0.336381	0.977	0.758	8.04908e-99	3	Akr1b3	0.219
Oxct1	1.67051e-101	0.387448	0.972	0.767	2.54503e-97	3	Oxct1	0.205
Cenpa	1.15264e-31	0.375161	0.645	0.442	1.75605e-27	3	Cenpa	0.203
Cyb5a	9.08585e-72	0.272504	0.984	0.786	1.38423e-67	3	Cyb5a	0.198
Anapc11	3.33098e-66	0.264802	0.948	0.753	5.07474e-62	3	Anapc11	0.195
Ccl8	3.53348e-40	0.326742	0.855	0.66	5.38325e-36	3	Ccl8	0.195
Pmp221	1.64518e-79	0.407371	0.981	0.807	2.50643e-75	3	Pmp22	0.174
Ppp1cc	2.29011e-86	0.31667	0.98	0.812	3.48899e-82	3	Ppp1cc	0.168
Stab1	7.78469e-157	0.704057	0.988	0.822	1.186e-152	3	Stab1	0.166
Stra13	1.33523e-68	0.256904	0.96	0.795	2.03423e-64	3	Stra13	0.165
Nrp11	1.01357e-57	0.323196	0.992	0.83	1.54417e-53	3	Nrp1	0.162
Aplp2	1.87254e-72	0.320013	0.991	0.837	2.85281e-68	3	Aplp2	0.154
Ccl12	4.24247e-31	0.619893	0.889	0.737	6.4634e-27	3	Ccl12	0.152
Hdgf	7.37113e-57	0.27619	0.975	0.826	1.12299e-52	3	Hdgf	0.149
Sptssa	4.74023e-174	0.515698	0.997	0.849	7.22173e-170	3	Sptssa	0.148
Aldh2	4.15837e-60	0.272117	0.985	0.839	6.33527e-56	3	Aldh2	0.146
Timp2	1.40171e-144	0.598969	0.997	0.854	2.13551e-140	3	Timp2	0.143
Hexb	4.36332e-107	0.54537	0.991	0.851	6.64751e-103	3	Hexb	0.14
0610012G03Rik	4.32557e-80	0.314134	0.988	0.848	6.59e-76	3	0610012G03Rik	0.14
Ptms	5.7537e-61	0.321271	0.992	0.852	8.76576e-57	3	Ptms	0.14
Nap1l1	2.02547e-63	0.288258	0.975	0.839	3.08581e-59	3	Nap1l1	0.136
Lipa1	1.17655e-54	0.310436	0.995	0.861	1.79248e-50	3	Lipa	0.134
Set	2.87852e-50	0.257704	0.984	0.852	4.38543e-46	3	Set	0.132
Sec11c	1.37527e-67	0.270552	0.983	0.862	2.09523e-63	3	Sec11c	0.121
C1qc	6.05194e-186	0.720594	1	0.886	9.22013e-182	3	C1qc	0.114
Gusb	5.86745e-71	0.299443	0.985	0.876	8.93906e-67	3	Gusb	0.109
C1qa	2.85427e-152	0.68813	1	0.898	4.34848e-148	3	C1qa	0.102
Ranbp1	6.14928e-69	0.331281	0.98	0.878	9.36843e-65	3	Ranbp1	0.102
Hnrnpa1	1.37974e-51	0.269179	0.98	0.88	2.10203e-47	3	Hnrnpa1	0.1
Rgs10	1.41883e-56	0.251679	0.996	0.907	2.16158e-52	3	Rgs10	0.089
Hmgb1	8.29968e-138	0.505901	0.996	0.915	1.26446e-133	3	Hmgb1	0.081
Gltp	5.59414e-73	0.276565	0.997	0.917	8.52267e-69	3	Gltp	0.08
Mrc1	2.40527e-84	0.466153	0.997	0.92	3.66443e-80	3	Mrc1	0.077
Timm13	6.14879e-73	0.261919	0.995	0.921	9.36768e-69	3	Timm13	0.074
Erh	2.30985e-63	0.264163	0.984	0.915	3.51905e-59	3	Erh	0.069
Uqcr10	4.1653e-83	0.273921	0.999	0.931	6.34583e-79	3	Uqcr10	0.068
Sepp1	1.30688e-65	0.521796	0.999	0.932	1.99103e-61	3	Sepp1	0.067
Ms4a71	5.2958e-46	0.341181	0.996	0.932	8.06815e-42	3	Ms4a7	0.064
Arhgdib	2.35475e-69	0.26874	0.997	0.935	3.58746e-65	3	Arhgdib	0.062
Rpl22l1	2.73229e-56	0.279495	0.997	0.936	4.16265e-52	3	Rpl22l1	0.061
Ap2m1	3.3436e-76	0.313802	0.995	0.935	5.09398e-72	3	Ap2m1	0.06
Cd631	3.83584e-58	0.305221	0.999	0.942	5.84391e-54	3	Cd63	0.057
Serinc31	1.12212e-75	0.339654	0.991	0.941	1.70955e-71	3	Serinc3	0.05
Atp5g3	5.42424e-64	0.254409	0.988	0.939	8.26383e-60	3	Atp5g3	0.049
Atpif1	1.67564e-122	0.374347	1	0.954	2.55284e-118	3	Atpif1	0.046
Snx2	4.04836e-38	0.28612	0.989	0.944	6.16767e-34	3	Snx2	0.045
C1qb	2.7179e-112	0.507809	1	0.957	4.14072e-108	3	C1qb	0.043
Rab14	9.52137e-75	0.262862	0.996	0.953	1.45058e-70	3	Rab14	0.043
Trem21	1.38347e-64	0.295922	1	0.96	2.10771e-60	3	Trem2	0.04
Arl6ip1	8.50528e-54	0.373773	1	0.963	1.29578e-49	3	Arl6ip1	0.037
Sirpa	1.83519e-104	0.365134	1	0.964	2.79591e-100	3	Sirpa	0.036
mt-Nd3	7.81708e-84	0.322288	1	0.964	1.19093e-79	3	mt-Nd3	0.036
Ndufa4	7.8879e-96	0.320075	0.996	0.963	1.20172e-91	3	Ndufa4	0.033
Serbp1	1.35002e-61	0.266542	0.999	0.967	2.05676e-57	3	Serbp1	0.032
Hnrnpa2b1	3.54668e-64	0.252753	1	0.969	5.40337e-60	3	Hnrnpa2b1	0.031
Tuba1b	6.15329e-71	0.44304	0.987	0.958	9.37453e-67	3	Tuba1b	0.029
Dab2	2.1575e-106	0.444349	0.999	0.973	3.28695e-102	3	Dab2	0.026
Ap2s1	1.09131e-67	0.253297	0.999	0.973	1.66261e-63	3	Ap2s1	0.026
Atp5a1	1.20276e-81	0.268838	0.999	0.975	1.83241e-77	3	Atp5a1	0.024
Hint1	1.76431e-117	0.352192	1	0.977	2.68793e-113	3	Hint1	0.023
Hexa1	8.02077e-80	0.310254	1	0.979	1.22196e-75	3	Hexa	0.021
Ran	1.64214e-106	0.440669	0.999	0.979	2.5018e-102	3	Ran	0.02
Eif5a	1.29064e-61	0.255774	0.997	0.985	1.96629e-57	3	Eif5a	0.012
mt-Nd2	4.82162e-70	0.259804	1	0.992	7.34574e-66	3	mt-Nd2	0.008
H2afz	1.74513e-141	0.602791	1	0.993	2.6587e-137	3	H2afz	0.007
Grn	4.21606e-93	0.315103	1	0.996	6.42316e-89	3	Grn	0.004
Arhgdia	1.30524e-89	0.261559	0.997	0.993	1.98854e-85	3	Arhgdia	0.004
mt-Nd1	2.55564e-79	0.291454	1	0.996	3.89352e-75	3	mt-Nd1	0.004
Clta	2.42107e-96	0.279692	1	0.998	3.6885e-92	3	Clta	0.002
Ppia	2.84202e-147	0.344234	1	1	4.32982e-143	3	Ppia	0
Ctsd1	4.47543e-98	0.387326	1	1	6.81832e-94	3	Ctsd	0
Il1a	4.80037e-133	1.25838	0.809	0.454	7.31336e-129	4	Il1a	0.355
Slc7a11	7.29314e-94	0.826734	0.647	0.315	1.11111e-89	4	Slc7a11	0.332
Ptgs2	1.76156e-148	1.35576	0.895	0.577	2.68373e-144	4	Ptgs2	0.318
F10	1.46302e-73	0.624089	0.765	0.457	2.22891e-69	4	F10	0.308
Cxcl3	9.75216e-90	1.79126	0.633	0.327	1.48574e-85	4	Cxcl3	0.306
Inhba	2.28112e-93	1.05916	0.437	0.133	3.47529e-89	4	Inhba	0.304
Traf1	3.59244e-84	0.527297	0.767	0.467	5.47309e-80	4	Traf1	0.3
Arg2	2.28942e-65	0.487927	0.537	0.262	3.48794e-61	4	Arg2	0.275
Flrt3	5.84137e-62	0.599743	0.619	0.344	8.89932e-58	4	Flrt3	0.275
Malt1	3.63012e-60	0.3444	0.676	0.405	5.53049e-56	4	Malt1	0.271
Mir155hg	2.88785e-63	0.326461	0.453	0.19	4.39964e-59	4	Mir155hg	0.263
Adora2b	2.97737e-54	0.36255	0.643	0.393	4.53603e-50	4	Adora2b	0.25
Rab11fip1	3.01049e-50	0.295268	0.586	0.336	4.58648e-46	4	Rab11fip1	0.25
Pde4b	1.86657e-100	0.500524	0.914	0.669	2.84373e-96	4	Pde4b	0.245
Clec4e1	1.43489e-119	0.906426	0.921	0.677	2.18605e-115	4	Clec4e	0.244
Bcl2a1a1	2.15569e-44	0.417394	0.571	0.337	3.2842e-40	4	Bcl2a1a	0.234
Dusp5	3.11498e-83	0.453036	0.914	0.684	4.74567e-79	4	Dusp5	0.23
Errfi1	3.87747e-111	0.865628	0.914	0.685	5.90733e-107	4	Errfi1	0.229
Tnfsf91	2.70828e-53	0.64676	0.75	0.535	4.12606e-49	4	Tnfsf9	0.215
Nfkbie	2.03801e-44	0.29248	0.761	0.547	3.10491e-40	4	Nfkbie	0.214
Met	3.75574e-49	0.289075	0.357	0.144	5.72187e-45	4	Met	0.213
Rgcc	4.20286e-50	0.609474	0.799	0.591	6.40306e-46	4	Rgcc	0.208
Cdc42ep4	6.37922e-44	0.309549	0.652	0.444	9.71874e-40	4	Cdc42ep4	0.208
Pdpn	2.81987e-76	0.707108	0.842	0.64	4.29607e-72	4	Pdpn	0.202
Vegfa	1.14668e-37	0.385503	0.793	0.595	1.74696e-33	4	Vegfa	0.198		Vegfa
Maff	5.04656e-37	0.25614	0.709	0.511	7.68843e-33	4	Maff	0.198		Vcan
Clec4n	5.06829e-77	0.818377	0.855	0.658	7.72154e-73	4	Clec4n	0.197		Arl5c
Sowahc	2.38329e-38	0.316251	0.704	0.51	3.63094e-34	4	Sowahc	0.194		Arg1
Vcan1	2.61487e-33	0.27291	0.353	0.163	3.98376e-29	4	Vcan	0.19		Csf3
Arl5c	1.17722e-36	0.443606	0.62	0.432	1.79349e-32	4	Arl5c	0.188		Mxd1
Mmp14	2.4096e-49	0.380592	0.843	0.663	3.67103e-45	4	Mmp14	0.18		Egln3
Bcl2a1d	2.09226e-44	0.431947	0.763	0.585	3.18756e-40	4	Bcl2a1d	0.178		Nlrp3
Arg11	9.79673e-52	0.657807	0.852	0.677	1.49253e-47	4	Arg1	0.175		Areg
Pim3	5.22866e-32	0.257594	0.655	0.486	7.96586e-28	4	Pim3	0.169		Il7r
Phlda11	3.27018e-79	0.771238	0.902	0.735	4.98212e-75	4	Phlda1	0.167		Irg1
Csf3	4.26491e-44	0.507348	0.245	0.078	6.4976e-40	4	Csf3	0.167		Chd7
Mxd1	1.01254e-37	0.381241	0.791	0.625	1.54261e-33	4	Mxd1	0.166
Egln31	2.4953e-25	0.383281	0.547	0.381	3.80159e-21	4	Egln3	0.166
Nlrp3	2.7887e-129	0.663365	0.984	0.822	4.24859e-125	4	Nlrp3	0.162
Upp1	2.54166e-38	0.251515	0.246	0.084	3.87222e-34	4	Upp1	0.162
Areg1	6.70922e-28	1.06873	0.364	0.202	1.02215e-23	4	Areg	0.162
Il7r1	4.73389e-36	0.365681	0.835	0.674	7.21208e-32	4	Il7r	0.161
Irg1	1.04225e-25	0.325129	0.344	0.183	1.58787e-21	4	Irg1	0.161
Mmp8	6.71073e-24	0.562853	0.455	0.294	1.02238e-19	4	Mmp8	0.161
Rsbn1	1.87502e-23	0.259861	0.576	0.426	2.85659e-19	4	Rsbn1	0.15
Ell2	6.42822e-50	0.317032	0.84	0.692	9.79339e-46	4	Ell2	0.148
Sdc1	2.35055e-21	0.327321	0.386	0.238	3.58107e-17	4	Sdc1	0.148
Chd7	9.63364e-34	0.319943	0.823	0.676	1.46769e-29	4	Chd7	0.147
Nr4a21	1.10129e-20	0.304068	0.647	0.501	1.67781e-16	4	Nr4a2	0.146
Socs31	3.12402e-102	0.626091	0.96	0.817	4.75945e-98	4	Socs3	0.143
Slc2a11	1.10287e-25	0.369176	0.84	0.699	1.68022e-21	4	Slc2a1	0.141
Slc16a31	7.30225e-32	0.286314	0.865	0.726	1.1125e-27	4	Slc16a3	0.139
Fn11	8.22353e-37	0.428523	0.847	0.715	1.25285e-32	4	Fn1	0.132
Sgms1	8.58023e-33	0.269457	0.806	0.676	1.3072e-28	4	Sgms1	0.13
Marcksl11	6.24451e-59	0.523063	0.921	0.794	9.51351e-55	4	Marcksl1	0.127
Mxi11	5.16366e-29	0.297025	0.797	0.671	7.86683e-25	4	Mxi1	0.126
Nfat5	1.1851e-39	0.32484	0.813	0.688	1.8055e-35	4	Nfat5	0.125
Bcl2l11	2.63658e-39	0.398164	0.859	0.735	4.01683e-35	4	Bcl2l11	0.124
Il10	2.64096e-17	0.688802	0.471	0.349	4.0235e-13	4	Il10	0.122
Ccrl2	3.10073e-55	0.586121	0.901	0.782	4.72396e-51	4	Ccrl2	0.119
Dusp21	1.67326e-22	0.395935	0.744	0.627	2.54921e-18	4	Dusp2	0.117
Nfkb1	6.21217e-61	0.425217	0.927	0.811	9.46425e-57	4	Nfkb1	0.116
Hbegf	2.61907e-14	0.284981	0.39	0.274	3.99015e-10	4	Hbegf	0.116
Tnfaip2	1.01733e-68	0.520733	0.931	0.819	1.5499e-64	4	Tnfaip2	0.112
Tnf	1.10406e-63	0.864786	0.902	0.79	1.68203e-59	4	Tnf	0.112
Ndrg11	2.51196e-28	0.433121	0.858	0.746	3.82697e-24	4	Ndrg1	0.112
F13a11	2.71137e-27	0.374926	0.901	0.79	4.13077e-23	4	F13a1	0.111
Nfkbiz	1.6887e-76	0.479684	0.974	0.864	2.57273e-72	4	Nfkbiz	0.11
Nr4a11	8.16882e-40	0.330314	0.927	0.82	1.24452e-35	4	Nr4a1	0.107
Thbs11	2.07513e-82	0.837924	0.964	0.858	3.16146e-78	4	Thbs1	0.106
Cflar	3.47796e-81	0.444846	0.983	0.877	5.29867e-77	4	Cflar	0.106
Serpinb2	3.46137e-33	0.550585	0.138	0.034	5.2734e-29	4	Serpinb2	0.104
Slpi	1.97793e-12	0.358774	0.272	0.168	3.01338e-08	4	Slpi	0.104
Snx18	2.37873e-41	0.28776	0.891	0.79	3.624e-37	4	Snx18	0.101
Smox	2.72579e-27	0.302634	0.731	0.631	4.15274e-23	4	Smox	0.1
Tnfaip3	1.32469e-76	0.451211	0.988	0.893	2.01817e-72	4	Tnfaip3	0.095
Cytip1	7.79129e-15	0.298399	0.649	0.554	1.187e-10	4	Cytip	0.095
Nos2	2.07008e-22	0.253688	0.142	0.048	3.15377e-18	4	Nos2	0.094
Ehd1	1.36621e-95	0.500957	0.976	0.883	2.08142e-91	4	Ehd1	0.093
Csf2rb	2.27329e-25	0.312462	0.817	0.724	3.46336e-21	4	Csf2rb	0.093
Ero1l1	2.82662e-25	0.505547	0.843	0.753	4.30635e-21	4	Ero1l	0.09
Tsc22d1	2.25859e-13	0.366066	0.508	0.419	3.44097e-09	4	Tsc22d1	0.089
Fosl2	9.08565e-38	0.276193	0.915	0.827	1.3842e-33	4	Fosl2	0.088
Raph1	2.27465e-27	0.280292	0.885	0.797	3.46542e-23	4	Raph1	0.088
Tnfrsf9	6.49378e-18	0.31261	0.14	0.054	9.89328e-14	4	Tnfrsf9	0.086
Mmp131	4.39014e-10	0.695286	0.409	0.323	6.68838e-06	4	Mmp13	0.086
Plaur1	4.11193e-80	0.515814	0.981	0.897	6.26453e-76	4	Plaur	0.084
Ets21	3.3871e-46	0.294888	0.955	0.873	5.16024e-42	4	Ets2	0.082
Ppbp	5.55152e-11	0.870551	0.186	0.104	8.45775e-07	4	Ppbp	0.082
Osm1	2.02926e-14	0.350102	0.669	0.59	3.09158e-10	4	Osm	0.079
Gadd45b	2.07478e-47	0.339328	0.96	0.881	3.16092e-43	4	Gadd45b	0.079
Bnip31	1.46825e-14	0.25928	0.82	0.742	2.23688e-10	4	Bnip3	0.078
Hilpda1	3.05788e-64	0.547366	0.978	0.901	4.65868e-60	4	Hilpda	0.077
Ccl3	3.01182e-24	0.839162	0.832	0.755	4.58851e-20	4	Ccl3	0.077
Cited21	1.40326e-20	0.340681	0.865	0.794	2.13787e-16	4	Cited2	0.071
Sod2	3.32673e-104	0.604045	0.968	0.899	5.06827e-100	4	Sod2	0.069
Il1b1	1.10781e-174	1.31351	0.993	0.925	1.68775e-170	4	Il1b	0.068
Sdc4	2.52934e-49	0.376147	0.965	0.897	3.85345e-45	4	Sdc4	0.068
Tlr21	7.74376e-13	0.252155	0.801	0.736	1.17976e-08	4	Tlr2	0.065
Il1rn1	4.44781e-47	0.502628	0.96	0.895	6.77624e-43	4	Il1rn	0.065
Kctd12	2.75086e-34	0.409023	0.929	0.87	4.19093e-30	4	Kctd12	0.059
Tgif1	4.92376e-42	0.286888	0.932	0.875	7.50134e-38	4	Tgif1	0.057
Zfp36l11	2.55854e-20	0.347135	0.856	0.804	3.89794e-16	4	Zfp36l1	0.052
Cdkn1a1	3.32118e-60	0.392362	0.997	0.946	5.05982e-56	4	Cdkn1a	0.051
Id21	6.70621e-38	0.411635	0.968	0.922	1.02169e-33	4	Id2	0.046
Clec4d	4.13073e-75	0.462755	0.996	0.954	6.29316e-71	4	Clec4d	0.042
Ier31	1.75418e-67	0.642345	0.986	0.944	2.6725e-63	4	Ier3	0.042
Cxcl1	6.18397e-10	0.851664	0.637	0.598	9.42128e-06	4	Cxcl1	0.039
Pim11	6.20195e-66	0.376436	0.994	0.96	9.44868e-62	4	Pim1	0.034
Odc1	2.53445e-46	0.565422	0.919	0.886	3.86124e-42	4	Odc1	0.033
S100a41	8.43541e-32	0.358539	0.978	0.946	1.28513e-27	4	S100a4	0.032
Pid1	3.14047e-36	0.303025	0.947	0.915	4.78451e-32	4	Pid1	0.032
Cd9	2.17706e-20	0.375939	0.889	0.859	3.31675e-16	4	Cd9	0.03
Prdx61	5.3837e-28	0.378329	0.911	0.883	8.20206e-24	4	Prdx6	0.028
Mmp121	3.81754e-08	0.573434	0.742	0.714	0.000581602	4	Mmp12	0.028
Eno1	3.35197e-41	0.303953	0.988	0.962	5.10673e-37	4	Eno1	0.026
Fcgr2b1	3.86945e-24	0.260546	0.976	0.95	5.89511e-20	4	Fcgr2b	0.026
Cd14	2.97722e-141	0.821243	0.999	0.975	4.53579e-137	4	Cd14	0.024
Slfn2	4.3438e-111	0.543076	0.997	0.973	6.61779e-107	4	Slfn2	0.024
Nfkbia	1.09923e-176	0.752872	1	0.98	1.67467e-172	4	Nfkbia	0.02
Rnf149	4.91665e-55	0.354404	0.993	0.973	7.49052e-51	4	Rnf149	0.02
S100a111	4.11138e-46	0.311963	0.99	0.971	6.26368e-42	4	S100a11	0.019
Cebpb1	4.39262e-45	0.291728	0.999	0.98	6.69215e-41	4	Cebpb	0.019
Bcl2a1b	9.87019e-52	0.452735	0.968	0.95	1.50372e-47	4	Bcl2a1b	0.018
Bsg	2.67621e-23	0.27055	0.997	0.981	4.07721e-19	4	Bsg	0.016
Spp11	2.06215e-38	0.757047	0.986	0.973	3.14169e-34	4	Spp1	0.013
Cxcl2	6.67621e-137	1.04265	1	0.988	1.01712e-132	4	Cxcl2	0.012
S100a61	3.21307e-47	0.370512	1	0.988	4.89511e-43	4	S100a6	0.012
Btg1	6.97165e-119	0.802764	0.999	0.988	1.06213e-114	4	Btg1	0.011
Srgn1	4.43283e-71	0.431425	0.999	0.988	6.75341e-67	4	Srgn	0.011
Rbms1	1.46249e-46	0.28272	0.988	0.978	2.22811e-42	4	Rbms1	0.01
Ifrd11	2.77624e-30	0.360852	0.963	0.954	4.2296e-26	4	Ifrd1	0.009
Plek	7.96129e-68	0.409977	0.983	0.978	1.2129e-63	4	Plek	0.005
Lilrb4a	4.71306e-49	0.284325	0.997	0.992	7.18034e-45	4	Lilrb4a	0.005
Ctsl1	1.12792e-38	0.339046	1	0.997	1.71839e-34	4	Ctsl	0.003
Ccl91	1.40796e-61	0.569688	0.993	0.991	2.14503e-57	4	Ccl9	0.002
Ccl2	2.87226e-20	0.572668	0.983	0.982	4.3759e-16	4	Ccl2	0.001
Tmsb10	3.28397e-05	0.257401	0.997	0.996	0.500314	4	Tmsb10	0.001
Ccl61	5.17296e-47	0.568913	0.986	0.987	7.88101e-43	4	Ccl6	-0.001
Hspa5	5.77987e-14	0.298372	0.994	0.997	8.80563e-10	4	Hspa5	-0.003
Pf41	4.28726e-13	0.504028	0.986	0.992	6.53163e-09	4	Pf4	-0.006
Ccl7	3.1217e-20	0.523361	0.964	0.971	4.75592e-16	4	Ccl7	-0.007
Ifit3	6.20843e-256	1.95804	0.898	0.157	9.45855e-252	5	Ifit3	0.741
Ifit1	9.95065e-231	2.34201	0.887	0.177	1.51598e-226	5	Ifit1	0.71
Ifit2	6.89125e-259	1.59101	0.749	0.088	1.04988e-254	5	Ifit2	0.661
Mx1	5.68562e-222	0.939024	0.72	0.094	8.66204e-218	5	Mx1	0.626
Cmpk2	8.43985e-219	1.49088	0.727	0.105	1.28581e-214	5	Cmpk2	0.622
Gm4955	2.76091e-174	0.921712	0.716	0.125	4.20625e-170	5	Gm4955	0.591
Rsad2	1.04078e-172	3.05436	0.956	0.377	1.58563e-168	5	Rsad2	0.579
Herc6	1.23177e-139	0.817946	0.771	0.203	1.8766e-135	5	Herc6	0.568
Ifit3b	1.95909e-283	0.912004	0.6	0.039	2.98467e-279	5	Ifit3b	0.561
Usp18	1.23877e-135	1.02842	0.764	0.207	1.88727e-131	5	Usp18	0.557
Oas31	4.38811e-114	0.807991	0.793	0.253	6.68529e-110	5	Oas3	0.54
Isg20	1.67232e-140	0.897208	0.673	0.138	2.54778e-136	5	Isg20	0.535
Pyhin11	3.82579e-140	1.3848	0.938	0.403	5.82859e-136	5	Pyhin1	0.535
Irgm1	4.47063e-119	0.885214	0.833	0.305	6.81101e-115	5	Irgm1	0.528
Ifi47	3.05772e-116	0.99957	0.796	0.27	4.65844e-112	5	Ifi47	0.526
Gbp2	2.60763e-134	1.19916	0.673	0.151	3.97272e-130	5	Gbp2	0.522
Ifi2051	8.62014e-100	1.1674	0.804	0.283	1.31328e-95	5	Ifi205	0.521
Igtp	1.01776e-112	0.641833	0.709	0.198	1.55055e-108	5	Igtp	0.511
Oasl1	2.66294e-107	1.08954	0.789	0.289	4.05698e-103	5	Oasl1	0.5
Pydc4	7.74049e-120	0.674848	0.622	0.128	1.17926e-115	5	Pydc4	0.494
Ifih1	2.89498e-103	0.772543	0.836	0.348	4.41051e-99	5	Ifih1	0.488
Stat2	6.3769e-95	0.555295	0.709	0.223	9.71521e-91	5	Stat2	0.486
Xaf1	5.69285e-102	0.81747	0.873	0.396	8.67305e-98	5	Xaf1	0.477
Slfn11	3.62063e-82	0.662329	0.705	0.239	5.51603e-78	5	Slfn1	0.466
Rtp41	9.27437e-124	1.07663	0.975	0.518	1.41295e-119	5	Rtp4	0.457
Oasl21	2.18803e-123	1.04404	0.971	0.518	3.33346e-119	5	Oasl2	0.453
Phf11b1	6.40243e-100	1.15267	0.836	0.387	9.75411e-96	5	Phf11b	0.449
Ddx58	2.23554e-87	0.690117	0.749	0.3	3.40584e-83	5	Ddx58	0.449
Phf11d	5.99364e-87	0.82286	0.785	0.346	9.13131e-83	5	Phf11d	0.439
Slfn8	9.3243e-81	0.658196	0.789	0.35	1.42056e-76	5	Slfn8	0.439
Gbp3	2.77076e-103	0.597943	0.56	0.123	4.22125e-99	5	Gbp3	0.437
Zbp11	1.45247e-87	1.00376	0.909	0.48	2.21284e-83	5	Zbp1	0.429
Helz2	4.15018e-73	0.527447	0.695	0.269	6.3228e-69	5	Helz2	0.426
Ddx60	1.30898e-77	0.476059	0.585	0.172	1.99423e-73	5	Ddx60	0.413
Slfn5	7.54281e-79	0.781039	0.804	0.395	1.14915e-74	5	Slfn5	0.409
Ms4a4c1	6.80998e-71	1.39188	0.869	0.463	1.0375e-66	5	Ms4a4c	0.406
Phf11a	5.75178e-92	0.48076	0.516	0.111	8.76284e-88	5	Phf11a	0.405
Parp141	2.34791e-99	0.928836	0.92	0.516	3.57704e-95	5	Parp14	0.404
Gbp7	4.65152e-70	0.648318	0.684	0.281	7.08659e-66	5	Gbp7	0.403
Isg151	6.29242e-150	2.28135	0.989	0.587	9.58651e-146	5	Isg15	0.402
Trim30d	1.31314e-65	0.524227	0.727	0.326	2.00057e-61	5	Trim30d	0.401
Slfn41	2.66242e-65	0.821962	0.625	0.231	4.0562e-61	5	Slfn4	0.394
Daxx	5.69341e-68	0.669546	0.705	0.318	8.6739e-64	5	Daxx	0.387
Parp10	3.4076e-66	0.384757	0.578	0.191	5.19147e-62	5	Parp10	0.387
Ube2l6	4.47001e-66	0.682959	0.789	0.405	6.81006e-62	5	Ube2l6	0.384
Irf71	3.68496e-97	1.40577	0.942	0.564	5.61404e-93	5	Irf7	0.378
Tor3a	5.63796e-76	0.804145	0.833	0.469	8.58944e-72	5	Tor3a	0.364
Mnda1	2.26995e-117	1.21134	0.985	0.622	3.45826e-113	5	Mnda	0.363
Ifit1bl1	9.61414e-208	0.75561	0.378	0.017	1.46471e-203	5	Ifit1bl1	0.361
Irg11	4.54514e-56	0.932629	0.545	0.185	6.92452e-52	5	Irg1	0.36
Parp12	1.88112e-68	0.568347	0.825	0.469	2.86589e-64	5	Parp12	0.356
Samd9l	3.96179e-63	0.634643	0.767	0.412	6.03579e-59	5	Samd9l	0.355
Cxcl10	1.12317e-57	2.34927	0.647	0.293	1.71115e-53	5	Cxcl10	0.354
Mndal1	8.65856e-94	1.11566	0.916	0.563	1.31913e-89	5	Mndal	0.353
Dtx3l	4.20113e-59	0.580182	0.698	0.346	6.40043e-55	5	Dtx3l	0.352
Pydc3	1.74931e-132	0.393891	0.382	0.036	2.66507e-128	5	Pydc3	0.346
Sp140	7.10289e-69	0.70069	0.8	0.457	1.08213e-64	5	Sp140	0.343
Znfx1	1.82174e-62	0.621405	0.756	0.418	2.77542e-58	5	Znfx1	0.338
Tap11	4.92115e-72	0.697282	0.876	0.546	7.49738e-68	5	Tap1	0.33
AA467197	7.25613e-51	1.00333	0.476	0.149	1.10547e-46	5	AA467197	0.327
Stat1	1.00766e-85	0.84044	0.88	0.556	1.53518e-81	5	Stat1	0.324		Stat1
Dhx58	1.42522e-46	0.451888	0.695	0.371	2.17133e-42	5	Dhx58	0.324		Plac8
Irgm2	2.8254e-63	0.329899	0.429	0.107	4.3045e-59	5	Irgm2	0.322		Cd274
Nt5c3	4.19422e-56	0.614341	0.691	0.369	6.38989e-52	5	Nt5c3	0.322		Socs1
Plac81	1.06711e-32	0.86166	0.698	0.376	1.62574e-28	5	Plac8	0.322		Cd69
Cd2741	1.09888e-51	0.767696	0.796	0.476	1.67414e-47	5	Cd274	0.32		Ly6a
H2-Q71	3.38977e-44	0.75535	0.833	0.514	5.16432e-40	5	H2-Q7	0.319		Irf9
Oas2	4.32027e-44	0.3103	0.524	0.207	6.58193e-40	5	Oas2	0.317		Cd40
Eif2ak2	7.42393e-55	0.567434	0.756	0.441	1.13104e-50	5	Eif2ak2	0.315		C3
Sema4d	7.09343e-37	0.428914	0.665	0.357	1.08068e-32	5	Sema4d	0.308		Irf1
Sp110	7.67208e-58	0.623449	0.796	0.489	1.16884e-53	5	Sp110	0.307		Il15
Pml	8.81443e-41	0.341099	0.502	0.204	1.34288e-36	5	Pml	0.298		Kdr
Fam46a	7.2334e-45	0.629506	0.811	0.514	1.10201e-40	5	Fam46a	0.297
Gbp5	9.50152e-117	0.305929	0.324	0.029	1.44756e-112	5	Gbp5	0.295
Ifi203	1.52718e-76	1.04292	0.884	0.591	2.32667e-72	5	Ifi203	0.293
Trafd1	7.93002e-74	0.709489	0.873	0.58	1.20814e-69	5	Trafd1	0.293
Ifi35	3.42866e-58	0.611875	0.851	0.558	5.22357e-54	5	Ifi35	0.293
Rnf2131	2.39319e-69	0.728953	0.876	0.586	3.64602e-65	5	Rnf213	0.29
Parp9	1.67411e-37	0.357364	0.604	0.317	2.55051e-33	5	Parp9	0.287
Trim34a	1.65821e-37	0.253192	0.451	0.167	2.52628e-33	5	Trim34a	0.284
Trim12c	5.09723e-33	0.317305	0.538	0.258	7.76563e-29	5	Trim12c	0.28
Gbp9	1.83248e-46	0.265005	0.385	0.107	2.79178e-42	5	Gbp9	0.278
Socs1	9.72946e-32	0.425812	0.52	0.243	1.48228e-27	5	Socs1	0.277
Trim30a1	5.47635e-86	0.82347	0.931	0.656	8.34321e-82	5	Trim30a	0.275
9930111J21Rik2	1.52892e-36	0.566553	0.575	0.3	2.32931e-32	5	9930111J21Rik2	0.275
Trim12a	7.02174e-33	0.281721	0.498	0.224	1.06976e-28	5	Trim12a	0.274
Tpst1	5.45601e-34	0.273945	0.462	0.194	8.31223e-30	5	Tpst1	0.268
H2-Q6	1.09395e-33	0.425838	0.425	0.159	1.66663e-29	5	H2-Q6	0.266
Ogfr	4.43975e-47	0.453496	0.815	0.55	6.76396e-43	5	Ogfr	0.265
Sp1001	3.27172e-83	0.785988	0.935	0.671	4.98447e-79	5	Sp100	0.264
Rnf114	6.28831e-31	0.351086	0.727	0.471	9.58024e-27	5	Rnf114	0.256
Tspan13	4.19135e-25	0.384241	0.509	0.258	6.38552e-21	5	Tspan13	0.251
Gdap10	4.58778e-26	0.276587	0.575	0.329	6.98948e-22	5	Gdap10	0.246
H2-T22	1.44192e-57	0.698719	0.84	0.6	2.19677e-53	5	H2-T22	0.24
Mmp132	2.16192e-22	0.699753	0.56	0.321	3.29369e-18	5	Mmp13	0.239
Dck	2.79744e-34	0.449087	0.735	0.497	4.26189e-30	5	Dck	0.238
Cd69	7.95027e-33	0.445059	0.353	0.116	1.21122e-28	5	Cd69	0.237
Ly6a1	1.12421e-20	0.757645	0.491	0.256	1.71273e-16	5	Ly6a	0.235
A530064D06Rik	2.7432e-26	0.27013	0.407	0.174	4.17927e-22	5	A530064D06Rik	0.233
Adar	2.79425e-25	0.280974	0.585	0.352	4.25703e-21	5	Adar	0.233
Tdrd7	3.69006e-25	0.280709	0.575	0.343	5.6218e-21	5	Tdrd7	0.232
Ass1	1.60411e-27	0.365673	0.353	0.13	2.44386e-23	5	Ass1	0.223
Slco3a1	4.14891e-49	0.268525	0.273	0.053	6.32086e-45	5	Slco3a1	0.22
Ifi44	6.78987e-68	0.278638	0.251	0.032	1.03444e-63	5	Ifi44	0.219
Tmem140	1.79334e-21	0.322821	0.484	0.266	2.73216e-17	5	Tmem140	0.218
Mitd1	3.4423e-21	0.264592	0.495	0.277	5.24434e-17	5	Mitd1	0.218
Fgl2	2.62329e-28	0.663712	0.727	0.51	3.99658e-24	5	Fgl2	0.217
Irf9	4.08117e-24	0.287413	0.698	0.481	6.21766e-20	5	Irf9	0.217
Themis2	8.13235e-21	0.301688	0.462	0.248	1.23896e-16	5	Themis2	0.214
Pttg1	2.65553e-34	0.460864	0.727	0.514	4.0457e-30	5	Pttg1	0.213
B430306N03Rik	4.27716e-20	0.270898	0.549	0.337	6.51626e-16	5	B430306N03Rik	0.212
H2-Q4	2.53014e-19	0.286735	0.52	0.31	3.85467e-15	5	H2-Q4	0.21
Ccl5	7.94304e-39	1.24998	0.276	0.067	1.21012e-34	5	Ccl5	0.209
Psmb91	5.38346e-54	0.607263	0.895	0.687	8.2017e-50	5	Psmb9	0.208
Rasa4	2.61342e-30	0.386739	0.753	0.545	3.98155e-26	5	Rasa4	0.208
Cd40	4.62046e-22	0.434663	0.607	0.4	7.03928e-18	5	Cd40	0.207
C3	2.97825e-18	0.329665	0.4	0.198	4.53737e-14	5	C3	0.202
Mthfr	9.82419e-19	0.269818	0.455	0.254	1.49671e-14	5	Mthfr	0.201
Creb5	5.15049e-23	0.380168	0.76	0.56	7.84678e-19	5	Creb5	0.2
Irf1	2.5074e-18	0.379783	0.644	0.445	3.82002e-14	5	Irf1	0.199
Aftph	2.59159e-34	0.481561	0.72	0.524	3.94829e-30	5	Aftph	0.196
Il15	4.91392e-19	0.308832	0.476	0.281	7.48636e-15	5	Il15	0.195
1600014C10Rik	5.96937e-19	0.300984	0.418	0.224	9.09434e-15	5	1600014C10Rik	0.194
Frmd4a	1.04336e-17	0.266562	0.509	0.318	1.58956e-13	5	Frmd4a	0.191
Nmi	1.6211e-22	0.402035	0.6	0.41	2.46975e-18	5	Nmi	0.19
Kdr	1.67918e-20	0.322317	0.331	0.141	2.55823e-16	5	Kdr	0.19
Epsti11	2.05448e-51	0.677364	0.884	0.695	3.13e-47	5	Epsti1	0.189
Rnf34	8.01406e-18	0.254528	0.549	0.36	1.22094e-13	5	Rnf34	0.189
Tmem171	1.65789e-17	0.311801	0.644	0.459	2.5258e-13	5	Tmem171	0.185
Tap2	6.91627e-18	0.274469	0.644	0.462	1.05369e-13	5	Tap2	0.182
Car13	3.20717e-17	0.278445	0.52	0.338	4.88612e-13	5	Car13	0.182
Slc28a2	1.0715e-16	0.412389	0.545	0.363	1.63243e-12	5	Slc28a2	0.182
Inhba1	9.7251e-16	0.560644	0.349	0.167	1.48162e-11	5	Inhba	0.182
Smox1	2.11441e-21	0.351778	0.815	0.635	3.2213e-17	5	Smox	0.18
Slpi1	4.21838e-16	0.878867	0.353	0.173	6.42671e-12	5	Slpi	0.18
Slamf7	3.25979e-43	0.692044	0.873	0.696	4.96629e-39	5	Slamf7	0.177
Sdc11	1.19334e-12	0.337017	0.425	0.249	1.81806e-08	5	Sdc1	0.176
Vegfa1	1.30371e-13	0.314249	0.789	0.614	1.98621e-09	5	Vegfa	0.175
Iigp1	4.57233e-44	0.305726	0.207	0.034	6.96594e-40	5	Iigp1	0.173
Abcg11	2.43303e-23	0.337599	0.818	0.645	3.70672e-19	5	Abcg1	0.173
AW112010	1.21349e-17	0.983445	0.527	0.355	1.84876e-13	5	AW112010	0.172
Scimp	3.23098e-14	0.284305	0.411	0.24	4.9224e-10	5	Scimp	0.171
Ifi2041	7.57311e-117	1.23177	0.989	0.819	1.15376e-112	5	Ifi204	0.17
Tor1aip2	5.92599e-31	0.364497	0.785	0.621	9.02825e-27	5	Tor1aip2	0.164
Mxd11	1.4785e-25	0.62624	0.804	0.64	2.25249e-21	5	Mxd1	0.164
Cd300lf	1.56824e-22	0.423547	0.76	0.598	2.38921e-18	5	Cd300lf	0.162
F101	5.09079e-10	0.343648	0.655	0.493	7.75582e-06	5	F10	0.162
Azi2	7.04296e-20	0.267083	0.702	0.542	1.073e-15	5	Azi2	0.16
Il7r2	3.72043e-23	0.514572	0.847	0.689	5.66808e-19	5	Il7r	0.158
Peli1	2.53946e-31	0.571103	0.887	0.732	3.86887e-27	5	Peli1	0.155
Casp4	5.26748e-27	0.41128	0.825	0.674	8.02501e-23	5	Casp4	0.151
Fam26f	2.78412e-18	0.277165	0.233	0.084	4.2416e-14	5	Fam26f	0.149
Zfos1	7.22997e-12	0.281212	0.625	0.478	1.10149e-07	5	Zfos1	0.147
Ly6e1	6.69621e-43	0.763457	0.949	0.803	1.02017e-38	5	Ly6e	0.146
Nos21	4.67874e-21	0.315906	0.193	0.054	7.12807e-17	5	Nos2	0.139
Txnip1	2.86505e-10	0.314131	0.665	0.526	4.36491e-06	5	Txnip	0.139
Ly6c21	1.1004e-09	1.04464	0.389	0.252	1.67645e-05	5	Ly6c2	0.137
Ndufa4l2	1.00377e-11	0.284523	0.251	0.116	1.52924e-07	5	Ndufa4l2	0.135
H2-T231	9.86888e-39	0.592071	0.916	0.784	1.50352e-34	5	H2-T23	0.132
Samhd11	1.3864e-58	0.80059	0.92	0.79	2.11218e-54	5	Samhd1	0.13
D1Ertd622e	2.21693e-18	0.354402	0.702	0.573	3.37749e-14	5	D1Ertd622e	0.129
Slamf8	1.73887e-09	0.317198	0.425	0.296	2.64917e-05	5	Slamf8	0.129
Lgals9	1.91695e-37	0.499542	0.913	0.785	2.92047e-33	5	Lgals9	0.128
Plk21	1.31766e-12	0.479643	0.778	0.65	2.00746e-08	5	Plk2	0.128
Fndc3a	1.28126e-37	0.494961	0.887	0.763	1.952e-33	5	Fndc3a	0.124
Zc3hav1	5.45864e-25	0.366703	0.851	0.727	8.31624e-21	5	Zc3hav1	0.124
Cd180	1.47559e-16	0.361211	0.789	0.665	2.24806e-12	5	Cd180	0.124
Gch1	5.99214e-26	0.465369	0.804	0.681	9.12902e-22	5	Gch1	0.123
Bnip32	3.15323e-23	0.453633	0.869	0.746	4.80394e-19	5	Bnip3	0.123
Axl1	6.88874e-08	0.255111	0.462	0.341	0.0010495	5	Axl	0.121
Etnk1	3.20244e-13	0.279807	0.571	0.453	4.87891e-09	5	Etnk1	0.118
Jarid21	7.87333e-12	0.254348	0.695	0.58	1.1995e-07	5	Jarid2	0.115
Trim25	4.75808e-39	0.447754	0.964	0.85	7.24893e-35	5	Trim25	0.114
Myd88	4.95954e-15	0.28564	0.698	0.585	7.55586e-11	5	Myd88	0.113
Slc31a2	4.12653e-13	0.281929	0.745	0.635	6.28676e-09	5	Slc31a2	0.11
Rin2	2.95411e-15	0.359838	0.713	0.605	4.50059e-11	5	Rin2	0.108
Pla2g71	1.07498e-07	0.300855	0.8	0.693	0.00163773	5	Pla2g7	0.107
Clec2d	1.05752e-27	0.526313	0.851	0.745	1.61114e-23	5	Clec2d	0.106
Usp25	5.08774e-23	0.361597	0.767	0.663	7.75118e-19	5	Usp25	0.104
Ifnb1	1.77785e-31	0.440936	0.116	0.015	2.70856e-27	5	Ifnb1	0.101
Ist1	3.62745e-18	0.275392	0.76	0.662	5.52642e-14	5	Ist1	0.098
Fcgr41	2.478e-20	0.541259	0.785	0.689	3.77523e-16	5	Fcgr4	0.096
Arg12	9.81415e-11	0.437741	0.793	0.697	1.49519e-06	5	Arg1	0.096
Sap301	2.78682e-10	0.284991	0.676	0.58	4.24571e-06	5	Sap30	0.096
Ms4a6b1	4.40677e-13	0.336869	0.876	0.782	6.71371e-09	5	Ms4a6b	0.094
Traf11	3.5801e-07	0.337621	0.6	0.506	0.00545428	5	Traf1	0.094
Ccrl21	2.23532e-15	0.592114	0.884	0.794	3.40551e-11	5	Ccrl2	0.09
2810474O19Rik1	1.1484e-29	0.522895	0.909	0.82	1.74958e-25	5	2810474O19Rik	0.089
Lgals3bp1	3.92197e-34	0.457671	0.953	0.865	5.97512e-30	5	Lgals3bp	0.088
Map2k1	2.138e-15	0.254583	0.84	0.759	3.25724e-11	5	Map2k1	0.081
Tor1aip1	3.11022e-49	0.533942	0.909	0.83	4.73842e-45	5	Tor1aip1	0.079
Tapbp1	2.07598e-43	0.53997	0.924	0.845	3.16275e-39	5	Tapbp	0.079
43895	9.96853e-23	0.380774	0.789	0.714	1.51871e-18	5	43895	0.075
Sppl2a	6.75658e-24	0.358139	0.869	0.794	1.02936e-19	5	Sppl2a	0.075
Ero1l2	3.64294e-14	0.267324	0.836	0.762	5.55002e-10	5	Ero1l	0.074
Apobec1	1.41949e-10	0.275205	0.822	0.749	2.16259e-06	5	Apobec1	0.073
Pnp1	3.44306e-80	1.00892	0.989	0.917	5.2455e-76	5	Pnp	0.072
Tiparp1	6.27528e-17	0.409249	0.844	0.773	9.56038e-13	5	Tiparp	0.071
Mmp141	6.21092e-10	0.307617	0.756	0.685	9.46233e-06	5	Mmp14	0.071
Rgs11	1.43882e-13	0.469776	0.931	0.861	2.19205e-09	5	Rgs1	0.07
P4ha1	6.29318e-19	0.271085	0.855	0.785	9.58766e-15	5	P4ha1	0.07
Ccl31	1.19503e-08	0.489062	0.829	0.762	0.000182063	5	Ccl3	0.067
Il1rn2	5.55997e-27	0.672284	0.964	0.901	8.47061e-23	5	Il1rn	0.063
Clec4e2	5.43502e-05	0.347389	0.771	0.709	0.828025	5	Clec4e	0.062
Grina	2.13552e-31	0.41654	0.938	0.877	3.25347e-27	5	Grina	0.061
AI6078731	6.57841e-59	0.627355	0.989	0.929	1.00222e-54	5	AI607873	0.06
Tnf1	5.59234e-06	0.293048	0.862	0.803	0.0851994	5	Tnf	0.059
Klf21	7.43659e-06	0.299223	0.858	0.799	0.113296	5	Klf2	0.059
Ccl4	2.41683e-10	1.2123	0.873	0.817	3.68204e-06	5	Ccl4	0.056
Thbs12	1.35285e-12	0.385753	0.924	0.87	2.06107e-08	5	Thbs1	0.054
Nampt	1.93039e-27	0.359023	0.924	0.874	2.94095e-23	5	Nampt	0.05
Hilpda2	1.01811e-12	0.399375	0.96	0.91	1.55109e-08	5	Hilpda	0.05
Tsc22d31	1.03586e-09	0.339592	0.88	0.834	1.57813e-05	5	Tsc22d3	0.046
Psmb101	1.05955e-13	0.377139	0.804	0.76	1.61423e-09	5	Psmb10	0.044
Psmb81	4.28695e-38	0.514586	0.971	0.932	6.53116e-34	5	Psmb8	0.039
Gla	2.67463e-19	0.36243	0.884	0.846	4.0748e-15	5	Gla	0.038
Max	1.7954e-10	0.265825	0.727	0.689	2.73529e-06	5	Max	0.038
Ppp1r15a1	2.38241e-06	0.326553	0.756	0.722	0.036296	5	Ppp1r15a	0.034
Cybb1	1.94949e-16	0.447391	0.909	0.877	2.97005e-12	5	Cybb	0.032
Ms4a6c1	4.09535e-21	0.477292	0.96	0.93	6.23927e-17	5	Ms4a6c	0.03
Psme11	4.7534e-14	0.281765	0.942	0.912	7.2418e-10	5	Psme1	0.03
Bst21	4.38389e-62	0.823936	0.982	0.956	6.67886e-58	5	Bst2	0.026
Msrb1	1.0178e-12	0.294513	0.935	0.91	1.55062e-08	5	Msrb1	0.025
Brd2	4.81108e-13	0.257905	0.945	0.921	7.32967e-09	5	Brd2	0.024
Cdkn1a2	2.37909e-11	0.271933	0.975	0.952	3.62454e-07	5	Cdkn1a	0.023
Slc15a3	1.5736e-24	0.393209	0.938	0.915	2.39739e-20	5	Slc15a3	0.023
Slfn21	3.10186e-18	0.361077	0.996	0.975	4.72569e-14	5	Slfn2	0.021
Dusp11	2.8695e-11	0.357482	0.996	0.975	4.37168e-07	5	Dusp1	0.021
Fcgr11	3.66208e-47	0.912146	0.953	0.932	5.57917e-43	5	Fcgr1	0.021
Fos1	4.41571e-06	0.259217	0.975	0.956	0.0672734	5	Fos	0.019
C3ar1	2.5858e-17	0.288434	0.996	0.978	3.93947e-13	5	C3ar1	0.018
Rgl1	7.70953e-17	0.390781	0.898	0.883	1.17455e-12	5	Rgl1	0.015
Ifitm31	2.152e-50	0.735669	0.996	0.982	3.27858e-46	5	Ifitm3	0.014
Shisa51	5.73972e-22	0.301503	0.967	0.955	8.74446e-18	5	Shisa5	0.012
Prdx62	4.12254e-14	0.465718	0.898	0.887	6.28069e-10	5	Prdx6	0.011
Sat11	1.53293e-30	0.534834	0.993	0.983	2.33542e-26	5	Sat1	0.01
Ifi27l2a1	4.74917e-10	0.370141	0.971	0.961	7.23536e-06	5	Ifi27l2a	0.01
Cd47	2.55621e-20	0.31798	0.985	0.976	3.89439e-16	5	Cd47	0.009
Prdx5	6.06809e-16	0.392234	0.996	0.987	9.24474e-12	5	Prdx5	0.009
Capza2	1.6405e-17	0.273939	1	0.992	2.49931e-13	5	Capza2	0.008
Klf6	2.40775e-12	0.264951	0.993	0.985	3.66821e-08	5	Klf6	0.008
Tpi11	2.28576e-15	0.290028	0.996	0.989	3.48235e-11	5	Tpi1	0.007
Slc3a2	4.21513e-15	0.281498	0.989	0.982	6.42175e-11	5	Slc3a2	0.007
Tmbim6	1.3908e-23	0.292543	1	0.994	2.11889e-19	5	Tmbim6	0.006
Psme2	5.70939e-18	0.326235	0.916	0.91	8.69826e-14	5	Psme2	0.006
Ms4a6d1	6.6484e-17	0.429105	0.982	0.976	1.01288e-12	5	Ms4a6d	0.006
Bsg1	6.26693e-15	0.302889	0.989	0.983	9.54767e-11	5	Bsg	0.006
Zfp361	1.33996e-08	0.273041	0.967	0.961	0.000204143	5	Zfp36	0.006
Chmp4b	6.49185e-35	0.405291	0.942	0.938	9.89034e-31	5	Chmp4b	0.004
Mif1	9.5997e-17	0.296306	0.993	0.989	1.46251e-12	5	Mif	0.004
Tmsb101	1.06184e-13	0.366623	1	0.996	1.61771e-09	5	Tmsb10	0.004
Rnh1	4.12678e-09	0.263569	0.993	0.989	6.28715e-05	5	Rnh1	0.004
Ubc1	3.39781e-20	0.369637	1	0.998	5.17656e-16	5	Ubc	0.002
Tnfrsf1b	7.56502e-11	0.297201	0.844	0.842	1.15253e-06	5	Tnfrsf1b	0.002
S100a112	1.58962e-10	0.3045	0.975	0.973	2.42179e-06	5	S100a11	0.002
Hck1	2.53298e-06	0.254671	0.705	0.703	0.0385899	5	Hck	0.002
H2-K11	5.87901e-39	0.500725	1	0.999	8.95667e-35	5	H2-K1	0.001
Clic4	1.2322e-17	0.354507	0.916	0.915	1.87725e-13	5	Clic4	0.001
Npc2	1.86691e-75	0.624119	1	1	2.84423e-71	5	Npc2	0
B2m	2.25075e-62	0.514558	1	1	3.42901e-58	5	B2m	0
H3f3b	4.0004e-43	0.532961	1	1	6.0946e-39	5	H3f3b	0
Gapdh1	2.73858e-19	0.2592	1	1	4.17223e-15	5	Gapdh	0
Lilrb4a1	4.82398e-19	0.3231	0.993	0.993	7.34933e-15	5	Lilrb4a	0
H2-D11	1.11639e-18	0.287494	1	1	1.70082e-14	5	H2-D1	0
Aldoa1	6.64469e-15	0.260045	0.996	0.996	1.01232e-10	5	Aldoa	0
Sepw1	3.96245e-21	0.331352	0.96	0.961	6.03679e-17	5	Sepw1	-0.001
Dync1i2	1.48821e-12	0.270891	0.927	0.928	2.26728e-08	5	Dync1i2	-0.001
Tspo1	1.30351e-26	0.436737	0.985	0.987	1.9859e-22	5	Tspo	-0.002
Srgn2	9.62462e-19	0.314973	0.985	0.99	1.46631e-14	5	Srgn	-0.005
Esd1	2.83975e-11	0.253208	0.971	0.979	4.32635e-07	5	Esd	-0.008
Basp11	4.60029e-17	0.308721	0.96	0.971	7.00854e-13	5	Basp1	-0.011
Higd1a1	1.04509e-08	0.259514	0.891	0.908	0.000159219	5	Higd1a	-0.017
Kif11	1.09867e-307	0.737734	0.973	0.069	1.67382e-303	6	Kif11	0.904		Kif11
Pbk	1.20209e-279	0.887938	0.979	0.084	1.83139e-275	6	Pbk	0.895		Prc1
Hist1h1b	0	0.769341	0.897	0.027	0	6	Hist1h1b	0.87		Ccna2
Prc1	1.17184e-248	0.898005	0.952	0.089	1.7853e-244	6	Prc1	0.863		Cenpe
Ccna21	6.71261e-197	0.931466	1	0.137	1.02267e-192	6	Ccna2	0.863		Aurkb
Nusap1	3.40353e-269	0.782366	0.932	0.074	5.18528e-265	6	Nusap1	0.858		Top2a
Anln	1.00568e-246	0.628797	0.925	0.08	1.53215e-242	6	Anln	0.845		Ccnb1
Cenpe	2.15258e-210	0.738664	0.938	0.102	3.27945e-206	6	Cenpe	0.836
Aurkb	2.17624e-224	0.677581	0.918	0.094	3.31551e-220	6	Aurkb	0.824
Foxm1	3.60326e-236	0.488635	0.89	0.077	5.48957e-232	6	Foxm1	0.813
Cit	1.02313e-215	0.529817	0.897	0.089	1.55873e-211	6	Cit	0.808
Rrm2	2.93649e-185	1.1693	0.938	0.132	4.47374e-181	6	Rrm2	0.806
Top2a	3.66862e-171	1.64109	1	0.194	5.58914e-167	6	Top2a	0.806
Asf1b	1.83167e-163	0.684208	0.966	0.161	2.79055e-159	6	Asf1b	0.805
Ccnb1	3.84629e-170	0.620983	0.925	0.123	5.85983e-166	6	Ccnb1	0.802
Kif23	1.52624e-174	0.61959	0.925	0.124	2.32523e-170	6	Kif23	0.801
Cdkn2c	1.16491e-149	0.712618	0.973	0.18	1.77474e-145	6	Cdkn2c	0.793
Esco2	0	0.456951	0.815	0.025	0	6	Esco2	0.79
Kif15	6.08984e-262	0.429695	0.849	0.059	9.27787e-258	6	Kif15	0.79
Spc25	1.94103e-164	0.667498	0.932	0.142	2.95716e-160	6	Spc25	0.79
Cenpf	3.74332e-199	0.829481	0.877	0.09	5.70294e-195	6	Cenpf	0.787
Tpx2	2.60684e-152	0.746197	0.945	0.159	3.97152e-148	6	Tpx2	0.786
Ncapd2	8.1893e-173	0.435848	0.89	0.108	1.24764e-168	6	Ncapd2	0.782
2810417H13Rik1	4.54047e-158	1.54411	0.993	0.211	6.91741e-154	6	2810417H13Rik	0.782
Cdca81	8.94977e-142	0.866168	0.986	0.205	1.3635e-137	6	Cdca8	0.781
Birc51	4.30639e-140	1.22312	1	0.223	6.56078e-136	6	Birc5	0.777
Tk1	6.85978e-153	0.955563	0.952	0.176	1.04509e-148	6	Tk1	0.776
Kif20b	1.14284e-196	0.466192	0.863	0.088	1.74112e-192	6	Kif20b	0.775
Racgap11	1.05663e-140	0.815018	0.966	0.191	1.60978e-136	6	Racgap1	0.775
Ncapg	1.11291e-206	0.410991	0.849	0.079	1.69552e-202	6	Ncapg	0.77
Spc24	2.08406e-144	0.568936	0.925	0.158	3.17506e-140	6	Spc24	0.767
Cdca31	8.38662e-131	0.966534	0.973	0.206	1.2777e-126	6	Cdca3	0.767
Clspn	1.54527e-180	0.529027	0.863	0.098	2.35422e-176	6	Clspn	0.765
Ska1	8.39089e-266	0.377477	0.815	0.052	1.27835e-261	6	Ska1	0.763
Cdk1	5.87895e-143	1.13241	0.986	0.226	8.95658e-139	6	Cdk1	0.76
Rad51	4.53455e-200	0.47396	0.842	0.084	6.90838e-196	6	Rad51	0.758
Ndc80	6.26203e-223	0.442744	0.822	0.067	9.5402e-219	6	Ndc80	0.755
Cenpq	3.74821e-146	0.468838	0.884	0.133	5.7104e-142	6	Cenpq	0.751
Plk1	2.68876e-212	0.439967	0.808	0.066	4.09632e-208	6	Plk1	0.742
Ckap2l	7.38717e-129	0.56383	0.897	0.156	1.12544e-124	6	Ckap2l	0.741
Mad2l1	4.70394e-116	0.472299	0.925	0.19	7.16646e-112	6	Mad2l1	0.735
Ube2c1	1.46709e-116	1.11557	0.945	0.216	2.23511e-112	6	Ube2c	0.729
Nuf2	7.20211e-169	0.411012	0.822	0.094	1.09724e-164	6	Nuf2	0.728
Bub1b	4.93263e-155	0.488521	0.836	0.111	7.51487e-151	6	Bub1b	0.725
Kif22	5.77086e-202	0.409034	0.788	0.067	8.79191e-198	6	Kif22	0.721
Shcbp1	7.40762e-200	0.325752	0.788	0.068	1.12855e-195	6	Shcbp1	0.72
Neil3	0	0.320617	0.753	0.034	0	6	Neil3	0.719
Spag5	3.78914e-226	0.353868	0.774	0.056	5.77275e-222	6	Spag5	0.718
Rad51ap1	2.83015e-186	0.431242	0.795	0.079	4.31173e-182	6	Rad51ap1	0.716
Casc5	2.87207e-239	0.396615	0.767	0.052	4.37559e-235	6	Casc5	0.715
Bub1	7.72774e-154	0.398719	0.815	0.1	1.17732e-149	6	Bub1	0.715
Melk	6.17496e-188	0.349919	0.788	0.074	9.40755e-184	6	Melk	0.714
Hist1h1e	5.19247e-209	0.476546	0.774	0.062	7.91073e-205	6	Hist1h1e	0.712
Mki671	6.64398e-127	1.52404	1	0.29	1.01221e-122	6	Mki67	0.71
Ube2t	1.03655e-160	0.357861	0.801	0.093	1.57918e-156	6	Ube2t	0.708
Tyms	3.5656e-116	0.593791	0.897	0.191	5.43219e-112	6	Tyms	0.706
Hist1h2ap	0	0.316588	0.726	0.021	0	6	Hist1h2ap	0.705
Hmmr1	7.76485e-149	0.461866	0.801	0.097	1.18297e-144	6	Hmmr	0.704
Mcm5	1.54336e-96	0.65539	0.952	0.248	2.3513e-92	6	Mcm5	0.704
Mcm7	1.60905e-103	0.544112	0.89	0.188	2.45139e-99	6	Mcm7	0.702
Incenp	5.94646e-118	0.869408	0.966	0.27	9.05943e-114	6	Incenp	0.696
Atad2	1.00142e-107	0.802709	0.952	0.256	1.52566e-103	6	Atad2	0.696
Plk4	6.44452e-110	0.389504	0.856	0.161	9.81823e-106	6	Plk4	0.695
Tacc3	6.37879e-102	0.510491	0.904	0.209	9.71809e-98	6	Tacc3	0.695
Ncaph	1.62586e-161	0.354905	0.781	0.087	2.47699e-157	6	Ncaph	0.694
Lig1	1.73741e-101	0.739333	0.945	0.251	2.64694e-97	6	Lig1	0.694
Kif4	3.13371e-211	0.359403	0.747	0.056	4.77421e-207	6	Kif4	0.691
Sgol2a	3.45116e-228	0.387288	0.74	0.05	5.25785e-224	6	Sgol2a	0.69
Fam64a	1.39016e-205	0.336444	0.747	0.057	2.11791e-201	6	Fam64a	0.69
Cdca2	1.95647e-257	0.332291	0.726	0.04	2.98068e-253	6	Cdca2	0.686
Knstrn1	4.72955e-110	0.349909	0.822	0.136	7.20547e-106	6	Knstrn	0.686
Dut	2.05105e-98	0.765971	0.945	0.261	3.12478e-94	6	Dut	0.684
Pola1	2.3127e-108	0.378273	0.842	0.159	3.5234e-104	6	Pola1	0.683
Uhrf1	2.34092e-105	0.493854	0.842	0.159	3.5664e-101	6	Uhrf1	0.683
Fbxo5	5.13086e-240	0.403418	0.726	0.045	7.81686e-236	6	Fbxo5	0.681
Hirip3	1.74283e-124	0.319431	0.795	0.117	2.6552e-120	6	Hirip3	0.678
Diaph3	8.37631e-118	0.394939	0.808	0.13	1.27613e-113	6	Diaph3	0.678
Cenpm	2.28106e-137	0.351758	0.781	0.104	3.47519e-133	6	Cenpm	0.677
Haus4	3.70127e-100	0.461262	0.87	0.194	5.63888e-96	6	Haus4	0.676
Iqgap3	9.30653e-124	0.364395	0.788	0.114	1.41785e-119	6	Iqgap3	0.674
Dlgap5	3.27109e-133	0.305418	0.774	0.101	4.9835e-129	6	Dlgap5	0.673
Ndc1	8.87923e-91	0.439971	0.911	0.238	1.35275e-86	6	Ndc1	0.673
Hjurp	1.28559e-84	0.451188	0.911	0.238	1.9586e-80	6	Hjurp	0.673
Aurka	2.71939e-130	0.399868	0.781	0.109	4.14299e-126	6	Aurka	0.672
Cenph	5.59523e-154	0.291965	0.753	0.082	8.52433e-150	6	Cenph	0.671
Cenpw	3.09351e-86	0.348732	0.863	0.195	4.71296e-82	6	Cenpw	0.668
Dnajc9	8.61435e-89	0.554594	0.966	0.299	1.3124e-84	6	Dnajc9	0.667
Ccnf	1.09922e-199	0.32551	0.719	0.054	1.67467e-195	6	Ccnf	0.665
Rbl1	5.04015e-94	0.321767	0.836	0.171	7.67866e-90	6	Rbl1	0.665
Lrr1	3.0994e-200	0.2817	0.719	0.055	4.72193e-196	6	Lrr1	0.664
Psip1	9.74313e-91	0.422284	0.87	0.206	1.48437e-86	6	Psip1	0.664
Ezh2	9.02594e-96	0.665075	0.959	0.297	1.3751e-91	6	Ezh2	0.662
Dhfr	6.54892e-99	0.424506	0.822	0.163	9.97728e-95	6	Dhfr	0.659
Rrm1	1.96012e-108	0.92376	0.986	0.328	2.98624e-104	6	Rrm1	0.658
Chaf1a	1.35296e-104	0.333601	0.795	0.137	2.06124e-100	6	Chaf1a	0.658
Hmgb3	7.38569e-106	0.338048	0.795	0.138	1.12521e-101	6	Hmgb3	0.657
Ect2	3.09956e-162	0.279722	0.726	0.07	4.72217e-158	6	Ect2	0.656
Smc21	1.37917e-114	1.14102	1	0.346	2.10117e-110	6	Smc2	0.654
Lockd	4.59003e-129	0.283342	0.74	0.094	6.99292e-125	6	Lockd	0.646
Rfc5	6.68053e-86	0.41502	0.87	0.224	1.01778e-81	6	Rfc5	0.646
Prr11	2.64597e-179	0.311897	0.699	0.057	4.03113e-175	6	Prr11	0.642
Mis18bp1	1.26919e-122	0.354007	0.74	0.103	1.93361e-118	6	Mis18bp1	0.637
E2f8	3.09893e-143	0.346592	0.712	0.08	4.72122e-139	6	E2f8	0.632
Fignl1	1.65573e-119	0.3233	0.733	0.102	2.52251e-115	6	Fignl1	0.631
Cbx5	4.6283e-82	0.637647	0.945	0.314	7.05122e-78	6	Cbx5	0.631
Spdl1	2.80286e-78	0.5559	0.938	0.308	4.27016e-74	6	Spdl1	0.63
Nrm	9.35132e-80	0.401147	0.836	0.207	1.42467e-75	6	Nrm	0.629
Fen1	7.98903e-75	0.499624	0.938	0.309	1.21713e-70	6	Fen1	0.629
Cenpn	4.19072e-161	0.250899	0.692	0.064	6.38456e-157	6	Cenpn	0.628
Pkmyt1	2.74616e-130	0.288494	0.719	0.091	4.18377e-126	6	Pkmyt1	0.628
Cks1b1	7.12594e-84	0.721996	0.966	0.339	1.08564e-79	6	Cks1b	0.627
Kif2c	7.83701e-197	0.312473	0.671	0.047	1.19397e-192	6	Kif2c	0.624
Aspm	5.94461e-193	0.337446	0.671	0.047	9.05661e-189	6	Aspm	0.624
Rcc1	1.10096e-78	0.321284	0.808	0.189	1.67731e-74	6	Rcc1	0.619
Cep55	5.27269e-148	0.264385	0.685	0.068	8.03294e-144	6	Cep55	0.617
Slc43a3	8.23675e-111	0.364527	0.733	0.116	1.25487e-106	6	Slc43a3	0.617
Ncapd3	5.78851e-102	0.297934	0.74	0.123	8.81879e-98	6	Ncapd3	0.617
Kifc1	1.12939e-191	0.27946	0.664	0.048	1.72062e-187	6	Kifc1	0.616
Rfwd3	2.08741e-66	0.299858	0.836	0.222	3.18016e-62	6	Rfwd3	0.614
Cdca5	1.48329e-202	0.26026	0.651	0.042	2.25979e-198	6	Cdca5	0.609
Tipin	1.24649e-71	0.515397	0.897	0.288	1.89902e-67	6	Tipin	0.609
H2afx	4.33524e-86	0.781685	0.932	0.329	6.60474e-82	6	H2afx	0.603
Dbf4	3.15117e-63	0.425507	0.897	0.298	4.8008e-59	6	Dbf4	0.599
Nek2	1.31267e-159	0.253932	0.651	0.055	1.99985e-155	6	Nek2	0.596
Topbp1	7.77502e-65	0.43614	0.918	0.322	1.18452e-60	6	Topbp1	0.596
Mcm2	7.59862e-60	0.438572	0.89	0.294	1.15765e-55	6	Mcm2	0.596
C330027C09Rik	7.3783e-97	0.25176	0.705	0.111	1.12408e-92	6	C330027C09Rik	0.594
Cntln	3.48968e-77	0.287351	0.747	0.154	5.31653e-73	6	Cntln	0.593
Ccdc34	2.06339e-75	0.572139	0.945	0.352	3.14357e-71	6	Ccdc34	0.593
Slc25a10	8.05678e-58	0.26866	0.836	0.243	1.22745e-53	6	Slc25a10	0.593
Lbr	3.21766e-59	0.376963	0.884	0.298	4.90211e-55	6	Lbr	0.586
Cmc2	2.51667e-69	0.499605	0.945	0.36	3.83415e-65	6	Cmc2	0.585
Mis18a	1.39825e-60	0.349342	0.863	0.278	2.13024e-56	6	Mis18a	0.585
Arhgap11a	3.53613e-71	0.314429	0.767	0.183	5.38729e-67	6	Arhgap11a	0.584
Hist1h2ae	1.64371e-182	0.262712	0.623	0.044	2.5042e-178	6	Hist1h2ae	0.579
Mcm31	3.92318e-63	0.578485	0.945	0.366	5.97696e-59	6	Mcm3	0.579
Pmf11	4.10275e-69	0.494739	0.952	0.376	6.25053e-65	6	Pmf1	0.576
Mybl2	1.11119e-167	0.282197	0.623	0.049	1.69289e-163	6	Mybl2	0.574
Usp1	1.28484e-68	0.524719	0.973	0.403	1.95745e-64	6	Usp1	0.57
Brip1	3.48718e-142	0.251941	0.63	0.061	5.31272e-138	6	Brip1	0.569
Cdkn2d	6.05101e-68	0.559989	0.877	0.31	9.21871e-64	6	Cdkn2d	0.567
Orc6	7.60725e-56	0.368069	0.856	0.29	1.15896e-51	6	Orc6	0.566
Syce2	1.50185e-54	0.386864	0.925	0.362	2.28807e-50	6	Syce2	0.563
Cdc25b	4.96298e-85	0.327817	0.685	0.124	7.56109e-81	6	Cdc25b	0.561
Gins2	3.70558e-62	0.439794	0.836	0.275	5.64546e-58	6	Gins2	0.561
Gmnn1	1.0915e-76	0.707687	0.966	0.406	1.6629e-72	6	Gmnn	0.56
Naa40	3.39866e-53	0.28452	0.795	0.236	5.17785e-49	6	Naa40	0.559
Prim1	1.88757e-78	0.281101	0.692	0.134	2.87572e-74	6	Prim1	0.558
Tubg1	5.69168e-54	0.324719	0.829	0.271	8.67128e-50	6	Tubg1	0.558
Lmnb2	1.33981e-70	0.278619	0.712	0.155	2.04121e-66	6	Lmnb2	0.557
Gatm1	2.36446e-59	0.598708	0.959	0.412	3.60226e-55	6	Gatm	0.547
Mcm61	1.12715e-59	0.593711	0.884	0.341	1.71721e-55	6	Mcm6	0.543
Tcf19	4.88612e-155	0.278399	0.589	0.048	7.44401e-151	6	Tcf19	0.541
Nde1	1.10643e-42	0.290211	0.884	0.343	1.68564e-38	6	Nde1	0.541
Ccnb21	1.06364e-49	0.273872	0.726	0.189	1.62046e-45	6	Ccnb2	0.537
Rpa2	9.01933e-59	0.359665	0.733	0.197	1.3741e-54	6	Rpa2	0.536
Ppil1	8.52945e-47	0.296727	0.822	0.287	1.29946e-42	6	Ppil1	0.535
Metrn	1.04932e-47	0.256305	0.781	0.251	1.59863e-43	6	Metrn	0.53
Vars	1.57441e-44	0.313656	0.884	0.358	2.39861e-40	6	Vars	0.526
Brip1os	4.75068e-40	0.271669	0.89	0.365	7.23766e-36	6	Brip1os	0.525
Reep4	2.02156e-41	0.313309	0.863	0.339	3.07985e-37	6	Reep4	0.524
Rpa1	2.36608e-55	0.480245	0.918	0.399	3.60472e-51	6	Rpa1	0.519
Nxt1	4.13906e-44	0.32222	0.877	0.358	6.30586e-40	6	Nxt1	0.519
Smc4	4.03468e-95	1.1063	1	0.482	6.14684e-91	6	Smc4	0.518
Whsc1	3.0473e-63	0.600408	0.979	0.462	4.64256e-59	6	Whsc1	0.517
Hn1l	1.76489e-52	0.400467	0.932	0.415	2.68881e-48	6	Hn1l	0.517
Vrk1	3.64096e-40	0.271599	0.842	0.328	5.54701e-36	6	Vrk1	0.514
Fads1	1.01854e-39	0.250369	0.801	0.288	1.55175e-35	6	Fads1	0.513
Ncapg2	8.55198e-36	0.299419	0.849	0.338	1.30289e-31	6	Ncapg2	0.511
Zfp367	1.77054e-59	0.275783	0.658	0.15	2.69742e-55	6	Zfp367	0.508
Numa1	1.82279e-36	0.290401	0.911	0.405	2.77701e-32	6	Numa1	0.506
Alyref	3.06947e-36	0.260754	0.856	0.35	4.67634e-32	6	Alyref	0.506
Psat1	1.40864e-43	0.298224	0.822	0.317	2.14606e-39	6	Psat1	0.505
Ccne1	1.55376e-95	0.365226	0.582	0.081	2.36716e-91	6	Ccne1	0.501
Csrp1	9.5663e-47	0.416054	0.945	0.444	1.45743e-42	6	Csrp1	0.501
Nav2	9.21252e-36	0.341347	0.904	0.403	1.40353e-31	6	Nav2	0.501
Lmnb1	3.10084e-59	0.560065	0.986	0.488	4.72413e-55	6	Lmnb1	0.498
Rnaseh2b	1.45513e-38	0.308975	0.884	0.388	2.2169e-34	6	Rnaseh2b	0.496
Ipo9	5.53781e-38	0.252452	0.815	0.319	8.43685e-34	6	Ipo9	0.496
Chaf1b	3.05763e-54	0.267997	0.664	0.17	4.6583e-50	6	Chaf1b	0.494
Dnmt1	2.20787e-52	0.476642	0.973	0.479	3.36369e-48	6	Dnmt1	0.494
Ctla2b1	4.66474e-42	0.459382	0.801	0.307	7.10674e-38	6	Ctla2b	0.494
Ckap5	2.08763e-45	0.406192	0.925	0.432	3.1805e-41	6	Ckap5	0.493
Haus8	1.06331e-33	0.28353	0.918	0.428	1.61995e-29	6	Haus8	0.49
Ubap2	6.73277e-39	0.300352	0.863	0.376	1.02574e-34	6	Ubap2	0.487
Slc29a1	1.29269e-44	0.416722	0.945	0.462	1.96941e-40	6	Slc29a1	0.483
Suz12	5.6506e-39	0.356446	0.925	0.448	8.6087e-35	6	Suz12	0.477
Cdkn2aipnl	8.76091e-36	0.310823	0.897	0.422	1.33472e-31	6	Cdkn2aipnl	0.475
Stmn11	2.11762e-87	1.45637	1	0.532	3.2262e-83	6	Stmn1	0.468
Dtymk	1.13494e-59	0.517569	0.966	0.498	1.72908e-55	6	Dtymk	0.468
Dctpp1	8.37138e-54	0.471438	0.973	0.506	1.27538e-49	6	Dctpp1	0.467
E2f1	1.27531e-29	0.281037	0.842	0.376	1.94293e-25	6	E2f1	0.466
Bckdk	1.25976e-33	0.283947	0.932	0.468	1.91924e-29	6	Bckdk	0.464
Trim47	1.87125e-31	0.289595	0.904	0.443	2.85085e-27	6	Trim47	0.461
Mcm4	7.16033e-39	0.26576	0.671	0.214	1.09088e-34	6	Mcm4	0.457
Nup62	1.72764e-34	0.314752	0.897	0.441	2.63205e-30	6	Nup62	0.456
Rcc2	1.17744e-31	0.311524	0.932	0.477	1.79383e-27	6	Rcc2	0.455
Rangap1	6.90546e-61	0.57359	0.979	0.525	1.05205e-56	6	Rangap1	0.454
Sae11	2.87511e-59	0.54988	0.966	0.512	4.38023e-55	6	Sae1	0.454
Cela11	2.98091e-29	0.366202	0.87	0.417	4.54142e-25	6	Cela1	0.453
Tmpo	3.57766e-87	0.9605	1	0.549	5.45056e-83	6	Tmpo	0.451
Ptpn7	2.12461e-35	0.342996	0.918	0.468	3.23685e-31	6	Ptpn7	0.45
Nudt4	3.59722e-35	0.311865	0.89	0.44	5.48036e-31	6	Nudt4	0.45
Dck1	6.11169e-33	0.364217	0.945	0.497	9.31116e-29	6	Dck	0.448
Mmd1	3.42756e-32	0.300794	0.904	0.456	5.22189e-28	6	Mmd	0.448
Cenpa1	1.51235e-32	0.433092	0.904	0.46	2.30407e-28	6	Cenpa	0.444
Igfbp41	1.48072e-42	0.611256	0.952	0.51	2.25587e-38	6	Igfbp4	0.442
Cd811	2.62743e-38	0.631861	0.932	0.49	4.00289e-34	6	Cd81	0.442
Slamf9	8.83093e-26	0.269876	0.849	0.408	1.34539e-21	6	Slamf9	0.441
Ctcf	1.38645e-37	0.357963	0.952	0.512	2.11226e-33	6	Ctcf	0.44
Maz	1.24904e-37	0.349337	0.918	0.482	1.90292e-33	6	Maz	0.436
Scoc1	3.38773e-36	0.441508	0.938	0.503	5.1612e-32	6	Scoc	0.435
Rfc1	6.92015e-30	0.314263	0.884	0.449	1.05429e-25	6	Rfc1	0.435
Cks2	1.36872e-32	0.437903	0.884	0.45	2.08524e-28	6	Cks2	0.434
H2afv1	9.35739e-54	0.648367	0.945	0.516	1.4256e-49	6	H2afv	0.429
Ccnd11	6.78337e-27	0.415162	0.904	0.479	1.03345e-22	6	Ccnd1	0.425
Hat1	3.20917e-42	0.454295	0.938	0.514	4.88917e-38	6	Hat1	0.424
Ngfrap1	2.16985e-29	0.343987	0.918	0.495	3.30577e-25	6	Ngfrap1	0.423
Slc39a10	2.0587e-25	0.258497	0.781	0.358	3.13643e-21	6	Slc39a10	0.423
Paics	1.2335e-41	0.391264	0.945	0.524	1.87924e-37	6	Paics	0.421
Eri1	2.88854e-27	0.291921	0.911	0.49	4.40069e-23	6	Eri1	0.421
Exosc8	2.10477e-28	0.277297	0.884	0.465	3.20662e-24	6	Exosc8	0.419
Supt16	5.84352e-27	0.306257	0.925	0.508	8.90261e-23	6	Supt16	0.417
Lsm2	4.63482e-65	0.629646	0.959	0.545	7.06115e-61	6	Lsm2	0.414
Smarcc1	5.81269e-25	0.252229	0.863	0.451	8.85564e-21	6	Smarcc1	0.412
Smc3	8.81348e-35	0.369876	0.938	0.527	1.34273e-30	6	Smc3	0.411
Hmgn2	4.66705e-41	0.449451	0.945	0.537	7.11024e-37	6	Hmgn2	0.408
Ncaph2	1.91688e-33	0.33823	0.952	0.545	2.92037e-29	6	Ncaph2	0.407
2700094K13Rik1	5.24706e-56	0.614215	0.993	0.589	7.9939e-52	6	2700094K13Rik	0.404
Cadm11	1.32697e-27	0.442884	0.74	0.34	2.02164e-23	6	Cadm1	0.4
Nin	7.54585e-25	0.26404	0.836	0.437	1.14961e-20	6	Nin	0.399
Ppp5c	1.01039e-24	0.254117	0.856	0.459	1.53933e-20	6	Ppp5c	0.397
Fcrls1	1.56102e-29	0.606843	0.918	0.522	2.37821e-25	6	Fcrls	0.396
Mbd3	5.80631e-27	0.285383	0.938	0.544	8.84591e-23	6	Mbd3	0.394
Eif1ad	3.796e-38	0.381878	0.925	0.532	5.78321e-34	6	Eif1ad	0.393
Npl1	1.1397e-22	0.348938	0.795	0.405	1.73633e-18	6	Npl	0.39
Smc1a	1.40974e-34	0.37555	0.973	0.584	2.14773e-30	6	Smc1a	0.389
Baz1b	6.32394e-31	0.335369	0.945	0.556	9.63452e-27	6	Baz1b	0.389
Ccne2	1.46207e-72	0.345024	0.445	0.061	2.22747e-68	6	Ccne2	0.384
Rfc2	4.00156e-30	0.335119	0.897	0.513	6.09637e-26	6	Rfc2	0.384
Dynll21	1.3995e-29	0.347581	0.952	0.569	2.13215e-25	6	Dynll2	0.383
Tfrc1	1.54805e-25	0.561447	0.897	0.521	2.35846e-21	6	Tfrc	0.376
Cisd1	1.87129e-22	0.254992	0.884	0.51	2.85091e-18	6	Cisd1	0.374
Lsm8	2.96157e-31	0.332561	0.925	0.552	4.51195e-27	6	Lsm8	0.373
Impdh2	6.98736e-29	0.329898	0.932	0.559	1.06452e-24	6	Impdh2	0.373
Gas61	9.69736e-31	0.605614	0.952	0.584	1.47739e-26	6	Gas6	0.368
Rbbp71	1.10998e-64	0.649727	0.979	0.612	1.69106e-60	6	Rbbp7	0.367
Timm50	2.54756e-24	0.259026	0.904	0.538	3.88121e-20	6	Timm50	0.366
Tmem109	1.75282e-28	0.339431	0.966	0.606	2.67042e-24	6	Tmem109	0.36
Cbx1	7.48687e-29	0.319682	0.945	0.586	1.14063e-24	6	Cbx1	0.359
Cbx31	5.81058e-61	0.615639	0.986	0.628	8.85242e-57	6	Cbx3	0.358
Smc6	2.64467e-55	0.548594	0.993	0.636	4.02916e-51	6	Smc6	0.357
Hpgds1	4.54399e-33	0.441302	0.986	0.629	6.92277e-29	6	Hpgds	0.357
Tspan41	8.98232e-21	0.256639	0.932	0.575	1.36846e-16	6	Tspan4	0.357
Fam111a	1.81776e-53	0.572603	0.986	0.635	2.76935e-49	6	Fam111a	0.351
Fkbp4	1.31335e-20	0.273211	0.932	0.583	2.00089e-16	6	Fkbp4	0.349
Prkacb1	1.91521e-26	0.369188	0.959	0.611	2.91782e-22	6	Prkacb	0.348
Nasp	4.00596e-34	0.422759	0.986	0.641	6.10308e-30	6	Nasp	0.345
Rad21	1.56654e-50	0.571995	0.973	0.631	2.38663e-46	6	Rad21	0.342
Smchd1	3.53512e-37	0.43157	0.986	0.647	5.38575e-33	6	Smchd1	0.339
Ssna1	2.06449e-30	0.333506	0.897	0.562	3.14525e-26	6	Ssna1	0.335
Rnaseh2c	2.83188e-21	0.259293	0.925	0.594	4.31437e-17	6	Rnaseh2c	0.331
Ybx3	1.70532e-18	0.270535	0.952	0.624	2.59805e-14	6	Ybx3	0.328
Lsm3	1.32061e-26	0.294494	0.959	0.632	2.01194e-22	6	Lsm3	0.327
Plod1	6.68136e-22	0.29616	0.945	0.621	1.01791e-17	6	Plod1	0.324
Srsf1	2.44809e-26	0.300271	0.966	0.643	3.72966e-22	6	Srsf1	0.323
Gdf152	7.87831e-18	0.485998	0.822	0.502	1.20026e-13	6	Gdf15	0.32
Igf12	1.2212e-15	0.32028	0.993	0.675	1.8605e-11	6	Igf1	0.318
Ckb1	2.31565e-21	0.370449	0.986	0.672	3.52789e-17	6	Ckb	0.314
Cbfb	1.24869e-38	0.389934	0.979	0.667	1.90237e-34	6	Cbfb	0.312
Hmgn11	1.18198e-50	0.678167	0.979	0.669	1.80075e-46	6	Hmgn1	0.31
Parp1	7.04847e-27	0.346297	0.938	0.628	1.07383e-22	6	Parp1	0.31
Plp2	2.50795e-24	0.369313	0.945	0.637	3.82086e-20	6	Plp2	0.308
Lsm5	1.28203e-24	0.267852	0.979	0.672	1.95318e-20	6	Lsm5	0.307
Elmo1	9.38172e-21	0.266718	0.938	0.631	1.4293e-16	6	Elmo1	0.307
Ssrp1	5.33131e-46	0.50313	0.986	0.68	8.12226e-42	6	Ssrp1	0.306
Xpo1	2.43639e-29	0.312496	0.973	0.667	3.71184e-25	6	Xpo1	0.306
Uchl5	3.85865e-29	0.346099	0.952	0.648	5.87866e-25	6	Uchl5	0.304
Nfic	1.02561e-26	0.339979	0.973	0.671	1.56252e-22	6	Nfic	0.302
Kpnb1	1.4317e-33	0.384865	0.979	0.68	2.1812e-29	6	Kpnb1	0.299
Wwp11	3.41277e-17	0.273454	0.993	0.695	5.19935e-13	6	Wwp1	0.298
Gas2l3	3.26051e-19	0.312788	0.979	0.683	4.96739e-15	6	Gas2l3	0.296
Ipo5	3.51028e-28	0.356387	0.938	0.643	5.34791e-24	6	Ipo5	0.295
2610507B11Rik	8.35491e-19	0.260543	0.959	0.664	1.27287e-14	6	2610507B11Rik	0.295
Vcam11	4.68342e-14	0.271851	0.589	0.295	7.13519e-10	6	Vcam1	0.294
Itsn11	1.2836e-22	0.316423	0.973	0.68	1.95556e-18	6	Itsn1	0.293
Fkbp3	5.51452e-18	0.269779	0.959	0.666	8.40137e-14	6	Fkbp3	0.293
Dhx40	7.85733e-11	0.309003	0.774	0.481	1.19706e-06	6	Dhx40	0.293
Prdx41	1.84852e-25	0.372969	0.979	0.692	2.81622e-21	6	Prdx4	0.287
Dpy30	1.24859e-28	0.340709	0.959	0.677	1.90223e-24	6	Dpy30	0.282
Nucks11	5.52243e-65	0.671167	1	0.719	8.41343e-61	6	Nucks1	0.281
Serpinb6a2	2.13787e-14	0.2855	0.973	0.698	3.25705e-10	6	Serpinb6a	0.275
Cpd	5.77024e-24	0.344294	0.979	0.706	8.79096e-20	6	Cpd	0.273
Siva1	1.82943e-22	0.333651	0.932	0.661	2.78713e-18	6	Siva1	0.271
Atrx	3.27084e-15	0.256039	0.945	0.674	4.98313e-11	6	Atrx	0.271
Mrpl12	1.28675e-26	0.327489	0.973	0.703	1.96036e-22	6	Mrpl12	0.27
Ubald2	2.64803e-20	0.316552	0.966	0.696	4.03427e-16	6	Ubald2	0.27
Pa2g4	1.56308e-31	0.4263	0.966	0.703	2.38136e-27	6	Pa2g4	0.263
Anapc51	5.58853e-35	0.399981	0.993	0.732	8.51413e-31	6	Anapc5	0.261
Tmx1	6.28742e-24	0.278895	0.966	0.705	9.57889e-20	6	Tmx1	0.261
Idh2	4.88553e-22	0.288559	0.952	0.691	7.4431e-18	6	Idh2	0.261
Anp32e	1.12231e-32	0.408648	0.979	0.721	1.70984e-28	6	Anp32e	0.258
Cenpb	2.79867e-20	0.319359	0.966	0.708	4.26377e-16	6	Cenpb	0.258
2700029M09Rik	1.00741e-35	0.413658	0.966	0.71	1.53479e-31	6	2700029M09Rik	0.256
Rdx	1.40143e-28	0.34385	0.973	0.72	2.13507e-24	6	Rdx	0.253
Mrpl28	1.11023e-17	0.257118	0.973	0.723	1.69144e-13	6	Mrpl28	0.25
Man1a1	7.37814e-25	0.320829	1	0.751	1.12406e-20	6	Man1a	0.249
Hnrnpul1	9.54087e-20	0.286396	0.979	0.732	1.45355e-15	6	Hnrnpul1	0.247
Mrpl18	4.4367e-43	0.455597	0.986	0.742	6.75931e-39	6	Mrpl18	0.244
Gspt1	1.77157e-20	0.280107	0.959	0.716	2.69898e-16	6	Gspt1	0.243
Slbp	3.66849e-20	0.344182	0.945	0.703	5.58895e-16	6	Slbp	0.242
Nrp21	4.66706e-18	0.314459	0.973	0.732	7.11027e-14	6	Nrp2	0.241
Bub3	1.89326e-28	0.35657	0.986	0.75	2.88438e-24	6	Bub3	0.236
Banf1	7.41807e-23	0.298528	0.986	0.758	1.13014e-18	6	Banf1	0.228
Tubb4b	1.84496e-47	0.637672	0.993	0.771	2.8108e-43	6	Tubb4b	0.222
Rbbp4	1.11412e-40	0.423023	0.993	0.774	1.69736e-36	6	Rbbp4	0.219
Anapc111	2.78099e-33	0.40525	0.993	0.777	4.23684e-29	6	Anapc11	0.216
Mrpl51	2.21672e-35	0.398926	0.993	0.78	3.37717e-31	6	Mrpl51	0.213
Zfp91	1.64223e-23	0.297504	0.979	0.767	2.50194e-19	6	Zfp91	0.212
Slc25a41	3.99093e-22	0.328989	0.979	0.767	6.08018e-18	6	Slc25a4	0.212
Nono	3.14489e-33	0.370964	0.993	0.786	4.79125e-29	6	Nono	0.207
C1qbp	4.87729e-14	0.262935	0.959	0.753	7.43055e-10	6	C1qbp	0.206
Aes1	2.83357e-26	0.358174	0.986	0.781	4.31695e-22	6	Aes	0.205
Nhp2	8.68448e-22	0.299699	0.986	0.781	1.32308e-17	6	Nhp2	0.205
Ckap4	3.73974e-11	0.272096	0.89	0.685	5.69749e-07	6	Ckap4	0.205
Arrb2	2.13406e-17	0.251396	0.979	0.776	3.25125e-13	6	Arrb2	0.203
Camk11	1.61781e-14	0.251451	0.993	0.79	2.46473e-10	6	Camk1	0.203
Oxct11	1.23407e-21	0.309487	0.993	0.793	1.8801e-17	6	Oxct1	0.2
Stub1	1.30696e-25	0.309901	0.966	0.77	1.99115e-21	6	Stub1	0.196
Hmgb2	1.33823e-79	1.18945	1	0.805	2.0388e-75	6	Hmgb2	0.195
Pbrm1	1.33107e-19	0.262779	0.973	0.781	2.02788e-15	6	Pbrm1	0.192
Cdk4	1.02983e-34	0.400993	0.979	0.79	1.56895e-30	6	Cdk4	0.189
Dek	1.12516e-75	0.927854	1	0.812	1.71418e-71	6	Dek	0.188
Nudc	3.27323e-41	0.440436	0.993	0.805	4.98676e-37	6	Nudc	0.188
Pcna	2.59754e-54	0.819783	1	0.814	3.95735e-50	6	Pcna	0.186
Eif3b	1.45093e-20	0.278957	0.993	0.808	2.2105e-16	6	Eif3b	0.185
Ccl121	6.89143e-12	0.527579	0.938	0.755	1.04991e-07	6	Ccl12	0.183
Stra131	1.99863e-26	0.317903	0.993	0.816	3.04492e-22	6	Stra13	0.177
Tmco1	7.20644e-24	0.287848	0.979	0.802	1.0979e-19	6	Tmco1	0.177
Eif4g1	1.28492e-21	0.307983	0.986	0.813	1.95757e-17	6	Eif4g1	0.173
Smarca5	1.57547e-18	0.259924	0.993	0.826	2.40023e-14	6	Smarca5	0.167
Mrpl42	1.42511e-20	0.289093	0.973	0.809	2.17115e-16	6	Mrpl42	0.164
Ppp1cc1	8.50013e-40	0.464761	0.993	0.834	1.29499e-35	6	Ppp1cc	0.159
Celf2	8.25395e-17	0.282738	1	0.842	1.25749e-12	6	Celf2	0.158
Stab11	2.92446e-37	0.693505	1	0.844	4.45542e-33	6	Stab1	0.156
Pmp222	1.13205e-10	0.251276	0.986	0.83	1.72468e-06	6	Pmp22	0.156
Eea1	8.30154e-16	0.264037	0.986	0.832	1.26474e-11	6	Eea1	0.154
Ube2s	2.44773e-68	0.789101	1	0.847	3.72912e-64	6	Ube2s	0.153
Coro1c	4.75714e-23	0.329175	1	0.853	7.24751e-19	6	Coro1c	0.147
Nap1l11	4.07772e-67	0.741559	1	0.856	6.21241e-63	6	Nap1l1	0.144
Tsn	4.45829e-21	0.28069	0.973	0.83	6.7922e-17	6	Tsn	0.143
Hdgf1	1.04042e-23	0.303456	0.986	0.845	1.58507e-19	6	Hdgf	0.141
Arpp19	4.83572e-23	0.298714	0.966	0.825	7.36722e-19	6	Arpp19	0.141
Snrpd1	1.77633e-46	0.499916	1	0.86	2.70623e-42	6	Snrpd1	0.14
Hspd1	1.28502e-18	0.291091	0.979	0.847	1.95773e-14	6	Hspd1	0.132
Set1	4.90616e-47	0.541198	1	0.869	7.47454e-43	6	Set	0.131
Sf3b2	1.7629e-25	0.299426	0.986	0.862	2.68578e-21	6	Sf3b2	0.124
Sptssa1	3.78662e-22	0.335237	0.993	0.869	5.76892e-18	6	Sptssa	0.124
Hexb1	1.33322e-14	0.343207	0.993	0.87	2.03116e-10	6	Hexb	0.123
H2afy	1.28317e-23	0.301939	1	0.878	1.95491e-19	6	H2afy	0.122
Actn4	1.59927e-28	0.344101	1	0.879	2.43649e-24	6	Actn4	0.121
Ptges3	4.78757e-37	0.401588	1	0.881	7.29387e-33	6	Ptges3	0.119
Mbnl1	1.1167e-20	0.327699	1	0.881	1.7013e-16	6	Mbnl1	0.119
Flna	9.22026e-17	0.287058	0.979	0.865	1.40471e-12	6	Flna	0.114
Tcp1	1.288e-21	0.279468	1	0.887	1.96228e-17	6	Tcp1	0.113
G3bp1	7.19907e-20	0.270914	1	0.887	1.09678e-15	6	G3bp1	0.113
Nhp2l1	3.54117e-23	0.313925	0.979	0.869	5.39497e-19	6	Nhp2l1	0.11
Ranbp11	4.28511e-66	0.765267	1	0.891	6.52836e-62	6	Ranbp1	0.109
Hnrnpu	1.69616e-19	0.257459	0.993	0.884	2.5841e-15	6	Hnrnpu	0.109
Myh9	1.41075e-17	0.272815	0.993	0.884	2.14928e-13	6	Myh9	0.109
Hnrnpa11	1.16121e-14	0.253052	1	0.893	1.7691e-10	6	Hnrnpa1	0.107
Mfsd1	6.98244e-22	0.285992	1	0.898	1.06378e-17	6	Mfsd1	0.102
Ndufab1	1.14822e-20	0.273768	0.993	0.891	1.74931e-16	6	Ndufab1	0.102
C1qc1	1.09937e-20	0.451315	1	0.901	1.67489e-16	6	C1qc	0.099
Naa501	7.70414e-24	0.327026	0.993	0.902	1.17373e-19	6	Naa50	0.091
C1qa1	3.30574e-15	0.378051	1	0.911	5.03629e-11	6	C1qa	0.089
Tuba1c	7.88378e-21	0.365772	0.986	0.898	1.20109e-16	6	Tuba1c	0.088
Raly	4.78248e-27	0.313541	1	0.913	7.28611e-23	6	Raly	0.087
Ywhaq	8.75904e-21	0.258883	0.993	0.911	1.33444e-16	6	Ywhaq	0.082
Erh1	4.83735e-35	0.41091	1	0.923	7.3697e-31	6	Erh	0.077
Tubb5	9.13183e-87	1.23155	1	0.925	1.39123e-82	6	Tubb5	0.075
Hmgb11	6.57174e-75	0.886987	1	0.925	1.0012e-70	6	Hmgb1	0.075
Mrc11	1.21192e-16	0.332883	1	0.93	1.84636e-12	6	Mrc1	0.07
Ywhah	2.21149e-42	0.441396	1	0.931	3.3692e-38	6	Ywhah	0.069
Hnrnpab	6.04343e-63	0.666958	1	0.933	9.20716e-59	6	Hnrnpab	0.067
1810037I17Rik	1.32684e-30	0.363677	0.993	0.926	2.02145e-26	6	1810037I17Rik	0.067
Tpm4	7.32595e-20	0.286438	0.993	0.933	1.11611e-15	6	Tpm4	0.06
Rgs101	6.78778e-16	0.250777	0.979	0.919	1.03412e-11	6	Rgs10	0.06
Anp32b	8.14447e-56	0.626372	1	0.946	1.24081e-51	6	Anp32b	0.054
Snrpb	8.5794e-30	0.338136	0.993	0.94	1.30707e-25	6	Snrpb	0.053
Serinc32	5.7746e-17	0.271101	1	0.947	8.79761e-13	6	Serinc3	0.053
Snx21	5.20109e-12	0.275662	1	0.95	7.92385e-08	6	Snx2	0.05
Srsf3	1.445e-25	0.349363	1	0.951	2.20146e-21	6	Srsf3	0.049
Hn1	9.40739e-16	0.269242	1	0.958	1.43322e-11	6	Hn1	0.042
Atp5g31	1.64361e-22	0.300884	0.986	0.946	2.50404e-18	6	Atp5g3	0.04
Tuba1b1	2.60595e-81	1.06793	1	0.961	3.97017e-77	6	Tuba1b	0.039
Snrpe	1.39741e-24	0.278713	0.993	0.954	2.12895e-20	6	Snrpe	0.039
Srsf2	9.24751e-18	0.273193	1	0.962	1.40886e-13	6	Srsf2	0.038
C1qb1	1.41128e-09	0.272312	1	0.963	2.15008e-05	6	C1qb	0.037
Rab141	1.40286e-19	0.251893	0.993	0.958	2.13725e-15	6	Rab14	0.035
Atpif11	2.32926e-32	0.371952	0.993	0.96	3.54863e-28	6	Atpif1	0.033
Ndufa41	4.25696e-20	0.272047	1	0.967	6.48549e-16	6	Ndufa4	0.033
mt-Nd31	4.63792e-22	0.380734	1	0.969	7.06586e-18	6	mt-Nd3	0.031
Hnrnpa3	1.18734e-22	0.271912	1	0.97	1.80891e-18	6	Hnrnpa3	0.03
Hnrnpa2b11	2.54608e-22	0.289943	1	0.973	3.87896e-18	6	Hnrnpa2b1	0.027
Ncl	3.95346e-22	0.357791	0.993	0.968	6.02309e-18	6	Ncl	0.025
Dab21	1.72164e-17	0.311625	1	0.977	2.62292e-13	6	Dab2	0.023
Serbp11	7.01493e-35	0.404614	0.993	0.972	1.06872e-30	6	Serbp1	0.021
Hint11	2.34723e-37	0.390293	1	0.98	3.576e-33	6	Hint1	0.02
Eif4g2	9.11549e-20	0.256596	1	0.981	1.38875e-15	6	Eif4g2	0.019
Ran1	5.15815e-59	0.632987	1	0.982	7.85844e-55	6	Ran	0.018
Ccl21	3.16781e-13	0.443823	1	0.982	4.82616e-09	6	Ccl2	0.018
Sumo2	9.48657e-44	0.421347	0.993	0.977	1.44528e-39	6	Sumo2	0.016
Npm1	1.88891e-17	0.297757	1	0.987	2.87775e-13	6	Npm1	0.013
Hnrnpf	1.25251e-24	0.27544	1	0.992	1.9082e-20	6	Hnrnpf	0.008
Tagln2	2.99846e-29	0.353106	1	0.993	4.56815e-25	6	Tagln2	0.007
mt-Nd21	2.27815e-17	0.321308	1	0.993	3.47076e-13	6	mt-Nd2	0.007
H2afz1	4.35324e-66	0.903125	1	0.994	6.63215e-62	6	H2afz	0.006
mt-Nd11	9.08342e-30	0.445786	1	0.996	1.38386e-25	6	mt-Nd1	0.004
mt-Nd4	1.9443e-17	0.313078	1	0.997	2.96214e-13	6	mt-Nd4	0.003
mt-Cytb	3.57695e-19	0.342848	1	0.998	5.44948e-15	6	mt-Cytb	0.002
Ptma	9.38974e-60	0.612203	1	0.999	1.43053e-55	6	Ptma	0.001
Ybx1	3.7352e-28	0.288084	1	0.999	5.69058e-24	6	Ybx1	0.001
Ppia1	1.7016e-37	0.356904	1	1	2.59239e-33	6	Ppia	0
mt-Co1	1.87558e-27	0.322587	1	1	2.85744e-23	6	mt-Co1	0
Xist	1.17394e-21	0.336256	0.993	0.993	1.7885e-17	6	Xist	0
mt-Co3	2.56802e-18	0.312442	1	1	3.91237e-14	6	mt-Co3	0
mt-Co2	1.61457e-17	0.287432	1	1	2.45979e-13	6	mt-Co2	0
