# Supplementary material for: CaSSiDI: novel single-cell “Cluster Similarity Scoring and Distinction Index” reveals critical functions for PirB and context-dependent Cebpb repression
Source: Cell Death Differ. 2024 Feb 21;31(3):265–79. doi: 10.1038/s41418-024-01268-8 (PMC10923835; doi:10.1038/s41418-024-01268-8)
Supplement: Supplementary file 21 — Table S12 [file 41418_2024_1268_MOESM21_ESM.xlsx]

## Sheet: PirBKO_PirBWT_res0p4_PCs15_Sepr
	p_val	avg_logFC	pct.1	pct.2	p_val_adj	cluster	gene	pct.1_minus_pct.2			Cluster legend
Ccr2	0	0.984666	0.733	0.226	0	0	Ccr2	0.507			F7T	1
F10	5.22782e-266	0.845893	0.71	0.274	7.9259e-262	0	F10	0.436			PET	3
Plac8	5.42901e-242	1.07549	0.524	0.131	8.23093e-238	0	Plac8	0.393			TFT	2
Ltb4r1	4.69814e-239	0.449263	0.473	0.096	7.12285e-235	0	Ltb4r1	0.377			NIT	0
Fn1	0	1.44382	0.854	0.484	0	0	Fn1	0.37			IMO	5
Ms4a4c	1.00337e-195	0.68814	0.618	0.249	1.52121e-191	0	Ms4a4c	0.369			CYT	4
Flrt3	6.63622e-175	0.506627	0.457	0.129	1.00612e-170	0	Flrt3	0.328
Plbd1	5.58676e-155	0.474602	0.609	0.287	8.47009e-151	0	Plbd1	0.322
Gpr35	2.06169e-159	0.413865	0.744	0.426	3.12572e-155	0	Gpr35	0.318
Ptgs2	4.01072e-218	1.09103	0.822	0.506	6.08065e-214	0	Ptgs2	0.316
Traf1	2.54462e-154	0.496722	0.634	0.319	3.8579e-150	0	Traf1	0.315
Arg1	8.56716e-248	1.50903	0.834	0.523	1.29887e-243	0	Arg1	0.311
Nr4a2	2.51859e-145	0.559847	0.617	0.306	3.81843e-141	0	Nr4a2	0.311
H2-Eb1	1.535e-179	1.6246	0.637	0.329	2.32721e-175	0	H2-Eb1	0.308
Runx3	2.75375e-165	0.486864	0.734	0.427	4.17497e-161	0	Runx3	0.307
Cxcl3	1.20916e-157	1.6014	0.594	0.291	1.8332e-153	0	Cxcl3	0.303
Gpr132	1.10207e-131	0.323785	0.577	0.274	1.67084e-127	0	Gpr132	0.303
Rab11fip1	5.96902e-139	0.309206	0.489	0.187	9.04963e-135	0	Rab11fip1	0.302
Vcan	1.68809e-196	0.50819	0.352	0.054	2.55931e-192	0	Vcan	0.298
Atp2b4	6.96362e-170	0.290849	0.382	0.084	1.05575e-165	0	Atp2b4	0.298
H2-Aa	2.58316e-199	1.71713	0.729	0.433	3.91633e-195	0	H2-Aa	0.296
Mxd1	6.35135e-194	0.636038	0.81	0.523	9.62928e-190	0	Mxd1	0.287
Rgcc	2.78407e-142	0.752651	0.695	0.408	4.22093e-138	0	Rgcc	0.287
Adora2b	3.91191e-124	0.364001	0.575	0.289	5.93084e-120	0	Adora2b	0.286
Uck2	8.34046e-120	0.290318	0.492	0.214	1.2645e-115	0	Uck2	0.278
Vegfa	2.99608e-127	0.474219	0.765	0.489	4.54235e-123	0	Vegfa	0.276
Cd86	1.83049e-155	0.435936	0.795	0.521	2.7752e-151	0	Cd86	0.274
Nfkbie	7.66173e-147	0.430481	0.763	0.489	1.16159e-142	0	Nfkbie	0.274
Slc7a11	9.43839e-104	0.480692	0.598	0.324	1.43095e-99	0	Slc7a11	0.274
Dusp5	6.06897e-157	0.476412	0.809	0.536	9.20116e-153	0	Dusp5	0.273
Cd74	9.11413e-305	1.84182	0.9	0.629	1.38179e-300	0	Cd74	0.271
Malt1	2.37912e-103	0.300265	0.549	0.282	3.60699e-99	0	Malt1	0.267
Clec4e	6.1408e-181	0.829914	0.85	0.585	9.31007e-177	0	Clec4e	0.265
Bcl2a1a	3.60666e-105	0.396462	0.516	0.256	5.46806e-101	0	Bcl2a1a	0.26
Jarid2	2.66308e-115	0.326182	0.687	0.428	4.0375e-111	0	Jarid2	0.259
Nr4a3	1.39901e-109	0.27732	0.411	0.153	2.12103e-105	0	Nr4a3	0.258
Sirpb1c	1.1665e-91	0.301351	0.509	0.257	1.76853e-87	0	Sirpb1c	0.252
AI504432	2.79209e-89	0.257988	0.577	0.327	4.23308e-85	0	AI504432	0.25
Napsa	3.25196e-96	0.252056	0.383	0.143	4.9303e-92	0	Napsa	0.24
Ly6e	1.15719e-216	0.823285	0.876	0.638	1.75442e-212	0	Ly6e	0.238
Isg15	8.77933e-95	0.297655	0.675	0.438	1.33103e-90	0	Isg15	0.237
Nfil3	8.94093e-126	0.368947	0.807	0.574	1.35553e-121	0	Nfil3	0.233
Ly6c2	2.88091e-129	0.56993	0.29	0.059	4.36774e-125	0	Ly6c2	0.231
F13a1	3.1101e-183	0.660843	0.906	0.678	4.71522e-179	0	F13a1	0.228
Inhba	5.91485e-128	0.623802	0.275	0.053	8.9675e-124	0	Inhba	0.222
Arg2	3.51079e-90	0.252001	0.344	0.123	5.32271e-86	0	Arg2	0.221
Cytip	1.44282e-105	0.520228	0.714	0.494	2.18746e-101	0	Cytip	0.22
Socs3	2.36211e-149	0.563628	0.858	0.639	3.58119e-145	0	Socs3	0.219
Pde4b	2.54075e-124	0.397236	0.827	0.608	3.85204e-120	0	Pde4b	0.219
Clec4n	3.15079e-178	0.812514	0.872	0.655	4.77691e-174	0	Clec4n	0.217
Zbp1	1.3932e-67	0.251751	0.57	0.355	2.11223e-63	0	Zbp1	0.215
Bst1	9.33999e-74	0.285498	0.587	0.373	1.41604e-69	0	Bst1	0.214
Smox	1.02747e-99	0.345043	0.715	0.502	1.55774e-95	0	Smox	0.213
Smim3	3.57028e-77	0.251863	0.617	0.404	5.4129e-73	0	Smim3	0.213
H2-Ab1	1.27398e-202	1.6045	0.811	0.601	1.93148e-198	0	H2-Ab1	0.21
Ly6a	6.43927e-104	0.421739	0.279	0.07	9.76257e-100	0	Ly6a	0.209
Egln3	1.54419e-68	0.428419	0.508	0.299	2.34114e-64	0	Egln3	0.209
Thbs1	0	1.28534	0.97	0.762	0	0	Thbs1	0.208
Pim3	3.98569e-76	0.296917	0.632	0.427	6.0427e-72	0	Pim3	0.205
Bcl2a1d	2.53407e-91	0.383961	0.695	0.498	3.8419e-87	0	Bcl2a1d	0.197
Slc16a3	8.6065e-122	0.468617	0.867	0.674	1.30483e-117	0	Slc16a3	0.193
Ccl24	5.07755e-83	0.717506	0.293	0.1	7.69808e-79	0	Ccl24	0.193
Areg	2.0165e-78	1.11282	0.316	0.123	3.05722e-74	0	Areg	0.193
Errfi1	2.7609e-82	0.541376	0.726	0.536	4.1858e-78	0	Errfi1	0.19
Irf7	6.23756e-56	0.257987	0.597	0.408	9.45677e-52	0	Irf7	0.189
H2-Q7	5.67086e-53	0.251641	0.499	0.31	8.59759e-49	0	H2-Q7	0.189
Ccr5	4.10843e-120	0.396167	0.867	0.679	6.22879e-116	0	Ccr5	0.188
Ccr1	1.22764e-119	0.400991	0.901	0.715	1.86123e-115	0	Ccr1	0.186
Chil3	1.03015e-95	0.387656	0.244	0.058	1.56182e-91	0	Chil3	0.186
Phlda1	2.90632e-94	0.494183	0.757	0.571	4.40627e-90	0	Phlda1	0.186
Timp1	3.34561e-62	0.334366	0.334	0.154	5.07228e-58	0	Timp1	0.18
Nr4a1	2.75566e-154	0.545237	0.904	0.727	4.17786e-150	0	Nr4a1	0.177
Naaa	1.29423e-61	0.33923	0.577	0.401	1.96218e-57	0	Naaa	0.176
Arl5c	1.58614e-49	0.327196	0.585	0.41	2.40475e-45	0	Arl5c	0.175
Bcl2l11	1.86531e-101	0.378175	0.797	0.623	2.82799e-97	0	Bcl2l11	0.174
Lsp1	5.89705e-51	0.291346	0.722	0.551	8.94052e-47	0	Lsp1	0.171
Csrnp1	1.97298e-77	0.288486	0.806	0.639	2.99123e-73	0	Csrnp1	0.167
Bhlhe40	1.12868e-63	0.296842	0.726	0.559	1.71119e-59	0	Bhlhe40	0.167
Pdpn	1.31723e-74	0.50945	0.727	0.562	1.99705e-70	0	Pdpn	0.165
Osm	1.33827e-95	0.511788	0.773	0.609	2.02896e-91	0	Osm	0.164
Btg2	1.37492e-167	0.598917	0.908	0.745	2.08451e-163	0	Btg2	0.163
Slpi	8.40564e-60	0.73045	0.266	0.104	1.27438e-55	0	Slpi	0.162
S100a4	6.966e-238	0.875817	0.971	0.81	1.05612e-233	0	S100a4	0.161
Chd7	1.08727e-89	0.350442	0.805	0.649	1.64841e-85	0	Chd7	0.156
Dpep2	5.54247e-83	0.336809	0.772	0.616	8.40295e-79	0	Dpep2	0.156
Crem	1.16774e-74	0.331724	0.714	0.558	1.77041e-70	0	Crem	0.156
Csf2rb	4.12685e-109	0.41828	0.798	0.643	6.25672e-105	0	Csf2rb	0.155
Ppbp	1.83754e-51	0.828725	0.278	0.123	2.7859e-47	0	Ppbp	0.155
Nfat5	4.38177e-60	0.285244	0.71	0.556	6.6432e-56	0	Nfat5	0.154
Klf4	9.78615e-100	0.505647	0.824	0.675	1.48368e-95	0	Klf4	0.149
Marcksl1	6.97932e-79	0.443712	0.828	0.679	1.05813e-74	0	Marcksl1	0.149
Kdm6b	2.7836e-132	0.422161	0.904	0.76	4.22022e-128	0	Kdm6b	0.144
Nlrp3	2.36537e-134	0.506057	0.906	0.766	3.58613e-130	0	Nlrp3	0.14
AA467197	1.73665e-49	0.276334	0.226	0.087	2.63294e-45	0	AA467197	0.139
Ezr	2.85026e-70	0.295582	0.757	0.619	4.32128e-66	0	Ezr	0.138
Slc2a1	5.30481e-56	0.399757	0.784	0.647	8.04263e-52	0	Slc2a1	0.137
Mmp8	2.94047e-33	0.388516	0.401	0.264	4.45804e-29	0	Mmp8	0.137
Fosl2	1.61677e-123	0.356603	0.921	0.787	2.45118e-119	0	Fosl2	0.134
Dok2	1.62899e-77	0.306301	0.797	0.669	2.46971e-73	0	Dok2	0.128
Plaur	9.6417e-205	0.6634	0.941	0.827	1.46178e-200	0	Plaur	0.114
Mxi1	1.90546e-58	0.267748	0.774	0.66	2.88887e-54	0	Mxi1	0.114
Il1a	5.36409e-34	0.598522	0.6	0.488	8.13249e-30	0	Il1a	0.112
Emb	2.69737e-108	0.399704	0.868	0.759	4.08949e-104	0	Emb	0.109
Ifitm1	6.73035e-55	0.346619	0.142	0.033	1.02039e-50	0	Ifitm1	0.109
Il1b	0	1.52845	0.975	0.869	0	0	Il1b	0.106
Tiparp	1.06273e-62	0.320957	0.791	0.686	1.61121e-58	0	Tiparp	0.105
Cdk2ap2	6.0493e-55	0.280724	0.741	0.636	9.17134e-51	0	Cdk2ap2	0.105
Bnip3	4.26554e-46	0.30023	0.807	0.702	6.46698e-42	0	Bnip3	0.105
Kdm7a	2.57384e-82	0.322691	0.824	0.72	3.9022e-78	0	Kdm7a	0.104
Rel	2.50509e-90	0.350434	0.862	0.761	3.79797e-86	0	Rel	0.101
Ero1l	3.11133e-69	0.460943	0.806	0.706	4.71708e-65	0	Ero1l	0.1
H2-DMa	2.32919e-57	0.467104	0.687	0.587	3.53129e-53	0	H2-DMa	0.1
Mmp13	9.54499e-17	0.353242	0.32	0.225	1.44712e-12	0	Mmp13	0.095
Ndrg1	1.72652e-45	0.32586	0.787	0.696	2.61758e-41	0	Ndrg1	0.091
Dusp2	3.49724e-27	0.284463	0.73	0.639	5.30217e-23	0	Dusp2	0.091
Ets2	2.77317e-145	0.395853	0.929	0.84	4.20441e-141	0	Ets2	0.089
Hif1a	1.0743e-94	0.358131	0.853	0.768	1.62874e-90	0	Hif1a	0.085
Mmp19	1.21293e-18	0.274524	0.503	0.419	1.83893e-14	0	Mmp19	0.084
Tlr2	1.62385e-62	0.362591	0.817	0.734	2.46192e-58	0	Tlr2	0.083
Mgl2	4.81593e-19	0.27626	0.185	0.103	7.30143e-15	0	Mgl2	0.082
S100a6	4.07654e-279	0.842022	0.99	0.909	6.18044e-275	0	S100a6	0.081
Ehd1	1.06235e-115	0.392881	0.941	0.86	1.61063e-111	0	Ehd1	0.081
Snx18	2.50411e-85	0.292294	0.888	0.81	3.79648e-81	0	Snx18	0.078
Cdkn1a	9.57591e-195	0.568442	0.98	0.905	1.4518e-190	0	Cdkn1a	0.075
Adssl1	1.63915e-52	0.29276	0.799	0.727	2.48512e-48	0	Adssl1	0.072
Ifnar1	9.87441e-72	0.2559	0.857	0.786	1.49706e-67	0	Ifnar1	0.071
Gda	2.31291e-55	0.284038	0.861	0.79	3.5066e-51	0	Gda	0.071
Ecm1	2.58266e-33	0.271676	0.722	0.653	3.91557e-29	0	Ecm1	0.069
Itgam	2.59712e-164	0.459099	0.958	0.89	3.9375e-160	0	Itgam	0.068
Tgfbi	7.89172e-162	0.845605	0.913	0.846	1.19646e-157	0	Tgfbi	0.067
Emilin2	1.73489e-84	0.316343	0.908	0.843	2.63026e-80	0	Emilin2	0.065
Nfkb1	1.25618e-67	0.344619	0.823	0.759	1.90449e-63	0	Nfkb1	0.064
Gadd45b	5.19561e-77	0.377149	0.917	0.856	7.87707e-73	0	Gadd45b	0.061
Ier3	1.9828e-195	0.809318	0.976	0.915	3.00612e-191	0	Ier3	0.061
Nfkbiz	4.21874e-61	0.31718	0.914	0.854	6.39603e-57	0	Nfkbiz	0.06
Il1rn	1.99034e-59	0.387491	0.907	0.849	3.01755e-55	0	Il1rn	0.058
Rab20	2.08419e-52	0.260037	0.871	0.815	3.15984e-48	0	Rab20	0.056
Hspa1a	5.95556e-07	0.339325	0.524	0.468	0.00902922	0	Hspa1a	0.056
Ifi204	1.56553e-56	0.269475	0.858	0.802	2.37349e-52	0	Ifi204	0.056
Tgm2	2.65695e-46	0.270561	0.854	0.798	4.0282e-42	0	Tgm2	0.056
Fcgr1	1.28313e-114	0.405395	0.958	0.903	1.94535e-110	0	Fcgr1	0.055
Ccrl2	4.99427e-45	0.343629	0.889	0.841	7.57182e-41	0	Ccrl2	0.048
Hilpda	2.94811e-66	0.445147	0.938	0.896	4.46962e-62	0	Hilpda	0.042
Pim1	1.06524e-145	0.414063	0.983	0.944	1.61501e-141	0	Pim1	0.039
Zfp36l1	3.14759e-71	0.398949	0.887	0.849	4.77206e-67	0	Zfp36l1	0.038
Got1	1.86839e-92	0.334836	0.92	0.883	2.83266e-88	0	Got1	0.037
S100a11	4.23555e-203	0.653199	0.975	0.94	6.42152e-199	0	S100a11	0.035
Fcgr2b	4.13885e-179	0.561027	0.971	0.936	6.27491e-175	0	Fcgr2b	0.035
Ifi27l2a	9.60377e-61	0.399137	0.941	0.907	1.45603e-56	0	Ifi27l2a	0.034
Ifrd1	1.37897e-130	0.567059	0.968	0.938	2.09066e-126	0	Ifrd1	0.03
Cd14	3.01977e-229	0.778656	0.995	0.966	4.57827e-225	0	Cd14	0.029
Sdc4	5.62005e-48	0.259131	0.913	0.884	8.52056e-44	0	Sdc4	0.029
Ier5	4.7073e-53	0.275299	0.944	0.915	7.13673e-49	0	Ier5	0.029
Prdx6	1.67805e-104	0.546276	0.9	0.872	2.54409e-100	0	Prdx6	0.028
Higd1a	1.31342e-75	0.326947	0.92	0.892	1.99127e-71	0	Higd1a	0.028
Pnrc1	8.6639e-51	0.251683	0.928	0.9	1.31353e-46	0	Pnrc1	0.028
Eno1	1.71263e-96	0.368721	0.96	0.932	2.59652e-92	0	Eno1	0.028
Cebpb	4.24531e-183	0.48115	0.991	0.965	6.43631e-179	0	Cebpb	0.026
Btg1	8.63039e-296	0.897443	0.998	0.975	1.30845e-291	0	Btg1	0.023
Srgn	0	1.19335	0.993	0.971	0	0	Srgn	0.022
Nfkbia	5.45105e-156	0.588402	0.99	0.969	8.26433e-152	0	Nfkbia	0.021
Slfn2	3.31269e-155	0.501633	0.978	0.958	5.02237e-151	0	Slfn2	0.02
Pid1	8.94695e-58	0.287585	0.95	0.932	1.35645e-53	0	Pid1	0.018
Ccl9	2.93029e-184	0.754434	0.993	0.98	4.44261e-180	0	Ccl9	0.013
Cxcl2	6.94141e-126	0.785816	0.99	0.977	1.05239e-121	0	Cxcl2	0.013
Ifitm3	1.21144e-233	0.844218	0.991	0.979	1.83667e-229	0	Ifitm3	0.012
Coro1a	2.71595e-74	0.386633	0.96	0.948	4.11765e-70	0	Coro1a	0.012
Gm2a	1.75868e-87	0.345254	0.947	0.935	2.66634e-83	0	Gm2a	0.012
Sod2	1.42434e-57	0.326656	0.906	0.898	2.15945e-53	0	Sod2	0.008
Ccl6	4.98438e-202	0.853413	0.994	0.987	7.55682e-198	0	Ccl6	0.007
Cd52	1.35474e-130	0.589164	0.979	0.972	2.05392e-126	0	Cd52	0.007
Mafb	1.68475e-46	0.353801	0.961	0.957	2.55425e-42	0	Mafb	0.004
Ccl7	1.96222e-27	0.431379	0.952	0.948	2.97492e-23	0	Ccl7	0.004
S100a10	1.31537e-126	0.412801	0.994	0.993	1.99424e-122	0	S100a10	0.001
Fxyd5	1.07596e-116	0.377037	0.995	0.994	1.63126e-112	0	Fxyd5	0.001
Ccl2	1.38052e-20	0.379812	0.975	0.974	2.09301e-16	0	Ccl2	0.001
H3f3a	2.02539e-164	0.283821	1	1	3.07069e-160	0	H3f3a	0
H3f3b	5.8132e-145	0.392775	1	1	8.8134e-141	0	H3f3b	0
Malat1	7.87758e-111	0.33409	1	1	1.19432e-106	0	Malat1	0
Rnf149	1.02521e-71	0.284593	0.98	0.981	1.55433e-67	0	Rnf149	-0.001
Ifitm2	2.91197e-129	0.54565	0.979	0.982	4.41483e-125	0	Ifitm2	-0.003
Ctsl	6.99203e-38	0.265861	0.994	0.997	1.06006e-33	0	Ctsl	-0.003
Prdx5	5.99206e-89	0.340738	0.986	0.99	9.08456e-85	0	Prdx5	-0.004
H2-DMb1	4.90019e-15	0.420687	0.623	0.627	7.42917e-11	0	H2-DMb1	-0.004
Ms4a6c	9.26278e-47	0.310256	0.946	0.951	1.40433e-42	0	Ms4a6c	-0.005
Odc1	7.26874e-43	0.440283	0.889	0.895	1.10201e-38	0	Odc1	-0.006
Pf4	1.71046e-12	0.345267	0.983	0.996	2.59323e-08	0	Pf4	-0.013
Ifi30	2.5939e-38	0.256181	0.957	0.974	3.93261e-34	0	Ifi30	-0.017
Spp1	4.47689e-20	0.718646	0.954	0.977	6.78741e-16	0	Spp1	-0.023
Ctsk	6.45063e-24	0.431326	0.5	0.367	9.7798e-20	1	Ctsk	0.133
Acp5	1.573e-29	0.285088	0.647	0.518	2.38482e-25	1	Acp5	0.129
Syngr1	1.80131e-49	0.287528	0.915	0.812	2.73097e-45	1	Syngr1	0.103
Atp6v0d2	9.76524e-25	0.414447	0.648	0.557	1.48051e-20	1	Atp6v0d2	0.091
Pld3	1.02369e-32	0.255293	0.929	0.875	1.55201e-28	1	Pld3	0.054
Fabp4	2.95137e-20	0.482767	0.805	0.751	4.47457e-16	1	Fabp4	0.054
Ms4a7	7.41773e-39	0.250565	0.992	0.947	1.1246e-34	1	Ms4a7	0.045
Lpl	3.18793e-29	0.425944	0.939	0.898	4.83322e-25	1	Lpl	0.041
Gpnmb	5.6828e-20	0.37372	0.965	0.929	8.6157e-16	1	Gpnmb	0.036
Trem2	3.44977e-60	0.259884	0.999	0.977	5.2302e-56	1	Trem2	0.022
Cd63	1.57575e-42	0.253663	0.988	0.971	2.38899e-38	1	Cd63	0.017
Wfdc17	1.57832e-21	0.250312	0.996	0.989	2.3929e-17	1	Wfdc17	0.007
Fabp5	4.74951e-89	0.46425	1	0.997	7.20073e-85	1	Fabp5	0.003
Ctsl1	4.32186e-40	0.349182	0.997	0.996	6.55237e-36	1	Ctsl	0.001
Apoe	2.7912e-31	0.382014	1	0.999	4.23174e-27	1	Apoe	0.001
Ctss	4.57464e-106	0.414352	1	1	6.93561e-102	1	Ctss	0
Psap	1.54271e-84	0.3596	1	1	2.33891e-80	1	Psap	0
Lyz2	2.07905e-56	0.330208	1	1	3.15205e-52	1	Lyz2	0
Ctsd	2.191e-53	0.263024	1	1	3.32178e-49	1	Ctsd	0
Cela1	3.01724e-232	0.545507	0.896	0.497	4.57444e-228	2	Cela1	0.399
Stmn1	1.55815e-198	0.586513	0.925	0.536	2.36231e-194	2	Stmn1	0.389
Igfbp4	2.36323e-204	0.514082	0.927	0.563	3.5829e-200	2	Igfbp4	0.364
Npl	4.76252e-160	0.398997	0.799	0.438	7.22045e-156	2	Npl	0.361
Ccnd1	5.46452e-171	0.513968	0.853	0.498	8.28475e-167	2	Ccnd1	0.355
Gatm	6.87269e-139	0.323758	0.859	0.507	1.04197e-134	2	Gatm	0.352
Cd81	2.53241e-151	0.550588	0.868	0.547	3.83938e-147	2	Cd81	0.321
Gas6	2.73031e-288	0.764526	0.984	0.665	4.13942e-284	2	Gas6	0.319
Ccnb2	9.84741e-146	0.471403	0.508	0.192	1.49297e-141	2	Ccnb2	0.316
Ctla2b	1.97463e-105	0.323796	0.66	0.352	2.99373e-101	2	Ctla2b	0.308
Cadm1	4.29424e-95	0.351722	0.703	0.409	6.5105e-91	2	Cadm1	0.294
Fcrls	7.46563e-109	0.455751	0.827	0.54	1.13186e-104	2	Fcrls	0.287
2700094K13Rik	2.79385e-179	0.520633	0.904	0.618	4.23575e-175	2	2700094K13Rik	0.286
Stard8	3.98929e-99	0.278503	0.695	0.415	6.04816e-95	2	Stard8	0.28
Tfrc	5.8951e-114	0.564719	0.816	0.538	8.93756e-110	2	Tfrc	0.278
Hpgds	1.07102e-194	0.4488	0.976	0.703	1.62377e-190	2	Hpgds	0.273
Frmd4b	3.29644e-104	0.297168	0.905	0.636	4.99774e-100	2	Frmd4b	0.269
Cnrip1	7.31783e-82	0.252148	0.539	0.271	1.10946e-77	2	Cnrip1	0.268
Cks1b	7.02539e-78	0.288356	0.646	0.382	1.06512e-73	2	Cks1b	0.264
Tspan4	4.22597e-99	0.255896	0.877	0.616	6.407e-95	2	Tspan4	0.261
Cdca3	1.53532e-77	0.343222	0.523	0.262	2.3277e-73	2	Cdca3	0.261
Prkacb	7.48508e-114	0.316377	0.913	0.656	1.13481e-109	2	Prkacb	0.257
Hist1h2bc	1.45574e-63	0.279038	0.716	0.465	2.20705e-59	2	Hist1h2bc	0.251
Birc5	1.31086e-70	0.419403	0.532	0.282	1.98739e-66	2	Birc5	0.25
Scoc	2.52082e-95	0.306426	0.815	0.57	3.82182e-91	2	Scoc	0.245
Slc40a1	2.6826e-64	0.313737	0.528	0.287	4.06709e-60	2	Slc40a1	0.241
Itsn1	1.7368e-113	0.322469	0.927	0.694	2.63316e-109	2	Itsn1	0.233
Cbr2	3.55538e-65	0.323714	0.727	0.496	5.39031e-61	2	Cbr2	0.231
Ckb	5.36243e-103	0.366392	0.921	0.7	8.12998e-99	2	Ckb	0.221
Vcam1	7.21615e-63	0.577515	0.616	0.395	1.09404e-58	2	Vcam1	0.221
Serpinb6a	3.08762e-190	0.539165	0.993	0.773	4.68114e-186	2	Serpinb6a	0.22
Wwp1	5.84325e-153	0.411942	0.959	0.743	8.85894e-149	2	Wwp1	0.216
Igf1	1.01346e-124	0.416556	0.993	0.778	1.5365e-120	2	Igf1	0.215
Ube2c	8.30546e-51	0.330207	0.477	0.263	1.25919e-46	2	Ube2c	0.214
Rab3il1	4.72175e-87	0.255004	0.927	0.714	7.15865e-83	2	Rab3il1	0.213
Hmgn1	2.2439e-121	0.347117	0.958	0.761	3.40197e-117	2	Hmgn1	0.197
Clec12a	9.03003e-92	0.307738	0.959	0.772	1.36904e-87	2	Clec12a	0.187
Camk1	2.66701e-153	0.361341	0.981	0.806	4.04346e-149	2	Camk1	0.175
Gdf15	1.00004e-49	0.494541	0.791	0.619	1.51616e-45	2	Gdf15	0.172
Prdx4	3.5303e-75	0.269701	0.909	0.738	5.35229e-71	2	Prdx4	0.171
Nrp2	8.01786e-72	0.259042	0.939	0.769	1.21559e-67	2	Nrp2	0.17
Nucks1	1.98612e-62	0.257889	0.908	0.75	3.01116e-58	2	Nucks1	0.158
Bin1	3.34317e-117	0.349269	0.956	0.805	5.06858e-113	2	Bin1	0.151
Akr1b3	5.02534e-102	0.27451	0.962	0.811	7.61891e-98	2	Akr1b3	0.151
Ccl12	1.10647e-36	0.342703	0.907	0.762	1.67752e-32	2	Ccl12	0.145
Oxct1	4.95305e-75	0.257346	0.968	0.836	7.50932e-71	2	Oxct1	0.132
Nrp1	9.04891e-100	0.340182	0.994	0.864	1.3719e-95	2	Nrp1	0.13
Pmp22	8.7789e-67	0.257306	0.982	0.853	1.33097e-62	2	Pmp22	0.129
Ccl4	1.439e-66	0.400124	0.959	0.831	2.18166e-62	2	Ccl4	0.128
Cyb5a	4.87087e-85	0.253986	0.978	0.857	7.38473e-81	2	Cyb5a	0.121
Timp2	2.79861e-133	0.372827	0.999	0.884	4.24297e-129	2	Timp2	0.115
Ptms	3.30826e-78	0.267592	0.981	0.868	5.01565e-74	2	Ptms	0.113
Hexb	2.77471e-108	0.458609	0.984	0.872	4.20674e-104	2	Hexb	0.112
Tnfsf9	4.86885e-19	0.292283	0.628	0.524	7.38166e-15	2	Tnfsf9	0.104
Stab1	2.17049e-176	0.533916	0.99	0.888	3.29067e-172	2	Stab1	0.102
Cenpa	1.88875e-20	0.328539	0.577	0.475	2.86354e-16	2	Cenpa	0.102
Lipa	4.73453e-80	0.289471	0.994	0.895	7.17803e-76	2	Lipa	0.099
Sptssa	3.95532e-156	0.362539	0.992	0.904	5.99666e-152	2	Sptssa	0.088
Maf	2.68535e-74	0.284564	0.992	0.914	4.07126e-70	2	Maf	0.078
Hmgb1	6.35807e-103	0.333921	0.99	0.919	9.63947e-99	2	Hmgb1	0.071
C1qc	4.94302e-211	0.51161	0.999	0.936	7.49411e-207	2	C1qc	0.063
Serinc3	5.08521e-102	0.32599	0.992	0.929	7.70968e-98	2	Serinc3	0.063
Mrc1	1.43842e-85	0.32249	0.999	0.937	2.18079e-81	2	Mrc1	0.062
C1qa	1.24685e-179	0.510653	0.997	0.938	1.89035e-175	2	C1qa	0.059
Ms4a71	5.59473e-56	0.297854	0.998	0.945	8.48217e-52	2	Ms4a7	0.053
Sepp1	1.97049e-101	0.428483	0.999	0.956	2.98745e-97	2	Sepp1	0.043
C1qb	1.31289e-136	0.38192	1	0.969	1.99048e-132	2	C1qb	0.031
Sirpa	1.79995e-126	0.311417	0.999	0.971	2.7289e-122	2	Sirpa	0.028
Tuba1b	1.11709e-71	0.292071	0.99	0.962	1.69362e-67	2	Tuba1b	0.028
Atpif1	1.281e-110	0.275017	0.999	0.973	1.94213e-106	2	Atpif1	0.026
Arl6ip1	4.59786e-67	0.344923	0.997	0.973	6.97082e-63	2	Arl6ip1	0.024
Trem21	3.32684e-95	0.256316	1	0.977	5.04382e-91	2	Trem2	0.023
Ran	2.71387e-89	0.296021	0.995	0.977	4.1145e-85	2	Ran	0.018
Dab2	2.97662e-74	0.270245	1	0.983	4.51285e-70	2	Dab2	0.017
Hint1	1.13238e-135	0.285416	1	0.984	1.7168e-131	2	Hint1	0.016
H2afz	1.56691e-114	0.449555	0.999	0.99	2.37558e-110	2	H2afz	0.009
Grn	3.55561e-128	0.268682	1	0.997	5.39067e-124	2	Grn	0.003
Ctsd1	2.32341e-111	0.280337	1	1	3.52253e-107	2	Ctsd	0
Rassf8	4.32611e-163	0.523747	0.695	0.29	6.55881e-159	3	Rassf8	0.405
Bhlhe41	8.7034e-157	0.606408	0.803	0.445	1.31952e-152	3	Bhlhe41	0.358
Ankrd37	1.31185e-103	0.46472	0.644	0.299	1.98889e-99	3	Ankrd37	0.345
Adm	3.62801e-142	0.447745	0.373	0.072	5.50042e-138	3	Adm	0.301
Slc2a11	2.69573e-161	0.715616	0.939	0.648	4.087e-157	3	Slc2a1	0.291
Pdgfa	2.44697e-78	0.389531	0.542	0.27	3.70986e-74	3	Pdgfa	0.272
Atp6v0d21	1.64845e-70	0.526085	0.805	0.542	2.49921e-66	3	Atp6v0d2	0.263
Gadd45a	1.31118e-68	0.319859	0.458	0.195	1.98788e-64	3	Gadd45a	0.263
Tes	2.18286e-76	0.427522	0.689	0.428	3.30943e-72	3	Tes	0.261
Fam46c	1.62122e-69	0.355405	0.56	0.299	2.45792e-65	3	Fam46c	0.261
Bnip31	1.52503e-159	0.731352	0.948	0.7	2.3121e-155	3	Bnip3	0.248
Il7r	6.18769e-78	0.435844	0.913	0.67	9.38115e-74	3	Il7r	0.243
Samd8	1.82363e-105	0.463791	0.835	0.599	2.7648e-101	3	Samd8	0.236
Rnf128	9.73066e-62	0.370038	0.749	0.513	1.47527e-57	3	Rnf128	0.236
Ero1l1	9.86871e-121	0.681235	0.921	0.706	1.49619e-116	3	Ero1l	0.215
Ndrg11	1.652e-116	0.700669	0.904	0.695	2.5046e-112	3	Ndrg1	0.209
Mmp12	5.42418e-119	1.32009	0.902	0.698	8.2236e-115	3	Mmp12	0.204
Esyt2	2.7097e-48	0.297589	0.557	0.353	4.10817e-44	3	Esyt2	0.204
Scd2	2.53491e-46	0.307282	0.643	0.439	3.84318e-42	3	Scd2	0.204
Slc6a8	8.11944e-71	0.346386	0.854	0.651	1.23099e-66	3	Slc6a8	0.203
Pfkp	3.63862e-67	0.320931	0.844	0.643	5.51651e-63	3	Pfkp	0.201
Ankrd33b	3.67272e-39	0.274205	0.628	0.428	5.56822e-35	3	Ankrd33b	0.2
Abcg1	3.90549e-43	0.254985	0.779	0.582	5.92111e-39	3	Abcg1	0.197
Gpr137b	1.09686e-167	0.684467	0.951	0.761	1.66294e-163	3	Gpr137b	0.19
Hist1h2bc1	5.77301e-40	0.408665	0.687	0.498	8.75246e-36	3	Hist1h2bc	0.189
Eaf1	1.14465e-51	0.273699	0.725	0.538	1.7354e-47	3	Eaf1	0.187
Afg3l2	6.55897e-50	0.2545	0.651	0.464	9.94406e-46	3	Afg3l2	0.187
Fam107b	1.17889e-49	0.29784	0.758	0.574	1.78732e-45	3	Fam107b	0.184
Gabarapl1	4.34704e-38	0.251225	0.687	0.509	6.59054e-34	3	Gabarapl1	0.178
Akr1b8	1.97747e-43	0.395674	0.738	0.564	2.99804e-39	3	Akr1b8	0.174
Mt2	6.82479e-34	0.678848	0.686	0.516	1.03471e-29	3	Mt2	0.17
Hipk2	1.20961e-37	0.254234	0.652	0.485	1.83389e-33	3	Hipk2	0.167
Gyg	2.69738e-96	0.589162	0.905	0.742	4.08949e-92	3	Gyg	0.163
Npy	2.719e-38	0.322625	0.277	0.115	4.12228e-34	3	Npy	0.162
Fblim1	2.7705e-47	0.257119	0.801	0.64	4.20036e-43	3	Fblim1	0.161
Atf5	8.61249e-30	0.251007	0.458	0.297	1.30574e-25	3	Atf5	0.161
Srxn1	3.63441e-59	0.540987	0.772	0.613	5.51012e-55	3	Srxn1	0.159
Hk2	3.75567e-48	0.441523	0.767	0.61	5.69397e-44	3	Hk2	0.157
Cpeb4	3.56114e-58	0.401411	0.803	0.649	5.39905e-54	3	Cpeb4	0.154
Dnmt3a	9.51328e-78	0.592424	0.844	0.692	1.44231e-73	3	Dnmt3a	0.152
Fabp41	1.28929e-30	0.303263	0.895	0.743	1.9547e-26	3	Fabp4	0.152
Gstm1	6.34163e-47	0.328333	0.828	0.679	9.61455e-43	3	Gstm1	0.149
Mxi11	2.68645e-33	0.250607	0.822	0.675	4.07293e-29	3	Mxi1	0.147
Pik3r5	1.37663e-48	0.259796	0.786	0.64	2.08711e-44	3	Pik3r5	0.146
Plk2	1.15079e-30	0.415137	0.796	0.652	1.74471e-26	3	Plk2	0.144
Atf1	3.69592e-49	0.329906	0.817	0.676	5.60338e-45	3	Atf1	0.141
Gde1	9.15873e-131	0.578309	0.943	0.803	1.38856e-126	3	Gde1	0.14
Gclm	3.41573e-44	0.539787	0.773	0.634	5.17859e-40	3	Gclm	0.139
Tpm1	5.4725e-43	0.304582	0.828	0.693	8.29685e-39	3	Tpm1	0.135
Gfpt1	9.48493e-34	0.257167	0.712	0.577	1.43801e-29	3	Gfpt1	0.135
Serpinb6a1	9.14115e-41	0.290417	0.941	0.807	1.38589e-36	3	Serpinb6a	0.134
Igf11	7.077e-50	0.357451	0.943	0.811	1.07294e-45	3	Igf1	0.132
Lhfpl2	7.96465e-65	0.360892	0.919	0.788	1.20752e-60	3	Lhfpl2	0.131
Hist1h1c	1.09591e-22	0.394032	0.647	0.519	1.66151e-18	3	Hist1h1c	0.128
Cat	2.21951e-40	0.345739	0.831	0.706	3.36499e-36	3	Cat	0.125
Sars	9.49519e-57	0.304672	0.831	0.707	1.43957e-52	3	Sars	0.124
Ddit3	3.84859e-20	0.321436	0.54	0.416	5.83484e-16	3	Ddit3	0.124
Fam129b	2.24783e-101	0.418284	0.947	0.827	3.40794e-97	3	Fam129b	0.12
Fnip2	5.3912e-52	0.31415	0.897	0.78	8.1736e-48	3	Fnip2	0.117
Polr2l	6.58209e-18	0.310411	0.48	0.364	9.97911e-14	3	Polr2l	0.116
Tmem65	1.66302e-51	0.315051	0.904	0.793	2.5213e-47	3	Tmem65	0.111
Pmp221	1.49679e-86	0.497614	0.976	0.869	2.26929e-82	3	Pmp22	0.107
Il1rn1	2.32999e-32	0.346111	0.953	0.852	3.5325e-28	3	Il1rn	0.101
Txnip	5.97098e-15	0.358432	0.564	0.463	9.0526e-11	3	Txnip	0.101
Mmp131	2.4142e-12	0.354324	0.338	0.24	3.66016e-08	3	Mmp13	0.098
Cdkn1c	1.58457e-31	0.286296	0.135	0.038	2.40237e-27	3	Cdkn1c	0.097
Glipr1	4.12126e-28	0.272454	0.781	0.684	6.24825e-24	3	Glipr1	0.097
2810474O19Rik	1.75742e-23	0.262601	0.858	0.763	2.66442e-19	3	2810474O19Rik	0.095
2010111I01Rik	4.61388e-33	0.253211	0.806	0.712	6.99511e-29	3	2010111I01Rik	0.094
Cd9	3.13249e-47	0.278886	0.981	0.888	4.74917e-43	3	Cd9	0.093
Bhlhe401	6.3993e-16	0.254808	0.687	0.597	9.70198e-12	3	Bhlhe40	0.09
Hspa1b	4.3641e-11	0.528441	0.306	0.216	6.61641e-07	3	Hspa1b	0.09
Bnip3l	3.30073e-94	0.434107	0.967	0.886	5.00424e-90	3	Bnip3l	0.081
Ago2	1.19956e-45	0.360252	0.85	0.769	1.81866e-41	3	Ago2	0.081
Ugp2	2.71087e-59	0.364645	0.918	0.838	4.10995e-55	3	Ugp2	0.08
Plekho1	8.88485e-34	0.262538	0.909	0.829	1.34703e-29	3	Plekho1	0.08
Tmem189	1.89398e-118	0.462641	0.976	0.896	2.87147e-114	3	Tmem189	0.08
Vma21	6.41445e-53	0.319718	0.909	0.83	9.72494e-49	3	Vma21	0.079
Ctsk1	1.44084e-07	0.268228	0.467	0.388	0.00218445	3	Ctsk	0.079
Eif4ebp1	1.53961e-102	0.488088	0.955	0.877	2.3342e-98	3	Eif4ebp1	0.078
Hspa1a1	5.15972e-11	0.761917	0.551	0.474	7.82266e-07	3	Hspa1a	0.077
Abca1	1.46468e-33	0.303892	0.947	0.879	2.2206e-29	3	Abca1	0.068
Rilpl2	3.44724e-45	0.347426	0.923	0.856	5.22636e-41	3	Rilpl2	0.067
Gpnmb1	4.56278e-94	0.65895	0.994	0.929	6.91764e-90	3	Gpnmb	0.065
Cited2	5.2756e-13	0.295983	0.799	0.735	7.99834e-09	3	Cited2	0.064
Rgs1	3.12535e-10	0.252181	0.965	0.901	4.73834e-06	3	Rgs1	0.064
Tsc22d3	8.91764e-17	0.264955	0.817	0.757	1.352e-12	3	Tsc22d3	0.06
Cd36	1.81853e-65	0.428024	0.986	0.928	2.75708e-61	3	Cd36	0.058
Gng2	7.11359e-67	0.371244	0.955	0.901	1.07849e-62	3	Gng2	0.054
Osbpl8	1.49699e-65	0.36985	0.974	0.922	2.26959e-61	3	Osbpl8	0.052
Sqstm1	7.25363e-44	0.392912	0.952	0.905	1.09972e-39	3	Sqstm1	0.047
Hspa9	4.46369e-34	0.305165	0.929	0.884	6.76739e-30	3	Hspa9	0.045
Vdac1	8.44864e-50	0.26634	0.972	0.928	1.2809e-45	3	Vdac1	0.044
Grb2	1.89757e-63	0.338926	0.966	0.925	2.8769e-59	3	Grb2	0.041
Atp6v1c1	2.87817e-65	0.350947	0.975	0.936	4.36359e-61	3	Atp6v1c1	0.039
Dstn	2.97423e-52	0.390197	0.979	0.942	4.50923e-48	3	Dstn	0.037
Atp6v1a	3.06496e-97	0.373729	0.997	0.962	4.64679e-93	3	Atp6v1a	0.035
Gna13	2.51311e-68	0.395071	0.982	0.947	3.81013e-64	3	Gna13	0.035
Creg1	1.54739e-35	0.273527	0.992	0.96	2.346e-31	3	Creg1	0.032
Card19	1.07289e-133	0.527897	0.996	0.965	1.62661e-129	3	Card19	0.031
Atf4	2.03856e-17	0.314311	0.922	0.895	3.09066e-13	3	Atf4	0.027
Gpi1	5.17655e-113	0.430503	1	0.979	7.84817e-109	3	Gpi1	0.021
Psmd8	1.1667e-132	0.466269	0.996	0.977	1.76884e-128	3	Psmd8	0.019
Esd	4.22193e-134	0.684541	0.995	0.977	6.40086e-130	3	Esd	0.018
Basp1	8.30214e-69	0.347118	0.992	0.977	1.25869e-64	3	Basp1	0.015
Vapa	9.89848e-75	0.306463	0.99	0.977	1.50071e-70	3	Vapa	0.013
Hmox1	8.02293e-42	0.360766	0.997	0.984	1.21636e-37	3	Hmox1	0.013
Tpi1	3.48029e-145	0.503445	1	0.989	5.27647e-141	3	Tpi1	0.011
Bsg	3.34249e-50	0.25149	0.992	0.981	5.06754e-46	3	Bsg	0.011
Mif	6.93374e-151	0.541465	1	0.991	1.05122e-146	3	Mif	0.009
Mt1	4.93587e-18	0.417659	0.991	0.982	7.48328e-14	3	Mt1	0.009
Taldo1	5.16859e-24	0.255686	0.977	0.97	7.83609e-20	3	Taldo1	0.007
Psmb6	5.03031e-74	0.323392	0.992	0.986	7.62645e-70	3	Psmb6	0.006
Aldoa	2.39806e-224	0.672254	1	0.996	3.6357e-220	3	Aldoa	0.004
Pgam1	2.35133e-129	0.417686	1	0.997	3.56486e-125	3	Pgam1	0.003
Sat1	1.30452e-37	0.363661	0.984	0.981	1.97778e-33	3	Sat1	0.003
Tmsb10	6.37294e-24	0.327468	0.994	0.992	9.66202e-20	3	Tmsb10	0.002
Ldha	9.99413e-124	0.447275	0.999	0.998	1.51521e-119	3	Ldha	0.001
Pkm	4.97798e-110	0.375322	1	0.999	7.54711e-106	3	Pkm	0.001
Prdx1	3.57765e-62	0.586736	1	0.999	5.42407e-58	3	Prdx1	0.001
Fth1	9.17371e-171	0.6021	1	1	1.39083e-166	3	Fth1	0
Ftl1	8.23074e-137	0.415501	1	1	1.24786e-132	3	Ftl1	0
Gapdh	5.33718e-129	0.399448	1	1	8.0917e-125	3	Gapdh	0
Lgals3	1.76166e-98	0.388859	1	1	2.67086e-94	3	Lgals3	0
Actg1	1.77549e-65	0.347526	1	1	2.69181e-61	3	Actg1	0
Lcp1	1.71656e-49	0.270699	0.996	0.997	2.60248e-45	3	Lcp1	-0.001
Eif1	4.53382e-49	0.267481	0.999	1	6.87373e-45	3	Eif1	-0.001
Pbk	0	0.840131	0.96	0.14	0	4	Pbk	0.82
Hist1h1b	0	0.827627	0.881	0.062	0	4	Hist1h1b	0.819
Prc1	8.31587e-270	0.758545	0.949	0.148	1.26077e-265	4	Prc1	0.801
Nusap1	6.11678e-289	0.71046	0.924	0.125	9.27366e-285	4	Nusap1	0.799
Ccna2	2.00012e-233	0.801197	0.993	0.202	3.03238e-229	4	Ccna2	0.791
Rrm2	2.72927e-265	1.09914	0.964	0.177	4.13785e-261	4	Rrm2	0.787
Kif11	5.10552e-273	0.650334	0.874	0.12	7.74047e-269	4	Kif11	0.754
Aurkb	1.25234e-252	0.581891	0.877	0.137	1.89867e-248	4	Aurkb	0.74
Fbxo5	0	0.522557	0.798	0.067	0	4	Fbxo5	0.731
Spc25	1.51999e-208	0.647473	0.924	0.195	2.30446e-204	4	Spc25	0.729
Cenpe	7.94094e-193	0.601298	0.906	0.18	1.20393e-188	4	Cenpe	0.726
Kif15	6.12988e-272	0.446415	0.83	0.105	9.29351e-268	4	Kif15	0.725
Asf1b	1.40116e-200	0.61189	0.939	0.215	2.1243e-196	4	Asf1b	0.724
Esco2	0	0.44556	0.773	0.055	0	4	Esco2	0.718
Tpx2	4.48555e-184	0.647256	0.935	0.217	6.80053e-180	4	Tpx2	0.718
Top2a	3.74172e-222	1.45492	1	0.284	5.67283e-218	4	Top2a	0.716
Anln	8.53769e-214	0.473463	0.856	0.14	1.2944e-209	4	Anln	0.716
Cit	5.93981e-229	0.485835	0.852	0.137	9.00534e-225	4	Cit	0.715
Tk1	1.00846e-206	0.918572	0.978	0.263	1.52892e-202	4	Tk1	0.715
Racgap1	4.61364e-182	0.729707	0.971	0.256	6.99474e-178	4	Racgap1	0.715
2810417H13Rik	1.86593e-217	1.37334	0.993	0.296	2.82893e-213	4	2810417H13Rik	0.697
Kif23	4.32597e-193	0.554417	0.866	0.169	6.5586e-189	4	Kif23	0.697
Cdca8	8.38927e-175	0.764699	0.975	0.28	1.2719e-170	4	Cdca8	0.695
Clspn	9.27545e-206	0.523537	0.841	0.148	1.40625e-201	4	Clspn	0.693
Casc5	4.2515e-241	0.425015	0.791	0.103	6.4457e-237	4	Casc5	0.688
Rad51ap1	4.15188e-207	0.424164	0.812	0.133	6.29467e-203	4	Rad51ap1	0.679
Kif20b	5.27179e-193	0.429683	0.816	0.139	7.99256e-189	4	Kif20b	0.677
Shcbp1	7.21886e-219	0.375279	0.787	0.113	1.09445e-214	4	Shcbp1	0.674
Birc51	3.43934e-165	0.989627	0.982	0.309	5.21438e-161	4	Birc5	0.673
Cenpf	9.73189e-172	0.567285	0.827	0.156	1.47545e-167	4	Cenpf	0.671
Hist1h1e	3.60571e-224	0.566056	0.783	0.113	5.46661e-220	4	Hist1h1e	0.67
Rad51	7.01586e-207	0.455021	0.801	0.132	1.06367e-202	4	Rad51	0.669
Cenpq	1.50436e-176	0.448642	0.838	0.171	2.28076e-172	4	Cenpq	0.667
Kif4	2.06012e-234	0.340571	0.762	0.096	3.12336e-230	4	Kif4	0.666
Mad2l1	1.64912e-150	0.451191	0.903	0.239	2.50023e-146	4	Mad2l1	0.664
Cdca31	7.0021e-153	0.839707	0.953	0.291	1.06159e-148	4	Cdca3	0.662
Cdk1	7.8256e-181	0.970528	0.982	0.321	1.18644e-176	4	Cdk1	0.661
Tyms	1.74147e-156	0.585965	0.899	0.241	2.64025e-152	4	Tyms	0.658
Ube2c1	5.32402e-140	0.829159	0.939	0.282	8.07175e-136	4	Ube2c	0.657
Spc24	8.15488e-165	0.557165	0.881	0.226	1.23636e-160	4	Spc24	0.655
Ccnb1	6.88553e-149	0.466734	0.841	0.186	1.04392e-144	4	Ccnb1	0.655
Cdca2	1.63974e-259	0.329901	0.729	0.077	2.48602e-255	4	Cdca2	0.652
Ncapg	4.8226e-200	0.412709	0.773	0.123	7.31154e-196	4	Ncapg	0.65
Foxm1	1.28882e-204	0.373768	0.762	0.114	1.95398e-200	4	Foxm1	0.648
Ncaph	9.92394e-190	0.378909	0.787	0.139	1.50457e-185	4	Ncaph	0.648
Neil3	3.12091e-265	0.360634	0.718	0.073	4.73161e-261	4	Neil3	0.645
Cdkn2c	1.05386e-142	0.565851	0.888	0.254	1.59776e-138	4	Cdkn2c	0.634
Sgol2a	1.18939e-209	0.354155	0.729	0.098	1.80324e-205	4	Sgol2a	0.631
Lig1	5.21709e-134	0.614525	0.939	0.308	7.90963e-130	4	Lig1	0.631
Melk	3.87119e-192	0.372248	0.751	0.121	5.86912e-188	4	Melk	0.63
Ndc80	2.84417e-195	0.396451	0.74	0.113	4.31204e-191	4	Ndc80	0.627
Ckap2l	7.25454e-155	0.525189	0.812	0.186	1.09986e-150	4	Ckap2l	0.626
Bub1b	2.66227e-153	0.365414	0.783	0.159	4.03626e-149	4	Bub1b	0.624
Ncapd2	3.89828e-167	0.416348	0.776	0.153	5.91018e-163	4	Ncapd2	0.623
Nuf2	6.07838e-157	0.326402	0.769	0.146	9.21544e-153	4	Nuf2	0.623
Incenp	7.57287e-172	0.823274	0.978	0.356	1.14812e-167	4	Incenp	0.622
Kif22	4.55989e-188	0.373491	0.733	0.113	6.91325e-184	4	Kif22	0.62
Mki67	2.24794e-180	1.27462	1	0.38	3.4081e-176	4	Mki67	0.62
Atad2	1.12055e-147	0.749398	0.949	0.33	1.69886e-143	4	Atad2	0.619
Hmmr	1.048e-136	0.349395	0.776	0.157	1.58887e-132	4	Hmmr	0.619
Bub1	5.03583e-160	0.378607	0.769	0.151	7.63483e-156	4	Bub1	0.618
E2f8	9.29974e-197	0.371954	0.726	0.109	1.40993e-192	4	E2f8	0.617
Tacc3	2.84684e-118	0.423547	0.881	0.266	4.3161e-114	4	Tacc3	0.615
H2afx	2.06233e-150	0.736856	0.949	0.336	3.12669e-146	4	H2afx	0.613
Ezh2	6.09967e-143	0.650568	0.96	0.348	9.24771e-139	4	Ezh2	0.612
Uhrf1	1.81962e-125	0.422689	0.823	0.212	2.75873e-121	4	Uhrf1	0.611
Lrr1	1.05082e-216	0.306133	0.693	0.086	1.59315e-212	4	Lrr1	0.607
Ube2t	5.37696e-176	0.35257	0.729	0.125	8.15201e-172	4	Ube2t	0.604
Iqgap3	1.78731e-155	0.371656	0.751	0.147	2.70974e-151	4	Iqgap3	0.604
Dut	2.00662e-132	0.664406	0.949	0.345	3.04224e-128	4	Dut	0.604
Hjurp	1.65242e-119	0.449097	0.892	0.29	2.50524e-115	4	Hjurp	0.602
Ska1	3.19491e-199	0.302049	0.693	0.093	4.8438e-195	4	Ska1	0.6
Pola1	4.4919e-130	0.369473	0.805	0.205	6.81017e-126	4	Pola1	0.6
Diaph3	5.5332e-126	0.311729	0.776	0.182	8.38889e-122	4	Diaph3	0.594
Ccnf	1.5785e-207	0.321614	0.679	0.086	2.39317e-203	4	Ccnf	0.593
Mcm5	2.64175e-107	0.495387	0.906	0.313	4.00516e-103	4	Mcm5	0.593
Plk1	2.50207e-161	0.368117	0.708	0.116	3.79338e-157	4	Plk1	0.592
Cenph	8.31889e-163	0.311645	0.718	0.127	1.26123e-158	4	Cenph	0.591
Mis18bp1	8.94285e-139	0.331651	0.747	0.16	1.35583e-134	4	Mis18bp1	0.587
Knstrn	1.46058e-105	0.291896	0.783	0.197	2.21439e-101	4	Knstrn	0.586
Spag5	6.41007e-198	0.327224	0.671	0.088	9.71831e-194	4	Spag5	0.583
Rrm1	8.77812e-164	0.857414	0.993	0.41	1.33085e-159	4	Rrm1	0.583
Cdca5	2.35746e-215	0.305063	0.661	0.079	3.57414e-211	4	Cdca5	0.582
Psip1	5.09851e-113	0.37503	0.827	0.245	7.72985e-109	4	Psip1	0.582
Spdl1	1.3392e-111	0.481468	0.899	0.317	2.03036e-107	4	Spdl1	0.582
Plk4	1.52669e-121	0.351509	0.783	0.205	2.31461e-117	4	Plk4	0.578
Slc43a3	2.055e-124	0.311811	0.747	0.171	3.11558e-120	4	Slc43a3	0.576
Fignl1	1.14922e-132	0.313564	0.729	0.158	1.74233e-128	4	Fignl1	0.571
Fen1	3.25204e-111	0.485039	0.928	0.358	4.93041e-107	4	Fen1	0.57
Haus4	5.02048e-117	0.388924	0.812	0.244	7.61155e-113	4	Haus4	0.568
Dnajc9	1.40045e-116	0.494089	0.939	0.374	2.12322e-112	4	Dnajc9	0.565
Mcm7	7.16771e-105	0.442617	0.816	0.251	1.0867e-100	4	Mcm7	0.565
Smc2	5.42911e-155	0.937227	0.989	0.428	8.23107e-151	4	Smc2	0.561
Rfc5	1.42285e-108	0.378678	0.827	0.267	2.15718e-104	4	Rfc5	0.56
Rfwd3	1.99881e-101	0.354794	0.816	0.26	3.0304e-97	4	Rfwd3	0.556
Dlgap5	3.59246e-137	0.265319	0.682	0.129	5.44652e-133	4	Dlgap5	0.553
Nrm	1.50996e-102	0.346493	0.805	0.252	2.28925e-98	4	Nrm	0.553
Cbx5	3.45733e-114	0.53209	0.921	0.369	5.24166e-110	4	Cbx5	0.552
Dbf4	1.14852e-92	0.393521	0.881	0.329	1.74127e-88	4	Dbf4	0.552
Cks1b1	5.02345e-112	0.620112	0.968	0.418	7.61606e-108	4	Cks1b	0.55
Chaf1a	5.28701e-106	0.295847	0.74	0.191	8.01564e-102	4	Chaf1a	0.549
Cdkn2d	2.38668e-109	0.557483	0.884	0.338	3.61845e-105	4	Cdkn2d	0.546
Topbp1	7.79905e-85	0.366991	0.903	0.358	1.18241e-80	4	Topbp1	0.545
Cenpm	3.27595e-126	0.286707	0.69	0.148	4.96667e-122	4	Cenpm	0.542
Dhfr	1.07505e-112	0.350995	0.729	0.189	1.62988e-108	4	Dhfr	0.54
Fam64a	3.96421e-155	0.29818	0.635	0.096	6.01014e-151	4	Fam64a	0.539
Rbl1	3.26773e-100	0.316269	0.747	0.212	4.9542e-96	4	Rbl1	0.535
Ndc1	1.81286e-92	0.335216	0.823	0.289	2.74847e-88	4	Ndc1	0.534
Lockd	3.72226e-137	0.276727	0.65	0.119	5.64332e-133	4	Lockd	0.531
Gins2	7.30602e-89	0.389184	0.866	0.34	1.10766e-84	4	Gins2	0.526
Kif2c	7.83588e-158	0.267666	0.614	0.089	1.188e-153	4	Kif2c	0.525
Mis18a	1.88964e-87	0.322886	0.805	0.281	2.86489e-83	4	Mis18a	0.524
Aurka	1.04858e-114	0.273653	0.657	0.137	1.58975e-110	4	Aurka	0.52
Orc6	1.45928e-85	0.369445	0.83	0.31	2.21242e-81	4	Orc6	0.52
Mcm10	1.32814e-135	0.258416	0.625	0.111	2.0136e-131	4	Mcm10	0.514
Lbr	2.115e-79	0.353434	0.841	0.327	3.20656e-75	4	Lbr	0.514
E2f7	1.60896e-231	0.259151	0.56	0.047	2.43934e-227	4	E2f7	0.513
Ccdc34	6.29067e-103	0.510307	0.935	0.422	9.53729e-99	4	Ccdc34	0.513
Mcm6	3.8353e-82	0.493631	0.921	0.408	5.8147e-78	4	Mcm6	0.513
Hist1h2ae	1.99055e-223	0.269636	0.56	0.049	3.01787e-219	4	Hist1h2ae	0.511
Tipin	9.47732e-87	0.410039	0.859	0.348	1.43686e-82	4	Tipin	0.511
Arhgap11a	5.23429e-86	0.294667	0.74	0.229	7.93571e-82	4	Arhgap11a	0.511
Mcm2	1.05807e-72	0.390782	0.874	0.363	1.60413e-68	4	Mcm2	0.511
Cenpw	3.4026e-82	0.256369	0.747	0.237	5.15867e-78	4	Cenpw	0.51
Pmf1	3.13849e-98	0.470762	0.924	0.415	4.75826e-94	4	Pmf1	0.509
Ncapd3	4.57677e-105	0.267952	0.65	0.153	6.93884e-101	4	Ncapd3	0.497
Lmnb2	8.8195e-93	0.266641	0.682	0.192	1.33712e-88	4	Lmnb2	0.49
Usp1	3.78718e-84	0.450769	0.928	0.439	5.74175e-80	4	Usp1	0.489
Syce2	1.85685e-79	0.394121	0.881	0.392	2.81517e-75	4	Syce2	0.489
Mybl2	3.98013e-160	0.265236	0.563	0.075	6.03427e-156	4	Mybl2	0.488
Mcm3	2.558e-79	0.490573	0.931	0.443	3.87819e-75	4	Mcm3	0.488
Rfc4	9.55738e-78	0.297151	0.74	0.252	1.44899e-73	4	Rfc4	0.488
Rpa1	2.17278e-81	0.431264	0.924	0.438	3.29415e-77	4	Rpa1	0.486
Hmgb3	1.40797e-93	0.309425	0.657	0.175	2.13462e-89	4	Hmgb3	0.482
Lmnb1	1.29147e-90	0.498248	0.96	0.48	1.95799e-86	4	Lmnb1	0.48
Naa40	3.21796e-69	0.250621	0.758	0.28	4.87874e-65	4	Naa40	0.478
Tbc1d31	4.67382e-80	0.252101	0.675	0.198	7.08597e-76	4	Tbc1d31	0.477
Rpa2	2.38186e-72	0.303	0.726	0.25	3.61114e-68	4	Rpa2	0.476
Cmc2	2.61159e-93	0.458567	0.899	0.426	3.95943e-89	4	Cmc2	0.473
Ccne1	5.88303e-117	0.37408	0.585	0.114	8.91926e-113	4	Ccne1	0.471
Gmnn	1.1092e-109	0.62639	0.968	0.498	1.68166e-105	4	Gmnn	0.47
Nxt1	6.37197e-67	0.313856	0.852	0.383	9.66055e-63	4	Nxt1	0.469
Cdc25b	4.17691e-86	0.279099	0.635	0.167	6.33261e-82	4	Cdc25b	0.468
Ncapg2	9.91465e-54	0.256303	0.823	0.36	1.50316e-49	4	Ncapg2	0.463
Smc4	2.30559e-137	0.914587	0.993	0.533	3.49551e-133	4	Smc4	0.46
Brip1	3.36372e-127	0.251516	0.549	0.091	5.09973e-123	4	Brip1	0.458
Chaf1b	2.5131e-75	0.292937	0.671	0.213	3.81012e-71	4	Chaf1b	0.458
Cks2	8.5158e-63	0.417913	0.856	0.398	1.29108e-58	4	Cks2	0.458
Whsc1	1.36484e-85	0.516347	0.975	0.519	2.06923e-81	4	Whsc1	0.456
Tubg1	6.16924e-68	0.297902	0.755	0.299	9.35318e-64	4	Tubg1	0.456
Cse1l	1.06106e-54	0.279205	0.848	0.392	1.60868e-50	4	Cse1l	0.456
Vrk1	9.8944e-55	0.260457	0.787	0.336	1.50009e-50	4	Vrk1	0.451
Vars	2.66121e-50	0.251075	0.819	0.38	4.03466e-46	4	Vars	0.439
Rangap1	1.82385e-87	0.511491	0.964	0.538	2.76514e-83	4	Rangap1	0.426
Haus8	7.6635e-51	0.282634	0.845	0.419	1.16186e-46	4	Haus8	0.426
Dck	3.37187e-69	0.417477	0.906	0.481	5.1121e-65	4	Dck	0.425
Nup62	3.53134e-49	0.285516	0.895	0.475	5.35386e-45	4	Nup62	0.42
Dnmt1	4.04051e-72	0.437557	0.949	0.53	6.12582e-68	4	Dnmt1	0.419
Eri1	3.38405e-66	0.355104	0.906	0.49	5.13056e-62	4	Eri1	0.416
Ckap5	6.54391e-56	0.364172	0.899	0.483	9.92123e-52	4	Ckap5	0.416
Suz12	3.49064e-56	0.341069	0.892	0.479	5.29217e-52	4	Suz12	0.413
Ccne2	2.46594e-111	0.366856	0.491	0.082	3.73861e-107	4	Ccne2	0.409
Gatm1	4.73378e-64	0.46688	0.978	0.57	7.17688e-60	4	Gatm	0.408
Slc29a1	2.76454e-64	0.382109	0.906	0.5	4.19131e-60	4	Slc29a1	0.406
Sae1	1.54676e-83	0.472546	0.957	0.553	2.34505e-79	4	Sae1	0.404
Csrp1	9.87505e-56	0.350028	0.903	0.5	1.49716e-51	4	Csrp1	0.403
Nav2	2.51264e-47	0.331487	0.917	0.519	3.80941e-43	4	Nav2	0.398
Hn1l	3.01049e-42	0.254829	0.863	0.465	4.5642e-38	4	Hn1l	0.398
Lsm2	5.06361e-102	0.562918	0.978	0.581	7.67694e-98	4	Lsm2	0.397
Tmpo	1.58271e-134	0.883746	1	0.608	2.39955e-130	4	Tmpo	0.392
Stmn11	1.88675e-141	1.24819	0.996	0.609	2.8605e-137	4	Stmn1	0.387
Hmgn2	3.36538e-54	0.345635	0.917	0.531	5.10226e-50	4	Hmgn2	0.386
Ctcf	7.1729e-55	0.36298	0.913	0.528	1.08748e-50	4	Ctcf	0.385
Cdkn2aipnl	3.19971e-45	0.272532	0.848	0.463	4.85107e-41	4	Cdkn2aipnl	0.385
H2afv	5.11312e-82	0.575999	0.968	0.587	7.752e-78	4	H2afv	0.381
Exosc8	8.50882e-41	0.257944	0.881	0.502	1.29002e-36	4	Exosc8	0.379
Rfc2	5.11182e-57	0.368191	0.949	0.572	7.75002e-53	4	Rfc2	0.377
Cenpa1	5.24917e-40	0.290344	0.856	0.481	7.95826e-36	4	Cenpa	0.375
Hat1	1.55127e-61	0.395231	0.917	0.543	2.35188e-57	4	Hat1	0.374
Dctpp1	7.65741e-69	0.432123	0.949	0.577	1.16094e-64	4	Dctpp1	0.372
Dtymk	2.09014e-68	0.433274	0.949	0.577	3.16886e-64	4	Dtymk	0.372
Smc3	6.41974e-62	0.388097	0.942	0.57	9.73297e-58	4	Smc3	0.372
Nudt4	1.08056e-45	0.302523	0.866	0.494	1.63823e-41	4	Nudt4	0.372
Paics	1.62967e-56	0.370578	0.921	0.551	2.47074e-52	4	Paics	0.37
Impdh2	1.38283e-42	0.28671	0.917	0.559	2.0965e-38	4	Impdh2	0.358
Rfc1	2.94857e-44	0.289532	0.848	0.495	4.47033e-40	4	Rfc1	0.353
Timm50	1.04148e-49	0.310878	0.924	0.573	1.57899e-45	4	Timm50	0.351
Eif1ad	1.3841e-60	0.351431	0.928	0.581	2.09843e-56	4	Eif1ad	0.347
Baz1b	1.94715e-52	0.363865	0.928	0.59	2.95208e-48	4	Baz1b	0.338
Smc1a	9.20881e-49	0.34517	0.939	0.601	1.39615e-44	4	Smc1a	0.338
Fam111a	2.64359e-82	0.50549	0.989	0.652	4.00794e-78	4	Fam111a	0.337
Nop56	1.93033e-32	0.261089	0.921	0.584	2.92657e-28	4	Nop56	0.337
Npl1	9.97206e-28	0.251156	0.841	0.508	1.51186e-23	4	Npl	0.333
Smc6	5.12062e-87	0.535202	0.986	0.655	7.76338e-83	4	Smc6	0.331
Ncaph2	1.15184e-37	0.277116	0.888	0.557	1.74631e-33	4	Ncaph2	0.331
Cbx3	8.53405e-93	0.556349	0.986	0.658	1.29385e-88	4	Cbx3	0.328
Supt16	6.61226e-34	0.262862	0.866	0.538	1.00248e-29	4	Supt16	0.328
Slbp	9.9225e-60	0.445667	0.949	0.624	1.50435e-55	4	Slbp	0.325
Rbbp7	1.52605e-102	0.598674	0.986	0.662	2.31365e-98	4	Rbbp7	0.324
Rad21	3.85409e-75	0.478749	0.986	0.662	5.84319e-71	4	Rad21	0.324
Ppm1g	5.87276e-35	0.251046	0.924	0.6	8.90369e-31	4	Ppm1g	0.324
Cbx1	2.47831e-44	0.306846	0.935	0.614	3.75737e-40	4	Cbx1	0.321
2700094K13Rik1	1.62195e-74	0.526503	0.989	0.67	2.45904e-70	4	2700094K13Rik	0.319
Cd811	2.28472e-36	0.457727	0.924	0.608	3.46386e-32	4	Cd81	0.316
Cela11	1.01231e-27	0.269685	0.892	0.576	1.53476e-23	4	Cela1	0.316
Ssna1	6.88212e-46	0.309972	0.917	0.603	1.0434e-41	4	Ssna1	0.314
Pds5a	8.44376e-31	0.254237	0.928	0.614	1.28016e-26	4	Pds5a	0.314
Ngfrap1	1.1572e-35	0.312447	0.903	0.591	1.75443e-31	4	Ngfrap1	0.312
Nasp	3.981e-45	0.367154	0.942	0.634	6.0356e-41	4	Nasp	0.308
Lsm8	6.48494e-33	0.26782	0.899	0.593	9.83181e-29	4	Lsm8	0.306
Igfbp41	7.25053e-36	0.386545	0.935	0.635	1.09925e-31	4	Igfbp4	0.3
Ipo5	1.20951e-38	0.297965	0.971	0.673	1.83373e-34	4	Ipo5	0.298
Dynll2	1.29143e-39	0.293178	0.931	0.635	1.95794e-35	4	Dynll2	0.296
Smchd1	2.10348e-59	0.416743	0.971	0.679	3.18909e-55	4	Smchd1	0.292
Plp2	7.24761e-33	0.29289	0.895	0.604	1.09881e-28	4	Plp2	0.291
Cbfb	3.47669e-58	0.37884	0.964	0.675	5.27101e-54	4	Cbfb	0.289
Tmem109	4.29954e-42	0.297048	0.921	0.633	6.51853e-38	4	Tmem109	0.288
Cadm11	1.58339e-23	0.305641	0.751	0.465	2.40058e-19	4	Cadm1	0.286
Lsm3	3.99017e-39	0.27836	0.924	0.64	6.0495e-35	4	Lsm3	0.284
Uchl5	7.46414e-34	0.283583	0.942	0.659	1.13164e-29	4	Uchl5	0.283
Nfic	2.66519e-26	0.254844	0.968	0.688	4.04069e-22	4	Nfic	0.28
Ssrp1	4.38749e-73	0.451875	0.982	0.707	6.65188e-69	4	Ssrp1	0.275
Kpnb1	2.6836e-42	0.340031	0.957	0.685	4.0686e-38	4	Kpnb1	0.272
Xpo1	2.1383e-39	0.299285	0.978	0.707	3.24188e-35	4	Xpo1	0.271
Gdf151	4.6621e-32	0.662982	0.917	0.646	7.06822e-28	4	Gdf15	0.271
Plod1	1.55866e-28	0.25272	0.931	0.661	2.36309e-24	4	Plod1	0.27
Gas2l3	3.0321e-29	0.259055	0.939	0.67	4.59697e-25	4	Gas2l3	0.269
Parp1	1.18438e-31	0.273673	0.921	0.654	1.79564e-27	4	Parp1	0.267
Lsm5	2.29882e-31	0.259216	0.921	0.654	3.48524e-27	4	Lsm5	0.267
Siva1	1.22692e-38	0.335444	0.931	0.668	1.86013e-34	4	Siva1	0.263
Tubb4b	6.97072e-81	0.641368	0.978	0.716	1.05683e-76	4	Tubb4b	0.262
Tfrc1	1.80287e-21	0.40062	0.852	0.591	2.73332e-17	4	Tfrc	0.261
Gas61	1.10722e-26	0.346055	0.982	0.728	1.67865e-22	4	Gas6	0.254
Pa2g4	1.2826e-50	0.381335	0.978	0.734	1.94454e-46	4	Pa2g4	0.244
2700029M09Rik	1.92206e-63	0.420103	0.978	0.735	2.91403e-59	4	2700029M09Rik	0.243
Thrap3	1.60378e-36	0.266485	0.971	0.736	2.43148e-32	4	Thrap3	0.235
Hpgds1	2.83009e-30	0.307797	0.989	0.757	4.29071e-26	4	Hpgds	0.232
Anapc5	1.3792e-61	0.402797	0.986	0.761	2.09101e-57	4	Anapc5	0.225
Anp32e	3.80429e-42	0.334795	0.982	0.758	5.76768e-38	4	Anp32e	0.224
Nucks11	4.61385e-84	0.556706	1	0.777	6.99506e-80	4	Nucks1	0.223
Hmgb2	6.8653e-132	1.11132	1	0.779	1.04085e-127	4	Hmgb2	0.221
Idh2	6.61808e-32	0.267992	0.957	0.741	1.00337e-27	4	Idh2	0.216
Dpy30	6.85879e-39	0.279607	0.931	0.717	1.03986e-34	4	Dpy30	0.214
Vcam11	3.87247e-13	0.292957	0.65	0.437	5.87105e-09	4	Vcam1	0.213
Bub3	4.73371e-30	0.254614	0.968	0.756	7.17678e-26	4	Bub3	0.212
Cenpb	3.52841e-27	0.253246	0.964	0.758	5.34943e-23	4	Cenpb	0.206
Rdx	6.09312e-43	0.314795	0.971	0.766	9.23779e-39	4	Rdx	0.205
Hmgn11	1.53173e-67	0.5107	1	0.798	2.32226e-63	4	Hmgn1	0.202
Rbbp4	1.01472e-57	0.410337	0.982	0.784	1.53842e-53	4	Rbbp4	0.198
Zfp91	2.41831e-34	0.272582	0.975	0.778	3.6664e-30	4	Zfp91	0.197
Egr1	1.08933e-16	0.486076	0.722	0.526	1.65153e-12	4	Egr1	0.196
Pcna	1.8736e-100	0.837026	0.989	0.795	2.84057e-96	4	Pcna	0.194
Mrpl18	5.48925e-65	0.421889	0.975	0.783	8.32226e-61	4	Mrpl18	0.192
Prdx41	3.27233e-38	0.347884	0.96	0.769	4.96119e-34	4	Prdx4	0.191
Dek	2.60832e-130	0.850877	1	0.819	3.95448e-126	4	Dek	0.181
Txnrd1	7.7383e-33	0.304925	0.986	0.807	1.1732e-28	4	Txnrd1	0.179
Ube2s	5.10287e-104	0.707391	0.996	0.818	7.73646e-100	4	Ube2s	0.178
Nono	8.59764e-52	0.35287	0.986	0.809	1.30349e-47	4	Nono	0.177
Pbrm1	1.59273e-32	0.297804	0.982	0.806	2.41474e-28	4	Pbrm1	0.176
Stub1	9.94074e-36	0.275846	0.986	0.811	1.50712e-31	4	Stub1	0.175
Anapc11	2.85982e-58	0.413323	0.975	0.803	4.33577e-54	4	Anapc11	0.172
Arpp19	7.18078e-36	0.284943	0.989	0.817	1.08868e-31	4	Arpp19	0.172
Nudc	5.83862e-56	0.365409	0.989	0.823	8.85193e-52	4	Nudc	0.166
Mrpl51	8.30313e-52	0.351669	0.993	0.831	1.25884e-47	4	Mrpl51	0.162
Cdk4	1.92169e-38	0.29717	0.978	0.819	2.91348e-34	4	Cdk4	0.159
Aes	6.68998e-29	0.259523	0.982	0.827	1.01427e-24	4	Aes	0.155
Ppp1cc	2.29652e-47	0.35351	0.996	0.86	3.48175e-43	4	Ppp1cc	0.136
Oxct11	1.20996e-28	0.264121	0.993	0.861	1.83442e-24	4	Oxct1	0.132
Ccl41	6.85036e-18	0.350991	0.986	0.855	1.03858e-13	4	Ccl4	0.131
Wbp5	8.63545e-36	0.300834	0.996	0.866	1.30922e-31	4	Wbp5	0.13
G3bp1	2.1664e-31	0.264081	1	0.877	3.28448e-27	4	G3bp1	0.123
Tuba1c	6.85563e-38	0.367026	0.989	0.867	1.03938e-33	4	Tuba1c	0.122
Nap1l1	7.90103e-106	0.675341	1	0.882	1.19788e-101	4	Nap1l1	0.118
Snrpd1	1.12661e-60	0.403026	0.993	0.875	1.70805e-56	4	Snrpd1	0.118
Raly	1.76556e-38	0.302086	0.996	0.881	2.67676e-34	4	Raly	0.115
Actn4	1.27892e-36	0.285168	0.996	0.883	1.93897e-32	4	Actn4	0.113
H2afy	1.68597e-40	0.317376	0.989	0.881	2.5561e-36	4	H2afy	0.108
Set	9.32789e-56	0.400175	1	0.895	1.4142e-51	4	Set	0.105
Ptges3	2.64684e-48	0.33107	0.993	0.892	4.01287e-44	4	Ptges3	0.101
Sf3b2	4.21559e-34	0.258117	0.993	0.892	6.39126e-30	4	Sf3b2	0.101
Hnrnpu	1.06726e-32	0.268312	0.989	0.888	1.61808e-28	4	Hnrnpu	0.101
Jun	8.49275e-14	0.255833	0.986	0.888	1.28759e-09	4	Jun	0.098
Coro1c	1.43027e-29	0.25039	0.993	0.898	2.16843e-25	4	Coro1c	0.095
Stab11	6.99315e-34	0.424404	1	0.907	1.06023e-29	4	Stab1	0.093
Naa50	1.19513e-35	0.280882	0.993	0.906	1.81193e-31	4	Naa50	0.087
Mbnl1	7.77781e-27	0.258585	1	0.916	1.17919e-22	4	Mbnl1	0.084
Ranbp1	1.46975e-100	0.674076	0.996	0.913	2.22829e-96	4	Ranbp1	0.083
Fus	1.22918e-34	0.292923	0.996	0.921	1.86356e-30	4	Fus	0.075
1810037I17Rik	1.58899e-38	0.29871	0.996	0.925	2.40907e-34	4	1810037I17Rik	0.071
Hmgb11	4.19153e-119	0.755848	1	0.932	6.35478e-115	4	Hmgb1	0.068
Tubb5	1.26719e-143	1.07677	1	0.933	1.92119e-139	4	Tubb5	0.067
Erh	7.19167e-43	0.3142	0.996	0.935	1.09033e-38	4	Erh	0.061
Hnrnpab	4.49896e-103	0.609252	1	0.94	6.82087e-99	4	Hnrnpab	0.06
Srsf2	4.06871e-38	0.321698	1	0.941	6.16858e-34	4	Srsf2	0.059
Snrpb	4.28401e-39	0.286813	0.989	0.938	6.49499e-35	4	Snrpb	0.051
Serinc31	9.34714e-24	0.266702	0.993	0.942	1.41712e-19	4	Serinc3	0.051
Ywhah	2.95671e-47	0.341324	0.996	0.95	4.48267e-43	4	Ywhah	0.046
Srsf3	1.94687e-36	0.326668	1	0.954	2.95165e-32	4	Srsf3	0.046
Anp32b	3.68452e-103	0.596209	1	0.956	5.5861e-99	4	Anp32b	0.044
Hn1	1.51059e-30	0.268053	0.996	0.958	2.29021e-26	4	Hn1	0.038
Tuba1b1	4.29871e-135	0.945011	1	0.967	6.51728e-131	4	Tuba1b	0.033
Ncl	2.10645e-37	0.341828	0.996	0.968	3.19359e-33	4	Ncl	0.028
Ccl21	2.50162e-13	0.288181	1	0.973	3.7927e-09	4	Ccl2	0.027
Hnrnpa2b1	3.11935e-34	0.252791	1	0.976	4.72924e-30	4	Hnrnpa2b1	0.024
Ran1	2.4316e-85	0.526283	1	0.98	3.68656e-81	4	Ran	0.02
Hnrnpa3	5.05243e-38	0.283311	1	0.98	7.65998e-34	4	Hnrnpa3	0.02
Serbp1	1.47194e-51	0.339038	0.996	0.977	2.23161e-47	4	Serbp1	0.019
Sumo2	2.95964e-68	0.371487	1	0.983	4.48711e-64	4	Sumo2	0.017
Hint11	1.10404e-48	0.309595	1	0.987	1.67384e-44	4	Hint1	0.013
Npm1	1.24908e-24	0.252096	1	0.989	1.89373e-20	4	Npm1	0.011
H2afz1	4.73834e-114	0.861081	1	0.991	7.1838e-110	4	H2afz	0.009
Hnrnpf	9.74332e-43	0.274469	1	0.991	1.47719e-38	4	Hnrnpf	0.009
Tagln2	3.25028e-62	0.413969	1	0.992	4.92775e-58	4	Tagln2	0.008
Xist	6.10017e-52	0.415594	1	0.996	9.24847e-48	4	Xist	0.004
mt-Nd1	5.75638e-27	0.256482	1	0.997	8.72725e-23	4	mt-Nd1	0.003
Ptma	5.02845e-106	0.593862	1	0.998	7.62363e-102	4	Ptma	0.002
Ppia	1.53888e-49	0.274411	1	1	2.33309e-45	4	Ppia	0
Ifit1	3.99854e-207	1.89922	0.874	0.123	6.06219e-203	5	Ifit1	0.751
Ifit3	1.58304e-201	1.62094	0.839	0.116	2.40005e-197	5	Ifit3	0.723
Ifit2	8.24275e-250	1.34915	0.753	0.064	1.24968e-245	5	Ifit2	0.689
Rsad2	3.93527e-138	2.65171	0.948	0.274	5.96626e-134	5	Rsad2	0.674
Usp18	9.99687e-132	0.90905	0.799	0.163	1.51563e-127	5	Usp18	0.636
Gm4955	2.46568e-199	0.849639	0.695	0.069	3.73822e-195	5	Gm4955	0.626
Oasl1	1.10627e-106	0.965606	0.833	0.231	1.67722e-102	5	Oasl1	0.602
Pydc4	6.36113e-156	0.761038	0.667	0.082	9.64411e-152	5	Pydc4	0.585
Ifi47	4.8651e-102	0.984725	0.81	0.227	7.37598e-98	5	Ifi47	0.583
Pyhin1	1.77792e-100	1.38287	0.897	0.327	2.6955e-96	5	Pyhin1	0.57
Oas3	1.19306e-96	0.803556	0.764	0.194	1.8088e-92	5	Oas3	0.57
Slfn1	2.83286e-93	0.693681	0.701	0.154	4.29489e-89	5	Slfn1	0.547
Mx1	1.59682e-154	0.784202	0.598	0.066	2.42094e-150	5	Mx1	0.532
Cmpk2	1.67067e-122	0.973171	0.609	0.092	2.53291e-118	5	Cmpk2	0.517
Isg20	2.45371e-115	0.762847	0.609	0.094	3.72007e-111	5	Isg20	0.515
Isg151	3.02628e-111	2.35696	1	0.495	4.58814e-107	5	Isg15	0.505
Ifi205	9.45275e-82	1.01617	0.661	0.161	1.43313e-77	5	Ifi205	0.5
Phf11b	2.09814e-75	1.08214	0.839	0.347	3.18099e-71	5	Phf11b	0.492
Irgm1	3.69814e-72	0.743147	0.753	0.263	5.60676e-68	5	Irgm1	0.49
Irf71	5.20985e-86	1.56391	0.937	0.451	7.89865e-82	5	Irf7	0.486
Herc6	1.04748e-73	0.664427	0.672	0.187	1.58809e-69	5	Herc6	0.485
Xaf1	2.21239e-66	0.771369	0.833	0.36	3.3542e-62	5	Xaf1	0.473
Stat2	2.49157e-67	0.505571	0.655	0.19	3.77747e-63	5	Stat2	0.465
Rtp4	5.2891e-80	1.0307	0.966	0.507	8.0188e-76	5	Rtp4	0.459
Gbp2	9.26649e-80	0.938445	0.575	0.12	1.40489e-75	5	Gbp2	0.455
Oasl2	1.03682e-83	1.05519	0.943	0.491	1.57192e-79	5	Oasl2	0.452
Ifit3b	3.83277e-218	0.533805	0.466	0.022	5.81087e-214	5	Ifit3b	0.444
Zbp11	1.86629e-65	1.05708	0.851	0.407	2.82948e-61	5	Zbp1	0.444
Ddx58	3.06169e-58	0.590808	0.718	0.282	4.64183e-54	5	Ddx58	0.436
Trim30d	3.22308e-54	0.592422	0.713	0.285	4.88651e-50	5	Trim30d	0.428
Slfn5	4.65576e-54	0.71761	0.776	0.348	7.0586e-50	5	Slfn5	0.428
Parp14	2.79937e-69	0.851211	0.897	0.476	4.24413e-65	5	Parp14	0.421
Ms4a4c1	1.76106e-53	1.78046	0.77	0.349	2.66995e-49	5	Ms4a4c	0.421
Mnda	1.62686e-85	1.16221	0.971	0.553	2.46648e-81	5	Mnda	0.418
Igtp	4.22467e-56	0.522151	0.598	0.186	6.40503e-52	5	Igtp	0.412
Ifih1	1.43571e-50	0.675414	0.73	0.325	2.17669e-46	5	Ifih1	0.405
Slfn4	1.2248e-62	0.764093	0.523	0.123	1.85692e-58	5	Slfn4	0.4
Daxx	5.28984e-48	0.556067	0.69	0.292	8.01992e-44	5	Daxx	0.398
Cxcl10	1.39953e-46	1.87759	0.621	0.226	2.12183e-42	5	Cxcl10	0.395
Tor3a	1.52513e-53	0.709749	0.81	0.424	2.31225e-49	5	Tor3a	0.386
Phf11d	3.69476e-48	0.756838	0.707	0.323	5.60163e-44	5	Phf11d	0.384
Mndal	3.15192e-70	1.14377	0.92	0.539	4.77863e-66	5	Mndal	0.381
Gbp7	3.91713e-43	0.657991	0.655	0.276	5.93876e-39	5	Gbp7	0.379
Slfn8	7.79081e-42	0.529291	0.667	0.29	1.18116e-37	5	Slfn8	0.377
Ifi203	4.88765e-70	1.08697	0.948	0.574	7.41016e-66	5	Ifi203	0.374
Dtx3l	1.43087e-43	0.545512	0.678	0.312	2.16934e-39	5	Dtx3l	0.366
Samd9l	7.8241e-40	0.546051	0.724	0.358	1.18621e-35	5	Samd9l	0.366
Gbp3	2.2062e-53	0.401066	0.483	0.119	3.34483e-49	5	Gbp3	0.364
Znfx1	6.51701e-50	0.604452	0.799	0.435	9.88043e-46	5	Znfx1	0.364
Stat1	1.10794e-60	0.930941	0.897	0.537	1.67974e-56	5	Stat1	0.36
Ube2l6	6.27651e-39	0.559053	0.713	0.362	9.51582e-35	5	Ube2l6	0.351
Sp110	1.85519e-44	0.629086	0.816	0.47	2.81265e-40	5	Sp110	0.346
Parp12	3.01277e-44	0.555398	0.816	0.471	4.56766e-40	5	Parp12	0.345
Plac81	1.8302e-32	1.59239	0.575	0.241	2.77476e-28	5	Plac8	0.334
Parp9	6.97092e-32	0.353052	0.638	0.305	1.05686e-27	5	Parp9	0.333
Helz2	1.80847e-34	0.361374	0.517	0.185	2.74182e-30	5	Helz2	0.332
Eif2ak2	9.47267e-38	0.571235	0.747	0.425	1.43615e-33	5	Eif2ak2	0.322
Phf11a	2.31507e-51	0.487323	0.397	0.081	3.50988e-47	5	Phf11a	0.316
Rnf213	1.46816e-53	0.751142	0.897	0.583	2.22588e-49	5	Rnf213	0.314
Ly6a1	9.38573e-38	1.53621	0.431	0.125	1.42297e-33	5	Ly6a	0.306
Sp140	4.30318e-33	0.600298	0.736	0.435	6.52405e-29	5	Sp140	0.301
Sp100	8.90575e-60	0.80462	0.954	0.656	1.3502e-55	5	Sp100	0.298
Dhx58	1.79514e-26	0.426173	0.678	0.38	2.72161e-22	5	Dhx58	0.298
Ifi35	6.86222e-41	0.598804	0.822	0.526	1.04038e-36	5	Ifi35	0.296
Tap1	3.31619e-39	0.611391	0.828	0.533	5.02767e-35	5	Tap1	0.295
Pydc3	3.90591e-119	0.29092	0.305	0.018	5.92175e-115	5	Pydc3	0.287
Ddx60	1.90971e-26	0.305062	0.454	0.175	2.89531e-22	5	Ddx60	0.279
Il18bp	1.27203e-22	0.39349	0.511	0.235	1.92852e-18	5	Il18bp	0.276
9930111J21Rik2	5.95352e-24	0.371891	0.563	0.29	9.02613e-20	5	9930111J21Rik2	0.273
Trim30a	2.6232e-57	0.849021	0.925	0.653	3.97703e-53	5	Trim30a	0.272
Trafd1	5.80966e-46	0.660122	0.845	0.573	8.80802e-42	5	Trafd1	0.272
Oas2	1.92325e-26	0.271833	0.431	0.16	2.91584e-22	5	Oas2	0.271
H2-Q71	2.13757e-21	0.701349	0.626	0.36	3.24077e-17	5	H2-Q7	0.266
Parp10	8.80929e-24	0.30594	0.448	0.185	1.33558e-19	5	Parp10	0.263
Themis2	9.12438e-22	0.332408	0.517	0.257	1.38335e-17	5	Themis2	0.26
Trim12a	1.40331e-21	0.28192	0.46	0.203	2.12756e-17	5	Trim12a	0.257
Ifit1bl1	1.40073e-184	0.523756	0.259	0.005	2.12365e-180	5	Ifit1bl1	0.254
Coro2a	2.53102e-18	0.298317	0.603	0.351	3.83728e-14	5	Coro2a	0.252
AA4671971	3.01848e-25	1.08092	0.368	0.122	4.57632e-21	5	AA467197	0.246
Scimp	1.01122e-19	0.406744	0.448	0.205	1.53311e-15	5	Scimp	0.243
F101	4.54463e-15	0.50264	0.638	0.4	6.89011e-11	5	F10	0.238
Fam46a	3.80277e-21	0.558839	0.695	0.461	5.76538e-17	5	Fam46a	0.234
Ly6e1	1.1618e-46	1.20379	0.937	0.704	1.7614e-42	5	Ly6e	0.233
Gbp9	6.11177e-28	0.2536	0.316	0.085	9.26605e-24	5	Gbp9	0.231
Iigp1	2.19981e-67	0.615133	0.253	0.024	3.33513e-63	5	Iigp1	0.229
Cd274	8.51437e-22	0.55663	0.736	0.508	1.29086e-17	5	Cd274	0.228
Gbp5	4.91761e-60	0.275404	0.253	0.027	7.45558e-56	5	Gbp5	0.226
Ogfr	7.89311e-25	0.442953	0.724	0.498	1.19667e-20	5	Ogfr	0.226
Socs1	2.06186e-19	0.30015	0.356	0.133	3.12598e-15	5	Socs1	0.223
Ly6c21	6.13145e-21	1.47354	0.345	0.123	9.29588e-17	5	Ly6c2	0.222
Nt5c3	4.20615e-18	0.38219	0.58	0.361	6.37694e-14	5	Nt5c3	0.219
Dck1	5.19288e-17	0.361746	0.707	0.495	7.87292e-13	5	Dck	0.212
1600014C10Rik	2.98226e-16	0.308553	0.414	0.203	4.52141e-12	5	1600014C10Rik	0.211
H2-T22	2.96473e-28	0.612166	0.782	0.573	4.49483e-24	5	H2-T22	0.209
Epsti1	5.14435e-38	0.74465	0.885	0.682	7.79935e-34	5	Epsti1	0.203
H2-Eb11	7.45907e-11	1.04975	0.615	0.417	1.13087e-06	5	H2-Eb1	0.198
AW112010	4.7802e-15	0.949027	0.575	0.383	7.24726e-11	5	AW112010	0.192
Fgl2	1.70836e-17	0.636151	0.695	0.504	2.59005e-13	5	Fgl2	0.191
Irg1	1.11724e-15	0.648153	0.316	0.128	1.69385e-11	5	Irg1	0.188
Ccr21	4.03068e-09	0.451959	0.563	0.375	6.11091e-05	5	Ccr2	0.188
Fam26f	6.88716e-16	0.261195	0.293	0.11	1.04416e-11	5	Fam26f	0.183
Samhd1	1.55271e-45	0.914931	0.943	0.761	2.35406e-41	5	Samhd1	0.182
H2-Q6	3.10761e-19	0.292047	0.259	0.078	4.71145e-15	5	H2-Q6	0.181
Nmi	1.79204e-13	0.372473	0.557	0.38	2.71692e-09	5	Nmi	0.177
Ifi2041	5.47489e-82	1.22308	0.989	0.814	8.30049e-78	5	Ifi204	0.175
Rasa4	6.07797e-19	0.369378	0.753	0.579	9.21481e-15	5	Rasa4	0.174
Psmb9	1.14274e-29	0.557583	0.874	0.701	1.73251e-25	5	Psmb9	0.173
Sema4d	2.88688e-10	0.305729	0.523	0.351	4.3768e-06	5	Sema4d	0.172
Ccl5	4.58138e-26	1.51812	0.213	0.043	6.94582e-22	5	Ccl5	0.17
Ass1	6.27184e-15	0.25967	0.259	0.091	9.50874e-11	5	Ass1	0.168
Sirpb1c1	3.58957e-09	0.335402	0.494	0.329	5.44214e-05	5	Sirpb1c	0.165
Pttg1	6.85682e-16	0.393102	0.672	0.508	1.03956e-11	5	Pttg1	0.164
Cd300lf	4.79118e-12	0.387238	0.736	0.574	7.26391e-08	5	Cd300lf	0.162
Cd40	2.93253e-10	0.29233	0.494	0.333	4.44601e-06	5	Cd40	0.161
Smox1	2.13667e-11	0.44352	0.718	0.562	3.23941e-07	5	Smox	0.156
Rnf114	3.89126e-11	0.280168	0.586	0.437	5.89953e-07	5	Rnf114	0.149
Plbd11	6.19213e-08	0.372958	0.529	0.381	0.00093879	5	Plbd1	0.148
Slpi1	2.6092e-08	0.776139	0.293	0.149	0.00039558	5	Slpi	0.144
H2-Aa1	5.99944e-09	0.985091	0.661	0.519	9.09575e-05	5	H2-Aa	0.142
Lgals9	4.65621e-24	0.456033	0.914	0.775	7.05927e-20	5	Lgals9	0.139
Zc3hav1	6.44484e-20	0.398347	0.787	0.648	9.77102e-16	5	Zc3hav1	0.139
Cd741	6.09762e-12	0.927635	0.845	0.707	9.24461e-08	5	Cd74	0.138
Klra2	1.98517e-08	0.279189	0.299	0.161	0.000300972	5	Klra2	0.138
Etnk1	1.76903e-10	0.303735	0.603	0.466	2.68203e-06	5	Etnk1	0.137
D17Wsu92e	1.56332e-11	0.253855	0.724	0.591	2.37014e-07	5	D17Wsu92e	0.133
Runx31	2.12033e-07	0.272132	0.649	0.517	0.00321463	5	Runx3	0.132
Ccr51	2.64202e-14	0.441053	0.862	0.732	4.00557e-10	5	Ccr5	0.13
H2-T23	3.11226e-28	0.696243	0.897	0.768	4.7185e-24	5	H2-T23	0.129
C3	1.30062e-07	0.313464	0.259	0.132	0.00197187	5	C3	0.127
Gdap10	1.69058e-07	0.278757	0.466	0.34	0.00256308	5	Gdap10	0.126
Myd88	4.65584e-09	0.270909	0.615	0.492	7.05872e-05	5	Myd88	0.123
Usp25	9.53264e-14	0.308942	0.753	0.631	1.44524e-09	5	Usp25	0.122
Irf1	6.80284e-06	0.296528	0.511	0.39	0.103138	5	Irf1	0.121
Sdc1	5.12938e-06	0.326275	0.31	0.191	0.0777665	5	Sdc1	0.119
Tor1aip2	1.02406e-12	0.346093	0.73	0.618	1.55257e-08	5	Tor1aip2	0.112
Slc28a2	1.00498e-05	0.256351	0.402	0.29	0.152364	5	Slc28a2	0.112
Mxd11	9.8792e-10	0.463247	0.718	0.607	1.49779e-05	5	Mxd1	0.111
Hck	4.22092e-09	0.265983	0.776	0.666	6.39933e-05	5	Hck	0.11
Slc29a3	3.46527e-12	0.280509	0.713	0.604	5.2537e-08	5	Slc29a3	0.109
Nos2	1.62989e-11	0.400085	0.155	0.046	2.47108e-07	5	Nos2	0.109
Casp4	2.45323e-09	0.261608	0.69	0.581	3.71935e-05	5	Casp4	0.109
Zfos1	1.45653e-07	0.264881	0.54	0.431	0.00220824	5	Zfos1	0.109
Tapbp	3.38e-31	0.491353	0.96	0.852	5.12442e-27	5	Tapbp	0.108
Gch1	7.15869e-13	0.393205	0.713	0.606	1.08533e-08	5	Gch1	0.107
Slamf8	3.81647e-05	0.253865	0.362	0.255	0.578616	5	Slamf8	0.107
Sap30	1.04587e-08	0.368061	0.667	0.564	0.000158565	5	Sap30	0.103
Tor1aip1	1.72523e-31	0.524192	0.908	0.806	2.61562e-27	5	Tor1aip1	0.102
Inhba1	1.60534e-05	0.489792	0.218	0.117	0.243385	5	Inhba	0.101
Cd861	4.31341e-08	0.327333	0.701	0.602	0.000653955	5	Cd86	0.099
Arg11	1.18485e-05	0.450713	0.713	0.615	0.179636	5	Arg1	0.098
2810474O19Rik1	1.48638e-09	0.326124	0.868	0.774	2.2535e-05	5	2810474O19Rik	0.094
Psmb10	2.67601e-14	0.420608	0.851	0.758	4.0571e-10	5	Psmb10	0.093
Ifitm11	9.00611e-07	0.357201	0.155	0.063	0.0136542	5	Ifitm1	0.092
Ccnd2	0.000185906	0.293184	0.27	0.178	1	5	Ccnd2	0.092
H2-Ab11	5.84857e-10	0.974297	0.753	0.662	8.86701e-06	5	H2-Ab1	0.091
Pla2g7	1.66632e-08	0.358396	0.81	0.724	0.000252631	5	Pla2g7	0.086
Pnp	9.07735e-56	0.926905	0.977	0.893	1.37622e-51	5	Pnp	0.084
43895	4.10706e-13	0.310804	0.828	0.745	6.22671e-09	5	43895	0.083
AI607873	3.09227e-41	0.628385	0.983	0.904	4.68819e-37	5	AI607873	0.079
Fcgr4	5.69165e-17	0.585491	0.816	0.74	8.62911e-13	5	Fcgr4	0.076
Smchd11	4.71372e-08	0.261199	0.764	0.691	0.000714647	5	Smchd1	0.073
Slamf7	1.25247e-13	0.478934	0.828	0.757	1.89887e-09	5	Slamf7	0.071
Mmp132	0.00668255	0.263819	0.322	0.251	1	5	Mmp13	0.071
Ms4a6b	1.80322e-17	0.622232	0.891	0.822	2.73386e-13	5	Ms4a6b	0.069
Sppl2a	1.20046e-12	0.34451	0.862	0.797	1.82002e-08	5	Sppl2a	0.065
Axl	0.000491439	0.27553	0.506	0.442	1	5	Axl	0.064
Jarid21	0.000130322	0.274993	0.569	0.505	1	5	Jarid2	0.064
Lgals3bp	9.5474e-18	0.397938	0.943	0.885	1.44748e-13	5	Lgals3bp	0.058
Tmem219	3.41598e-09	0.265453	0.776	0.719	5.17896e-05	5	Tmem219	0.057
S100a61	8.33194e-07	0.285354	0.989	0.932	0.0126321	5	S100a6	0.057
Slc16a31	2.19946e-05	0.312503	0.787	0.731	0.333459	5	Slc16a3	0.056
Thbs11	2.22102e-05	0.417306	0.879	0.824	0.336729	5	Thbs1	0.055
Tsc22d31	5.48719e-05	0.270989	0.816	0.764	0.831913	5	Tsc22d3	0.052
Fndc3a	2.8382e-12	0.374237	0.799	0.749	4.303e-08	5	Fndc3a	0.05
Nampt	2.96657e-14	0.337872	0.931	0.884	4.49762e-10	5	Nampt	0.047
Naaa1	0.00348829	0.250864	0.5	0.453	1	5	Naaa	0.047
Trim25	1.52614e-10	0.355589	0.856	0.81	2.31379e-06	5	Trim25	0.046
Psmb8	3.46164e-26	0.535693	0.977	0.938	5.2482e-22	5	Psmb8	0.039
Cdkn1a1	1.9362e-12	0.433742	0.966	0.927	2.93548e-08	5	Cdkn1a	0.039
Ifi27l2a1	1.28549e-15	0.623898	0.954	0.916	1.94892e-11	5	Ifi27l2a	0.038
Peli1	2.06023e-05	0.374449	0.695	0.659	0.312352	5	Peli1	0.036
Fcgr11	3.69079e-36	0.935923	0.954	0.919	5.59561e-32	5	Fcgr1	0.035
Clec4a1	1.47783e-05	0.253544	0.891	0.857	0.224053	5	Clec4a1	0.034
Cybb	4.8269e-15	0.412539	0.948	0.914	7.31807e-11	5	Cybb	0.034
Slfn21	7.49364e-17	0.396831	0.994	0.963	1.13611e-12	5	Slfn2	0.031
Chmp4b	3.88824e-18	0.325688	0.954	0.927	5.89495e-14	5	Chmp4b	0.027
Il1rn2	1.18836e-06	0.509989	0.891	0.866	0.0180167	5	Il1rn	0.025
Csf2rb1	0.000547376	0.257498	0.713	0.69	1	5	Csf2rb	0.023
Slc15a3	1.1891e-11	0.323581	0.937	0.915	1.80279e-07	5	Slc15a3	0.022
Ptprc	2.83227e-10	0.267605	0.943	0.921	4.294e-06	5	Ptprc	0.022
Clec2d	7.11896e-09	0.341754	0.776	0.755	0.000107931	5	Clec2d	0.021
H2-DMa1	0.00146688	0.324253	0.638	0.617	1	5	H2-DMa	0.021
Bst2	1.07969e-40	0.765583	0.989	0.969	1.63692e-36	5	Bst2	0.02
Cd521	7.07031e-16	0.570687	0.994	0.974	1.07193e-11	5	Cd52	0.02
Lst1	3.94319e-08	0.339907	0.908	0.889	0.000597828	5	Lst1	0.019
Btg11	5.61786e-06	0.282868	1	0.981	0.0851723	5	Btg1	0.019
Ifitm31	1.00854e-43	1.02596	1	0.982	1.52904e-39	5	Ifitm3	0.018
Shisa5	8.63479e-18	0.345417	0.971	0.953	1.30912e-13	5	Shisa5	0.018
Clic4	3.26651e-11	0.283446	0.931	0.913	4.95235e-07	5	Clic4	0.018
S100a111	5.30601e-11	0.525006	0.966	0.95	8.04444e-07	5	S100a11	0.016
Tspo	7.14735e-25	0.589437	1	0.985	1.08361e-20	5	Tspo	0.015
Psme1	1.13137e-11	0.324978	0.937	0.925	1.71527e-07	5	Psme1	0.012
Psme2	8.40705e-12	0.333601	0.925	0.915	1.27459e-07	5	Psme2	0.01
Sepw1	1.71267e-10	0.269389	0.977	0.967	2.59658e-06	5	Sepw1	0.01
Msrb1	0.000249799	0.259048	0.931	0.921	1	5	Msrb1	0.01
Sat11	5.19829e-10	0.259294	0.989	0.981	7.88112e-06	5	Sat1	0.008
Cd47	2.7087e-09	0.250249	0.983	0.975	4.10666e-05	5	Cd47	0.008
Capza2	9.25284e-13	0.259258	1	0.994	1.40282e-08	5	Capza2	0.006
Prdx51	3.28524e-12	0.429769	0.994	0.988	4.98076e-08	5	Prdx5	0.006
Srgn1	1.12275e-10	0.594158	0.983	0.977	1.7022e-06	5	Srgn	0.006
Fxyd51	2.95812e-09	0.294228	1	0.994	4.48481e-05	5	Fxyd5	0.006
Tiparp1	3.44501e-05	0.292059	0.724	0.718	0.522298	5	Tiparp	0.006
Ms4a6c1	2.29244e-24	0.664462	0.954	0.95	3.47556e-20	5	Ms4a6c	0.004
Ubc	4.60329e-09	0.256698	1	0.996	6.97905e-05	5	Ubc	0.004
H2-K1	1.16836e-26	0.536915	1	0.999	1.77136e-22	5	H2-K1	0.001
Tmbim6	6.78913e-13	0.285373	0.994	0.993	1.0293e-08	5	Tmbim6	0.001
H2-DMb11	0.00265679	0.396654	0.626	0.625	1	5	H2-DMb1	0.001
Npc2	2.55801e-35	0.568011	1	1	3.8782e-31	5	Npc2	0
B2m	1.62994e-34	0.498886	1	1	2.47115e-30	5	B2m	0
H2-D1	2.32908e-20	0.349822	1	1	3.53112e-16	5	H2-D1	0
H3f3b1	5.27036e-19	0.4977	1	1	7.99039e-15	5	H3f3b	0
Grina	8.44354e-10	0.371792	0.879	0.879	1.28013e-05	5	Grina	0
Prdx61	5.39354e-05	0.545766	0.879	0.881	0.817714	5	Prdx6	-0.002
Ier51	4.8969e-05	0.279705	0.92	0.924	0.742419	5	Ier5	-0.004
Ccl121	0.000999516	0.556797	0.793	0.797	1	5	Ccl12	-0.004
Tgm21	2.6506e-05	0.278948	0.81	0.815	0.401858	5	Tgm2	-0.005
Ms4a6d	3.49521e-18	0.463783	0.977	0.982	5.29908e-14	5	Ms4a6d	-0.005
Aif1	2.81313e-06	0.333383	0.931	0.938	0.0426498	5	Aif1	-0.007
Ifitm21	0.00275269	0.266051	0.966	0.982	1	5	Ifitm2	-0.016
Zfp36l2	0.000193442	0.335494	0.77	0.787	1	5	Zfp36l2	-0.017
Tgfbi1	0.000143046	0.455966	0.833	0.868	1	5	Tgfbi	-0.035
Mafb1	0.000216534	0.259702	0.92	0.959	1	5	Mafb	-0.039
