# Supplementary material for: CaSSiDI: novel single-cell “Cluster Similarity Scoring and Distinction Index” reveals critical functions for PirB and context-dependent Cebpb repression
Source: Cell Death Differ. 2024 Feb 21;31(3):265–79. doi: 10.1038/s41418-024-01268-8 (PMC10923835; doi:10.1038/s41418-024-01268-8)
Supplement: Supplementary file 22 — Table S13 [file 41418_2024_1268_MOESM22_ESM.xlsx]

## Sheet: TableS13_splenic_macrophage_res
	p_val	avg_logFC	pct.1	pct.2	p_val_adj	cluster	gene	pct.1_minus_pct.2
S100a8.4	6.71207e-41	6.80819	1	0.182	9.96877e-37	14	S100a8	0.818
S100a9.4	6.42464e-33	6.62947	1	0.248	9.54188e-29	14	S100a9	0.752
Camp.1	2.57539e-76	5.85438	1	0.083	3.82497e-72	14	Camp	0.917
Ngp	2.75796e-106	5.73588	1	0.055	4.09612e-102	14	Ngp	0.945
Jchain	0.000204827	4.85974	0.279	0.171	1	9	Jchain	0.108
Lcn2.1	1.05732e-210	4.72374	1	0.023	1.57033e-206	14	Lcn2	0.977
Ltf	3.74579e-214	4.61399	0.964	0.02	5.56324e-210	14	Ltf	0.944
Chil3.2	1.24494e-170	4.31356	1	0.03	1.84898e-166	14	Chil3	0.97
Wfdc21	0	4.13706	1	0.012	0	14	Wfdc21	0.988
Retnla	7.80002e-120	3.90155	0.456	0.023	1.15846e-115	10	Retnla	0.433
Hbb-bs.2	1.37756e-183	3.86043	1	0.866	2.04595e-179	4	Hbb-bs	0.134
Ccl5.1	5.83337e-110	3.78901	0.865	0.049	8.66371e-106	13	Ccl5	0.816
Hba-a2.2	5.23683e-189	3.73695	1	0.628	7.77773e-185	4	Hba-a2	0.372
Hbb-bt.2	1.22233e-197	3.71078	0.997	0.559	1.81541e-193	4	Hbb-bt	0.438
Hba-a1.2	1.22826e-189	3.70175	0.997	0.663	1.82421e-185	4	Hba-a1	0.334
Igfbp7	7.45721e-252	3.64501	1	0.025	1.10754e-247	12	Igfbp7	0.975
Gzma	5.37575e-198	3.28683	0.432	0.004	7.98407e-194	13	Gzma	0.428
Lyz2.5	2.9074e-148	3.28671	0.939	0.253	4.31807e-144	6	Lyz2	0.686
Anxa1.3	2.05418e-127	3.15123	0.964	0.04	3.05087e-123	14	Anxa1	0.924
Pf4	0	3.1396	0.967	0.025	0	10	Pf4	0.942
Sparc	0	3.0088	1	0.013	0	12	Sparc	0.987
Plvap	0	2.9468	0.947	0.007	0	12	Plvap	0.94
Pglyrp1.3	1.76357e-139	2.88034	0.964	0.036	2.61925e-135	14	Pglyrp1	0.928
Nkg7	0	2.83722	1	0.008	0	13	Nkg7	0.992
Cd79a	0	2.82171	0.982	0.012	0	9	Cd79a	0.97
F13a1.1	0	2.7695	0.856	0.022	0	10	F13a1	0.834
Dab2	0	2.71509	0.967	0.022	0	10	Dab2	0.945
Car2.2	3.22563e-237	2.70864	0.953	0.259	4.7907e-233	4	Car2	0.694
Slc4a1.4	0	2.67885	0.931	0.083	0	4	Slc4a1	0.848
Cd24a.4	2.62814e-278	2.64499	0.931	0.174	3.90331e-274	4	Cd24a	0.757
Ebf1	0	2.52797	0.847	0.005	0	9	Ebf1	0.842
Ly6d	0	2.51835	0.883	0.012	0	9	Ly6d	0.871
Ifitm6.7	4.79262e-30	2.51733	0.821	0.131	7.118e-26	14	Ifitm6	0.69
Slc25a37.3	1.93638e-233	2.51728	0.956	0.273	2.87592e-229	4	Slc25a37	0.683
Cldn5	0	2.51281	0.868	0.002	0	12	Cldn5	0.866
Ptprb	0	2.47601	0.868	0.003	0	12	Ptprb	0.865
Coch	8.84752e-10	2.46777	0.289	0.059	1.31403e-05	12	Coch	0.23
Clu	0	2.46765	0.789	0.009	0	12	Clu	0.78
Ms4a1	0	2.46511	0.838	0.013	0	9	Ms4a1	0.825
Lyz2.8	1.12439e-24	2.46366	0.964	0.282	1.66995e-20	14	Lyz2	0.682
Kdr	0	2.46136	0.816	0.006	0	12	Kdr	0.81
Ms4a4b	0	2.42439	0.973	0.009	0	13	Ms4a4b	0.964
Cd177	0	2.40971	0.964	0.008	0	14	Cd177	0.956
Mzb1	0	2.38004	0.784	0.007	0	9	Mzb1	0.777
Col4a1	0	2.36463	0.974	0.008	0	12	Col4a1	0.966
Lyve1	0	2.3494	0.689	0.002	0	10	Lyve1	0.687
Cd36.8	1.17854e-61	2.34841	0.921	0.113	1.75037e-57	12	Cd36	0.808
Cfh	0	2.32393	0.844	0.013	0	10	Cfh	0.831
Stmn1.3	2.3822e-91	2.32328	0.978	0.105	3.53804e-87	11	Stmn1	0.873
Folr2	0	2.32302	0.8	0.005	0	10	Folr2	0.795
Hmgn2.1	7.09893e-34	2.32063	0.964	0.199	1.05433e-29	14	Hmgn2	0.765
Hp.1	9.43493e-250	2.31034	1	0.018	1.40128e-245	14	Hp	0.982
S100a4.7	1.05189e-213	2.28645	0.836	0.076	1.56227e-209	8	S100a4	0.76
Tm4sf1	0	2.27347	0.868	0.004	0	12	Tm4sf1	0.864
Cxcl12.1	1.16745e-31	2.25229	0.447	0.044	1.73389e-27	12	Cxcl12	0.403
Mgl2	0	2.25171	0.9	0.004	0	10	Mgl2	0.896
Prdx5.6	1.49665e-25	2.22209	1	0.358	2.22283e-21	14	Prdx5	0.642
Egfl7	0	2.21991	0.868	0.006	0	12	Egfl7	0.862
Lsp1.8	3.98781e-200	2.21381	0.954	0.129	5.9227e-196	8	Lsp1	0.825
Igfbp4	1.30624e-228	2.21037	0.844	0.043	1.94002e-224	10	Igfbp4	0.801
Plac8.6	9.95116e-118	2.19601	0.638	0.103	1.47795e-113	6	Plac8	0.535
Pcdh17	0	2.18628	0.895	0.003	0	12	Pcdh17	0.892
Tfpi	1.97429e-88	2.15376	0.895	0.071	2.93222e-84	12	Tfpi	0.824
Ccl6.6	1.09663e-58	2.14958	0.944	0.359	1.62872e-54	10	Ccl6	0.585
Gypa.4	0	2.14286	0.888	0.056	0	4	Gypa	0.832
Hmgb2.9	1.28525e-19	2.1385	1	0.504	1.90885e-15	14	Hmgb2	0.496
S100a11.8	2.37461e-225	2.11958	0.928	0.097	3.52677e-221	8	S100a11	0.831
Elane	8.59286e-128	2.09515	0.393	0.005	1.27621e-123	14	Elane	0.388
Tfrc.4	6.3184e-229	2.08662	0.841	0.169	9.38408e-225	4	Tfrc	0.672
Cd36.7	1.14346e-138	2.0709	0.911	0.102	1.69827e-134	10	Cd36	0.809
Hmgb2.7	2.92658e-29	2.06114	1	0.502	4.34655e-25	11	Hmgb2	0.498
Ly6c2.3	1.34042e-150	2.0603	0.964	0.031	1.99079e-146	14	Ly6c2	0.933
Sdpr	0	2.05776	0.868	0.005	0	12	Sdpr	0.863
Nfib	8.32608e-168	2.05389	0.947	0.037	1.23659e-163	12	Nfib	0.91
Arhgdib.11	1.52553e-20	2.05279	1	0.608	2.26572e-16	14	Arhgdib	0.392
Cd79b.1	1.31889e-122	2.0486	0.919	0.166	1.95881e-118	9	Cd79b	0.753
Fcnb	0	2.04368	0.821	0.004	0	14	Fcnb	0.817
H2-Q7.11	6.30344e-57	2.02696	0.946	0.129	9.36186e-53	13	H2-Q7	0.817
Alas2.4	0	2.0182	0.884	0.052	0	4	Alas2	0.832
Serpinb1a.2	5.41554e-170	2.01694	1	0.03	8.04315e-166	14	Serpinb1a	0.97
S100a11.11	2.66592e-47	2.01552	0.964	0.122	3.95942e-43	14	S100a11	0.842
Clec10a.1	8.46082e-265	2.00734	0.7	0.02	1.2566e-260	10	Clec10a	0.68
Il2rb	0	2.00453	0.892	0.002	0	13	Il2rb	0.89
Tubb5.5	2.10535e-29	2.00317	0.957	0.495	3.12687e-25	11	Tubb5	0.462
Ahnak.1	1.17909e-172	2.00049	0.844	0.062	1.75119e-168	10	Ahnak	0.782
Stab1	3.54141e-272	2.00012	0.833	0.032	5.25971e-268	10	Stab1	0.801
Igfbp4.1	1.92379e-134	1.99744	1	0.052	2.85721e-130	12	Igfbp4	0.948
Tmsb10.10	1.04077e-23	1.99617	1	0.656	1.54575e-19	13	Tmsb10	0.344
Top2a.6	3.60828e-76	1.99587	0.891	0.096	5.35902e-72	11	Top2a	0.795
Lyz2.7	9.20971e-78	1.99554	1	0.27	1.36783e-73	10	Lyz2	0.73
Klrd1.1	5.71325e-102	1.99015	0.73	0.036	8.48532e-98	13	Klrd1	0.694
Pltp	1.45629e-116	1.98443	0.856	0.113	2.16289e-112	10	Pltp	0.743
Cbr2	6.00059e-117	1.98385	0.756	0.082	8.91207e-113	10	Cbr2	0.674
Cdh5	0	1.97908	0.842	0.007	0	12	Cdh5	0.835
Ccl9.1	2.61635e-231	1.97034	0.856	0.043	3.8858e-227	10	Ccl9	0.813
Lifr.1	7.15374e-88	1.95886	0.842	0.061	1.06247e-83	12	Lifr	0.781
S100a10.5	3.03176e-77	1.95535	0.811	0.062	4.50278e-73	13	S100a10	0.749
Prtn3	4.54202e-106	1.95197	0.393	0.006	6.74581e-102	14	Prtn3	0.387
Klre1	0	1.94289	0.568	0.003	0	13	Klre1	0.565
Tmcc2.4	1.24843e-238	1.93014	0.612	0.055	1.85417e-234	4	Tmcc2	0.557
Cr2	0	1.92325	0.541	0.004	0	9	Cr2	0.537
Adgrf5	0	1.91986	0.842	0.003	0	12	Adgrf5	0.839
S100a6.6	7.84312e-154	1.91216	0.704	0.093	1.16486e-149	6	S100a6	0.611
Gas6.2	2.78923e-80	1.90697	0.811	0.15	4.14256e-76	10	Gas6	0.661
Stab2.4	2.22097e-18	1.90082	0.842	0.451	3.29858e-14	12	Stab2	0.391
Mef2c.9	2.6904e-161	1.88834	0.919	0.104	3.99578e-157	9	Mef2c	0.815
Lrg1	0	1.88436	0.921	0.01	0	12	Lrg1	0.911
Ets1.5	4.75089e-51	1.87897	0.973	0.163	7.05602e-47	13	Ets1	0.81
Slco2a1	1.71628e-106	1.87893	0.868	0.051	2.54901e-102	12	Slco2a1	0.817
Ralgps2	0	1.87262	0.883	0.022	0	9	Ralgps2	0.861
Eng	5.44902e-126	1.86867	0.895	0.047	8.09288e-122	12	Eng	0.848
Ctgf	0	1.86639	0.579	0.003	0	12	Ctgf	0.576
Rsad2.2	1.10211e-161	1.85612	0.788	0.187	1.63685e-157	4	Rsad2	0.601
Snca.4	0	1.85606	0.859	0.049	0	4	Snca	0.81
Txndc5	2.74809e-08	1.84537	0.387	0.212	0.000408146	9	Txndc5	0.175
Mki67.4	3.19895e-226	1.84036	0.662	0.076	4.75109e-222	4	Mki67	0.586
Fam46c.4	0	1.83833	0.8	0.072	0	4	Fam46c	0.728
Timp3	0	1.83795	0.842	0.009	0	12	Timp3	0.833
C3.7	6.67945e-54	1.83698	1	0.117	9.92032e-50	14	C3	0.883
Cpox.2	1.42179e-132	1.82915	0.741	0.228	2.11164e-128	4	Cpox	0.513
Cd209f	0	1.82276	0.511	0.002	0	10	Cd209f	0.509
Vim.6	6.89511e-161	1.81848	0.74	0.101	1.02406e-156	6	Vim	0.639
Klra4	3.71081e-209	1.81784	0.324	0.001	5.51129e-205	13	Klra4	0.323
Itgam.3	2.35016e-76	1.81589	1	0.077	3.49046e-72	14	Itgam	0.923
Tmem176b.9	1.27943e-106	1.81212	0.822	0.103	1.90022e-102	10	Tmem176b	0.719
Ccnd1.4	1.05873e-101	1.80915	0.914	0.259	1.57242e-97	8	Ccnd1	0.655
Serpinb6b.1	1.24602e-106	1.80616	0.974	0.068	1.8506e-102	12	Serpinb6b	0.906
Shisa5.7	5.23754e-20	1.80352	0.892	0.427	7.7788e-16	13	Shisa5	0.465
Cxcl13	1.47569e-91	1.79718	0.2	0.004	2.1917e-87	10	Cxcl13	0.196
H2-Eb1.6	2.43994e-84	1.77934	1	0.742	3.62379e-80	8	H2-Eb1	0.258
2810417H13Rik.1	1.77905e-104	1.77493	0.848	0.06	2.64224e-100	11	2810417H13Rik	0.788
Gimap4.2	3.49425e-254	1.7684	0.919	0.018	5.18966e-250	13	Gimap4	0.901
Mmp9	5.05629e-258	1.75758	0.578	0.012	7.5096e-254	10	Mmp9	0.566
Nr2f2	1.4932e-220	1.7562	0.711	0.012	2.2177e-216	12	Nr2f2	0.699
Serpinh1	0	1.74944	0.921	0.005	0	12	Serpinh1	0.916
Cd93.2	4.81682e-113	1.74573	0.816	0.041	7.15394e-109	12	Cd93	0.775
Xpo7.1	1.04245e-56	1.74032	0.569	0.235	1.54824e-52	4	Xpo7	0.334
Sorbs2	9.07749e-295	1.74017	0.816	0.011	1.34819e-290	12	Sorbs2	0.805
Tmem176a.9	1.28161e-105	1.73883	0.778	0.091	1.90345e-101	10	Tmem176a	0.687
Ly6a	8.93048e-235	1.73338	0.694	0.03	1.32636e-230	9	Ly6a	0.664
Txk	8.2593e-308	1.72851	0.838	0.011	1.22667e-303	13	Txk	0.827
Sell.3	4.35773e-60	1.72228	0.649	0.051	6.4721e-56	13	Sell	0.598
Col4a2	0	1.71413	0.895	0.004	0	12	Col4a2	0.891
Ifitm3.4	2.54111e-52	1.7124	0.878	0.548	3.77405e-48	6	Ifitm3	0.33
Gpihbp1	0	1.7083	0.553	0.001	0	12	Gpihbp1	0.552
Cebpe	0	1.70693	0.929	0.003	0	14	Cebpe	0.926
S100a4.6	7.57829e-116	1.70647	0.582	0.08	1.12553e-111	6	S100a4	0.502
Ptprcap.1	2.41846e-122	1.70509	0.838	0.039	3.5919e-118	13	Ptprcap	0.799
Snrk	3.8404e-32	1.69919	0.868	0.218	5.70377e-28	12	Snrk	0.65
Tuba1b.3	4.42748e-28	1.69809	1	0.713	6.5757e-24	11	Tuba1b	0.287
Tinagl1.1	6.43625e-159	1.69554	0.868	0.032	9.55912e-155	12	Tinagl1	0.836
Flt1	1.52924e-278	1.69521	0.684	0.007	2.27123e-274	12	Flt1	0.677
Rhag	0	1.69127	0.734	0.026	0	4	Rhag	0.708
Ctse	0	1.68947	0.681	0.028	0	4	Ctse	0.653
Ube2c.4	5.9607e-190	1.68632	0.675	0.097	8.85284e-186	4	Ube2c	0.578
Lta4h.2	2.0855e-37	1.68332	1	0.186	3.09738e-33	14	Lta4h	0.814
Fcgr2b.2	1.36039e-165	1.68286	0.844	0.065	2.02045e-161	10	Fcgr2b	0.779
Hmbs.3	6.64567e-224	1.68249	0.762	0.127	9.87015e-220	4	Hmbs	0.635
Tbc1d4.2	1.54173e-88	1.67521	0.914	0.312	2.28978e-84	8	Tbc1d4	0.602
Klrc2	6.56286e-138	1.67291	0.622	0.017	9.74717e-134	13	Klrc2	0.605
Klf2.6	1.00795e-65	1.67197	0.756	0.146	1.49701e-61	10	Klf2	0.61
Fn1	6.18456e-117	1.66788	0.291	0.015	9.1853e-113	6	Fn1	0.276
Fech.2	1.57686e-206	1.66204	0.903	0.246	2.34195e-202	4	Fech	0.657
Gimap3.1	2.39784e-282	1.66201	0.811	0.011	3.56127e-278	13	Gimap3	0.8
Epas1	3.74883e-307	1.65842	0.868	0.012	5.56777e-303	12	Epas1	0.856
Hspg2	0	1.65328	0.737	0.004	0	12	Hspg2	0.733
Pax5	0	1.65165	0.685	0.003	0	9	Pax5	0.682
Adpgk.5	1.49979e-24	1.63475	1	0.343	2.22749e-20	14	Adpgk	0.657
Bmp2.1	7.54195e-52	1.62574	0.763	0.088	1.12013e-47	12	Bmp2	0.675
H2-Ab1.6	1.65753e-80	1.62551	0.993	0.823	2.46177e-76	8	H2-Ab1	0.17
Rrm2.4	5.42968e-136	1.62316	0.566	0.098	8.06417e-132	4	Rrm2	0.468
Foxp1.7	9.54539e-60	1.62052	0.901	0.339	1.41768e-55	9	Foxp1	0.562
Stab1.1	4.72754e-115	1.6199	0.842	0.042	7.02134e-111	12	Stab1	0.8
Ccl8	8.52016e-189	1.61543	0.311	0.003	1.26541e-184	10	Ccl8	0.308
H2afz.6	7.88458e-26	1.61268	0.978	0.744	1.17102e-21	11	H2afz	0.234
Ly6c1	0	1.61196	0.842	0.003	0	12	Ly6c1	0.839
Pou2af1	0	1.61112	0.64	0.004	0	9	Pou2af1	0.636
Mmp9.2	1.27794e-43	1.6111	0.429	0.022	1.898e-39	14	Mmp9	0.407
C4b	2.21492e-131	1.60447	0.544	0.031	3.2896e-127	10	C4b	0.513
Prkcdbp	0	1.60381	0.868	0.003	0	12	Prkcdbp	0.865
Egr1.6	3.82016e-56	1.60234	0.722	0.155	5.6737e-52	10	Egr1	0.567
Klra7	0	1.6007	0.541	0.001	0	13	Klra7	0.54
Plxnc1.2	3.44464e-307	1.59167	0.888	0.053	5.11598e-303	8	Plxnc1	0.835
H2-Aa.8	2.54855e-30	1.58054	0.989	0.841	3.7851e-26	10	H2-Aa	0.148
Hcst.1	2.25188e-29	1.58033	0.865	0.227	3.34449e-25	13	Hcst	0.638
Rhd	0	1.5795	0.666	0.022	0	4	Rhd	0.644
Coro1a.6	6.26448e-112	1.57626	0.867	0.228	9.30401e-108	6	Coro1a	0.639
Itga6	2.47435e-195	1.57548	0.816	0.021	3.6749e-191	12	Itga6	0.795
Itgal.10	2.68829e-58	1.57538	0.892	0.106	3.99265e-54	13	Itgal	0.786
Sptbn1.2	1.88743e-43	1.57273	0.947	0.192	2.80322e-39	12	Sptbn1	0.755
Tmem35	0	1.57271	0.816	0.001	0	12	Tmem35	0.815
Thy1	0	1.5722	0.649	0.002	0	13	Thy1	0.647
AU021092	0	1.56211	0.711	0.001	0	12	AU021092	0.71
Hemgn.4	1.3056e-251	1.56108	0.616	0.051	1.93907e-247	4	Hemgn	0.565
Plac8.9	3.90496e-82	1.5589	0.712	0.113	5.79965e-78	9	Plac8	0.599
H2-Eb1.8	5.22802e-27	1.55179	0.933	0.747	7.76466e-23	10	H2-Eb1	0.186
Scd1	3.20884e-170	1.55146	0.694	0.048	4.76577e-166	9	Scd1	0.646
Cd74.5	1.60933e-76	1.54931	0.987	0.911	2.39018e-72	8	Cd74	0.076
Sepp1.4	5.55031e-40	1.54191	1	0.895	8.24332e-36	10	Sepp1	0.105
Bcl2.3	7.07238e-91	1.53971	0.757	0.044	1.05039e-86	13	Bcl2	0.713
Xcl1	0	1.53731	0.514	0.001	0	13	Xcl1	0.513
Ube2c.7	2.24645e-43	1.53695	0.826	0.136	3.33643e-39	11	Ube2c	0.69
H2-Aa.6	2.25504e-79	1.5353	0.993	0.839	3.34919e-75	8	H2-Aa	0.154
Ncf1.6	3.47393e-31	1.53367	0.964	0.214	5.15948e-27	14	Ncf1	0.75
Cd37.1	1.16416e-177	1.52965	0.739	0.054	1.72901e-173	9	Cd37	0.685
H2afx.1	1.04292e-58	1.52898	0.826	0.104	1.54894e-54	11	H2afx	0.722
Coro1a.8	1.54992e-111	1.52462	0.941	0.232	2.30194e-107	8	Coro1a	0.709
Bgn	2.35739e-26	1.52158	0.237	0.015	3.50119e-22	12	Bgn	0.222
Tmem176a.10	3.33179e-70	1.52052	0.974	0.098	4.94838e-66	12	Tmem176a	0.876
Adam15	1.05613e-282	1.5164	0.767	0.024	1.56856e-278	10	Adam15	0.743
Ednrb	4.02867e-258	1.51629	0.411	0.003	5.98339e-254	10	Ednrb	0.408
H2afz.8	5.08439e-15	1.51366	1	0.745	7.55134e-11	14	H2afz	0.255
Rps27.6	2.24319e-46	1.5132	0.991	0.884	3.33158e-42	9	Rps27	0.107
Plxnd1.4	1.6968e-71	1.51121	0.868	0.081	2.52009e-67	12	Plxnd1	0.787
Clca3a1	3.61538e-299	1.50958	0.816	0.011	5.36956e-295	12	Clca3a1	0.805
S100a6.8	4.55916e-179	1.50092	0.855	0.094	6.77126e-175	8	S100a6	0.761
Mdh2.1	4.83549e-64	1.50077	0.921	0.475	7.18167e-60	8	Mdh2	0.446
Ctsw	0	1.49824	0.676	0.001	0	13	Ctsw	0.675
Tuba4a.1	2.82479e-33	1.49413	0.786	0.108	4.19538e-29	14	Tuba4a	0.678
Rasip1	0	1.49307	0.868	0.003	0	12	Rasip1	0.865
Apoe.6	2.61497e-42	1.49172	1	0.926	3.88376e-38	10	Apoe	0.074
Tgfbr3	0	1.48879	0.868	0.011	0	12	Tgfbr3	0.857
Ltb4r1.1	9.94211e-289	1.48652	0.964	0.013	1.4766e-284	14	Ltb4r1	0.951
Bcl11a.5	7.98632e-198	1.4857	0.789	0.07	1.18613e-193	8	Bcl11a	0.719
Lck	0	1.48401	0.784	0.007	0	13	Lck	0.777
H2-Q6.3	6.73466e-69	1.48115	0.784	0.065	1.00023e-64	13	H2-Q6	0.719
Ahnak.3	1.17186e-53	1.47627	0.757	0.074	1.74044e-49	13	Ahnak	0.683
Ackr3	0	1.47506	0.658	0.002	0	12	Ackr3	0.656
Gm42418.6	3.75789e-12	1.47173	1	1	5.58122e-08	12	Gm42418	0
Clic5	5.91515e-216	1.46679	0.658	0.01	8.78518e-212	12	Clic5	0.648
Mpo	2.56292e-75	1.46598	0.25	0.003	3.80644e-71	14	Mpo	0.247
Coro1a.13	4.54288e-25	1.46245	1	0.254	6.74708e-21	14	Coro1a	0.746
Abcc9	0	1.46073	0.605	0.001	0	12	Abcc9	0.604
Tmsb10.9	8.37267e-13	1.46068	0.913	0.656	1.24351e-08	11	Tmsb10	0.257
H2-Eb1.5	7.60528e-14	1.46011	0.791	0.75	1.12954e-09	6	H2-Eb1	0.041
Napsa.7	9.95298e-188	1.45868	0.862	0.095	1.47822e-183	8	Napsa	0.767
H2-Oa	0	1.45854	0.836	0.034	0	8	H2-Oa	0.802
Rpl12.6	2.42675e-41	1.4575	0.973	0.795	3.60421e-37	9	Rpl12	0.178
Rpl12.8	2.07106e-16	1.4541	0.973	0.799	3.07594e-12	13	Rpl12	0.174
Ctla2a	1.91579e-123	1.45344	0.684	0.024	2.84533e-119	12	Ctla2a	0.66
C3ar1	0	1.45311	0.7	0.014	0	10	C3ar1	0.686
Ctla2a.1	1.64163e-91	1.45141	0.595	0.025	2.43815e-87	13	Ctla2a	0.57
Hmgb2.4	1.20517e-54	1.45024	0.762	0.485	1.78992e-50	4	Hmgb2	0.277
Ltc4s	1.25599e-120	1.44507	0.511	0.029	1.86539e-116	10	Ltc4s	0.482
Cxcl2.2	2.64331e-45	1.44361	0.511	0.085	3.92584e-41	10	Cxcl2	0.426
Rnase4.1	9.58328e-81	1.44086	0.711	0.101	1.42331e-76	10	Rnase4	0.61
Ccl5	4.55227e-130	1.43922	0.5	0.039	6.76104e-126	8	Ccl5	0.461
Mgll.2	7.90785e-35	1.43919	0.763	0.132	1.17447e-30	12	Mgll	0.631
Traf1.1	0	1.43641	0.868	0.043	0	8	Traf1	0.825
Ankrd11.5	9.80954e-21	1.43535	1	0.494	1.45691e-16	13	Ankrd11	0.506
Ptma.1	1.80401e-29	1.43528	1	0.974	2.67932e-25	11	Ptma	0.026
Ly6a.1	5.70486e-88	1.43429	0.737	0.042	8.47286e-84	12	Ly6a	0.695
Itgb2l	0	1.43095	0.893	0.002	0	14	Itgb2l	0.891
Bcl11a.6	2.02428e-97	1.43016	0.658	0.081	3.00646e-93	9	Bcl11a	0.577
Mmrn2	0	1.42942	0.816	0	0	12	Mmrn2	0.816
Sox18	0	1.42756	0.842	0.002	0	12	Sox18	0.84
Ckap4.2	2.98148e-165	1.42729	1	0.03	4.42809e-161	14	Ckap4	0.97
Cd209g	0	1.42723	0.467	0.002	0	10	Cd209g	0.465
Emp3.10	2.2149e-105	1.42671	0.767	0.089	3.28957e-101	10	Emp3	0.678
Mcemp1.2	1.62879e-113	1.42628	0.964	0.043	2.41907e-109	14	Mcemp1	0.921
Ablim1.2	4.67173e-144	1.42534	0.784	0.027	6.93846e-140	13	Ablim1	0.757
Rps27.8	2.79221e-20	1.42074	1	0.886	4.14699e-16	13	Rps27	0.114
Prdx2.2	2.489e-110	1.41978	0.888	0.53	3.69666e-106	4	Prdx2	0.358
Tfdp2.3	7.32666e-288	1.4169	0.784	0.084	1.08815e-283	4	Tfdp2	0.7
Fcmr	0	1.41487	0.568	0.002	0	9	Fcmr	0.566
H2-DMb2.5	1.13003e-233	1.41452	0.849	0.068	1.67832e-229	8	H2-DMb2	0.781
Trem3.1	6.12809e-158	1.41399	0.929	0.027	9.10144e-154	14	Trem3	0.902
Klra8	1.4784e-186	1.41056	0.216	0	2.19572e-182	13	Klra8	0.216
Id3	2.66963e-280	1.40903	0.737	0.009	3.96493e-276	12	Id3	0.728
Cx3cr1	0	1.4063	0.719	0.03	0	6	Cx3cr1	0.689
Ccr2	1.42614e-233	1.4051	0.536	0.023	2.11811e-229	6	Ccr2	0.513
Fam101b	0	1.40213	0.893	0.006	0	14	Fam101b	0.887
Kif23.1	5.78199e-73	1.40045	0.935	0.109	8.58742e-69	11	Kif23	0.826
Rac2.9	9.88987e-19	1.40029	1	0.551	1.46884e-14	14	Rac2	0.449
Sept1.2	5.53627e-109	1.39963	0.73	0.033	8.22246e-105	13	2023-09-01	0.697
Klrk1.2	1.08461e-18	1.39815	0.595	0.148	1.61087e-14	13	Klrk1	0.447
Coro1a.12	4.18976e-27	1.39749	0.946	0.253	6.22264e-23	13	Coro1a	0.693
Ermap	0	1.39668	0.669	0.026	0	4	Ermap	0.643
Ptprcap	1.50401e-285	1.39539	0.748	0.026	2.23375e-281	9	Ptprcap	0.722
H2-Q7.10	2.68015e-55	1.39516	0.947	0.129	3.98056e-51	12	H2-Q7	0.818
Rps15a.8	6.89003e-17	1.39415	1	0.855	1.02331e-12	13	Rps15a	0.145
Tmsb10.6	2.26746e-68	1.39105	0.974	0.646	3.36763e-64	8	Tmsb10	0.328
Itgal.6	6.80486e-111	1.39101	0.597	0.088	1.01066e-106	6	Itgal	0.509
Ets1.2	2.2923e-79	1.38876	0.775	0.153	3.40452e-75	9	Ets1	0.622
Dstn.6	8.64909e-19	1.38588	1	0.619	1.28456e-14	14	Dstn	0.381
Nedd4.2	1.01819e-65	1.38568	0.868	0.089	1.51221e-61	12	Nedd4	0.779
H2afv	2.20806e-30	1.38497	0.935	0.333	3.27941e-26	11	H2afv	0.602
Kit	0	1.38371	0.822	0.02	0	8	Kit	0.802
Tmem176b.10	2.56577e-51	1.38163	0.895	0.112	3.81067e-47	12	Tmem176b	0.783
Cbfa2t3.6	4.74192e-221	1.37969	0.849	0.074	7.04269e-217	8	Cbfa2t3	0.775
H2-Ab1.8	3.71164e-27	1.37872	0.989	0.825	5.51252e-23	10	H2-Ab1	0.164
Crispld1	0	1.37843	0.737	0.002	0	12	Crispld1	0.735
Cd19	0	1.37804	0.703	0.004	0	9	Cd19	0.699
Tmem176a.6	2.9e-145	1.37795	0.648	0.078	4.30707e-141	6	Tmem176a	0.57
Ltb.3	7.92082e-33	1.3771	0.595	0.074	1.1764e-28	13	Ltb	0.521
Wfdc17.4	1.47487e-40	1.37643	0.755	0.388	2.19047e-36	6	Wfdc17	0.367
AA467197	0	1.3752	0.679	0.002	0	14	AA467197	0.677
Birc5.2	9.16855e-82	1.37404	0.87	0.081	1.36171e-77	11	Birc5	0.789
Rps19.5	2.0818e-70	1.37159	0.98	0.863	3.09189e-66	8	Rps19	0.117
Tcf4.3	3.49029e-19	1.36897	0.947	0.528	5.18377e-15	12	Tcf4	0.419
Rbm38.4	4.44796e-239	1.36892	0.762	0.103	6.60612e-235	4	Rbm38	0.659
Lrg1.1	3.065e-277	1.36745	0.929	0.012	4.55213e-273	14	Lrg1	0.917
Ltb	6.54077e-217	1.36616	0.743	0.052	9.71435e-213	8	Ltb	0.691
C5ar1	2.11019e-230	1.3659	0.633	0.02	3.13405e-226	10	C5ar1	0.613
Mki67.7	7.68739e-54	1.36582	0.848	0.115	1.14173e-49	11	Mki67	0.733
Spta1	0	1.36498	0.678	0.021	0	4	Spta1	0.657
Rps19.6	3.47502e-49	1.36376	0.991	0.864	5.1611e-45	9	Rps19	0.127
Egr1.7	8.375e-32	1.36197	0.816	0.162	1.24386e-27	12	Egr1	0.654
Dstn.4	6.20757e-18	1.36187	0.947	0.619	9.21948e-14	12	Dstn	0.328
Tspan7	8.25013e-288	1.3597	0.711	0.008	1.22531e-283	12	Tspan7	0.703
Ffar2	9.40066e-246	1.35848	0.724	0.042	1.39619e-241	8	Ffar2	0.682
Coro1a.9	1.90326e-67	1.35448	0.91	0.241	2.82673e-63	9	Coro1a	0.669
Yes1	0	1.35097	0.895	0.003	0	12	Yes1	0.892
Gimap6.2	4.86117e-111	1.34779	0.811	0.04	7.21981e-107	13	Gimap6	0.771
Fos.4	3.18876e-28	1.34454	0.8	0.384	4.73595e-24	10	Fos	0.416
Cd52.5	1.26717e-69	1.34337	0.98	0.709	1.882e-65	8	Cd52	0.271
Cd63.5	2.50599e-70	1.34315	0.733	0.121	3.72189e-66	10	Cd63	0.612
Gdpd2	4.35875e-22	1.33963	0.211	0.014	6.47361e-18	12	Gdpd2	0.197
Msrb1.2	4.45985e-27	1.33807	1	0.285	6.62377e-23	14	Msrb1	0.715
Bpgm	9.79934e-203	1.33746	0.616	0.071	1.4554e-198	4	Bpgm	0.545
Smc4.3	2.31056e-37	1.33666	0.913	0.214	3.43165e-33	11	Smc4	0.699
Rps27rt.6	2.84927e-45	1.33645	0.919	0.518	4.23173e-41	9	Rps27rt	0.401
Tmem176b.6	1.92842e-157	1.33606	0.709	0.089	2.86408e-153	6	Tmem176b	0.62
Crip1.5	6.08217e-34	1.33477	0.978	0.753	9.03324e-30	10	Crip1	0.225
Sox6	0	1.33358	0.616	0.016	0	4	Sox6	0.6
Cyp4f16.1	1.18261e-110	1.33218	0.757	0.138	1.75641e-106	8	Cyp4f16	0.619
Shank3	0	1.33185	0.842	0.003	0	12	Shank3	0.839
Gimap1.2	8.87196e-137	1.32827	0.784	0.029	1.31766e-132	13	Gimap1	0.755
Lgals1.3	5.89709e-06	1.32814	0.514	0.264	0.0875836	13	Lgals1	0.25
Phldb2	0	1.32735	0.816	0.001	0	12	Phldb2	0.815
Stmn1.4	1.95392e-23	1.32524	0.679	0.111	2.90196e-19	14	Stmn1	0.568
Epb42	0	1.32404	0.716	0.022	0	4	Epb42	0.694
Fkbp1a.1	4.38987e-34	1.3198	1	0.289	6.51984e-30	12	Fkbp1a	0.711
Gpr182	0	1.31911	0.711	0.002	0	12	Gpr182	0.709
Ptafr.3	1.99507e-68	1.31841	0.789	0.158	2.96309e-64	10	Ptafr	0.631
Cd3g	0	1.31698	0.486	0.001	0	13	Cd3g	0.485
Alox5ap.12	1.07844e-25	1.31558	1	0.247	1.6017e-21	14	Alox5ap	0.753
Glrx5.1	3.99328e-145	1.31502	0.869	0.311	5.93082e-141	4	Glrx5	0.558
Alox5ap.8	1.14951e-53	1.31463	0.856	0.239	1.70725e-49	10	Alox5ap	0.617
H2-Aa.5	1.49295e-11	1.31301	0.816	0.846	2.21733e-07	6	H2-Aa	-0.03
Ly6g	0	1.31203	0.571	0.001	0	14	Ly6g	0.57
Trp53i11.1	6.97463e-125	1.31121	0.711	0.027	1.03587e-120	12	Trp53i11	0.684
Pmp22	0	1.30948	0.678	0.011	0	10	Pmp22	0.667
Cald1	4.2271e-96	1.3094	0.474	0.015	6.27809e-92	12	Cald1	0.459
H2-DMb2.6	7.38478e-89	1.30883	0.631	0.082	1.09679e-84	9	H2-DMb2	0.549
Pdcd4.1	1.75839e-23	1.30875	0.865	0.266	2.61155e-19	13	Pdcd4	0.599
Cd63.7	2.25867e-34	1.30451	0.893	0.129	3.35458e-30	14	Cd63	0.764
Mef2c.10	5.906e-106	1.30312	0.867	0.11	8.7716e-102	10	Mef2c	0.757
Rpl34.9	2.52402e-19	1.30269	1	0.809	3.74868e-15	13	Rpl34	0.191
Hs6st2	2.15049e-198	1.30231	0.605	0.009	3.19391e-194	12	Hs6st2	0.596
Specc1.2	1.34533e-199	1.3021	0.684	0.095	1.99808e-195	4	Specc1	0.589
Mtss1.1	4.51865e-137	1.30077	0.733	0.059	6.7111e-133	10	Mtss1	0.674
Tie1	0	1.29869	0.789	0	0	12	Tie1	0.789
Flt3.1	0	1.2978	0.803	0.02	0	8	Flt3	0.783
Ube2l6.1	1.90052e-207	1.29612	0.825	0.161	2.82265e-203	4	Ube2l6	0.664
Cd69	1.0626e-180	1.29599	0.55	0.023	1.57817e-176	9	Cd69	0.527
Fxyd2	3.67185e-235	1.29562	0.589	0.015	5.45343e-231	10	Fxyd2	0.574
Tmsb10.5	9.06915e-50	1.2951	0.923	0.645	1.34695e-45	6	Tmsb10	0.278
Amotl1	0	1.29396	0.842	0.004	0	12	Amotl1	0.838
Ifitm2.7	5.86354e-23	1.28815	0.921	0.342	8.70854e-19	12	Ifitm2	0.579
Shisa5.5	7.36902e-52	1.2874	0.892	0.418	1.09445e-47	9	Shisa5	0.474
Gsr.5	1.58995e-19	1.28689	1	0.41	2.36139e-15	14	Gsr	0.59
Tagln2.3	1.311e-44	1.28572	0.856	0.307	1.94709e-40	10	Tagln2	0.549
Gng11	8.37399e-232	1.2849	0.842	0.017	1.24371e-227	12	Gng11	0.825
Gas7	1.91929e-180	1.28456	0.633	0.029	2.85053e-176	10	Gas7	0.604
Klrb1c	0	1.28255	0.568	0	0	13	Klrb1c	0.568
Rbpj.1	2.09329e-54	1.28026	0.867	0.272	3.10896e-50	10	Rbpj	0.595
Cd200	1.06407e-270	1.27908	0.816	0.013	1.58036e-266	12	Cd200	0.803
Tpm4.6	3.0992e-51	1.27826	0.868	0.115	4.60294e-47	12	Tpm4	0.753
Lmnb1.1	4.8023e-68	1.27342	0.848	0.097	7.13238e-64	11	Lmnb1	0.751
H2-Ab1.5	2.44439e-11	1.27332	0.821	0.829	3.63041e-07	6	H2-Ab1	-0.008
Rpl13.6	4.06244e-43	1.27274	0.982	0.872	6.03353e-39	9	Rpl13	0.11
Rpl18a.6	7.08425e-46	1.26931	1	0.871	1.05215e-41	9	Rpl18a	0.129
Syne1	2.63086e-30	1.26913	0.893	0.154	3.90736e-26	14	Syne1	0.739
Rps24.6	2.96859e-55	1.26829	1	0.977	4.40895e-51	9	Rps24	0.023
1810037I17Rik.2	1.75204e-12	1.26395	0.929	0.523	2.60213e-08	14	1810037I17Rik	0.406
Vim.9	3.21551e-58	1.26356	0.678	0.12	4.77568e-54	10	Vim	0.558
Satb1.3	8.53633e-28	1.26298	0.784	0.171	1.26782e-23	13	Satb1	0.613
Il18r1	2.34365e-302	1.26263	0.595	0.004	3.4808e-298	13	Il18r1	0.591
Ms4a3	0	1.26249	0.571	0.002	0	14	Ms4a3	0.569
Cd9.5	2.93607e-27	1.26217	0.964	0.214	4.36064e-23	14	Cd9	0.75
D930015E06Rik.4	4.78765e-97	1.26127	0.875	0.211	7.11062e-93	8	D930015E06Rik	0.664
Rac2.8	1.14995e-15	1.26067	0.892	0.551	1.7079e-11	13	Rac2	0.341
Fcrla	0	1.25942	0.649	0.009	0	9	Fcrla	0.64
Rpl18a.5	1.32965e-68	1.25824	1	0.87	1.97479e-64	8	Rpl18a	0.13
Rps24.8	1.20258e-21	1.25799	1	0.978	1.78608e-17	13	Rps24	0.022
Star	9.81296e-187	1.2557	0.526	0.007	1.45742e-182	12	Star	0.519
Rps7.6	7.0314e-50	1.25497	0.991	0.874	1.0443e-45	9	Rps7	0.117
S100a4.9	7.84607e-10	1.2531	0.37	0.102	1.1653e-05	11	S100a4	0.268
Rpl36.9	1.99332e-19	1.25116	1	0.782	2.96048e-15	13	Rpl36	0.218
Arhgap29	8.85119e-84	1.24819	0.895	0.07	1.31458e-79	12	Arhgap29	0.825
Smoc2	1.23656e-37	1.2475	0.289	0.015	1.83654e-33	12	Smoc2	0.274
Cav1	0	1.24727	0.763	0.001	0	12	Cav1	0.762
Gda.10	6.07713e-44	1.24628	0.567	0.108	9.02576e-40	10	Gda	0.459
Atp2b4.1	4.24997e-82	1.2456	0.789	0.053	6.31206e-78	12	Atp2b4	0.736
Ccr2.2	6.08148e-36	1.24439	0.486	0.045	9.03221e-32	13	Ccr2	0.441
Adam23.2	2.92024e-58	1.24423	0.822	0.293	4.33714e-54	8	Adam23	0.529
Fam117a.3	2.95979e-229	1.24294	0.678	0.078	4.39588e-225	4	Fam117a	0.6
Crim1.3	4.01907e-25	1.24067	0.895	0.266	5.96913e-21	12	Crim1	0.629
Rps27rt.8	6.08941e-16	1.24045	0.946	0.526	9.04399e-12	13	Rps27rt	0.42
Cd7.2	7.277e-62	1.24034	0.541	0.031	1.08078e-57	13	Cd7	0.51
Sema3a	0	1.23966	0.526	0.002	0	12	Sema3a	0.524
Sema3f	0	1.23927	0.737	0.002	0	12	Sema3f	0.735
St3gal5.2	3.27304e-210	1.23863	0.706	0.097	4.86111e-206	4	St3gal5	0.609
Ncr1	0	1.2379	0.486	0.001	0	13	Ncr1	0.485
Gpi1.3	2.07477e-20	1.23789	1	0.497	3.08145e-16	14	Gpi1	0.503
Rps18.6	1.52283e-44	1.23685	1	0.872	2.26171e-40	9	Rps18	0.128
Cd2.1	6.96567e-177	1.23616	0.622	0.012	1.03454e-172	13	Cd2	0.61
Trim10	0	1.2348	0.656	0.021	0	4	Trim10	0.635
Alox5ap.4	2.29291e-64	1.23261	0.689	0.23	3.40543e-60	6	Alox5ap	0.459
Lsp1.6	1.43984e-87	1.23238	0.648	0.135	2.13845e-83	6	Lsp1	0.513
Dhrs3.2	3.26781e-58	1.23171	0.856	0.24	4.85335e-54	10	Dhrs3	0.616
Gsn.2	3.49035e-80	1.23169	0.875	0.28	5.18387e-76	8	Gsn	0.595
Rpl13.9	2.40251e-16	1.23107	1	0.874	3.56821e-12	13	Rpl13	0.126
Sema3d	0	1.23094	0.474	0.001	0	12	Sema3d	0.473
Rps18.9	1.71336e-16	1.23062	1	0.874	2.54468e-12	13	Rps18	0.126
Itgax.2	1.13489e-93	1.23062	0.895	0.25	1.68553e-89	8	Itgax	0.645
Cd52.9	8.09667e-17	1.22994	1	0.717	1.20252e-12	13	Cd52	0.283
Rpl32.8	1.49775e-15	1.22991	1	0.864	2.22446e-11	13	Rpl32	0.136
Aqp1	5.3585e-304	1.22879	0.534	0.019	7.95844e-300	4	Aqp1	0.515
Pkm.6	9.62016e-20	1.22635	0.964	0.412	1.42879e-15	14	Pkm	0.552
Ablim1	9.71763e-267	1.22629	0.622	0.017	1.44326e-262	9	Ablim1	0.605
Kank3	1.30232e-196	1.22593	0.737	0.016	1.93421e-192	12	Kank3	0.721
Pvrl2	3.49529e-138	1.22526	0.842	0.034	5.1912e-134	12	Pvrl2	0.808
Tmpo.2	1.34719e-27	1.22432	0.957	0.397	2.00084e-23	11	Tmpo	0.56
Rplp0.4	4.4357e-63	1.22248	0.974	0.803	6.5879e-59	8	Rplp0	0.171
Sec11c.1	2.10622e-08	1.2218	0.514	0.35	0.000312816	9	Sec11c	0.164
Rpl27.8	1.85958e-19	1.21971	1	0.794	2.76185e-15	13	Rpl27	0.206
Lhfp	2.46792e-23	1.21954	0.184	0.01	3.66536e-19	12	Lhfp	0.174
Skap1	0	1.21914	0.676	0.003	0	13	Skap1	0.673
Ramp2	0	1.21912	0.737	0.002	0	12	Ramp2	0.735
Rps3.9	2.9079e-16	1.21891	1	0.857	4.31881e-12	13	Rps3	0.143
Pcolce	0	1.21882	0.711	0.003	0	12	Pcolce	0.708
Lifr	1.28582e-128	1.21714	0.689	0.054	1.9097e-124	10	Lifr	0.635
Fam167b	0	1.21399	0.789	0.002	0	12	Fam167b	0.787
Ifitm2.6	4.22114e-36	1.21353	0.822	0.337	6.26924e-32	10	Ifitm2	0.485
Ahnak	2.91542e-73	1.21242	0.413	0.063	4.32999e-69	6	Ahnak	0.35
Mgst2	3.07449e-290	1.20803	0.821	0.008	4.56623e-286	14	Mgst2	0.813
Ssr4.4	2.4703e-05	1.20796	0.477	0.357	0.366889	9	Ssr4	0.12
Rps15a.6	1.61225e-41	1.20728	0.982	0.852	2.39451e-37	9	Rps15a	0.13
Gm9843.5	2.16575e-67	1.20677	0.954	0.517	3.21657e-63	8	Gm9843	0.437
Mkrn1.1	1.01899e-109	1.20657	0.831	0.36	1.51341e-105	4	Mkrn1	0.471
Rps15a.5	5.50689e-60	1.20474	0.961	0.852	8.17883e-56	8	Rps15a	0.109
Trak2.1	3.77877e-176	1.20428	0.744	0.146	5.61223e-172	4	Trak2	0.598
Hspa1b.3	2.43842e-28	1.20356	0.622	0.191	3.62154e-24	10	Hspa1b	0.431
Rogdi.1	6.77223e-93	1.2033	0.868	0.223	1.00581e-88	8	Rogdi	0.645
S100a6.12	2.48919e-08	1.20252	0.464	0.121	0.000369694	14	S100a6	0.343
Npnt	1.2104e-27	1.20196	0.237	0.014	1.79769e-23	12	Npnt	0.223
Man1a.5	1.63869e-46	1.20043	0.856	0.333	2.43379e-42	9	Man1a	0.523
Ltb.1	5.60268e-107	1.20042	0.622	0.063	8.3211e-103	9	Ltb	0.559
Tcf7.1	4.0457e-199	1.20029	0.595	0.009	6.00867e-195	13	Tcf7	0.586
Peak1.1	3.83067e-70	1.20001	0.842	0.077	5.68931e-66	12	Peak1	0.765
Slc43a1	0	1.19859	0.662	0.02	0	4	Slc43a1	0.642
Wfdc17.7	2.82896e-26	1.196	0.8	0.397	4.20157e-22	10	Wfdc17	0.403
Rps16.9	3.96137e-20	1.19453	1	0.955	5.88343e-16	13	Rps16	0.045
Fau.5	6.40824e-70	1.19444	0.993	0.926	9.51752e-66	8	Fau	0.067
Wdfy4.1	1.43409e-74	1.1938	0.914	0.389	2.12991e-70	8	Wdfy4	0.525
Racgap1.1	1.13479e-88	1.1927	0.848	0.07	1.68539e-84	11	Racgap1	0.778
Top2a.4	5.01665e-131	1.19263	0.494	0.071	7.45073e-127	4	Top2a	0.423
Msrb1	1.3016e-60	1.19144	0.74	0.267	1.93314e-56	6	Msrb1	0.473
Rpl32.6	6.55837e-41	1.19128	0.982	0.862	9.7405e-37	9	Rpl32	0.12
Top2a.7	2.44266e-24	1.19052	0.679	0.101	3.62784e-20	14	Top2a	0.578
Cd7	2.96345e-266	1.18914	0.553	0.016	4.40132e-262	8	Cd7	0.537
Ccl9	2.34081e-158	1.18466	0.51	0.038	3.47657e-154	6	Ccl9	0.472
Retnlg	0	1.18342	0.679	0.001	0	14	Retnlg	0.678
Ptrf	1.93313e-249	1.1813	0.868	0.017	2.87108e-245	12	Ptrf	0.851
Gm2a.3	5.42162e-62	1.18119	0.954	0.764	8.0522e-58	8	Gm2a	0.19
Rps27.5	1.92106e-64	1.18073	0.967	0.884	2.85316e-60	8	Rps27	0.083
Ncf4.3	2.7163e-39	1.1795	0.893	0.121	4.03426e-35	14	Ncf4	0.772
Ly6c2	6.21995e-76	1.17935	0.281	0.025	9.23787e-72	6	Ly6c2	0.256
Ankrd44.7	1.74538e-13	1.17896	0.811	0.376	2.59224e-09	13	Ankrd44	0.435
Dmtn	0	1.17877	0.616	0.023	0	4	Dmtn	0.593
Rps27a.5	1.43433e-74	1.17715	1	0.935	2.13027e-70	8	Rps27a	0.065
Dek.5	2.04932e-22	1.17656	0.913	0.461	3.04365e-18	11	Dek	0.452
H2-Ob.1	1.17292e-123	1.17492	0.622	0.053	1.74202e-119	9	H2-Ob	0.569
Rpl18.5	2.03518e-70	1.17484	0.987	0.811	3.02265e-66	8	Rpl18	0.176
Sptb	0	1.17292	0.591	0.018	0	4	Sptb	0.573
Uvrag.3	3.22394e-77	1.17195	0.908	0.312	4.7882e-73	8	Uvrag	0.596
Rpl36.6	1.26421e-43	1.17051	0.982	0.779	1.8776e-39	9	Rpl36	0.203
Cenpf	4.67137e-186	1.16973	0.484	0.041	6.93792e-182	4	Cenpf	0.443
Hspa1a.3	8.18946e-33	1.16793	0.6	0.16	1.2163e-28	10	Hspa1a	0.44
Tspan33.3	2.04572e-237	1.16708	0.625	0.058	3.0383e-233	4	Tspan33	0.567
Zmpste24	1.36321e-16	1.16518	0.929	0.28	2.02464e-12	14	Zmpste24	0.649
Rpl34.6	2.13494e-41	1.16466	0.973	0.806	3.17081e-37	9	Rpl34	0.167
S100a16	0	1.16429	0.816	0.005	0	12	S100a16	0.811
Ppp1r14a	0	1.16389	0.612	0.01	0	8	Ppp1r14a	0.602
Cybb.5	4.50934e-17	1.16372	1	0.877	6.69727e-13	14	Cybb	0.123
Serpinb9	2.71875e-29	1.1634	0.789	0.157	4.03789e-25	12	Serpinb9	0.632
Cd74.4	1.58157e-12	1.16177	0.883	0.915	2.34895e-08	6	Cd74	-0.032
Siglecg.1	1.33719e-164	1.16115	0.64	0.04	1.98599e-160	9	Siglecg	0.6
Pdzk1ip1	0	1.16071	0.584	0.016	0	4	Pdzk1ip1	0.568
E2f2.3	3.96893e-266	1.159	0.659	0.056	5.89465e-262	4	E2f2	0.603
Cd52.4	1.18525e-57	1.15662	0.969	0.706	1.76034e-53	6	Cd52	0.263
Gimap8.2	2.00636e-128	1.15483	0.568	0.015	2.97984e-124	13	Gimap8	0.553
Ap3s1	1.68645e-23	1.15461	0.929	0.229	2.50472e-19	14	Ap3s1	0.7
Cd74.7	3.70215e-18	1.15419	0.989	0.912	5.49844e-14	10	Cd74	0.077
Cpne3.2	3.58962e-19	1.1518	1	0.387	5.3313e-15	14	Cpne3	0.613
Rtn4rl1	2.3389e-228	1.15117	0.684	0.01	3.47373e-224	12	Rtn4rl1	0.674
Shfm1.7	8.15858e-17	1.15044	1	0.72	1.21171e-12	14	Shfm1	0.28
Rpl18.8	1.38734e-14	1.14984	0.973	0.816	2.06047e-10	13	Rpl18	0.157
Hmgb1.1	6.85217e-20	1.14961	0.935	0.664	1.01768e-15	11	Hmgb1	0.271
Epb41	3.20261e-123	1.14952	0.866	0.331	4.75651e-119	4	Epb41	0.535
Rpl5.9	2.09528e-17	1.14903	1	0.873	3.11191e-13	13	Rpl5	0.127
Ube2c.8	3.51703e-15	1.14695	0.643	0.14	5.2235e-11	14	Ube2c	0.503
Trim59	4.07349e-305	1.14657	0.653	0.041	6.04995e-301	4	Trim59	0.612
Gm37350	0	1.14536	0.474	0.001	0	12	Gm37350	0.473
4931406P16Rik	8.62343e-44	1.14517	0.763	0.102	1.28075e-39	12	4931406P16Rik	0.661
Nusap1.1	2.15996e-76	1.14467	0.739	0.06	3.20797e-72	11	Nusap1	0.679
Sox4	1.04283e-151	1.14354	0.842	0.03	1.54882e-147	12	Sox4	0.812
Cxcl10.1	1.25048e-35	1.14304	0.658	0.083	1.85721e-31	12	Cxcl10	0.575
Rps20.6	3.31162e-45	1.14227	0.991	0.934	4.91841e-41	9	Rps20	0.057
Sh3bgrl3.11	7.10715e-17	1.14131	1	0.664	1.05555e-12	14	Sh3bgrl3	0.336
Cks1b.1	7.17993e-48	1.1407	0.826	0.128	1.06636e-43	11	Cks1b	0.698
Itga4.5	1.14198e-05	1.14019	0.649	0.438	0.169608	13	Itga4	0.211
Gimap5.2	2.43608e-110	1.13986	0.568	0.018	3.61807e-106	13	Gimap5	0.55
Slc16a1.1	2.34969e-260	1.13984	0.669	0.059	3.48976e-256	4	Slc16a1	0.61
Rplp0.5	5.1902e-42	1.1395	0.991	0.805	7.70848e-38	9	Rplp0	0.186
Nkx2-3	0	1.13757	0.789	0.004	0	12	Nkx2-3	0.785
Gja1	7.7999e-139	1.13692	0.605	0.016	1.15844e-134	12	Gja1	0.589
Tkt.5	5.18961e-16	1.13648	0.964	0.719	7.70761e-12	14	Tkt	0.245
Rplp0.7	2.45145e-13	1.13512	0.946	0.809	3.64089e-09	13	Rplp0	0.137
Vim.13	5.36105e-42	1.13484	1	0.127	7.96223e-38	14	Vim	0.873
Ppp1r15a.1	2.52657e-94	1.13245	0.819	0.373	3.75246e-90	4	Ppp1r15a	0.446
Klf2.7	9.31853e-34	1.13033	0.842	0.153	1.38399e-29	12	Klf2	0.689
Metap2	3.60124e-103	1.12904	0.862	0.432	5.34856e-99	4	Metap2	0.43
Rpl27.5	5.23843e-65	1.12879	0.98	0.789	7.78011e-61	8	Rpl27	0.191
Rpl32.5	1.95247e-59	1.12621	0.974	0.861	2.8998e-55	8	Rpl32	0.113
Aprt.1	1.66373e-26	1.12546	0.964	0.226	2.47098e-22	14	Aprt	0.738
Cd3d	9.68381e-180	1.12504	0.405	0.004	1.43824e-175	13	Cd3d	0.401
Rpl18.6	3.14188e-42	1.12486	0.973	0.813	4.66633e-38	9	Rpl18	0.16
Coro1a.11	1.3267e-14	1.12399	0.696	0.255	1.97042e-10	11	Coro1a	0.441
Tal1	4.5326e-296	1.12355	0.556	0.024	6.73181e-292	4	Tal1	0.532
Sulf2.4	9.13002e-45	1.12237	0.7	0.183	1.35599e-40	10	Sulf2	0.517
C3.2	4.34512e-62	1.12138	0.49	0.104	6.45338e-58	6	C3	0.386
Kif11.1	1.9643e-96	1.12136	0.804	0.055	2.91738e-92	11	Kif11	0.749
Cd69.1	1.51859e-52	1.12133	0.514	0.034	2.25541e-48	13	Cd69	0.48
Arsb.2	9.74111e-26	1.11957	0.595	0.102	1.44675e-21	13	Arsb	0.493
Gca	2.38745e-72	1.11949	0.857	0.056	3.54584e-68	14	Gca	0.801
Il18rap	1.79039e-163	1.11864	0.514	0.008	2.65909e-159	13	Il18rap	0.506
Tns1.3	1.8022e-20	1.11842	0.921	0.402	2.67663e-16	12	Tns1	0.519
Ccl24.3	2.74467e-32	1.11713	0.589	0.156	4.07638e-28	10	Ccl24	0.433
Rps10.7	9.3418e-18	1.11645	0.973	0.938	1.38744e-13	13	Rps10	0.035
4930523C07Rik.2	2.16987e-118	1.1153	0.649	0.063	3.22268e-114	9	4930523C07Rik	0.586
Rpl18a.8	2.69833e-14	1.11521	1	0.873	4.00756e-10	13	Rpl18a	0.127
Prc1.1	1.48722e-105	1.11507	0.826	0.052	2.20882e-101	11	Prc1	0.774
Sema4a.1	5.00493e-114	1.1148	0.589	0.044	7.43332e-110	10	Sema4a	0.545
Tagln2.4	7.42097e-26	1.11395	0.913	0.313	1.10216e-21	11	Tagln2	0.6
Apol11b	4.45931e-172	1.1138	0.334	0.015	6.62297e-168	4	Apol11b	0.319
Ifitm2.3	2.57956e-43	1.11313	0.719	0.329	3.83117e-39	6	Ifitm2	0.39
Eomes	0	1.11268	0.432	0.001	0	13	Eomes	0.431
Lbr.3	9.13473e-65	1.11252	0.669	0.295	1.35669e-60	4	Lbr	0.374
Ehd4.2	5.57517e-13	1.11207	0.816	0.407	8.28025e-09	12	Ehd4	0.409
Cd34	0	1.11202	0.553	0.002	0	12	Cd34	0.551
Plac8.8	2.18088e-128	1.11171	0.77	0.104	3.23905e-124	8	Plac8	0.666
Rpl13.5	1.08897e-60	1.11131	0.961	0.871	1.61734e-56	8	Rpl13	0.09
Runx3.1	7.61963e-220	1.11105	0.75	0.052	1.13167e-215	8	Runx3	0.698
Rps13.6	6.38762e-41	1.1097	0.982	0.881	9.48689e-37	9	Rps13	0.101
Ccnd3.6	6.94912e-29	1.10955	0.964	0.2	1.03208e-24	14	Ccnd3	0.764
Itga4.2	3.6875e-68	1.10904	0.947	0.42	5.47668e-64	8	Itga4	0.527
Rpl10a.6	9.95977e-37	1.10875	0.973	0.752	1.47923e-32	9	Rpl10a	0.221
Adgrl4	0	1.10764	0.579	0.002	0	12	Adgrl4	0.577
Cmah.1	6.68867e-127	1.10575	0.667	0.05	9.93402e-123	10	Cmah	0.617
Rps11.5	8.85208e-65	1.10458	0.987	0.895	1.31471e-60	8	Rps11	0.092
Rpl17.6	1.76439e-42	1.10244	1	0.925	2.62047e-38	9	Rpl17	0.075
Fcrls	0	1.10018	0.5	0.002	0	10	Fcrls	0.498
Dtx1	1.35029e-191	1.09913	0.526	0.025	2.00544e-187	8	Dtx1	0.501
Rps7.8	5.67773e-15	1.09807	1	0.876	8.43256e-11	13	Rps7	0.124
Klrc1	5.31652e-11	1.09702	0.351	0.078	7.89609e-07	13	Klrc1	0.273
Nt5c3	5.79442e-121	1.09444	0.722	0.194	8.60587e-117	4	Nt5c3	0.528
Rps19.9	5.2011e-14	1.09309	1	0.866	7.72468e-10	13	Rps19	0.134
Ndrg1	2.76829e-201	1.09232	0.737	0.015	4.11146e-197	12	Ndrg1	0.722
Rpl34.5	1.52505e-59	1.0922	0.974	0.804	2.26501e-55	8	Rpl34	0.17
2810417H13Rik.2	3.16066e-30	1.08856	0.607	0.066	4.69421e-26	14	2810417H13Rik	0.541
Rps6.9	3.87594e-16	1.08719	1	0.865	5.75655e-12	13	Rps6	0.135
Rps23.9	1.67833e-19	1.08704	1	0.933	2.49265e-15	13	Rps23	0.067
Tspo2	0	1.08702	0.656	0.014	0	4	Tspo2	0.642
Gm9493.5	1.93713e-38	1.08682	0.811	0.37	2.87702e-34	9	Gm9493	0.441
Esam	1.45073e-43	1.08637	0.658	0.073	2.15463e-39	12	Esam	0.585
Cd55.4	6.79549e-15	1.08543	0.605	0.161	1.00927e-10	12	Cd55	0.444
Sh3bgrl3.6	1.99776e-61	1.08455	0.954	0.655	2.96707e-57	8	Sh3bgrl3	0.299
Ranbp10	8.37064e-179	1.0837	0.703	0.119	1.24321e-174	4	Ranbp10	0.584
Rpl19.5	5.28035e-63	1.08315	0.961	0.901	7.84237e-59	8	Rpl19	0.06
Dpp4.1	4.22968e-155	1.08309	0.75	0.084	6.28193e-151	8	Dpp4	0.666
Ccna2	1.91328e-173	1.08278	0.525	0.058	2.8416e-169	4	Ccna2	0.467
Itgam.1	7.80841e-94	1.08236	0.667	0.07	1.1597e-89	10	Itgam	0.597
Spn.2	2.2766e-49	1.08173	0.541	0.041	3.3812e-45	13	Spn	0.5
Rpl4.5	3.60712e-55	1.08167	0.941	0.698	5.3573e-51	8	Rpl4	0.243
Fgd5	0	1.08149	0.684	0.001	0	12	Fgd5	0.683
Emp3.14	1.44648e-43	1.07925	0.893	0.099	2.14832e-39	14	Emp3	0.794
Rps6.5	1.51352e-61	1.07906	0.974	0.862	2.24788e-57	8	Rps6	0.112
Rps13.8	1.34734e-16	1.07894	1	0.882	2.00108e-12	13	Rps13	0.118
Man1a.4	4.49804e-55	1.07753	0.842	0.328	6.68049e-51	8	Man1a	0.514
Cst3.6	1.09366e-44	1.07734	1	0.922	1.6243e-40	10	Cst3	0.078
Tnfrsf13c	0	1.07703	0.532	0.003	0	9	Tnfrsf13c	0.529
Gda.4	9.2401e-219	1.07524	0.662	0.07	1.37234e-214	4	Gda	0.592
Abcb10	7.26302e-246	1.07427	0.609	0.05	1.0787e-241	4	Abcb10	0.559
Cnn2.8	1.63202e-23	1.07355	1	0.257	2.42387e-19	14	Cnn2	0.743
Rps7.5	5.69049e-63	1.07279	0.967	0.874	8.45151e-59	8	Rps7	0.093
Spib.1	2.51634e-232	1.07258	0.514	0.012	3.73727e-228	9	Spib	0.502
Cnn2.3	7.43116e-83	1.07208	0.855	0.238	1.10368e-78	8	Cnn2	0.617
Rpl19.8	1.10712e-18	1.07165	1	0.903	1.6443e-14	13	Rpl19	0.097
Dlc1.4	2.97003e-20	1.07134	0.895	0.276	4.41109e-16	12	Dlc1	0.619
Rps3.6	8.30982e-41	1.07113	0.982	0.855	1.23418e-36	9	Rps3	0.127
H2-Ob	1.32725e-261	1.07111	0.763	0.042	1.97124e-257	8	H2-Ob	0.721
Degs1.1	8.69361e-23	1.07105	0.921	0.328	1.29117e-18	12	Degs1	0.593
Slc16a1.3	2.61019e-40	1.07034	0.763	0.102	3.87666e-36	12	Slc16a1	0.661
Gmfg.6	5.02692e-16	1.06943	0.964	0.423	7.46598e-12	14	Gmfg	0.541
Vcl.1	2.04686e-83	1.06833	0.857	0.048	3.03999e-79	14	Vcl	0.809
Osbpl3	2.41658e-69	1.06773	0.486	0.023	3.5891e-65	13	Osbpl3	0.463
Cdr2	0	1.06752	0.703	0.042	0	4	Cdr2	0.661
Lsp1.10	2.13798e-19	1.06734	0.63	0.155	3.17532e-15	11	Lsp1	0.475
Rbms1.2	1.19511e-18	1.06692	0.974	0.582	1.77498e-14	12	Rbms1	0.392
Cd63.3	1.2601e-27	1.06574	0.372	0.122	1.8715e-23	6	Cd63	0.25
Pde7a.1	2.0638e-14	1.06457	0.73	0.262	3.06515e-10	13	Pde7a	0.468
Rpl11.5	8.29456e-62	1.06388	0.987	0.814	1.23191e-57	8	Rpl11	0.173
Cenpa.1	1.30472e-35	1.0637	0.761	0.135	1.93777e-31	11	Cenpa	0.626
Rpl13a.8	3.16458e-18	1.0637	1	0.974	4.70003e-14	13	Rpl13a	0.026
Gpx3.1	8.68627e-10	1.06256	0.263	0.049	1.29009e-05	12	Gpx3	0.214
Ank1	0	1.06194	0.591	0.019	0	4	Ank1	0.572
Smc2.1	2.03558e-42	1.06191	0.826	0.139	3.02325e-38	11	Smc2	0.687
Cd52.6	2.72274e-37	1.06168	0.973	0.712	4.04381e-33	9	Cd52	0.261
Fcgr2b.3	5.21638e-27	1.06037	0.553	0.078	7.74736e-23	12	Fcgr2b	0.475
Dtx1.1	1.50225e-122	1.05984	0.495	0.031	2.23114e-118	9	Dtx1	0.464
Ccna2.1	3.12067e-61	1.05871	0.804	0.087	4.63482e-57	11	Ccna2	0.717
Pcdh12	0	1.05863	0.711	0.003	0	12	Pcdh12	0.708
Prox1	0	1.05842	0.711	0.003	0	12	Prox1	0.708
Rpl14.4	1.03128e-56	1.05768	0.954	0.793	1.53166e-52	8	Rpl14	0.161
Ypel4	0	1.05757	0.478	0.008	0	4	Ypel4	0.47
Rpl9.9	2.15763e-17	1.05721	1	0.881	3.20451e-13	13	Rpl9	0.119
Rps25.5	1.02955e-57	1.05653	0.961	0.798	1.52909e-53	8	Rps25	0.163
Tbc1d10c.2	9.35212e-30	1.05607	0.514	0.063	1.38898e-25	13	Tbc1d10c	0.451
Nucks1.3	7.34174e-22	1.05569	1	0.598	1.09039e-17	11	Nucks1	0.402
Cdca8.1	2.79228e-90	1.05505	0.761	0.053	4.1471e-86	11	Cdca8	0.708
Ezh2.1	2.14069e-32	1.05435	0.696	0.136	3.17936e-28	11	Ezh2	0.56
Cd160	0	1.05394	0.514	0	0	13	Cd160	0.514
Ube2o	4.2011e-172	1.05311	0.669	0.107	6.23948e-168	4	Ube2o	0.562
Ipcef1	3.12395e-121	1.0518	0.595	0.018	4.63969e-117	13	Ipcef1	0.577
Arhgap23.1	5.10343e-40	1.05145	0.737	0.102	7.57961e-36	12	Arhgap23	0.635
Pde2a.1	1.27086e-90	1.0514	0.711	0.038	1.88748e-86	12	Pde2a	0.673
Lgals1.1	3.52682e-25	1.05101	0.656	0.257	5.23803e-21	10	Lgals1	0.399
Rrm1.1	3.96852e-38	1.05096	0.848	0.169	5.89404e-34	11	Rrm1	0.679
Il7r	1.08965e-79	1.05052	0.297	0.006	1.61835e-75	13	Il7r	0.291
Rps10.5	4.87122e-48	1.04904	1	0.937	7.23473e-44	9	Rps10	0.063
S100a6.11	5.54235e-08	1.04808	0.405	0.12	0.00082315	13	S100a6	0.285
H2-Q6.2	5.66616e-73	1.04801	0.816	0.065	8.41539e-69	12	H2-Q6	0.751
Rps13.5	8.9922e-62	1.04686	0.954	0.881	1.33552e-57	8	Rps13	0.073
Hdc	2.2063e-279	1.0436	0.893	0.011	3.2768e-275	14	Hdc	0.882
Mcam	0	1.04182	0.474	0.001	0	12	Mcam	0.473
Lyst	4.15422e-153	1.04136	0.678	0.067	6.16984e-149	8	Lyst	0.611
Odc1	1.93335e-121	1.04119	0.7	0.188	2.87141e-117	4	Odc1	0.512
Epn2	1.54025e-38	1.04109	0.789	0.121	2.28758e-34	12	Epn2	0.668
Ran.1	1.38631e-19	1.04078	0.913	0.521	2.05894e-15	11	Ran	0.392
Ubac1	3.30624e-147	1.0405	0.603	0.107	4.91043e-143	4	Ubac1	0.496
Gapdh.8	3.04822e-15	1.03985	1	0.621	4.52721e-11	14	Gapdh	0.379
Cd22.1	1.10468e-134	1.03815	0.541	0.036	1.64067e-130	9	Cd22	0.505
Rpl11.8	5.49596e-17	1.03789	1	0.819	8.1626e-13	13	Rpl11	0.181
Tagln2.5	1.03951e-20	1.03705	0.895	0.314	1.54388e-16	12	Tagln2	0.581
Vwa1	1.19405e-76	1.03703	0.632	0.036	1.77341e-72	12	Vwa1	0.596
Cks2.2	3.96605e-45	1.03687	0.848	0.131	5.89038e-41	11	Cks2	0.717
Blk	0	1.03667	0.559	0.003	0	9	Blk	0.556
Pnkp	5.01853e-46	1.03657	0.857	0.09	7.45352e-42	14	Pnkp	0.767
Cst3.4	1.15368e-07	1.03585	0.974	0.922	0.00171345	8	Cst3	0.052
Pde2a.2	8.63861e-62	1.03518	0.595	0.039	1.28301e-57	13	Pde2a	0.556
Pcna.1	3.70795e-11	1.03444	0.826	0.425	5.50705e-07	11	Pcna	0.401
S100a11.9	1.37342e-16	1.03359	0.522	0.124	2.03981e-12	11	S100a11	0.398
Rpl14.5	1.0882e-37	1.03317	0.964	0.794	1.6162e-33	9	Rpl14	0.17
Gpx1	4.43342e-118	1.03249	0.984	0.916	6.58451e-114	4	Gpx1	0.068
Birc5.1	2.76248e-147	1.03169	0.478	0.056	4.10284e-143	4	Birc5	0.422
Rpl9.6	1.79264e-36	1.03113	0.991	0.879	2.66242e-32	9	Rpl9	0.112
Rpl28.6	6.40442e-38	1.03014	0.973	0.847	9.51184e-34	9	Rpl28	0.126
Cd3e	2.13897e-237	1.02934	0.432	0.002	3.17679e-233	13	Cd3e	0.43
Rbp1	6.74454e-282	1.0293	0.526	0.003	1.0017e-277	12	Rbp1	0.523
Sh3bp1.1	4.81589e-103	1.02912	0.809	0.161	7.15257e-99	8	Sh3bp1	0.648
Nrp1.3	1.9518e-25	1.02896	0.833	0.476	2.89882e-21	10	Nrp1	0.357
Rpl11.6	9.12724e-39	1.02892	0.973	0.817	1.35558e-34	9	Rpl11	0.156
Zap70	0	1.02751	0.595	0.002	0	13	Zap70	0.593
Rpl36.5	1.02125e-59	1.02671	0.974	0.777	1.51677e-55	8	Rpl36	0.197
Rps16.6	8.04724e-46	1.02527	1	0.954	1.19518e-41	9	Rps16	0.046
Ace	1.01653e-201	1.02521	0.306	0.004	1.50975e-197	6	Ace	0.302
Stard8	1.36731e-44	1.02444	0.6	0.127	2.03073e-40	10	Stard8	0.473
Eef1b2.5	6.92754e-54	1.02339	0.967	0.773	1.02888e-49	8	Eef1b2	0.194
Pygl.5	4.29767e-17	1.02318	1	0.352	6.3829e-13	14	Pygl	0.648
Cd247	0	1.02272	0.622	0.002	0	13	Cd247	0.62
Cd93.1	1.66126e-92	1.02211	0.5	0.038	2.46731e-88	10	Cd93	0.462
Gm9493.4	5.39853e-62	1.02112	0.882	0.363	8.0179e-58	8	Gm9493	0.519
Nid1	1.72246e-293	1.0211	0.737	0.008	2.5582e-289	12	Nid1	0.729
Ifitm3.7	2.08564e-25	1.02107	0.867	0.557	3.09759e-21	10	Ifitm3	0.31
Rpl37.5	7.13248e-63	1.02075	0.987	0.893	1.05932e-58	8	Rpl37	0.094
Hmcn1	0	1.02073	0.658	0.003	0	12	Hmcn1	0.655
Sept11.3	1.96008e-13	1.02021	0.595	0.174	2.91111e-09	13	2023-09-11	0.421
Anp32b.4	7.16801e-23	1.02002	0.978	0.517	1.06459e-18	11	Anp32b	0.461
Hn1.3	6.00242e-22	1.01961	0.957	0.433	8.91479e-18	11	Hn1	0.524
Pepd	2.04832e-31	1.01898	0.689	0.249	3.04217e-27	10	Pepd	0.44
Il2rg.6	4.86007e-20	1.01811	0.676	0.168	7.21818e-16	13	Il2rg	0.508
Apbb2	0	1.01796	0.684	0.003	0	12	Apbb2	0.681
Cnn2.7	4.99769e-14	1.01646	0.73	0.258	7.42257e-10	13	Cnn2	0.472
Rpl9.5	1.53621e-61	1.01507	0.974	0.879	2.28158e-57	8	Rpl9	0.095
Klri2.1	2.03943e-51	1.01501	0.297	0.011	3.02896e-47	13	Klri2	0.286
Atp1b1	2.52666e-157	1.01392	0.405	0.005	3.75259e-153	13	Atp1b1	0.4
Nfic.2	1.89747e-26	1.01304	0.842	0.212	2.81813e-22	12	Nfic	0.63
Dennd5b	6.07824e-155	1.01291	0.468	0.02	9.0274e-151	9	Dennd5b	0.448
Tpm1	1.66892e-35	1.01282	0.868	0.159	2.47867e-31	12	Tpm1	0.709
Serinc3.3	1.58285e-40	1.01227	1	0.943	2.35086e-36	10	Serinc3	0.057
Rassf2.3	3.05354e-56	1.01186	0.756	0.164	4.53512e-52	10	Rassf2	0.592
Nup210.4	2.84749e-34	1.01182	0.703	0.104	4.22909e-30	13	Nup210	0.599
Eps8.1	3.62038e-138	1.01144	0.578	0.033	5.37699e-134	10	Eps8	0.545
Rps18.5	2.12134e-57	1.01112	0.974	0.872	3.15062e-53	8	Rps18	0.102
Smc4.4	1.20015e-13	1.01102	0.75	0.218	1.78246e-09	14	Smc4	0.532
Gimap1	6.79298e-283	1.01028	0.658	0.018	1.00889e-278	9	Gimap1	0.64
Rps6.6	5.25534e-37	1.00954	0.982	0.863	7.80522e-33	9	Rps6	0.119
Nxpe2	4.98577e-277	1.00952	0.531	0.024	7.40487e-273	4	Nxpe2	0.507
Orm1	0	1.00865	0.786	0.001	0	14	Orm1	0.785
Zfhx3.5	3.81553e-13	1.00831	0.816	0.403	5.66682e-09	12	Zfhx3	0.413
Rpl37.9	1.21138e-16	1.00825	0.973	0.896	1.79914e-12	13	Rpl37	0.077
Bst2.5	1.54059e-14	1.00663	0.947	0.518	2.28808e-10	12	Bst2	0.429
Rpl41.5	1.35107e-49	1.00615	1	0.978	2.00662e-45	9	Rpl41	0.022
Smc4.2	3.55601e-62	1.00533	0.547	0.193	5.28138e-58	4	Smc4	0.354
Ets2.3	9.52574e-17	1.00493	0.842	0.36	1.41476e-12	12	Ets2	0.482
Rpl4.9	1.44611e-10	1.00254	0.865	0.706	2.14776e-06	13	Rpl4	0.159
Ccnb2.1	6.63517e-69	1.00238	0.696	0.057	9.85455e-65	11	Ccnb2	0.639
Rpl17.5	1.37876e-61	1.00134	0.987	0.925	2.04774e-57	8	Rpl17	0.062
Siglecg	2.30846e-207	1.0012	0.618	0.034	3.42853e-203	8	Siglecg	0.584
Cks2.3	1.92371e-26	1.00044	0.821	0.135	2.8571e-22	14	Cks2	0.686
Ms4a4c	3.69428e-114	0.999004	0.418	0.038	5.48674e-110	6	Ms4a4c	0.38
Rps23.5	1.98619e-61	0.998933	0.974	0.932	2.94989e-57	8	Rps23	0.042
Flt4	0	0.998493	0.605	0.001	0	12	Flt4	0.604
Crip1.2	2.64986e-17	0.998291	0.878	0.752	3.93557e-13	6	Crip1	0.126
Rpl35.5	9.4548e-32	0.99822	0.91	0.616	1.40423e-27	9	Rpl35	0.294
Sema4d.5	1.36193e-144	0.997093	0.691	0.072	2.02273e-140	8	Sema4d	0.619
Tsc22d3.3	4.51965e-31	0.996126	0.911	0.487	6.71259e-27	10	Tsc22d3	0.424
Fau.6	1.08659e-39	0.995849	1	0.926	1.61381e-35	9	Fau	0.074
Rpl27a.6	1.8659e-42	0.995294	1	0.971	2.77123e-38	9	Rpl27a	0.029
Gm8730.4	8.86607e-63	0.995022	0.789	0.262	1.31679e-58	8	Gm8730	0.527
Rps14.8	4.49955e-18	0.994836	1	0.968	6.68274e-14	13	Rps14	0.032
Cldn13	0	0.994675	0.541	0.012	0	4	Cldn13	0.529
Myh9.6	1.54991e-13	0.994306	0.921	0.583	2.30192e-09	12	Myh9	0.338
Rpl35.7	8.61431e-13	0.993363	0.919	0.621	1.2794e-08	13	Rpl35	0.298
Rad23a	1.33892e-111	0.992991	0.816	0.303	1.98857e-107	4	Rad23a	0.513
Rpl19.6	6.99631e-39	0.992591	0.973	0.901	1.03909e-34	9	Rpl19	0.072
Rps27rt.5	1.56006e-56	0.992257	0.934	0.513	2.317e-52	8	Rps27rt	0.421
Rpl29.9	2.92372e-13	0.99119	0.946	0.651	4.34231e-09	13	Rpl29	0.295
Timp2.4	3.53995e-28	0.990517	0.956	0.719	5.25754e-24	10	Timp2	0.237
Trp53inp1	3.07271e-12	0.989289	0.423	0.191	4.56359e-08	9	Trp53inp1	0.232
Clcn3	3.98842e-83	0.988929	0.822	0.379	5.9236e-79	4	Clcn3	0.443
Tmem176b.8	3.23631e-72	0.988858	0.586	0.101	4.80656e-68	8	Tmem176b	0.485
St8sia6.1	5.1881e-201	0.988802	0.566	0.029	7.70537e-197	8	St8sia6	0.537
Ehd4.1	2.30965e-30	0.988623	0.844	0.401	3.43029e-26	10	Ehd4	0.443
Gadd45a	4.51347e-165	0.987788	0.588	0.079	6.7034e-161	4	Gadd45a	0.509
Dusp3.3	1.2305e-26	0.987554	0.868	0.22	1.82754e-22	12	Dusp3	0.648
Dek.2	6.18073e-37	0.986536	0.697	0.446	9.17963e-33	4	Dek	0.251
Rps5.5	8.53542e-62	0.986471	0.974	0.896	1.26768e-57	8	Rps5	0.078
Tnfrsf13b.1	9.08689e-161	0.98645	0.595	0.035	1.34959e-156	9	Tnfrsf13b	0.56
Elmo1.1	8.83218e-44	0.985801	0.921	0.556	1.31176e-39	8	Elmo1	0.365
Rpl13a.6	1.08825e-46	0.985681	1	0.974	1.61627e-42	9	Rpl13a	0.026
Prdx5.4	1.27096e-50	0.985515	0.796	0.34	1.88764e-46	6	Prdx5	0.456
Relb.1	5.91182e-73	0.982542	0.632	0.131	8.78023e-69	8	Relb	0.501
Ly6c2.2	2.62424e-20	0.981928	0.324	0.035	3.89752e-16	13	Ly6c2	0.289
Rps5.6	7.821e-41	0.981825	1	0.896	1.16158e-36	9	Rps5	0.104
Rpl37.6	7.05784e-41	0.981793	1	0.893	1.04823e-36	9	Rpl37	0.107
Rplp2.7	1.17408e-18	0.981431	1	0.99	1.74375e-14	13	Rplp2	0.01
Rpl36a.6	2.74178e-35	0.981101	0.982	0.851	4.07209e-31	9	Rpl36a	0.131
Tsc22d1.1	3.88849e-17	0.980306	0.868	0.344	5.77519e-13	12	Tsc22d1	0.524
Olfml2b	0	0.979966	0.786	0.002	0	14	Olfml2b	0.784
Ranbp1.1	7.49655e-19	0.979069	0.804	0.3	1.11339e-14	11	Ranbp1	0.504
Peak1.2	1.35327e-25	0.978863	0.541	0.08	2.00988e-21	13	Peak1	0.461
Rrm2.7	2.66624e-39	0.978815	0.783	0.128	3.9599e-35	11	Rrm2	0.655
Rnaseh2c.1	2.97804e-21	0.977381	0.75	0.156	4.42298e-17	14	Rnaseh2c	0.594
Tmsb10.7	1.00078e-26	0.976505	0.928	0.651	1.48635e-22	9	Tmsb10	0.277
Gm9843.6	1.70818e-36	0.976439	0.919	0.523	2.53698e-32	9	Gm9843	0.396
Fam198b	0	0.976286	0.658	0.003	0	12	Fam198b	0.655
Fcer2a	1.47051e-155	0.975873	0.234	0.002	2.184e-151	9	Fcer2a	0.232
Plekhg1	1.00847e-281	0.975168	0.658	0.006	1.49778e-277	12	Plekhg1	0.652
Anxa2.5	1.33765e-05	0.974757	0.541	0.279	0.198668	13	Anxa2	0.262
Cmah	2.0689e-75	0.974076	0.477	0.053	3.07273e-71	9	Cmah	0.424
Cav2.1	4.61041e-172	0.973979	0.789	0.022	6.84738e-168	12	Cav2	0.767
F2r	1.16806e-77	0.973767	0.737	0.048	1.73481e-73	12	F2r	0.689
Tnik	5.55067e-195	0.973663	0.632	0.011	8.24385e-191	12	Tnik	0.621
Rps5.9	9.81953e-15	0.973551	1	0.898	1.4584e-10	13	Rps5	0.102
Rpl10a.8	5.9082e-11	0.972903	0.919	0.757	8.77486e-07	13	Rpl10a	0.162
Ube2s.1	6.71305e-18	0.972195	0.826	0.345	9.97022e-14	11	Ube2s	0.481
Rpl39.8	7.81771e-15	0.972036	1	0.947	1.16109e-10	13	Rpl39	0.053
Slamf9	5.33168e-46	0.971498	0.467	0.071	7.91862e-42	10	Slamf9	0.396
Ppia.4	6.06754e-20	0.970478	0.978	0.927	9.01152e-16	11	Ppia	0.051
Rabgap1l.1	9.99514e-109	0.970378	0.64	0.067	1.48448e-104	9	Rabgap1l	0.573
Rtn1	7.57877e-205	0.969905	0.625	0.036	1.1256e-200	8	Rtn1	0.589
Rpl15.5	6.38856e-49	0.969859	0.914	0.582	9.48829e-45	8	Rpl15	0.332
Atox1.3	2.66452e-50	0.969768	0.941	0.759	3.95734e-46	8	Atox1	0.182
Rps2.8	4.95487e-13	0.969396	0.973	0.862	7.35898e-09	13	Rps2	0.111
Cd300lg	1.68468e-232	0.968706	0.5	0.004	2.50209e-228	12	Cd300lg	0.496
Vim.10	9.97564e-24	0.968688	0.63	0.127	1.48158e-19	11	Vim	0.503
Fam102a	2.2892e-19	0.968678	0.595	0.125	3.39993e-15	13	Fam102a	0.47
Dock10.1	2.33674e-51	0.967157	0.987	0.692	3.47053e-47	8	Dock10	0.295
Rpl27.6	1.95074e-33	0.966969	0.973	0.791	2.89724e-29	9	Rpl27	0.182
Cd63.6	1.76057e-43	0.965519	0.895	0.127	2.61481e-39	12	Cd63	0.768
Rpl4.6	7.79951e-35	0.965073	0.964	0.7	1.15838e-30	9	Rpl4	0.264
Cd52.10	4.91651e-12	0.965043	1	0.717	7.30199e-08	14	Cd52	0.283
Rpl27a.8	1.22634e-17	0.96488	1	0.972	1.82135e-13	13	Rpl27a	0.028
Rpl14.8	8.27386e-12	0.960886	0.946	0.797	1.22883e-07	13	Rpl14	0.149
Tcf21	1.87643e-17	0.960601	0.211	0.018	2.78688e-13	12	Tcf21	0.193
Crybb3	0	0.960595	0.605	0.003	0	12	Crybb3	0.602
Fam65b.1	3.9851e-79	0.959983	0.73	0.045	5.91867e-75	13	Fam65b	0.685
Hmgn2	1.80518e-26	0.959931	0.783	0.197	2.68105e-22	11	Hmgn2	0.586
Rpl30.8	8.49047e-16	0.959633	1	0.914	1.26101e-11	13	Rpl30	0.086
Rps20.9	1.11271e-12	0.959594	1	0.935	1.65259e-08	13	Rps20	0.065
Cxcl9	3.05358e-26	0.959464	0.214	0.044	4.53518e-22	6	Cxcl9	0.17
Sema4d.4	1.10324e-170	0.959253	0.663	0.067	1.63854e-166	6	Sema4d	0.596
Actn4.3	2.25941e-15	0.95904	0.895	0.497	3.35568e-11	12	Actn4	0.398
Limd2.2	6.04706e-49	0.958316	0.868	0.42	8.98109e-45	8	Limd2	0.448
Gsn.5	1.0391e-17	0.958284	1	0.298	1.54327e-13	14	Gsn	0.702
Chil1	0	0.958038	0.786	0.001	0	14	Chil1	0.785
Kel	0	0.957959	0.553	0.011	0	4	Kel	0.542
Ms4a6c.1	6.83964e-60	0.957161	0.888	0.475	1.01582e-55	6	Ms4a6c	0.413
Anp32b.2	3.30597e-44	0.956851	0.781	0.499	4.91002e-40	4	Anp32b	0.282
Pim1.4	2.42872e-46	0.95491	0.934	0.466	3.60713e-42	8	Pim1	0.468
Tbx21	4.4276e-220	0.954857	0.514	0.005	6.57587e-216	13	Tbx21	0.509
Napsa.6	3.39574e-84	0.95443	0.561	0.102	5.04335e-80	6	Napsa	0.459
Ccnd3.5	1.87869e-14	0.953727	0.649	0.201	2.79024e-10	13	Ccnd3	0.448
Ifi27l2a.3	1.62238e-17	0.953645	0.719	0.529	2.40956e-13	6	Ifi27l2a	0.19
Rpl10.6	3.41351e-46	0.951816	0.947	0.78	5.06974e-42	8	Rpl10	0.167
Cdca3.1	6.98927e-65	0.951203	0.739	0.07	1.03805e-60	11	Cdca3	0.669
Klrd1	3.7772e-211	0.951158	0.539	0.022	5.6099e-207	8	Klrd1	0.517
Arf5.1	1.08487e-89	0.950982	0.947	0.739	1.61125e-85	4	Arf5	0.208
Rpl17.9	2.22035e-14	0.95063	0.973	0.926	3.29766e-10	13	Rpl17	0.047
Myo5a.3	1.52627e-71	0.949907	0.544	0.063	2.26682e-67	10	Myo5a	0.481
Rps3.5	2.61186e-56	0.949791	0.987	0.853	3.87914e-52	8	Rps3	0.134
Rpl26.5	9.33292e-60	0.949636	0.993	0.91	1.38613e-55	8	Rpl26	0.083
Ets1.4	5.84072e-25	0.948768	0.763	0.165	8.67464e-21	12	Ets1	0.598
G6pdx	6.29829e-20	0.948442	0.893	0.228	9.35421e-16	14	G6pdx	0.665
Cd209d	7.39542e-163	0.947733	0.278	0.003	1.09837e-158	10	Cd209d	0.275
2023-03-02	5.47054e-112	0.947454	0.784	0.257	8.12484e-108	4	2023-03-02	0.527
Ciita.1	2.62416e-145	0.946706	0.697	0.077	3.8974e-141	8	Ciita	0.62
Rpl12.5	1.04046e-52	0.946442	0.967	0.794	1.5453e-48	8	Rpl12	0.173
Slc38a2.7	4.43565e-20	0.945837	0.763	0.188	6.58783e-16	12	Slc38a2	0.575
Rps24.5	3.44135e-65	0.945657	0.993	0.977	5.1111e-61	8	Rps24	0.016
Limd2.6	1.63448e-16	0.944545	0.946	0.432	2.42753e-12	13	Limd2	0.514
Atp5e.8	4.57195e-15	0.943383	0.946	0.618	6.79026e-11	13	Atp5e	0.328
Bsdc1	2.33579e-91	0.942752	0.669	0.203	3.46911e-87	4	Bsdc1	0.466
Rpl15.9	2.3395e-10	0.942383	0.865	0.592	3.47462e-06	13	Rpl15	0.273
Rpl39.6	5.26588e-37	0.942266	1	0.946	7.82088e-33	9	Rpl39	0.054
Ppp1r16b.1	3.24593e-118	0.941936	0.658	0.023	4.82085e-114	12	Ppp1r16b	0.635
Ms4a6b.2	2.86001e-52	0.941734	0.622	0.113	4.24769e-48	10	Ms4a6b	0.509
Ccl6.3	1.31371e-29	0.941118	0.684	0.356	1.95113e-25	6	Ccl6	0.328
Map4.1	2.44864e-29	0.940421	0.789	0.156	3.63672e-25	12	Map4	0.633
Serpinb6b.2	3.32519e-13	0.939999	0.378	0.074	4.93857e-09	13	Serpinb6b	0.304
Sell.1	3.51742e-97	0.939622	0.505	0.043	5.22408e-93	9	Sell	0.462
Eps15.1	1.72137e-28	0.939392	0.756	0.318	2.55657e-24	10	Eps15	0.438
Fermt2	0	0.939047	0.711	0.005	0	12	Fermt2	0.706
Rpl5.5	1.57606e-59	0.938388	0.967	0.871	2.34076e-55	8	Rpl5	0.096
Zmiz2.1	9.08801e-82	0.938371	0.822	0.21	1.34975e-77	8	Zmiz2	0.612
Stat4	5.94317e-31	0.937326	0.649	0.096	8.8268e-27	13	Stat4	0.553
Rpl5.6	1.85207e-40	0.936795	0.973	0.871	2.75069e-36	9	Rpl5	0.102
Asf1b.1	3.43843e-85	0.936413	0.804	0.063	5.10675e-81	11	Asf1b	0.741
Bok	0	0.93563	0.684	0.004	0	12	Bok	0.68
Rpl6.6	4.90585e-40	0.93541	0.982	0.81	7.28616e-36	9	Rpl6	0.172
Rpl28.9	1.3699e-12	0.934832	0.973	0.849	2.03458e-08	13	Rpl28	0.124
Ptpn18.9	8.4138e-13	0.93479	0.946	0.546	1.24962e-08	13	Ptpn18	0.4
Nr5a1	0	0.934144	0.605	0.001	0	12	Nr5a1	0.604
Hoxa5	0	0.934134	0.605	0.003	0	12	Hoxa5	0.602
Azin1	4.63518e-83	0.933815	0.809	0.393	6.88417e-79	4	Azin1	0.416
Mmp14	5.38629e-111	0.933486	0.342	0.024	7.99972e-107	6	Mmp14	0.318
Sh2d1a	0	0.932981	0.486	0.001	0	13	Sh2d1a	0.485
Lef1	1.39759e-304	0.932726	0.459	0.001	2.0757e-300	13	Lef1	0.458
Kazald1	1.11644e-57	0.931962	0.211	0.004	1.65813e-53	12	Kazald1	0.207
Efhd1	0	0.931957	0.579	0.002	0	12	Efhd1	0.577
Myl6.6	2.67156e-15	0.931786	1	0.823	3.9678e-11	14	Myl6	0.177
Gzmb	1.4784e-186	0.931056	0.216	0	2.19572e-182	13	Gzmb	0.216
Rpl27a.5	1.20256e-67	0.930886	0.993	0.971	1.78604e-63	8	Rpl27a	0.022
Rpl10.5	4.5e-49	0.930567	0.964	0.777	6.68341e-45	6	Rpl10	0.187
Edem1	0.00199893	0.930552	0.514	0.411	1	9	Edem1	0.103
Pde3b.2	2.15449e-55	0.930362	0.486	0.029	3.19985e-51	13	Pde3b	0.457
Ikzf3	8.78475e-226	0.928892	0.568	0.018	1.30471e-221	9	Ikzf3	0.55
Rps21.6	3.44544e-44	0.928613	1	0.974	5.11716e-40	9	Rps21	0.026
Rps2.5	1.25802e-33	0.928387	0.973	0.86	1.86842e-29	9	Rps2	0.113
Alad	2.45577e-146	0.927779	0.538	0.078	3.64731e-142	4	Alad	0.46
Ccr2.1	2.71074e-15	0.927577	0.222	0.045	4.02599e-11	10	Ccr2	0.177
Dut.1	2.17242e-46	0.927314	0.674	0.083	3.22647e-42	11	Dut	0.591
Acly	1.45561e-17	0.927286	0.842	0.324	2.16187e-13	12	Acly	0.518
Chsy1	4.52382e-12	0.927126	0.514	0.15	6.71878e-08	13	Chsy1	0.364
Rplp0.3	8.37806e-56	0.926805	0.969	0.802	1.24431e-51	6	Rplp0	0.167
Nedd4	2.70641e-142	0.926728	0.684	0.073	4.01956e-138	8	Nedd4	0.611
Bcl2a1d.1	8.97964e-105	0.926724	0.697	0.109	1.33366e-100	8	Bcl2a1d	0.588
Snx2.1	1.03366e-23	0.926316	0.8	0.447	1.53519e-19	10	Snx2	0.353
Fam65b	3.91392e-89	0.926299	0.459	0.04	5.81295e-85	9	Fam65b	0.419
Rpl10.7	1.09706e-29	0.925041	0.955	0.782	1.62936e-25	9	Rpl10	0.173
Marcksl1.5	5.84071e-31	0.924969	0.816	0.145	8.67462e-27	12	Marcksl1	0.671
Rpl29.6	2.97191e-27	0.924682	0.883	0.647	4.41388e-23	9	Rpl29	0.236
Rps14.6	1.77536e-44	0.924467	0.991	0.968	2.63677e-40	9	Rps14	0.023
Slc38a5	3.76691e-303	0.923484	0.497	0.014	5.59462e-299	4	Slc38a5	0.483
Rps11.8	5.00717e-14	0.922773	1	0.897	7.43665e-10	13	Rps11	0.103
Rpl23.8	2.54036e-14	0.92241	1	0.952	3.77294e-10	13	Rpl23	0.048
Prdx6.4	1.43385e-24	0.922149	1	0.257	2.12955e-20	14	Prdx6	0.743
Tbc1d8.1	3.95642e-75	0.922031	0.704	0.157	5.87607e-71	8	Tbc1d8	0.547
Notch1.1	8.71838e-40	0.922018	0.789	0.113	1.29485e-35	12	Notch1	0.676
Rps16.5	1.76769e-58	0.92195	0.993	0.954	2.62538e-54	8	Rps16	0.039
Vegfa	2.47444e-94	0.920903	0.447	0.013	3.67504e-90	12	Vegfa	0.434
Rps25.6	4.87135e-36	0.920618	0.955	0.799	7.23493e-32	9	Rps25	0.156
Kitl.5	1.61693e-15	0.92026	0.868	0.365	2.40147e-11	12	Kitl	0.503
Mef2c.8	5.25095e-103	0.919879	0.704	0.104	7.79871e-99	8	Mef2c	0.6
Rpl23a-ps3.8	3.37041e-12	0.919651	0.892	0.562	5.00573e-08	13	Rpl23a-ps3	0.33
Add3.2	4.55757e-57	0.917524	0.486	0.073	6.7689e-53	9	Add3	0.413
Emp3.6	4.88918e-86	0.91738	0.515	0.083	7.26141e-82	6	Emp3	0.432
Wwtr1	0	0.917319	0.605	0.003	0	12	Wwtr1	0.602
Erg	0	0.917259	0.658	0.004	0	12	Erg	0.654
H3f3a.7	3.06933e-56	0.917064	0.993	0.877	4.55857e-52	8	H3f3a	0.116
Mki67.8	6.52856e-24	0.916882	0.75	0.119	9.69622e-20	14	Mki67	0.631
Plp2.3	1.95268e-87	0.916198	0.786	0.037	2.90012e-83	14	Plp2	0.749
Rps12.6	5.9153e-38	0.916101	1	0.964	8.7854e-34	9	Rps12	0.036
Esm1	0	0.915975	0.447	0	0	12	Esm1	0.447
Rabgap1l.3	2.22454e-35	0.915268	0.622	0.078	3.30388e-31	13	Rabgap1l	0.544
Tns2	0	0.914293	0.632	0.004	0	12	Tns2	0.628
Ceacam1.1	2.36148e-146	0.913872	0.786	0.02	3.50728e-142	14	Ceacam1	0.766
Nap1l1.2	7.5504e-19	0.913821	0.978	0.664	1.12139e-14	11	Nap1l1	0.314
Rpl22.9	4.06343e-15	0.913525	0.973	0.865	6.035e-11	13	Rpl22	0.108
Mapk13	0	0.91274	0.714	0.004	0	14	Mapk13	0.71
Samd3	0	0.911999	0.486	0	0	13	Samd3	0.486
Uba52.4	6.36668e-64	0.911882	0.829	0.279	9.4558e-60	8	Uba52	0.55
Ankrd44.3	6.71536e-50	0.911825	0.862	0.361	9.97365e-46	8	Ankrd44	0.501
Itgam.2	4.69919e-10	0.911662	0.351	0.081	6.97923e-06	13	Itgam	0.27
Glrx	4.28365e-18	0.911657	0.929	0.242	6.36207e-14	14	Glrx	0.687
Anxa6.1	4.42321e-44	0.911634	0.822	0.399	6.56935e-40	8	Anxa6	0.423
Map4k4.5	2.99201e-32	0.911066	0.868	0.163	4.44374e-28	12	Map4k4	0.705
Xbp1.2	0.00548676	0.909554	0.396	0.638	1	9	Xbp1	-0.242
Plpp1.4	1.29967e-17	0.909461	0.789	0.246	1.93027e-13	12	Plpp1	0.543
Rps12-ps3.6	7.17827e-26	0.908982	0.955	0.751	1.06612e-21	9	Rps12-ps3	0.204
Arhgap31	9.62873e-28	0.908562	0.737	0.135	1.43006e-23	12	Arhgap31	0.602
Gda.11	2.00982e-41	0.907912	0.964	0.112	2.98499e-37	14	Gda	0.852
Rpl30.5	1.77883e-62	0.907485	0.98	0.912	2.64192e-58	8	Rpl30	0.068
Nup210.1	6.01956e-125	0.906383	0.691	0.086	8.94024e-121	8	Nup210	0.605
Uba52.7	5.9304e-09	0.906051	0.649	0.297	8.80783e-05	13	Uba52	0.352
Serp1.2	2.16993e-24	0.90598	0.955	0.739	3.22277e-20	9	Serp1	0.216
Rpl22.6	3.08391e-39	0.905835	0.973	0.863	4.58022e-35	9	Rpl22	0.11
Emilin2	3.30262e-110	0.904722	0.444	0.047	4.90505e-106	6	Emilin2	0.397
Jak2	4.5257e-71	0.904594	0.73	0.182	6.72157e-67	8	Jak2	0.548
Lrrn1	0	0.904099	0.632	0.001	0	12	Lrrn1	0.631
Uba52.5	1.66943e-34	0.903297	0.739	0.288	2.47944e-30	9	Uba52	0.451
Runx3.4	3.62439e-30	0.90317	0.568	0.075	5.38295e-26	13	Runx3	0.493
Rpl3.5	1.10085e-40	0.902473	1	0.858	1.63498e-36	9	Rpl3	0.142
Lrrk2	1.92663e-207	0.902444	0.618	0.034	2.86144e-203	8	Lrrk2	0.584
Sub1.5	2.1901e-12	0.901321	0.865	0.514	3.25274e-08	13	Sub1	0.351
Gimap6	1.36146e-159	0.900586	0.577	0.032	2.02204e-155	9	Gimap6	0.545
Add2	0	0.899327	0.538	0.016	0	4	Add2	0.522
Tctex1d2	1.86411e-89	0.899247	0.612	0.099	2.76858e-85	8	Tctex1d2	0.513
B4galnt1.4	1.94164e-15	0.899133	0.73	0.243	2.88372e-11	13	B4galnt1	0.487
Gda.6	4.79588e-52	0.898541	0.449	0.101	7.12285e-48	6	Gda	0.348
Rpl39.5	5.48569e-54	0.897758	0.974	0.946	8.14734e-50	8	Rpl39	0.028
Rpl23a.8	1.14714e-16	0.897032	1	0.947	1.70373e-12	13	Rpl23a	0.053
Rpl3.8	1.40821e-13	0.896916	1	0.861	2.09147e-09	13	Rpl3	0.139
Elk3.1	2.66851e-30	0.896823	0.816	0.159	3.96328e-26	12	Elk3	0.657
Rps3a1.8	8.87318e-16	0.896479	1	0.973	1.31784e-11	13	Rps3a1	0.027
Sub1.3	3.04798e-25	0.896307	0.847	0.508	4.52686e-21	9	Sub1	0.339
Rps27a.6	3.52808e-41	0.896294	0.991	0.936	5.2399e-37	9	Rps27a	0.055
Hmha1.4	3.36553e-20	0.896285	0.703	0.169	4.99849e-16	13	Hmha1	0.534
Adgrg1	3.34868e-172	0.896188	0.579	0.01	4.97346e-168	12	Adgrg1	0.569
Rpl6.5	7.48403e-53	0.896091	0.974	0.809	1.11153e-48	8	Rpl6	0.165
Tubb4b	3.51347e-69	0.895774	0.519	0.157	5.2182e-65	4	Tubb4b	0.362
Fchsd2.2	6.6222e-39	0.894326	0.649	0.181	9.83528e-35	9	Fchsd2	0.468
Cmas	2.14916e-94	0.893473	0.666	0.199	3.19193e-90	4	Cmas	0.467
Adamts14	3.18677e-145	0.893232	0.27	0.002	4.73299e-141	13	Adamts14	0.268
Rps21.8	5.97693e-17	0.893198	1	0.974	8.87694e-13	13	Rps21	0.026
Stap1.1	9.98557e-134	0.892956	0.605	0.058	1.48306e-129	8	Stap1	0.547
Lims1.4	1.05026e-12	0.892764	0.929	0.33	1.55984e-08	14	Lims1	0.599
Cnn3.1	4.54722e-152	0.892673	0.632	0.015	6.75354e-148	12	Cnn3	0.617
Tpx2.1	3.6883e-83	0.891676	0.717	0.05	5.47786e-79	11	Tpx2	0.667
Ppfibp1	3.66228e-92	0.891529	0.632	0.029	5.43922e-88	12	Ppfibp1	0.603
Cyyr1	0	0.890708	0.474	0.001	0	12	Cyyr1	0.473
Rps3a1.6	3.53977e-48	0.890247	1	0.972	5.25727e-44	9	Rps3a1	0.028
Dnase1l3.2	7.17455e-40	0.889996	0.836	0.442	1.06556e-35	8	Dnase1l3	0.394
Rpl10.9	1.90757e-14	0.889657	1	0.785	2.83312e-10	13	Rpl10	0.215
Cdk1.1	3.15462e-70	0.889573	0.696	0.057	4.68524e-66	11	Cdk1	0.639
Anxa3.3	2.05166e-21	0.889482	0.964	0.229	3.04712e-17	14	Anxa3	0.735
Gimap7.1	1.39448e-151	0.88928	0.432	0.006	2.07108e-147	13	Gimap7	0.426
Kcnj8	0	0.889178	0.526	0.001	0	12	Kcnj8	0.525
Akap12	1.10766e-238	0.888113	0.632	0.008	1.64509e-234	12	Akap12	0.624
Rpl30.6	1.55332e-34	0.888066	0.982	0.913	2.30699e-30	9	Rpl30	0.069
Cbx5.1	4.30661e-24	0.887654	0.826	0.229	6.39617e-20	11	Cbx5	0.597
Smc2	1.41512e-78	0.886277	0.481	0.118	2.10174e-74	4	Smc2	0.363
Calcrl	1.01628e-23	0.885797	0.711	0.151	1.50938e-19	12	Calcrl	0.56
Tmem176a.8	4.56929e-60	0.88529	0.513	0.09	6.78631e-56	8	Tmem176a	0.423
Napsa.8	3.17854e-65	0.884909	0.649	0.11	4.72077e-61	9	Napsa	0.539
St3gal5.5	2.09613e-11	0.884715	0.571	0.144	3.11318e-07	14	St3gal5	0.427
Arhgdib.10	5.11976e-13	0.884186	0.919	0.608	7.60387e-09	13	Arhgdib	0.311
Cpd.2	1.793e-37	0.883961	0.737	0.102	2.66297e-33	12	Cpd	0.635
S100a10.2	1.82035e-55	0.883737	0.478	0.06	2.70359e-51	10	S100a10	0.418
Wdr89.7	9.87318e-12	0.883464	0.946	0.732	1.46636e-07	13	Wdr89	0.214
Pid1.1	2.85114e-24	0.883116	0.856	0.456	4.23451e-20	10	Pid1	0.4
Ptpn7.1	6.80689e-54	0.882488	0.514	0.033	1.01096e-49	13	Ptpn7	0.481
Ddr1	8.12841e-279	0.882405	0.507	0.01	1.20723e-274	8	Ddr1	0.497
Lat	4.36276e-279	0.882358	0.459	0.002	6.47956e-275	13	Lat	0.457
Ifitm6.4	5.24241e-53	0.8823	0.48	0.118	7.78603e-49	6	Ifitm6	0.362
Sh3bgrl3.10	9.07814e-13	0.881378	1	0.663	1.34829e-08	13	Sh3bgrl3	0.337
Fam220a	1.48745e-101	0.881187	0.584	0.136	2.20916e-97	4	Fam220a	0.448
Dnase1l3.1	8.49909e-07	0.880588	0.541	0.453	0.0126229	6	Dnase1l3	0.088
Fau.4	7.29625e-57	0.880363	0.995	0.925	1.08364e-52	6	Fau	0.07
Ankrd2	0	0.879574	0.579	0.001	0	12	Ankrd2	0.578
Fam213a	1.61565e-86	0.879467	0.547	0.136	2.39956e-82	4	Fam213a	0.411
Rpsa.3	5.34823e-41	0.879201	1	0.987	7.94319e-37	9	Rpsa	0.013
Fcgr2b	5.27233e-112	0.87912	0.51	0.06	7.83046e-108	6	Fcgr2b	0.45
Gpr174.1	1.54497e-117	0.877715	0.432	0.009	2.29459e-113	13	Gpr174	0.423
Rpl28.5	2.28138e-46	0.877685	0.974	0.846	3.3883e-42	8	Rpl28	0.128
Tuba1a	1.69488e-43	0.877271	0.711	0.083	2.51723e-39	12	Tuba1a	0.628
Cd163.3	3.74247e-11	0.876942	0.667	0.402	5.55831e-07	10	Cd163	0.265
Aurkb.1	2.43467e-122	0.876853	0.761	0.037	3.61597e-118	11	Aurkb	0.724
Rpl23.6	2.35085e-38	0.876823	0.991	0.952	3.49148e-34	9	Rpl23	0.039
Fabp5	7.00912e-05	0.876499	0.418	0.318	1	6	Fabp5	0.1
Slc38a2.3	1.66124e-59	0.876497	0.678	0.174	2.46727e-55	8	Slc38a2	0.504
Mcm5.1	7.3274e-48	0.875577	0.761	0.102	1.08827e-43	11	Mcm5	0.659
Ms4a6b	6.51307e-107	0.874465	0.622	0.098	9.67321e-103	6	Ms4a6b	0.524
Dpysl2.1	1.76986e-37	0.874176	0.644	0.17	2.6286e-33	10	Dpysl2	0.474
Ube2s	1.02831e-55	0.873958	0.672	0.322	1.52724e-51	4	Ube2s	0.35
Npr1	0	0.873148	0.579	0.003	0	12	Npr1	0.576
Pecam1.3	4.18064e-09	0.873125	0.842	0.46	6.20908e-05	12	Pecam1	0.382
Alcam.1	2.09823e-203	0.873118	0.625	0.036	3.1163e-199	8	Alcam	0.589
Rpl36a.9	6.90771e-13	0.873088	0.973	0.854	1.02593e-08	13	Rpl36a	0.119
Anxa6.3	7.66269e-14	0.873044	0.919	0.41	1.13806e-09	13	Anxa6	0.509
Ifi30.3	3.09641e-37	0.872175	0.947	0.639	4.59879e-33	8	Ifi30	0.308
Alox5ap.6	1.01572e-67	0.872015	0.809	0.23	1.50854e-63	8	Alox5ap	0.579
Rplp2.5	2.07638e-46	0.871999	1	0.989	3.08384e-42	9	Rplp2	0.011
Gm6133.5	1.72035e-32	0.871274	0.676	0.26	2.55506e-28	9	Gm6133	0.416
Pdlim1.2	7.65469e-68	0.870966	0.632	0.04	1.13687e-63	12	Pdlim1	0.592
Tcf4.1	9.88158e-30	0.870079	0.874	0.522	1.46761e-25	9	Tcf4	0.352
Kif21b.1	6.10713e-11	0.869467	0.459	0.126	9.07031e-07	13	Kif21b	0.333
1810011O10Rik	0	0.868215	0.737	0.004	0	12	1810011O10Rik	0.733
Bcl11b	1.75992e-151	0.8678	0.324	0.003	2.61383e-147	13	Bcl11b	0.321
Esyt1.2	1.55692e-23	0.867724	0.541	0.089	2.31234e-19	13	Esyt1	0.452
Eef1g.4	4.60613e-29	0.866981	0.901	0.635	6.84103e-25	9	Eef1g	0.266
Tacc3.1	1.78777e-76	0.866912	0.739	0.059	2.6552e-72	11	Tacc3	0.68
B4galt6.2	2.05623e-28	0.866635	0.667	0.228	3.05391e-24	10	B4galt6	0.439
Atp2b4	1.44377e-268	0.866481	0.506	0.021	2.14428e-264	4	Atp2b4	0.485
Cers4.1	2.12426e-150	0.866471	0.605	0.014	3.15495e-146	12	Cers4	0.591
Cx3cr1.1	2.36517e-21	0.866424	0.3	0.058	3.51275e-17	10	Cx3cr1	0.242
Cd226	3.30129e-140	0.865913	0.297	0.002	4.90308e-136	13	Cd226	0.295
Pigq	1.86743e-112	0.865274	0.581	0.126	2.77351e-108	4	Pigq	0.455
Nrp2.1	3.32339e-99	0.863799	0.467	0.03	4.93591e-95	10	Nrp2	0.437
Pabpc4	5.62148e-110	0.862897	0.634	0.156	8.34902e-106	4	Pabpc4	0.478
Rps14.5	7.6835e-63	0.862735	0.987	0.968	1.14115e-58	8	Rps14	0.019
Nusap1.2	1.38294e-20	0.86241	0.5	0.065	2.05394e-16	14	Nusap1	0.435
Isg15	3.25882e-63	0.862335	0.438	0.11	4.84e-59	4	Isg15	0.328
Tubb4b.2	1.00666e-27	0.862177	0.783	0.179	1.49509e-23	11	Tubb4b	0.604
Rpl10a.5	1.77108e-47	0.861127	0.961	0.75	2.6304e-43	8	Rpl10a	0.211
Rps4x.10	1.42369e-14	0.860836	1	0.944	2.11447e-10	13	Rps4x	0.056
Snrpg.7	9.71762e-12	0.860649	0.811	0.428	1.44326e-07	13	Snrpg	0.383
Rpl29.5	1.36924e-46	0.860643	0.934	0.642	2.0336e-42	8	Rpl29	0.292
Nfkb1.2	1.85346e-34	0.860547	0.914	0.595	2.75276e-30	8	Nfkb1	0.319
Krtcap2.2	5.68428e-15	0.860504	0.559	0.278	8.44229e-11	9	Krtcap2	0.281
Myct1	0	0.8601	0.658	0.001	0	12	Myct1	0.657
Nrp2.2	9.07037e-86	0.859757	0.658	0.034	1.34713e-81	12	Nrp2	0.624
Cd209a	1.74328e-23	0.858675	0.143	0.023	2.58913e-19	6	Cd209a	0.12
Rapgef3	0	0.857914	0.684	0.004	0	12	Rapgef3	0.68
Cxcl16.2	8.58309e-56	0.857871	0.489	0.062	1.27476e-51	10	Cxcl16	0.427
Eef1g.7	4.3652e-10	0.857736	0.892	0.64	6.48319e-06	13	Eef1g	0.252
Ptgs2	3.27297e-114	0.857541	0.289	0.012	4.86101e-110	8	Ptgs2	0.277
Anp32e.2	2.53352e-18	0.857161	0.935	0.412	3.76279e-14	11	Anp32e	0.523
Rpl34.4	3.71215e-49	0.857159	0.944	0.803	5.51329e-45	6	Rpl34	0.141
Rpl8.3	2.91147e-45	0.856695	1	0.95	4.32412e-41	9	Rpl8	0.05
Traf1.4	1.94844e-22	0.856668	0.486	0.071	2.89382e-18	13	Traf1	0.415
Fmnl1.1	1.6587e-84	0.856499	0.763	0.165	2.4635e-80	8	Fmnl1	0.598
Rpl6.9	5.75122e-10	0.85544	0.919	0.814	8.54171e-06	13	Rpl6	0.105
Rps12-ps3.5	1.89147e-46	0.855265	0.941	0.749	2.80921e-42	8	Rps12-ps3	0.192
Rpl15.6	2.06444e-26	0.855155	0.865	0.587	3.0661e-22	9	Rpl15	0.278
Ikzf3.1	3.26022e-43	0.854815	0.432	0.029	4.84209e-39	13	Ikzf3	0.403
Cd28	2.67525e-140	0.854341	0.405	0.006	3.97329e-136	13	Cd28	0.399
Ecscr	0	0.853081	0.579	0.001	0	12	Ecscr	0.578
Bri3bp.1	1.19281e-156	0.852311	0.664	0.061	1.77156e-152	8	Bri3bp	0.603
Zbtb46.1	6.33091e-75	0.851728	0.684	0.044	9.40267e-71	12	Zbtb46	0.64
Rps23.6	5.66442e-36	0.851257	1	0.932	8.41279e-32	9	Rps23	0.068
Bub1b	1.70148e-82	0.851047	0.674	0.045	2.52703e-78	11	Bub1b	0.629
Bcl2.1	4.21689e-101	0.850511	0.486	0.038	6.26293e-97	9	Bcl2	0.448
Pros1	1.61676e-94	0.850337	0.5	0.038	2.40121e-90	10	Pros1	0.462
Plxnb1	1.11145e-241	0.85031	0.395	0.002	1.65073e-237	12	Plxnb1	0.393
Myl6.5	1.89259e-14	0.850094	1	0.823	2.81088e-10	13	Myl6	0.177
Slc9a3r2	2.8308e-197	0.848455	0.632	0.01	4.20431e-193	12	Slc9a3r2	0.622
Rps19.4	9.00739e-55	0.848439	0.98	0.862	1.33778e-50	6	Rps19	0.118
Gata3	0	0.8484	0.432	0.001	0	13	Gata3	0.431
Apol7c.1	6.26027e-13	0.84771	0.145	0.034	9.29775e-09	8	Apol7c	0.111
Klra3	1.38662e-19	0.847492	0.216	0.017	2.05941e-15	13	Klra3	0.199
Marcksl1.4	1.80167e-42	0.847264	0.644	0.14	2.67584e-38	10	Marcksl1	0.504
Fchsd2.1	3.24464e-62	0.846585	0.691	0.175	4.81894e-58	8	Fchsd2	0.516
Rpl23a.5	7.43564e-64	0.846404	0.974	0.946	1.10434e-59	8	Rpl23a	0.028
Akap13.2	5.59938e-43	0.846377	0.934	0.533	8.3162e-39	8	Akap13	0.401
Kif15.1	8.35629e-134	0.846204	0.804	0.038	1.24108e-129	11	Kif15	0.766
Eef1b2.8	3.5189e-10	0.846157	0.946	0.779	5.22627e-06	13	Eef1b2	0.167
Cks2.1	1.34451e-81	0.846106	0.478	0.11	1.99687e-77	4	Cks2	0.368
Rplp2.4	1.50561e-71	0.845484	0.987	0.99	2.23614e-67	8	Rplp2	-0.003
Dusp1.3	3.17389e-17	0.845352	0.867	0.563	4.71385e-13	10	Dusp1	0.304
Blnk.2	2.41911e-32	0.845155	0.784	0.333	3.59287e-28	9	Blnk	0.451
Rps17.6	1.37756e-36	0.844296	0.982	0.808	2.04595e-32	9	Rps17	0.174
Capg.1	1.16131e-94	0.844096	0.432	0.033	1.72478e-90	9	Capg	0.399
Reep3.3	7.84917e-11	0.843305	0.895	0.585	1.16576e-06	12	Reep3	0.31
Utrn	8.65325e-27	0.842609	0.789	0.163	1.28518e-22	12	Utrn	0.626
Ago2.1	1.758e-64	0.842558	0.7	0.319	2.61098e-60	4	Ago2	0.381
Nusap1	2.52403e-189	0.842085	0.462	0.033	3.74869e-185	4	Nusap1	0.429
Rpl35a.5	8.82611e-63	0.841505	1	0.971	1.31085e-58	8	Rpl35a	0.029
Wdr89.4	1.03901e-49	0.841503	0.947	0.725	1.54313e-45	8	Wdr89	0.222
Rab11fip5	8.06743e-63	0.840718	0.478	0.055	1.19817e-58	10	Rab11fip5	0.423
Ptpro.1	7.88971e-43	0.840621	0.467	0.076	1.17178e-38	10	Ptpro	0.391
Pgam1.2	1.93843e-15	0.839277	1	0.355	2.87895e-11	14	Pgam1	0.645
Rpl26.6	2.70466e-33	0.839042	0.973	0.912	4.01696e-29	9	Rpl26	0.061
Nhsl2.3	3.67484e-143	0.839039	0.893	0.027	5.45787e-139	14	Nhsl2	0.866
Emb	9.86146e-139	0.839005	0.439	0.033	1.46462e-134	6	Emb	0.406
Brpf3	9.97532e-144	0.838942	0.575	0.091	1.48153e-139	4	Brpf3	0.484
Raph1	8.25056e-36	0.838832	0.578	0.136	1.22537e-31	10	Raph1	0.442
Bcl2l1	3.835e-96	0.838318	0.494	0.1	5.69574e-92	4	Bcl2l1	0.394
Ncapd2.1	2.91239e-68	0.838198	0.761	0.07	4.32547e-64	11	Ncapd2	0.691
Emp3.13	3.08341e-10	0.838149	0.405	0.101	4.57948e-06	13	Emp3	0.304
Cit.1	1.87098e-78	0.838021	0.717	0.053	2.77877e-74	11	Cit	0.664
Sub1.2	3.96521e-48	0.837959	0.901	0.502	5.88913e-44	8	Sub1	0.399
Ifitm1	2.58701e-44	0.837825	0.23	0.026	3.84223e-40	8	Ifitm1	0.204
Prkcq	5.80208e-168	0.837761	0.405	0.004	8.61724e-164	13	Prkcq	0.401
Rpl22.5	7.49484e-52	0.837238	0.98	0.862	1.11313e-47	8	Rpl22	0.118
Rps15.6	2.90485e-37	0.836677	1	0.962	4.31428e-33	9	Rps15	0.038
Deptor.1	2.07652e-23	0.836018	0.605	0.11	3.08405e-19	12	Deptor	0.495
2023-03-08	9.11905e-85	0.835872	0.722	0.259	1.35436e-80	4	2023-03-08	0.463
Dph5	6.63606e-18	0.834901	0.423	0.153	9.85587e-14	9	Dph5	0.27
Foxp1.10	6.64066e-13	0.834834	0.838	0.35	9.86271e-09	13	Foxp1	0.488
Spc24	2.28287e-97	0.834602	0.696	0.04	3.39052e-93	11	Spc24	0.656
H2-Q7.8	1.43709e-44	0.834381	0.577	0.124	2.13437e-40	9	H2-Q7	0.453
Tspo.3	4.44096e-13	0.834158	0.964	0.474	6.59571e-09	14	Tspo	0.49
H2-DMa.4	2.99833e-41	0.834147	0.882	0.519	4.45311e-37	8	H2-DMa	0.363
Hnrnpa1.2	1.34228e-17	0.833423	0.913	0.46	1.99355e-13	11	Hnrnpa1	0.453
Rps15.8	2.10406e-13	0.832712	0.973	0.963	3.12495e-09	13	Rps15	0.01
F13a1	5.60622e-67	0.831961	0.281	0.028	8.32635e-63	6	F13a1	0.253
Cenpe.1	2.10891e-49	0.83166	0.587	0.057	3.13216e-45	11	Cenpe	0.53
Rpl23a-ps3.5	2.58334e-40	0.831548	0.868	0.553	3.83678e-36	8	Rpl23a-ps3	0.315
Abhd5	4.44435e-33	0.831293	0.857	0.12	6.60074e-29	14	Abhd5	0.737
Klrb1f	2.88123e-93	0.831039	0.297	0.005	4.2792e-89	13	Klrb1f	0.292
Ap1b1	2.00872e-23	0.830919	0.711	0.305	2.98336e-19	10	Ap1b1	0.406
Zeb1.2	6.90147e-37	0.83044	0.711	0.098	1.02501e-32	12	Zeb1	0.613
Rps8.6	4.65945e-44	0.830406	1	0.979	6.92021e-40	9	Rps8	0.021
Dll1	4.21378e-251	0.829315	0.421	0.002	6.2583e-247	12	Dll1	0.419
Cst7	4.79045e-90	0.82889	0.378	0.009	7.11478e-86	13	Cst7	0.369
P2ry6.1	2.61379e-79	0.828803	0.444	0.036	3.882e-75	10	P2ry6	0.408
Atp2a3	2.17621e-145	0.828698	0.559	0.034	3.23211e-141	9	Atp2a3	0.525
Rps27a.4	9.17699e-65	0.828499	0.99	0.935	1.36297e-60	6	Rps27a	0.055
Gapdh.6	1.29571e-12	0.828427	0.913	0.62	1.92439e-08	11	Gapdh	0.293
Rgs12	2.85043e-106	0.82784	0.546	0.064	4.23346e-102	8	Rgs12	0.482
Adamts1	0	0.827667	0.553	0.001	0	12	Adamts1	0.552
Aldh2.7	9.38959e-11	0.827566	0.964	0.619	1.39454e-06	14	Aldh2	0.345
Dennd4a	8.63345e-113	0.827541	0.594	0.127	1.28224e-108	4	Dennd4a	0.467
Wdr89.5	1.28931e-24	0.827277	0.919	0.729	1.91488e-20	9	Wdr89	0.19
Rps27a.8	7.17136e-15	0.827185	1	0.937	1.06509e-10	13	Rps27a	0.063
Atp5e.5	1.3524e-47	0.82686	0.947	0.608	2.00859e-43	8	Atp5e	0.339
Gm8730.7	6.14888e-09	0.826541	0.622	0.279	9.13232e-05	13	Gm8730	0.343
Rin2.1	7.30033e-21	0.826116	0.522	0.172	1.08424e-16	10	Rin2	0.35
Icam2.1	7.5842e-112	0.825842	0.579	0.019	1.12641e-107	12	Icam2	0.56
Ppp1r2.1	5.49191e-20	0.825746	0.868	0.31	8.15658e-16	12	Ppp1r2	0.558
H2afy.3	3.31698e-13	0.824632	0.935	0.623	4.92638e-09	11	H2afy	0.312
Anpep	1.68647e-129	0.823944	0.579	0.056	2.50475e-125	8	Anpep	0.523
Rpl13a.5	4.18612e-59	0.823617	0.987	0.974	6.21723e-55	8	Rpl13a	0.013
Rpl22l1.4	2.76977e-07	0.823519	0.838	0.681	0.00411366	13	Rpl22l1	0.157
Pea15a.2	8.32447e-22	0.823404	0.8	0.426	1.23635e-17	10	Pea15a	0.374
Cdca3	5.25474e-151	0.823092	0.447	0.045	7.80434e-147	4	Cdca3	0.402
Csf1	2.37077e-35	0.823079	0.316	0.019	3.52107e-31	12	Csf1	0.297
Srgn.3	1.80888e-29	0.822569	0.862	0.524	2.68655e-25	8	Srgn	0.338
Btnl9	0	0.822415	0.474	0.001	0	12	Btnl9	0.473
Cd209b	1.81158e-117	0.822377	0.233	0.004	2.69056e-113	10	Cd209b	0.229
Spata13.1	3.08028e-22	0.822116	0.459	0.066	4.57484e-18	13	Spata13	0.393
Hist1h1b.1	3.37705e-46	0.821793	0.543	0.052	5.01559e-42	11	Hist1h1b	0.491
Tuba4a	1.00436e-154	0.821158	0.55	0.074	1.49168e-150	4	Tuba4a	0.476
Rbpms.1	2.51285e-83	0.820576	0.711	0.041	3.73208e-79	12	Rbpms	0.67
Btnl10	0	0.819674	0.506	0.008	0	4	Btnl10	0.498
S1pr1	1.04494e-133	0.818906	0.441	0.021	1.55194e-129	9	S1pr1	0.42
Rpsa.5	3.72186e-13	0.817356	1	0.987	5.52771e-09	13	Rpsa	0.013
Rpl8.5	3.08413e-13	0.817268	1	0.951	4.58055e-09	13	Rpl8	0.049
Spc25.1	4.84964e-70	0.817039	0.717	0.059	7.20268e-66	11	Spc25	0.658
Rps12-ps3.8	2.93282e-10	0.816428	0.946	0.755	4.35583e-06	13	Rps12-ps3	0.191
Cd74.6	7.26829e-32	0.81592	1	0.911	1.07949e-27	9	Cd74	0.089
Rps25.9	1.78806e-13	0.814855	0.973	0.802	2.65562e-09	13	Rps25	0.171
Rps10.4	2.19328e-57	0.814831	0.98	0.937	3.25747e-53	8	Rps10	0.043
Itgam	2.87731e-109	0.814673	0.51	0.061	4.27338e-105	6	Itgam	0.449
H2-Q4.1	1.12753e-09	0.813781	0.459	0.14	1.67461e-05	13	H2-Q4	0.319
Ahdc1	1.58598e-66	0.813213	0.579	0.034	2.35549e-62	12	Ahdc1	0.545
Slfn14	1.63371e-218	0.812753	0.341	0.007	2.42639e-214	4	Slfn14	0.334
Amotl2	1.73741e-300	0.812543	0.526	0.003	2.5804e-296	12	Amotl2	0.523
Ldb2	0	0.812113	0.553	0.001	0	12	Ldb2	0.552
Mxd1.3	3.68433e-19	0.810993	0.821	0.174	5.47197e-15	14	Mxd1	0.647
Rpl13-ps3.5	3.05274e-13	0.810279	0.622	0.202	4.53394e-09	13	Rpl13-ps3	0.42
Gimap4.1	1.19647e-107	0.810209	0.605	0.021	1.77699e-103	12	Gimap4	0.584
Robo4	3.82282e-291	0.810189	0.526	0.003	5.67765e-287	12	Robo4	0.523
Rps4x.6	1.2586e-39	0.80858	0.991	0.943	1.86927e-35	9	Rps4x	0.048
Itgb7.3	1.30854e-39	0.808283	0.541	0.051	1.94344e-35	13	Itgb7	0.49
Rpl3.4	7.01574e-50	0.808114	0.974	0.858	1.04198e-45	8	Rpl3	0.116
Sema4a.2	3.13962e-47	0.807899	0.595	0.051	4.66297e-43	13	Sema4a	0.544
Itpr1	2.21121e-57	0.807673	0.664	0.174	3.2841e-53	8	Itpr1	0.49
Tcf4.2	1.91692e-22	0.80757	0.844	0.524	2.84701e-18	10	Tcf4	0.32
Plk2.1	1.03789e-63	0.807005	0.5	0.026	1.54147e-59	12	Plk2	0.474
Hsd11b1.2	1.72055e-172	0.80645	0.714	0.013	2.55536e-168	14	Hsd11b1	0.701
Mylk.1	6.95855e-102	0.80603	0.5	0.015	1.03348e-97	12	Mylk	0.485
Sept6.3	1.2464e-34	0.805848	0.541	0.058	1.85116e-30	13	2023-09-06	0.483
Sh3bgrl3.4	3.47314e-44	0.805474	0.944	0.652	5.15831e-40	6	Sh3bgrl3	0.292
Plscr1	2.16959e-45	0.805328	0.821	0.077	3.22227e-41	14	Plscr1	0.744
Whsc1.1	7.63634e-30	0.804564	0.783	0.16	1.13415e-25	11	Whsc1	0.623
Fgfr1	5.66793e-130	0.803327	0.322	0.008	8.41802e-126	10	Fgfr1	0.314
Sema6a.4	1.31681e-22	0.803305	0.816	0.188	1.95573e-18	12	Sema6a	0.628
Gm9493.7	7.23161e-09	0.802888	0.757	0.379	0.000107404	13	Gm9493	0.378
Gm9843.8	1.37186e-09	0.802539	0.865	0.531	2.03748e-05	13	Gm9843	0.334
Rps3a1.5	2.39741e-59	0.801934	0.987	0.973	3.56064e-55	8	Rps3a1	0.014
Kmo	1.61572e-190	0.801913	0.513	0.024	2.39966e-186	8	Kmo	0.489
Anp32b.5	7.3219e-07	0.801711	0.821	0.52	0.0108745	14	Anp32b	0.301
Lgals3.1	5.42789e-33	0.801551	0.883	0.625	8.0615e-29	6	Lgals3	0.258
B4galnt1.1	4.83117e-54	0.800802	0.743	0.228	7.17525e-50	8	B4galnt1	0.515
Ckap2l.1	4.25387e-112	0.80066	0.652	0.029	6.31785e-108	11	Ckap2l	0.623
Cenpa	2.95335e-91	0.800042	0.506	0.111	4.38631e-87	4	Cenpa	0.395
Jun.6	1.04085e-11	0.799708	0.737	0.302	1.54587e-07	12	Jun	0.435
Klf1	3.9597e-225	0.799629	0.453	0.022	5.88095e-221	4	Klf1	0.431
Ikzf2	2.51563e-10	0.79919	0.324	0.069	3.73621e-06	13	Ikzf2	0.255
2700094K13Rik	7.91754e-30	0.798961	0.804	0.189	1.17591e-25	11	2700094K13Rik	0.615
Proser2	1.81615e-295	0.798481	0.579	0.004	2.69735e-291	12	Proser2	0.575
Igf1r.3	7.47991e-48	0.798174	0.786	0.068	1.11092e-43	14	Igf1r	0.718
Pgd.2	5.64493e-13	0.798024	0.964	0.403	8.38386e-09	14	Pgd	0.561
Gm9843.4	8.59138e-45	0.797443	0.898	0.515	1.27599e-40	6	Gm9843	0.383
Vat1.2	2.77956e-15	0.797209	0.816	0.287	4.12821e-11	12	Vat1	0.529
Gata6	0	0.796926	0.632	0.001	0	12	Gata6	0.631
Scarb1.2	1.03558e-07	0.796459	0.684	0.381	0.00153805	12	Scarb1	0.303
Sptbn1.3	7.28794e-08	0.796226	0.514	0.196	0.0010824	13	Sptbn1	0.318
Cpeb4	1.15342e-53	0.796188	0.859	0.527	1.71306e-49	4	Cpeb4	0.332
Vcl	2.26656e-93	0.795219	0.789	0.046	3.3663e-89	12	Vcl	0.743
Tnfrsf9	2.40849e-63	0.794804	0.189	0.003	3.57708e-59	13	Tnfrsf9	0.186
Rps26.3	3.43568e-39	0.79443	1	0.954	5.10268e-35	9	Rps26	0.046
Sema4c	1.61649e-76	0.794305	0.737	0.048	2.40081e-72	12	Sema4c	0.689
Msrb3	0	0.794005	0.658	0.001	0	12	Msrb3	0.657
Rab7b.2	7.41349e-117	0.793995	0.5	0.028	1.10105e-112	10	Rab7b	0.472
Pbx1	1.7725e-18	0.7935	0.737	0.185	2.63252e-14	12	Pbx1	0.552
H2afz.7	1.67231e-05	0.793487	0.865	0.746	0.248372	13	H2afz	0.119
Strbp.1	1.96158e-70	0.793221	0.514	0.066	2.91334e-66	9	Strbp	0.448
Grap.1	1.32723e-103	0.793146	0.405	0.025	1.9712e-99	9	Grap	0.38
Prkcd.1	8.32371e-42	0.792431	0.923	0.572	1.23624e-37	6	Prkcd	0.351
Cd27	1.46086e-34	0.792199	0.378	0.029	2.16967e-30	13	Cd27	0.349
Lax1.1	2.49323e-56	0.792195	0.351	0.014	3.70295e-52	13	Lax1	0.337
Rpl18a.4	1.05063e-46	0.791971	0.98	0.869	1.5604e-42	6	Rpl18a	0.111
Rnase6.1	1.3557e-187	0.791733	0.599	0.036	2.01348e-183	8	Rnase6	0.563
Dtx1.3	4.37412e-14	0.791588	0.297	0.042	6.49645e-10	13	Dtx1	0.255
Rhoj	0	0.791574	0.684	0.003	0	12	Rhoj	0.681
Rps19.7	1.02203e-10	0.791134	1	0.866	1.51792e-06	11	Rps19	0.134
Jam3	0	0.791103	0.526	0.001	0	12	Jam3	0.525
Fchsd2.5	1.15404e-25	0.790961	0.868	0.188	1.71399e-21	12	Fchsd2	0.68
Dpysl2.3	1.42819e-23	0.790703	0.789	0.175	2.12115e-19	12	Dpysl2	0.614
Apobec3.3	2.86634e-26	0.790191	0.892	0.548	4.25709e-22	9	Apobec3	0.344
H2-Eb2	2.53731e-182	0.790185	0.434	0.016	3.76841e-178	8	H2-Eb2	0.418
Gm11808.8	8.58947e-11	0.789761	0.595	0.218	1.27571e-06	13	Gm11808	0.377
Foxp1.8	5.35972e-25	0.789537	0.778	0.345	7.96026e-21	10	Foxp1	0.433
Syngr2.2	3.59034e-31	0.789132	0.908	0.542	5.33237e-27	8	Syngr2	0.366
Gm8730.5	1.9375e-26	0.789129	0.658	0.272	2.87757e-22	9	Gm8730	0.386
Man1a.6	5.86954e-24	0.788935	0.756	0.338	8.71745e-20	10	Man1a	0.418
Mmp14.1	2.2525e-83	0.787901	0.658	0.034	3.34541e-79	12	Mmp14	0.624
Rps4x.5	7.40313e-53	0.787883	0.974	0.943	1.09951e-48	8	Rps4x	0.031
Jak1.2	1.36803e-08	0.787158	0.865	0.701	0.000203179	13	Jak1	0.164
Fau.9	8.58984e-15	0.787117	1	0.928	1.27576e-10	13	Fau	0.072
Tpst2.1	6.5535e-17	0.78689	0.737	0.207	9.73326e-13	12	Tpst2	0.53
Stap1.2	1.06861e-48	0.786593	0.441	0.068	1.58711e-44	9	Stap1	0.373
Trim7.1	2.36667e-70	0.786313	0.486	0.058	3.51497e-66	9	Trim7	0.428
Anxa11.1	9.90665e-17	0.786226	0.857	0.217	1.47134e-12	14	Anxa11	0.64
Sae1	9.85663e-29	0.786041	0.826	0.186	1.46391e-24	11	Sae1	0.64
Prdx4	0.000389761	0.785859	0.198	0.106	1	9	Prdx4	0.092
Anxa5.4	5.23577e-24	0.785657	0.933	0.692	7.77617e-20	10	Anxa5	0.241
AW112010.8	6.89838e-05	0.785317	0.946	0.915	1	13	AW112010	0.031
Fxyd5.1	5.33524e-20	0.785233	0.781	0.538	7.92391e-16	6	Fxyd5	0.243
Jun.2	6.53439e-30	0.784996	0.684	0.291	9.70487e-26	8	Jun	0.393
Hcst.2	2.50915e-14	0.784705	0.821	0.228	3.72658e-10	14	Hcst	0.593
Mettl9	6.37833e-15	0.784641	0.821	0.227	9.4731e-11	14	Mettl9	0.594
Lsp1.9	5.51263e-62	0.78445	0.748	0.144	8.18736e-58	9	Lsp1	0.604
Mgst1.5	3.68837e-11	0.784426	0.929	0.376	5.47797e-07	14	Mgst1	0.553
Mt1.2	1.98238e-22	0.78431	0.867	0.444	2.94424e-18	10	Mt1	0.423
Tgfbi.1	1.29404e-34	0.784243	0.898	0.637	1.92191e-30	6	Tgfbi	0.261
Rps21.5	6.38861e-61	0.783885	0.987	0.974	9.48836e-57	8	Rps21	0.013
Meis2	0	0.78347	0.526	0.002	0	12	Meis2	0.524
Pbxip1.1	1.69548e-84	0.783348	0.572	0.086	2.51812e-80	8	Pbxip1	0.486
Prex2	0	0.783141	0.553	0.003	0	12	Prex2	0.55
Zfhx3.4	6.12373e-18	0.782838	0.722	0.4	9.09496e-14	10	Zfhx3	0.322
Sned1.4	3.87881e-22	0.782694	0.737	0.159	5.76081e-18	12	Sned1	0.578
Atad2.1	9.98555e-25	0.782447	0.652	0.141	1.48305e-20	11	Atad2	0.511
Alox5.1	9.50055e-173	0.782423	0.679	0.011	1.41102e-168	14	Alox5	0.668
Rpl35a.6	3.76906e-40	0.781866	1	0.971	5.59781e-36	9	Rpl35a	0.029
Ap1s3	2.97092e-251	0.781247	0.592	0.022	4.41241e-247	8	Ap1s3	0.57
Cd33.3	1.08853e-35	0.780958	0.622	0.155	1.61668e-31	10	Cd33	0.467
Prc1	2.33075e-144	0.780882	0.388	0.033	3.46163e-140	4	Prc1	0.355
Psme3	1.72646e-88	0.780702	0.759	0.275	2.56414e-84	4	Psme3	0.484
4930523C07Rik.4	1.48122e-18	0.779994	0.459	0.076	2.1999e-14	13	4930523C07Rik	0.383
Havcr2	1.1509e-72	0.779707	0.559	0.098	1.70931e-68	8	Havcr2	0.461
Bace2	0	0.779704	0.5	0	0	12	Bace2	0.5
Mxd4.5	2.41117e-16	0.779243	0.921	0.368	3.58107e-12	12	Mxd4	0.553
Tmem88	1.82341e-226	0.779031	0.579	0.007	2.70812e-222	12	Tmem88	0.572
Ankrd44.4	2.70654e-20	0.778908	0.703	0.37	4.01975e-16	9	Ankrd44	0.333
Il6st.1	1.00666e-12	0.778785	0.816	0.329	1.49509e-08	12	Il6st	0.487
Slc25a51	1.27382e-55	0.778279	0.794	0.442	1.89188e-51	4	Slc25a51	0.352
Smc2.2	2.38415e-18	0.778199	0.714	0.143	3.54094e-14	14	Smc2	0.571
Chchd10	2.98588e-84	0.777915	0.423	0.036	4.43463e-80	9	Chchd10	0.387
Rpl13.4	5.36735e-51	0.777905	0.985	0.869	7.97159e-47	6	Rpl13	0.116
Gimap6.1	3.55146e-65	0.777784	0.632	0.041	5.27462e-61	12	Gimap6	0.591
Reps2	7.38304e-139	0.777661	0.378	0.011	1.09653e-134	10	Reps2	0.367
Lbp	0	0.777414	0.679	0.004	0	14	Lbp	0.675
Lmo2	1.85914e-67	0.777137	0.691	0.287	2.7612e-63	4	Lmo2	0.404
Pam	4.07609e-132	0.776803	0.658	0.02	6.05381e-128	12	Pam	0.638
Rrm1	9.27949e-48	0.776793	0.453	0.152	1.37819e-43	4	Rrm1	0.301
Coro2a	2.59218e-156	0.77659	0.546	0.038	3.84991e-152	8	Coro2a	0.508
Serpinb1a.1	5.87504e-64	0.776405	0.553	0.032	8.72561e-60	12	Serpinb1a	0.521
Zfp36l1.3	3.27753e-18	0.776302	0.911	0.672	4.86779e-14	10	Zfp36l1	0.239
Cd55.2	6.55647e-22	0.776134	0.477	0.156	9.73766e-18	9	Cd55	0.321
Nr4a3	1.96698e-54	0.776123	0.217	0.017	2.92136e-50	8	Nr4a3	0.2
Zcchc14.1	1.25983e-49	0.776092	0.711	0.07	1.87109e-45	12	Zcchc14	0.641
Rps11.6	1.11812e-28	0.775591	0.991	0.896	1.66064e-24	9	Rps11	0.095
Rpl18.4	5.25324e-53	0.775135	0.985	0.809	7.80211e-49	6	Rpl18	0.176
Sema4d.8	3.145e-23	0.77511	0.568	0.092	4.67095e-19	13	Sema4d	0.476
Slc38a2.8	3.34313e-14	0.774387	0.649	0.189	4.96522e-10	13	Slc38a2	0.46
Abca9.1	4.67899e-23	0.774331	0.489	0.142	6.94924e-19	10	Abca9	0.347
Snrpf.3	2.54316e-14	0.774306	0.87	0.419	3.77711e-10	11	Snrpf	0.451
Snrpg.6	1.83954e-14	0.774173	0.848	0.426	2.73208e-10	11	Snrpg	0.422
Dck.1	4.10391e-39	0.774156	0.647	0.328	6.09513e-35	4	Dck	0.319
Uhrf1.1	2.44344e-79	0.77399	0.674	0.046	3.629e-75	11	Uhrf1	0.628
Pald1	2.35598e-29	0.7739	0.684	0.109	3.4991e-25	12	Pald1	0.575
Fnbp1l.1	5.48889e-208	0.773822	0.737	0.014	8.15209e-204	12	Fnbp1l	0.723
Adamts5	8.03534e-277	0.77301	0.368	0.001	1.19341e-272	12	Adamts5	0.367
Myo6	6.78974e-63	0.772678	0.684	0.051	1.00841e-58	12	Myo6	0.633
Rarres2	1.59227e-58	0.772252	0.158	0.002	2.36484e-54	12	Rarres2	0.156
Hnrnpa3	6.60714e-16	0.772054	0.957	0.726	9.81292e-12	11	Hnrnpa3	0.231
Aldoa.3	5.01726e-10	0.771889	0.929	0.572	7.45164e-06	14	Aldoa	0.357
Cenpf.1	8.50858e-52	0.771448	0.674	0.07	1.26369e-47	11	Cenpf	0.604
Zfp36l1.5	5.38365e-11	0.77124	0.947	0.674	7.9958e-07	12	Zfp36l1	0.273
Bsg	1.52698e-55	0.770518	0.841	0.587	2.26787e-51	4	Bsg	0.254
Cysltr1	3.5691e-147	0.770134	0.411	0.013	5.30083e-143	10	Cysltr1	0.398
Tes.2	1.74222e-33	0.769872	0.459	0.044	2.58754e-29	13	Tes	0.415
Rpl37a.5	2.83478e-42	0.76981	1	0.99	4.21021e-38	9	Rpl37a	0.01
Atpif1.2	1.7806e-45	0.769683	0.828	0.615	2.64454e-41	4	Atpif1	0.213
Ifitm3.8	3.54686e-09	0.769545	0.947	0.561	5.26779e-05	12	Ifitm3	0.386
Rpl41.7	6.05124e-15	0.76887	1	0.978	8.9873e-11	13	Rpl41	0.022
Tagln2.2	2.67335e-34	0.76878	0.673	0.301	3.97046e-30	6	Tagln2	0.372
Rps28.5	1.19811e-38	0.768707	1	0.975	1.77943e-34	9	Rps28	0.025
Syt15	0	0.768526	0.553	0.001	0	12	Syt15	0.552
Napsa.10	5.53026e-17	0.76811	0.522	0.12	8.21354e-13	11	Napsa	0.402
Rpl21.5	1.08782e-46	0.767866	0.98	0.911	1.61562e-42	8	Rpl21	0.069
Rps12.8	6.06412e-12	0.767467	1	0.965	9.00644e-08	13	Rps12	0.035
Gimap9.1	1.75017e-81	0.76734	0.378	0.01	2.59935e-77	13	Gimap9	0.368
Pdlim5.1	1.20125e-20	0.767316	0.737	0.176	1.7841e-16	12	Pdlim5	0.561
Lats2	2.08236e-22	0.767087	0.737	0.163	3.09271e-18	12	Lats2	0.574
Txnip.4	1.57547e-21	0.766684	0.944	0.719	2.33989e-17	10	Txnip	0.225
Rpl27-ps3.2	7.36315e-52	0.765922	0.75	0.26	1.09358e-47	8	Rpl27-ps3	0.49
Pmf1.1	5.21729e-45	0.765837	0.804	0.12	7.74872e-41	11	Pmf1	0.684
Strn4	1.40129e-23	0.765822	0.789	0.178	2.08119e-19	12	Strn4	0.611
Rpl35a.10	7.91019e-14	0.765665	1	0.972	1.17482e-09	13	Rpl35a	0.028
Oaz2	1.1783e-22	0.765551	0.711	0.154	1.75001e-18	12	Oaz2	0.557
Tmem216	1.88879e-112	0.765371	0.679	0.02	2.80522e-108	14	Tmem216	0.659
Bach2	2.62341e-39	0.764641	0.324	0.046	3.89629e-35	9	Bach2	0.278
Nap1l1	1.09157e-39	0.764597	0.934	0.657	1.6212e-35	8	Nap1l1	0.277
Raph1.1	8.12029e-09	0.76451	0.474	0.143	0.000120603	12	Raph1	0.331
Diaph1.4	1.79644e-07	0.763655	0.514	0.203	0.00266807	13	Diaph1	0.311
Hspb1	2.39022e-203	0.763285	0.526	0.006	3.54996e-199	12	Hspb1	0.52
Rpl23.5	2.00887e-51	0.762994	0.974	0.952	2.98357e-47	8	Rpl23	0.022
Lyz1.1	5.44679e-14	0.76251	0.111	0.013	8.08957e-10	10	Lyz1	0.098
Igf1r.2	2.94948e-28	0.762341	0.526	0.068	4.38057e-24	12	Igf1r	0.458
Ipo11.1	5.71923e-33	0.761824	0.684	0.101	8.4942e-29	12	Ipo11	0.583
Dock6	9.32092e-259	0.761801	0.658	0.007	1.38434e-254	12	Dock6	0.651
AU020206.1	2.45691e-08	0.761489	0.459	0.162	0.0003649	13	AU020206	0.297
Rpl28.4	1.2807e-41	0.760641	0.974	0.844	1.90209e-37	6	Rpl28	0.13
Smarca2.1	8.60821e-14	0.760396	0.737	0.259	1.27849e-09	12	Smarca2	0.478
Nfe2	1.59968e-220	0.760114	0.506	0.033	2.37585e-216	4	Nfe2	0.473
S100a6.9	2.93432e-09	0.759935	0.322	0.118	4.35804e-05	10	S100a6	0.204
Cd24a.8	3.05125e-24	0.759701	1	0.23	4.53172e-20	14	Cd24a	0.77
Rac2.5	1.64301e-23	0.75958	0.865	0.545	2.4402e-19	9	Rac2	0.32
Ttc28	1.55666e-29	0.759533	0.684	0.107	2.31196e-25	12	Ttc28	0.577
Rgcc.2	8.10406e-49	0.759171	0.679	0.049	1.20362e-44	14	Rgcc	0.63
Mef2c.12	3.51019e-33	0.75824	0.789	0.121	5.21333e-29	12	Mef2c	0.668
Ppic	0	0.757441	0.632	0.001	0	12	Ppic	0.631
Ifi30.2	4.13606e-32	0.757206	0.898	0.638	6.14288e-28	6	Ifi30	0.26
Rpl24.8	1.3758e-10	0.757194	0.973	0.882	2.04333e-06	13	Rpl24	0.091
Plac8.10	4.20473e-14	0.756898	0.5	0.126	6.24486e-10	11	Plac8	0.374
Avpi1	7.0197e-49	0.756759	0.651	0.194	1.04257e-44	8	Avpi1	0.457
Padi2.1	1.52884e-84	0.75671	0.432	0.014	2.27064e-80	13	Padi2	0.418
4930402H24Rik	1.08138e-30	0.756493	0.711	0.109	1.60606e-26	12	4930402H24Rik	0.602
Tagln2.6	1.98304e-09	0.756443	0.703	0.316	2.94522e-05	13	Tagln2	0.387
Gm2a.2	7.07289e-43	0.756273	0.964	0.761	1.05047e-38	6	Gm2a	0.203
Marco.1	1.93462e-07	0.756203	0.202	0.133	0.0028733	2	Marco	0.069
Arhgef7	1.40746e-30	0.755823	0.684	0.107	2.09036e-26	12	Arhgef7	0.577
Col1a2	3.86486e-42	0.755814	0.211	0.007	5.7401e-38	12	Col1a2	0.204
Ptp4a3.2	6.02205e-08	0.755744	0.632	0.278	0.000894394	12	Ptp4a3	0.354
Arid3a	3.61887e-28	0.755715	0.786	0.113	5.37475e-24	14	Arid3a	0.673
H3f3a.10	1.63426e-12	0.75543	1	0.881	2.4272e-08	14	H3f3a	0.119
Gsr	4.05685e-32	0.755046	0.765	0.396	6.02524e-28	6	Gsr	0.369
Rpl35.4	8.46618e-39	0.754841	0.914	0.612	1.2574e-34	8	Rpl35	0.302
App.3	1.50706e-15	0.75479	0.878	0.68	2.23828e-11	10	App	0.198
Cyp4f18	3.43419e-111	0.754667	0.449	0.046	5.10046e-107	6	Cyp4f18	0.403
Rcn3.1	7.92771e-28	0.753413	0.684	0.114	1.17742e-23	12	Rcn3	0.57
Agpat2	4.0895e-111	0.753235	0.571	0.014	6.07373e-107	14	Agpat2	0.557
Ppp1r16b.2	8.37056e-49	0.75307	0.432	0.026	1.2432e-44	13	Ppp1r16b	0.406
Hjurp.2	1.82511e-16	0.752676	0.826	0.293	2.71065e-12	11	Hjurp	0.533
Lrrc8c	1.0867e-17	0.752081	0.763	0.206	1.61396e-13	12	Lrrc8c	0.557
Ptpn14.1	2.21697e-216	0.75192	0.579	0.007	3.29265e-212	12	Ptpn14	0.572
Hist1h1b	4.98163e-163	0.751919	0.397	0.028	7.39872e-159	4	Hist1h1b	0.369
Mpc2.2	2.69738e-14	0.751298	0.929	0.296	4.00615e-10	14	Mpc2	0.633
Fam107b.4	1.26595e-13	0.751032	0.964	0.349	1.88019e-09	14	Fam107b	0.615
Smco4	3.59621e-36	0.750721	0.553	0.059	5.34109e-32	12	Smco4	0.494
Rbm3.1	1.96112e-15	0.749346	1	0.758	2.91265e-11	11	Rbm3	0.242
Prkd2.1	7.44377e-57	0.748414	0.553	0.037	1.10555e-52	12	Prkd2	0.516
Rgs10.1	7.24498e-24	0.748339	0.711	0.299	1.07602e-19	10	Rgs10	0.412
Kif11.2	2.49674e-28	0.748314	0.571	0.06	3.70816e-24	14	Kif11	0.511
Clps	4.05812e-49	0.747982	0.122	0.003	6.02712e-45	10	Clps	0.119
Lrrc58.1	1.15373e-11	0.74743	0.868	0.439	1.71352e-07	12	Lrrc58	0.429
Itk	6.33219e-227	0.747002	0.405	0.002	9.40457e-223	13	Itk	0.403
Haus8	2.86212e-32	0.746396	0.572	0.207	4.25083e-28	8	Haus8	0.365
H2afx.2	5.06291e-19	0.746362	0.643	0.108	7.51943e-15	14	H2afx	0.535
Tspan15.2	1.07884e-24	0.746083	0.816	0.175	1.6023e-20	12	Tspan15	0.641
Ltc4s.1	2.26125e-18	0.745645	0.316	0.038	3.35841e-14	12	Ltc4s	0.278
Vpreb3	3.8551e-223	0.745545	0.288	0.001	5.72559e-219	9	Vpreb3	0.287
Rps28.8	7.29335e-12	0.745192	1	0.975	1.08321e-07	13	Rps28	0.025
Jund.4	1.19345e-18	0.744869	0.922	0.692	1.77251e-14	10	Jund	0.23
Plaur.1	8.50477e-65	0.744578	0.75	0.045	1.26313e-60	14	Plaur	0.705
Srgn.4	4.27474e-17	0.744514	0.784	0.53	6.34884e-13	9	Srgn	0.254
Slamf7.1	1.40629e-173	0.744496	0.559	0.034	2.08863e-169	8	Slamf7	0.525
Asb1	8.9181e-160	0.744014	0.512	0.058	1.32452e-155	4	Asb1	0.454
H2afv.1	7.6852e-09	0.74372	0.786	0.336	0.000114141	14	H2afv	0.45
Chka	1.19712e-27	0.743348	0.507	0.173	1.77796e-23	8	Chka	0.334
Bcl2a1b.3	2.22014e-28	0.742769	0.717	0.34	3.29736e-24	8	Bcl2a1b	0.377
Gng5.5	1.05929e-10	0.742514	0.964	0.632	1.57326e-06	14	Gng5	0.332
Derl3	8.26688e-54	0.742483	0.18	0.009	1.2278e-49	9	Derl3	0.171
Wls.2	1.44943e-21	0.742362	0.789	0.183	2.1527e-17	12	Wls	0.606
Sh2d2a	6.39005e-217	0.742306	0.405	0.002	9.4905e-213	13	Sh2d2a	0.403
Msr1.1	4.89965e-57	0.741782	0.444	0.051	7.27697e-53	10	Msr1	0.393
Rpl23a-ps3.6	2.0393e-22	0.741024	0.856	0.556	3.02877e-18	9	Rpl23a-ps3	0.3
Sdc1	4.99761e-101	0.740731	0.198	0.004	7.42244e-97	9	Sdc1	0.194
Zcchc11.2	1.7404e-08	0.740641	0.784	0.433	0.000258485	13	Zcchc11	0.351
Zcchc11.1	4.94555e-16	0.740582	0.748	0.428	7.34512e-12	9	Zcchc11	0.32
Fmnl1.4	3.81462e-12	0.740569	0.595	0.184	5.66548e-08	13	Fmnl1	0.411
Pros1.1	2.15862e-69	0.74012	0.658	0.042	3.20599e-65	12	Pros1	0.616
Golim4	4.78216e-12	0.740067	0.786	0.244	7.10246e-08	14	Golim4	0.542
Slc7a5	4.20608e-165	0.7398	0.516	0.056	6.24688e-161	4	Slc7a5	0.46
Sparcl1	3.84347e-27	0.739373	0.158	0.006	5.70832e-23	12	Sparcl1	0.152
Srgn.2	3.10471e-32	0.739115	0.867	0.52	4.61112e-28	6	Srgn	0.347
Lbr.6	1.16868e-12	0.738196	0.893	0.321	1.73572e-08	14	Lbr	0.572
Lrrc32	0	0.737325	0.553	0.001	0	12	Lrrc32	0.552
Adam19	5.45992e-146	0.737277	0.52	0.036	8.10908e-142	8	Adam19	0.484
Prkcb.1	1.37229e-30	0.737199	0.934	0.62	2.03813e-26	8	Prkcb	0.314
Mapk3.3	1.3622e-16	0.736939	0.868	0.302	2.02314e-12	12	Mapk3	0.566
Alyref	3.51382e-27	0.736517	0.804	0.192	5.21872e-23	11	Alyref	0.612
Fzd4	6.33223e-190	0.736508	0.526	0.007	9.40463e-186	12	Fzd4	0.519
Rpl19.4	5.61513e-53	0.736181	0.985	0.899	8.3396e-49	6	Rpl19	0.086
Hsp90aa1.3	1.01718e-14	0.736134	0.978	0.671	1.51071e-10	11	Hsp90aa1	0.307
Rpl21.6	1.37048e-29	0.736119	0.982	0.912	2.03544e-25	9	Rpl21	0.07
Cxcl16	2.95175e-69	0.736045	0.383	0.056	4.38394e-65	6	Cxcl16	0.327
Synpo	0	0.734516	0.605	0.002	0	12	Synpo	0.603
Mcm7.1	9.77117e-29	0.734504	0.63	0.109	1.45121e-24	11	Mcm7	0.521
Slbp.1	1.86229e-22	0.734501	0.525	0.309	2.76587e-18	4	Slbp	0.216
Snrpe.5	3.32177e-11	0.73434	0.804	0.449	4.9335e-07	11	Snrpe	0.355
Klf6.2	8.28826e-16	0.733954	0.789	0.481	1.23097e-11	10	Klf6	0.308
Rps15.5	7.37096e-56	0.733531	0.987	0.962	1.09473e-51	8	Rps15	0.025
Hdac7.1	1.24937e-23	0.733386	0.763	0.161	1.85556e-19	12	Hdac7	0.602
F8	2.33693e-265	0.733171	0.579	0.005	3.47081e-261	12	F8	0.574
Mcm6.1	3.27403e-35	0.733146	0.717	0.112	4.8626e-31	11	Mcm6	0.605
Tanc1	5.46028e-41	0.732426	0.737	0.091	8.10961e-37	12	Tanc1	0.646
Rrm2.8	5.17046e-12	0.732067	0.571	0.133	7.67916e-08	14	Rrm2	0.438
Rps12.5	5.08646e-50	0.731888	0.974	0.965	7.55441e-46	8	Rps12	0.009
Psmb9.2	1.21133e-35	0.731557	0.822	0.418	1.79906e-31	8	Psmb9	0.404
Itpkb	1.12254e-22	0.731457	0.737	0.154	1.66719e-18	12	Itpkb	0.583
Tpm4.2	4.14575e-77	0.730751	0.605	0.103	6.15727e-73	8	Tpm4	0.502
Dapk1	9.14763e-100	0.730706	0.444	0.027	1.35861e-95	10	Dapk1	0.417
H3f3a.9	1.59302e-12	0.73022	0.978	0.881	2.36595e-08	11	H3f3a	0.097
Cmtm8	2.07881e-30	0.72987	0.553	0.07	3.08745e-26	12	Cmtm8	0.483
Fbrsl1	2.00599e-43	0.729688	0.743	0.269	2.97929e-39	8	Fbrsl1	0.474
S100a13.3	2.03155e-14	0.729165	0.711	0.236	3.01726e-10	12	S100a13	0.475
Grb10	0	0.729128	0.553	0.002	0	12	Grb10	0.551
Rad21.4	3.85228e-12	0.728598	0.935	0.547	5.7214e-08	11	Rad21	0.388
Fam171a1	0	0.72849	0.579	0.001	0	12	Fam171a1	0.578
Atp2a3.2	1.40113e-72	0.728428	0.786	0.043	2.08095e-68	14	Atp2a3	0.743
Coro2a.3	5.13618e-11	0.728345	0.297	0.055	7.62826e-07	13	Coro2a	0.242
Cenpa.2	3.1318e-11	0.728292	0.571	0.14	4.65135e-07	14	Cenpa	0.431
Tpt1.6	1.31173e-15	0.728067	1	0.997	1.94818e-11	13	Tpt1	0.003
Psmb8.3	3.64139e-34	0.727756	0.842	0.461	5.4082e-30	8	Psmb8	0.381
Ppp1ca.5	4.20676e-12	0.727664	1	0.595	6.24788e-08	14	Ppp1ca	0.405
Srgn.5	1.76554e-08	0.727419	0.865	0.534	0.000262218	13	Srgn	0.331
Neil3.1	3.43739e-92	0.727142	0.63	0.034	5.10521e-88	11	Neil3	0.596
Cst3.3	6.69202e-25	0.726988	0.98	0.921	9.93899e-21	6	Cst3	0.059
Rpl36al.8	1.10094e-11	0.726729	1	0.737	1.63512e-07	13	Rpl36al	0.263
Tle3.3	9.24342e-10	0.726343	0.595	0.215	1.37283e-05	13	Tle3	0.38
Bcl11a.7	3.4947e-20	0.726041	0.5	0.093	5.19033e-16	11	Bcl11a	0.407
Cox6c.6	1.49298e-11	0.725849	0.973	0.65	2.21738e-07	13	Cox6c	0.323
Fgl2.1	1.28004e-54	0.725649	0.618	0.152	1.90112e-50	8	Fgl2	0.466
Rpl9-ps6.4	4.78101e-43	0.725465	0.743	0.292	7.10075e-39	8	Rpl9-ps6	0.451
mt-Nd2.4	2.79403e-62	0.725424	0.988	0.995	4.1497e-58	7	mt-Nd2	-0.007
Malt1	6.67544e-72	0.725301	0.553	0.097	9.91436e-68	8	Malt1	0.456
Tacc1.2	3.53364e-15	0.725058	0.842	0.309	5.24816e-11	12	Tacc1	0.533
Gltscr2.3	4.18194e-20	0.724838	0.748	0.399	6.21102e-16	9	Gltscr2	0.349
Zfp462	0	0.72467	0.526	0.001	0	12	Zfp462	0.525
Sidt1	5.28358e-237	0.724437	0.405	0.002	7.84717e-233	13	Sidt1	0.403
Megf9.1	1.25518e-15	0.724216	0.857	0.23	1.86419e-11	14	Megf9	0.627
Tbc1d9.2	1.04897e-35	0.72364	0.895	0.51	1.55793e-31	8	Tbc1d9	0.385
Eef1b2.7	4.27971e-09	0.723415	0.957	0.779	6.35622e-05	11	Eef1b2	0.178
Ckap4	5.15459e-38	0.723251	0.261	0.03	7.6556e-34	9	Ckap4	0.231
Gm10073.8	1.00722e-05	0.722376	0.757	0.54	0.149592	13	Gm10073	0.217
Wwp1.4	6.53444e-15	0.722042	0.8	0.575	9.70494e-11	10	Wwp1	0.225
Xdh.2	1.72334e-23	0.721348	0.679	0.103	2.5595e-19	14	Xdh	0.576
Rpl31.6	4.58714e-27	0.721269	0.937	0.729	6.81282e-23	9	Rpl31	0.208
Bcl6b	3.09805e-289	0.721253	0.421	0.001	4.60123e-285	12	Bcl6b	0.42
Vim.11	2.41713e-24	0.721243	0.711	0.127	3.58991e-20	12	Vim	0.584
Rpl38.5	2.30798e-12	0.721206	1	0.985	3.42781e-08	13	Rpl38	0.015
Gm6133.4	2.772e-51	0.720731	0.75	0.253	4.11698e-47	8	Gm6133	0.497
Rps27.4	4.05578e-44	0.720314	0.985	0.882	6.02365e-40	6	Rps27	0.103
Ncl.2	0.000133969	0.720254	0.811	0.641	1	13	Ncl	0.17
Rpl32.4	1.02731e-38	0.720231	0.98	0.859	1.52576e-34	6	Rpl32	0.121
Trps1.1	5.87344e-43	0.720145	0.867	0.451	8.72323e-39	6	Trps1	0.416
H2-Q4	9.96538e-22	0.719921	0.658	0.138	1.48006e-17	12	H2-Q4	0.52
Fhod3	0	0.719747	0.579	0.001	0	12	Fhod3	0.578
Hipk1	4.97297e-52	0.719659	0.797	0.471	7.38586e-48	4	Hipk1	0.326
Cxcr6	6.20608e-157	0.71941	0.243	0.001	9.21727e-153	13	Cxcr6	0.242
S1pr1.1	1.53544e-55	0.719218	0.322	0.026	2.28044e-51	10	S1pr1	0.296
Itga4.1	7.85761e-27	0.719209	0.73	0.425	1.16701e-22	6	Itga4	0.305
Hopx.1	8.56323e-62	0.7185	0.459	0.022	1.27181e-57	13	Hopx	0.437
Lrrc16a	1.56156e-182	0.718399	0.461	0.019	2.31922e-178	8	Lrrc16a	0.442
Ccr5.1	1.26102e-66	0.718106	0.4	0.034	1.87287e-62	10	Ccr5	0.366
Abcg2.1	1.96801e-32	0.718036	0.658	0.092	2.92288e-28	12	Abcg2	0.566
Gm11808.5	1.96548e-28	0.717918	0.604	0.21	2.91913e-24	9	Gm11808	0.394
Cytip.2	5.32629e-36	0.717776	0.868	0.393	7.9106e-32	8	Cytip	0.475
Rpl14.6	3.38951e-09	0.717627	0.935	0.797	5.0341e-05	11	Rpl14	0.138
Dok2	1.49727e-41	0.717493	0.411	0.059	2.22375e-37	10	Dok2	0.352
S100a11.6	2.03176e-69	0.71737	0.546	0.107	3.01756e-65	6	S100a11	0.439
Eef1b2.6	8.71143e-21	0.716216	0.946	0.776	1.29382e-16	9	Eef1b2	0.17
Ctsh.4	8.0563e-16	0.715491	0.9	0.66	1.19652e-11	10	Ctsh	0.24
Sesn3.1	3.04273e-34	0.715293	0.441	0.095	4.51906e-30	9	Sesn3	0.346
Pstpip1.3	7.60078e-25	0.715235	0.405	0.047	1.12887e-20	13	Pstpip1	0.358
Snrpe.6	9.24104e-09	0.714662	0.811	0.45	0.000137248	13	Snrpe	0.361
Lbr.4	4.31757e-18	0.714643	0.891	0.319	6.41245e-14	11	Lbr	0.572
Nup210.3	2.3538e-28	0.714548	0.609	0.103	3.49587e-24	11	Nup210	0.506
Nova2	0	0.714525	0.605	0.001	0	12	Nova2	0.604
Marcksl1.3	3.05518e-13	0.714409	0.355	0.144	4.53756e-09	8	Marcksl1	0.211
H3f3a.6	9.45395e-48	0.714125	0.98	0.877	1.4041e-43	6	H3f3a	0.103
Lig1.1	3.23098e-28	0.713836	0.63	0.11	4.79865e-24	11	Lig1	0.52
Nin.1	9.0164e-16	0.713677	0.929	0.261	1.33912e-11	14	Nin	0.668
mt-Nd1.4	3.07524e-55	0.713628	1	0.996	4.56734e-51	7	mt-Nd1	0.004
2023-09-06	1.02702e-132	0.713616	0.533	0.044	1.52533e-128	8	2023-09-06	0.489
Slc7a11	1.41393e-53	0.713582	0.5	0.024	2.09996e-49	14	Slc7a11	0.476
Snrpd1	1.4864e-16	0.713461	0.761	0.278	2.20761e-12	11	Snrpd1	0.483
Gm43291	2.86938e-207	0.713438	0.261	0.001	4.2616e-203	9	Gm43291	0.26
Rpl23a.6	8.06641e-34	0.713384	1	0.946	1.19802e-29	9	Rpl23a	0.054
Arhgef1.2	1.57465e-08	0.7128	0.703	0.354	0.000233867	13	Arhgef1	0.349
mt-Nd4.4	5.63667e-65	0.712619	0.994	0.996	8.37159e-61	7	mt-Nd4	-0.002
Mmp12	1.07873e-240	0.712567	0.408	0.007	1.60213e-236	8	Mmp12	0.401
Fxyd5.3	6.61838e-10	0.71255	0.919	0.547	9.82962e-06	13	Fxyd5	0.372
Kif11	4.49405e-134	0.712374	0.384	0.035	6.67457e-130	4	Kif11	0.349
Sub1.1	1.29064e-37	0.71199	0.842	0.501	1.91687e-33	6	Sub1	0.341
Ly75	3.5532e-92	0.711934	0.643	0.022	5.27721e-88	14	Ly75	0.621
Ptpre.2	4.99622e-41	0.711708	0.658	0.218	7.42039e-37	8	Ptpre	0.44
Des	3.70648e-53	0.711691	0.237	0.006	5.50486e-49	12	Des	0.231
Limch1	0	0.711504	0.553	0.002	0	12	Limch1	0.551
Rps11.4	4.37003e-37	0.711162	0.974	0.894	6.49037e-33	6	Rps11	0.08
Tk1	5.71487e-68	0.710438	0.761	0.069	8.48773e-64	11	Tk1	0.692
Arhgef15	0	0.710371	0.553	0.001	0	12	Arhgef15	0.552
mt-Nd3.4	1.27591e-55	0.710293	0.994	0.993	1.89497e-51	7	mt-Nd3	0.001
Pfdn5.5	6.26495e-10	0.710073	0.973	0.67	9.3047e-06	13	Pfdn5	0.303
mt-Cytb.4	2.14449e-63	0.70981	0.994	0.996	3.185e-59	7	mt-Cytb	-0.002
Cdkn2c.1	3.02828e-71	0.70857	0.674	0.051	4.49761e-67	11	Cdkn2c	0.623
Vim.12	3.78789e-08	0.708485	0.432	0.13	0.000562578	13	Vim	0.302
Rpl37a.6	6.59243e-15	0.708099	1	0.99	9.79108e-11	13	Rpl37a	0.01
Rpl38.4	5.6795e-41	0.707986	1	0.984	8.4352e-37	9	Rpl38	0.016
Lamtor4.3	1.78639e-09	0.707976	1	0.523	2.65315e-05	14	Lamtor4	0.477
Rps2.4	5.23313e-42	0.70795	0.974	0.859	7.77225e-38	8	Rps2	0.115
Prg2	2.74291e-52	0.707902	0.135	0.004	4.07378e-48	9	Prg2	0.131
Clic4	3.50995e-12	0.707538	0.947	0.568	5.21298e-08	12	Clic4	0.379
Gimap5.1	3.31892e-148	0.707417	0.658	0.017	4.92926e-144	12	Gimap5	0.641
Itga1	6.26511e-57	0.707303	0.553	0.037	9.30494e-53	12	Itga1	0.516
Ssrp1	2.6536e-17	0.707086	0.935	0.419	3.94113e-13	11	Ssrp1	0.516
2900026A02Rik	7.88847e-49	0.707068	0.5	0.035	1.1716e-44	12	2900026A02Rik	0.465
Trim2	1.11193e-96	0.707	0.684	0.032	1.65144e-92	12	Trim2	0.652
Ncam1	1.50091e-235	0.706763	0.464	0.002	2.22916e-231	14	Ncam1	0.462
Hells	3.41906e-56	0.706471	0.543	0.043	5.07798e-52	11	Hells	0.5
Mcm3.1	1.32151e-23	0.706435	0.696	0.16	1.96271e-19	11	Mcm3	0.536
Rps20.5	3.48893e-44	0.706257	0.967	0.935	5.18176e-40	8	Rps20	0.032
Enc1	4.2e-46	0.706031	0.553	0.045	6.23784e-42	12	Enc1	0.508
Tmx4	3.76759e-34	0.70579	0.75	0.085	5.59563e-30	14	Tmx4	0.665
Bnip3l	1.69973e-50	0.705785	0.831	0.519	2.52444e-46	4	Bnip3l	0.312
mt-Atp6.4	3.239e-72	0.705382	1	0.998	4.81056e-68	7	mt-Atp6	0.002
Abcg2	6.44044e-141	0.705095	0.494	0.062	9.56535e-137	4	Abcg2	0.432
Man1a.7	5.68634e-10	0.704565	0.737	0.344	8.44535e-06	12	Man1a	0.393
Cox5b.6	3.40798e-12	0.704308	0.783	0.381	5.06154e-08	11	Cox5b	0.402
Lmo4.3	4.70893e-09	0.703861	0.893	0.401	6.9937e-05	14	Lmo4	0.492
Gm6133.7	8.51294e-08	0.703751	0.595	0.269	0.00126434	13	Gm6133	0.326
Sh3bgrl3.9	9.55231e-09	0.703014	0.87	0.664	0.000141871	11	Sh3bgrl3	0.206
Aplnr	3.11686e-141	0.702674	0.263	0.002	4.62916e-137	12	Aplnr	0.261
Gimap3	1.16835e-127	0.702579	0.324	0.01	1.73523e-123	9	Gimap3	0.314
Emp3.11	4.76272e-24	0.702431	0.565	0.099	7.07359e-20	11	Emp3	0.466
Pde2a.3	6.46787e-59	0.702353	0.679	0.04	9.60608e-55	14	Pde2a	0.639
Casc5.1	1.73132e-80	0.702318	0.674	0.045	2.57135e-76	11	Casc5	0.629
Urod	3.19534e-136	0.702303	0.516	0.074	4.74572e-132	4	Urod	0.442
Gm11808.4	9.91646e-60	0.702076	0.724	0.201	1.47279e-55	8	Gm11808	0.523
H2afy.2	9.63865e-35	0.702041	0.928	0.615	1.43153e-30	8	H2afy	0.313
Tpm2	5.78048e-85	0.70204	0.316	0.007	8.58516e-81	12	Tpm2	0.309
2023-09-04	6.71043e-56	0.701481	0.263	0.008	9.96633e-52	12	2023-09-04	0.255
Etv3.1	4.36542e-24	0.700852	0.467	0.164	6.48353e-20	8	Etv3	0.303
H2afx	1.52058e-85	0.700806	0.438	0.084	2.25837e-81	4	H2afx	0.354
Crip1.6	5.62247e-08	0.700495	0.978	0.755	0.000835049	11	Crip1	0.223
Erh.1	2.21137e-16	0.700459	0.891	0.39	3.28433e-12	11	Erh	0.501
Rpl7a.4	4.9293e-41	0.700425	0.954	0.831	7.321e-37	8	Rpl7a	0.123
Rpl24.5	6.16377e-29	0.700025	0.982	0.88	9.15442e-25	9	Rpl24	0.102
Apol7c	1.31038e-24	0.699999	0.173	0.031	1.94618e-20	6	Apol7c	0.142
Rpl36al.6	9.79825e-14	0.699772	0.865	0.735	1.45524e-09	9	Rpl36al	0.13
Macf1.2	2.66282e-11	0.699534	0.947	0.621	3.95482e-07	12	Macf1	0.326
Rasgrp3.3	1.1493e-62	0.699397	0.579	0.036	1.70693e-58	12	Rasgrp3	0.543
Tet2	2.64294e-32	0.699349	0.763	0.338	3.92529e-28	8	Tet2	0.425
AY036118.5	3.15805e-08	0.699015	0.895	0.561	0.000469033	12	AY036118	0.334
Rpl9-ps6.5	1.66097e-22	0.698819	0.658	0.299	2.46687e-18	9	Rpl9-ps6	0.359
Rps25.4	4.6877e-43	0.697467	0.964	0.795	6.96218e-39	6	Rps25	0.169
Rpl11.4	1.03174e-42	0.697376	0.969	0.813	1.53234e-38	6	Rpl11	0.156
St3gal4.1	1.98826e-63	0.697247	0.586	0.121	2.95297e-59	8	St3gal4	0.465
Prrc2b.1	2.20012e-05	0.696949	0.486	0.242	0.326762	13	Prrc2b	0.244
H2-DMa.3	4.12411e-26	0.696432	0.796	0.519	6.12513e-22	6	H2-DMa	0.277
Mcemp1	6.61155e-175	0.69626	0.474	0.027	9.81948e-171	6	Mcemp1	0.447
Npm3.2	4.1975e-12	0.696222	0.514	0.141	6.23413e-08	13	Npm3	0.373
Rangap1.1	8.82726e-22	0.696096	0.87	0.244	1.31102e-17	11	Rangap1	0.626
Pbxip1.3	3.13783e-10	0.695636	0.405	0.102	4.6603e-06	13	Pbxip1	0.303
Tyrobp.4	5.15816e-40	0.69514	0.974	0.842	7.66089e-36	6	Tyrobp	0.132
Rpl28.7	8.88622e-08	0.694547	0.957	0.849	0.00131978	11	Rpl28	0.108
Ppp2r5a.3	8.9611e-11	0.694368	1	0.442	1.3309e-06	14	Ppp2r5a	0.558
Car1	3.3204e-58	0.693982	0.228	0.032	4.93146e-54	4	Car1	0.196
Pde7a	1.54085e-18	0.693778	0.586	0.258	2.28847e-14	9	Pde7a	0.328
Rpl36.4	2.94096e-38	0.693419	0.939	0.776	4.36791e-34	6	Rpl36	0.163
Rpl24.4	2.49906e-43	0.693158	0.987	0.879	3.71161e-39	8	Rpl24	0.108
Dok2.1	1.3193e-07	0.692742	0.27	0.065	0.00195942	13	Dok2	0.205
Notch1.2	2.00439e-07	0.692485	0.378	0.117	0.00297692	13	Notch1	0.261
Rpl37.4	4.00985e-51	0.692449	0.995	0.891	5.95543e-47	6	Rpl37	0.104
Gramd4.1	3.90999e-19	0.691691	0.324	0.039	5.80712e-15	13	Gramd4	0.285
S100a10	1.2256e-45	0.691311	0.316	0.056	1.82026e-41	6	S100a10	0.26
Rpl21.9	4.95541e-13	0.690984	0.973	0.913	7.35977e-09	13	Rpl21	0.06
Hist1h1b.2	3.81241e-20	0.69083	0.464	0.055	5.66218e-16	14	Hist1h1b	0.409
Gm9493.3	2.53025e-36	0.690403	0.755	0.363	3.75793e-32	6	Gm9493	0.392
Fam107b.1	1.98891e-32	0.690358	0.75	0.337	2.95393e-28	8	Fam107b	0.413
H2-DMa.5	3.26904e-11	0.690328	0.744	0.528	4.85518e-07	10	H2-DMa	0.216
Dhcr24	4.84612e-48	0.690076	0.447	0.028	7.19746e-44	12	Dhcr24	0.419
Rpl27-ps3.3	2.44039e-20	0.689961	0.604	0.269	3.62447e-16	9	Rpl27-ps3	0.335
Zfpm1	1.19599e-173	0.689945	0.419	0.029	1.77629e-169	4	Zfpm1	0.39
Rpl10a.7	2.51662e-10	0.689679	0.913	0.756	3.73768e-06	11	Rpl10a	0.157
Ibtk	3.87908e-62	0.689587	0.553	0.174	5.76121e-58	4	Ibtk	0.379
Ets1.6	1.4115e-27	0.68939	0.964	0.165	2.09636e-23	14	Ets1	0.799
Gclm	8.21203e-53	0.689187	0.788	0.439	1.21965e-48	4	Gclm	0.349
Smad7	5.50028e-75	0.689086	0.487	0.069	8.16901e-71	8	Smad7	0.418
Sun2	1.67322e-10	0.688762	0.821	0.288	2.48507e-06	14	Sun2	0.533
Gpr132.1	5.8892e-134	0.688545	0.546	0.045	8.74663e-130	8	Gpr132	0.501
Nfat5.1	2.86779e-19	0.68842	0.618	0.291	4.25924e-15	8	Nfat5	0.327
Cd72.1	1.56632e-56	0.687984	0.324	0.031	2.3263e-52	9	Cd72	0.293
Banf1	2.18509e-21	0.687856	0.87	0.267	3.2453e-17	11	Banf1	0.603
Usp7	1.53408e-49	0.687594	0.769	0.457	2.27841e-45	4	Usp7	0.312
Cx3cr1.2	3.00742e-08	0.687253	0.261	0.062	0.000446662	11	Cx3cr1	0.199
Vars.1	2.91249e-41	0.687248	0.55	0.128	4.32564e-37	9	Vars	0.422
Gm8730.3	1.1989e-46	0.687053	0.694	0.261	1.78061e-42	6	Gm8730	0.433
Tgfbi.4	2.82849e-18	0.686939	0.911	0.643	4.20088e-14	10	Tgfbi	0.268
Polr2l	4.55681e-47	0.686909	0.408	0.092	6.76777e-43	6	Polr2l	0.316
Ccnd1.8	1.37816e-10	0.686745	0.711	0.28	2.04684e-06	12	Ccnd1	0.431
Ier5	5.17076e-33	0.686446	0.822	0.389	7.67962e-29	8	Ier5	0.433
Dgkd.1	1.89904e-30	0.685973	0.568	0.167	2.82045e-26	9	Dgkd	0.401
Adgre5.2	2.44318e-32	0.685512	0.872	0.503	3.62861e-28	6	Adgre5	0.369
Zmiz1.2	1.80387e-09	0.685057	0.868	0.492	2.67911e-05	12	Zmiz1	0.376
Hint1.3	2.6132e-12	0.684999	0.87	0.609	3.88112e-08	11	Hint1	0.261
Fkbp3.2	7.33004e-10	0.684731	0.568	0.201	1.08866e-05	13	Fkbp3	0.367
Rpl13-ps3.4	1.53823e-19	0.684691	0.505	0.198	2.28458e-15	9	Rpl13-ps3	0.307
Add3	5.02517e-63	0.684258	0.403	0.068	7.46339e-59	6	Add3	0.335
Fzr1	1.20257e-69	0.684202	0.553	0.163	1.78605e-65	4	Fzr1	0.39
I830077J02Rik	1.18706e-38	0.683906	0.691	0.246	1.76302e-34	8	I830077J02Rik	0.445
Ifitm6.5	6.07568e-51	0.683748	0.533	0.12	9.02359e-47	8	Ifitm6	0.413
Baz1a	1.52797e-33	0.683697	0.816	0.401	2.26935e-29	8	Baz1a	0.415
Rplp0.6	5.44543e-08	0.683628	0.935	0.808	0.000808756	11	Rplp0	0.127
Cyfip1.2	4.81804e-20	0.683597	0.811	0.46	7.15575e-16	10	Cyfip1	0.351
Sec61b.3	2.84738e-09	0.683437	0.766	0.6	4.22893e-05	9	Sec61b	0.166
Slc22a15	5.65073e-110	0.682801	0.607	0.016	8.39247e-106	14	Slc22a15	0.591
mt-Nd4l.3	3.00372e-27	0.682489	0.884	0.804	4.46112e-23	7	mt-Nd4l	0.08
Tpm4.5	5.49456e-26	0.682412	0.63	0.116	8.16052e-22	11	Tpm4	0.514
Plcxd2	6.21819e-41	0.682326	0.297	0.014	9.23525e-37	13	Plcxd2	0.283
Arhgef1.1	2.30879e-18	0.682188	0.703	0.348	3.42901e-14	9	Arhgef1	0.355
Topbp1	3.79692e-25	0.681826	0.717	0.156	5.63918e-21	11	Topbp1	0.561
Cenpe	2.79726e-141	0.681779	0.391	0.034	4.15449e-137	4	Cenpe	0.357
Txn1.8	9.25169e-11	0.681586	1	0.825	1.37406e-06	14	Txn1	0.175
Clec1a	2.66911e-159	0.681296	0.421	0.005	3.96416e-155	12	Clec1a	0.416
Ppp1r16b	2.15427e-120	0.681088	0.396	0.019	3.19952e-116	9	Ppp1r16b	0.377
Rab3d	2.68631e-35	0.680972	0.679	0.066	3.98971e-31	14	Rab3d	0.613
Rpl6l.3	1.04564e-50	0.680324	0.757	0.255	1.55298e-46	8	Rpl6l	0.502
Il17ra	3.8015e-48	0.68002	0.577	0.172	5.64599e-44	6	Il17ra	0.405
mt-Co1.4	1.21934e-65	0.679988	0.994	0.998	1.81097e-61	7	mt-Co1	-0.004
Sntb2	2.84132e-30	0.67975	0.658	0.096	4.21993e-26	12	Sntb2	0.562
Rps8.8	4.15419e-12	0.679355	1	0.979	6.16981e-08	13	Rps8	0.021
Rps28.4	1.20986e-51	0.678216	0.987	0.975	1.79688e-47	8	Rps28	0.012
Cd8b1	2.0909e-87	0.678192	0.216	0.002	3.10541e-83	13	Cd8b1	0.214
Rhoc	1.21723e-19	0.678043	0.344	0.083	1.80783e-15	10	Rhoc	0.261
Ube2e2	1.09345e-205	0.677886	0.428	0.012	1.62399e-201	8	Ube2e2	0.416
Rps13.4	2.70602e-42	0.677774	0.98	0.878	4.01899e-38	6	Rps13	0.102
Rpl10a.4	4.03688e-40	0.677739	0.964	0.747	5.99557e-36	6	Rpl10a	0.217
Pbxip1	2.92493e-84	0.677576	0.515	0.083	4.34411e-80	6	Pbxip1	0.432
Rps7.4	1.89484e-43	0.677565	0.98	0.872	2.81422e-39	6	Rps7	0.108
Ppib.4	7.17209e-12	0.67742	0.604	0.358	1.0652e-07	9	Ppib	0.246
Fcgrt.4	3.08359e-12	0.677354	0.856	0.666	4.57974e-08	10	Fcgrt	0.19
Hmmr.1	1.17899e-78	0.677268	0.587	0.034	1.75104e-74	11	Hmmr	0.553
Chst3	1.26122e-225	0.677118	0.306	0.001	1.87316e-221	9	Chst3	0.305
Gmfg.3	5.38076e-17	0.676846	0.778	0.419	7.99151e-13	10	Gmfg	0.359
Cbfa2t3.5	5.90727e-69	0.676617	0.48	0.084	8.77347e-65	6	Cbfa2t3	0.396
Egr1.3	2.33572e-15	0.676612	0.383	0.157	3.46901e-11	6	Egr1	0.226
Tagln2.7	4.39916e-10	0.676583	0.821	0.316	6.53363e-06	14	Tagln2	0.505
Rgcc	5.41874e-181	0.676497	0.397	0.023	8.04791e-177	4	Rgcc	0.374
mt-Co2.4	1.03363e-68	0.676193	1	0.998	1.53515e-64	7	mt-Co2	0.002
Scn1b.1	5.31544e-17	0.676101	0.684	0.178	7.89449e-13	12	Scn1b	0.506
Smim14.1	4.34742e-17	0.675834	0.694	0.375	6.45679e-13	9	Smim14	0.319
Arpc1b.3	1.72757e-37	0.675558	0.923	0.671	2.56579e-33	6	Arpc1b	0.252
Hnrnpab	4.11633e-12	0.675513	0.957	0.616	6.11358e-08	11	Hnrnpab	0.341
Iigp1.2	1.49369e-14	0.675458	0.658	0.177	2.21842e-10	12	Iigp1	0.481
Adap1.1	1.02354e-94	0.675437	0.461	0.048	1.52016e-90	8	Adap1	0.413
Gm10073.5	1.36246e-14	0.675355	0.739	0.536	2.02352e-10	9	Gm10073	0.203
mt-Co3.4	8.64995e-65	0.675231	1	0.999	1.28469e-60	7	mt-Co3	0.001
Fmnl1	9.44407e-53	0.675101	0.592	0.167	1.40263e-48	6	Fmnl1	0.425
Tnfaip1	2.97148e-16	0.67485	0.658	0.169	4.41324e-12	12	Tnfaip1	0.489
Rps16.4	3.09636e-45	0.674765	0.99	0.953	4.59871e-41	6	Rps16	0.037
Slc6a9	6.32562e-267	0.674552	0.431	0.011	9.39481e-263	4	Slc6a9	0.42
Rpl26.9	7.13992e-11	0.674265	1	0.912	1.06042e-06	13	Rpl26	0.088
Jmjd1c.1	6.51181e-27	0.67297	0.822	0.453	9.67133e-23	8	Jmjd1c	0.369
Ppp1cb	1.65199e-53	0.67293	0.809	0.471	2.45353e-49	4	Ppp1cb	0.338
Alas1	7.74827e-25	0.672924	0.605	0.1	1.15077e-20	12	Alas1	0.505
Tst	8.53789e-134	0.671974	0.5	0.01	1.26805e-129	12	Tst	0.49
Eif5	4.84848e-26	0.671695	0.844	0.628	7.20096e-22	4	Eif5	0.216
Tbc1d10c.1	7.39604e-62	0.671282	0.45	0.056	1.09846e-57	9	Tbc1d10c	0.394
S100a13.4	1.77081e-11	0.671225	0.676	0.236	2.63e-07	13	S100a13	0.44
Cp	1.36507e-45	0.670843	0.389	0.048	2.02741e-41	10	Cp	0.341
Sumo2.1	2.96147e-12	0.67079	0.913	0.609	4.39837e-08	11	Sumo2	0.304
C1s1	2.10148e-55	0.670013	0.211	0.005	3.12112e-51	12	C1s1	0.206
Hspa8.2	2.58053e-41	0.669958	0.985	0.881	3.8326e-37	6	Hspa8	0.104
Dnmt1.1	1.99849e-22	0.669946	0.63	0.135	2.96816e-18	11	Dnmt1	0.495
Nudt4	1.73203e-57	0.669921	0.55	0.188	2.57242e-53	4	Nudt4	0.362
Tspan6	3.9962e-110	0.669883	0.553	0.017	5.93516e-106	12	Tspan6	0.536
Rps15a.4	3.31227e-38	0.669815	0.969	0.85	4.91938e-34	6	Rps15a	0.119
Fstl1	2.17545e-251	0.669627	0.421	0.002	3.23097e-247	12	Fstl1	0.419
Cox7a2.3	1.83797e-14	0.66951	0.957	0.526	2.72976e-10	11	Cox7a2	0.431
Plxdc2	4.09018e-290	0.669257	0.5	0.002	6.07473e-286	12	Plxdc2	0.498
Helz2	6.80939e-64	0.668874	0.441	0.052	1.01133e-59	9	Helz2	0.389
Tspan18	0	0.668778	0.553	0.001	0	12	Tspan18	0.552
Tmcc1.3	7.15453e-15	0.668064	0.833	0.57	1.06259e-10	10	Tmcc1	0.263
H2-T23.4	6.89011e-34	0.667478	0.868	0.456	1.02332e-29	8	H2-T23	0.412
Arhgdib.4	1.78123e-32	0.667107	0.888	0.596	2.64548e-28	6	Arhgdib	0.292
mt-Nd3.2	8.36521e-96	0.66671	1	0.992	1.2424e-91	5	mt-Nd3	0.008
Tuba1c.4	1.4254e-11	0.666486	0.913	0.431	2.117e-07	11	Tuba1c	0.482
Adam8	3.60222e-171	0.666483	0.414	0.016	5.35002e-167	8	Adam8	0.398
Npm1.3	0.000118621	0.666291	0.892	0.798	1	13	Npm1	0.094
Pim1.7	1.04443e-06	0.665746	0.784	0.481	0.0155119	13	Pim1	0.303
Dock2.3	7.90497e-08	0.665507	0.865	0.603	0.00117405	13	Dock2	0.262
Imp3	2.78168e-13	0.665494	0.737	0.257	4.13135e-09	12	Imp3	0.48
Ushbp1	2.11472e-141	0.665256	0.474	0.008	3.14078e-137	12	Ushbp1	0.466
Lockd	4.86667e-175	0.664752	0.444	0.034	7.22798e-171	4	Lockd	0.41
Kif20b	1.65296e-66	0.664652	0.565	0.039	2.45498e-62	11	Kif20b	0.526
Clec4g	5.91569e-63	0.664627	0.158	0.002	8.78598e-59	12	Clec4g	0.156
Itgb7	4.94827e-84	0.664415	0.362	0.04	7.34918e-80	6	Itgb7	0.322
Tecr	3.48138e-10	0.664285	0.786	0.294	5.17055e-06	14	Tecr	0.492
Rnf144a.1	3.16207e-86	0.664244	0.607	0.021	4.69631e-82	14	Rnf144a	0.586
Cd209a.1	2.2519e-90	0.663566	0.296	0.018	3.34453e-86	8	Cd209a	0.278
Gch1	4.34312e-118	0.66343	0.428	0.056	6.45041e-114	4	Gch1	0.372
Ninj1.4	1.13448e-11	0.663024	0.789	0.512	1.68493e-07	10	Ninj1	0.277
Mthfd2.1	1.10964e-50	0.662654	0.739	0.086	1.64803e-46	11	Mthfd2	0.653
Lax1	5.47361e-255	0.662648	0.432	0.005	8.1294e-251	9	Lax1	0.427
Prkch.2	5.22778e-21	0.662614	0.378	0.047	7.7643e-17	13	Prkch	0.331
Polr2l.1	1.61438e-12	0.662539	0.322	0.103	2.39767e-08	10	Polr2l	0.219
Sowaha	2.3581e-209	0.662133	0.334	0.008	3.50225e-205	4	Sowaha	0.326
mt-Nd1.2	8.25379e-97	0.66157	1	0.995	1.22585e-92	5	mt-Nd1	0.005
Tshz2	8.61208e-66	0.661337	0.263	0.006	1.27907e-61	12	Tshz2	0.257
Rpl27a.4	2.11559e-56	0.661076	0.995	0.971	3.14208e-52	6	Rpl27a	0.024
Rad21.1	1.00289e-27	0.660994	0.738	0.535	1.48949e-23	4	Rad21	0.203
Tspan8	1.31832e-292	0.660719	0.453	0.009	1.95797e-288	4	Tspan8	0.444
Psmb9.3	1.25839e-10	0.660174	0.826	0.429	1.86896e-06	11	Psmb9	0.397
Mbnl2	1.62535e-11	0.660163	0.816	0.352	2.41397e-07	12	Mbnl2	0.464
H2-Oa.1	5.49315e-68	0.659641	0.468	0.053	8.15843e-64	9	H2-Oa	0.415
Eid1.1	2.20011e-14	0.659367	0.689	0.395	3.2676e-10	10	Eid1	0.294
Tnik.1	3.92031e-99	0.659171	0.459	0.013	5.82244e-95	13	Tnik	0.446
Gnb2l1.4	3.17996e-33	0.65908	0.982	0.949	4.72288e-29	9	Gnb2l1	0.033
Fam65b.2	3.26092e-50	0.658515	0.679	0.047	4.84313e-46	14	Fam65b	0.632
Atp2a3.1	1.24015e-15	0.658169	0.324	0.046	1.84187e-11	13	Atp2a3	0.278
Synm	7.07212e-131	0.658108	0.237	0.001	1.05035e-126	12	Synm	0.236
Atp5j.5	6.99105e-09	0.657799	0.929	0.441	0.000103831	14	Atp5j	0.488
Satb1.1	4.59511e-10	0.65779	0.378	0.171	6.82466e-06	9	Satb1	0.207
Rpl6l.4	6.10101e-22	0.657758	0.622	0.264	9.06122e-18	9	Rpl6l	0.358
Nbeal1	1.27064e-14	0.657488	0.868	0.318	1.88716e-10	12	Nbeal1	0.55
Rps14.4	2.47402e-48	0.657431	0.995	0.967	3.67441e-44	6	Rps14	0.028
St3gal6.2	1.30373e-15	0.657373	0.459	0.089	1.93631e-11	13	St3gal6	0.37
Spag5.1	1.02426e-93	0.657334	0.609	0.03	1.52123e-89	11	Spag5	0.579
Rps10.3	3.74199e-52	0.656932	0.99	0.936	5.5576e-48	6	Rps10	0.054
Ms4a7.3	3.19235e-13	0.656839	0.711	0.399	4.74128e-09	10	Ms4a7	0.312
Itgal.8	1.01742e-46	0.656784	0.532	0.101	1.51107e-42	9	Itgal	0.431
Ckap5	1.36087e-19	0.656384	0.739	0.196	2.02116e-15	11	Ckap5	0.543
Cacna1e.1	5.34816e-143	0.656251	0.369	0.012	7.94308e-139	9	Cacna1e	0.357
Heg1.1	3.16478e-11	0.656106	0.684	0.239	4.70033e-07	12	Heg1	0.445
Aldh1a1	1.45368e-223	0.655973	0.406	0.015	2.15901e-219	4	Aldh1a1	0.391
Odc1.2	6.05475e-08	0.655876	0.579	0.226	0.000899251	12	Odc1	0.353
Psme1.3	1.56733e-25	0.655787	0.855	0.586	2.32779e-21	8	Psme1	0.269
AW011738	2.986e-52	0.655521	0.428	0.121	4.43481e-48	4	AW011738	0.307
Fbxo30	1.52059e-63	0.655319	0.481	0.127	2.25838e-59	4	Fbxo30	0.354
Flnb	4.14987e-114	0.655086	0.461	0.038	6.16338e-110	8	Flnb	0.423
Prom1	6.11414e-51	0.654345	0.679	0.046	9.08072e-47	14	Prom1	0.633
Ifitm1.1	1.37913e-12	0.654199	0.237	0.031	2.04828e-08	12	Ifitm1	0.206
Psd3.3	5.56395e-22	0.654091	0.6	0.212	8.26357e-18	10	Psd3	0.388
Calm3.3	1.50823e-13	0.654007	0.717	0.285	2.24002e-09	11	Calm3	0.432
Swap70	5.82985e-24	0.653917	0.649	0.268	8.65849e-20	9	Swap70	0.381
Rpl35.3	6.05374e-32	0.653576	0.857	0.612	8.99101e-28	6	Rpl35	0.245
Cd52.7	1.47383e-07	0.653385	0.935	0.717	0.00218894	11	Cd52	0.218
Cd2	8.64396e-163	0.653378	0.351	0.008	1.2838e-158	9	Cd2	0.343
Klra9	9.37332e-98	0.65296	0.135	0	1.39213e-93	13	Klra9	0.135
Cbx3.1	1.69534e-14	0.652631	0.957	0.492	2.51792e-10	11	Cbx3	0.465
Carhsp1	9.03936e-140	0.65256	0.509	0.068	1.34253e-135	4	Carhsp1	0.441
Mprip	1.86316e-27	0.651886	0.763	0.14	2.76716e-23	12	Mprip	0.623
Pfdn5.3	4.78667e-39	0.651585	0.947	0.662	7.10916e-35	8	Pfdn5	0.285
Cbfa2t3.9	1.36779e-15	0.6512	0.457	0.1	2.03144e-11	11	Cbfa2t3	0.357
Ptpn7.2	1.25315e-49	0.65078	0.571	0.034	1.86118e-45	14	Ptpn7	0.537
Foxo1	6.22758e-25	0.65032	0.55	0.175	9.2492e-21	9	Foxo1	0.375
Anp32e.1	3.44997e-36	0.649998	0.684	0.395	5.1239e-32	4	Anp32e	0.289
Myl12a.5	1.21111e-07	0.649941	0.784	0.494	0.00179874	13	Myl12a	0.29
Calm2.1	5.15537e-10	0.649873	0.891	0.609	7.65676e-06	11	Calm2	0.282
St3gal6.1	2.78346e-26	0.649682	0.605	0.088	4.134e-22	12	St3gal6	0.517
Myl12a.4	4.46036e-09	0.649547	0.868	0.493	6.62452e-05	12	Myl12a	0.375
Dut.2	3.11573e-14	0.649478	0.5	0.087	4.62749e-10	14	Dut	0.413
Gm10282	1.5996e-103	0.649365	0.536	0.013	2.37572e-99	14	Gm10282	0.523
Nrm	1.26243e-34	0.648627	0.783	0.132	1.87497e-30	11	Nrm	0.651
Birc5.3	3.93818e-16	0.648581	0.536	0.087	5.84898e-12	14	Birc5	0.449
Alox5	5.12031e-140	0.647783	0.344	0.008	7.60468e-136	10	Alox5	0.336
Cpne2.1	2.27447e-26	0.64757	0.643	0.082	3.37805e-22	14	Cpne2	0.561
S1pr1.2	1.07604e-71	0.647372	0.553	0.028	1.59813e-67	12	S1pr1	0.525
Dhrs7	1.02735e-13	0.647312	0.679	0.171	1.52581e-09	14	Dhrs7	0.508
Thbd	3.51223e-96	0.647056	0.5	0.016	5.21637e-92	12	Thbd	0.484
Arpc5l.1	1.453e-24	0.647054	0.64	0.256	2.158e-20	9	Arpc5l	0.384
Ppp1r14b	2.43116e-12	0.647017	0.763	0.269	3.61075e-08	12	Ppp1r14b	0.494
Adamts9	4.78778e-34	0.646824	0.447	0.04	7.11081e-30	12	Adamts9	0.407
Stk26.1	2.19651e-55	0.646639	0.378	0.017	3.26225e-51	13	Stk26	0.361
Met	3.81738e-108	0.646558	0.421	0.009	5.66958e-104	12	Met	0.412
Dll4	7.43702e-212	0.646181	0.342	0.001	1.10455e-207	12	Dll4	0.341
Hmgn1.1	5.84484e-12	0.646095	0.87	0.461	8.68075e-08	11	Hmgn1	0.409
Mad2l1.1	6.18432e-56	0.645702	0.696	0.07	9.18495e-52	11	Mad2l1	0.626
Rpl7.3	7.96554e-33	0.645638	1	0.958	1.18304e-28	9	Rpl7	0.042
Klf2.8	0.000648153	0.645169	0.351	0.158	1	13	Klf2	0.193
Raly	2.12356e-14	0.645098	0.87	0.415	3.15391e-10	11	Raly	0.455
H2-Q6.1	3.34326e-61	0.644868	0.468	0.061	4.96541e-57	9	H2-Q6	0.407
Smchd1.2	6.2703e-13	0.644277	0.913	0.467	9.31265e-09	11	Smchd1	0.446
Cox5b.8	0.000272213	0.644266	0.595	0.384	1	13	Cox5b	0.211
Ccl2	3.27498e-87	0.644	0.278	0.01	4.864e-83	10	Ccl2	0.268
Rpl15.4	1.69614e-32	0.64389	0.888	0.579	2.5191e-28	6	Rpl15	0.309
Plac8.11	1.71752e-23	0.643739	0.786	0.125	2.55086e-19	14	Plac8	0.661
Ndufb7.3	5.93891e-08	0.643686	0.857	0.456	0.000882046	14	Ndufb7	0.401
Lrrk2.1	1.27972e-38	0.643612	0.333	0.049	1.90065e-34	9	Lrrk2	0.284
Tecpr1	7.64769e-13	0.643505	0.432	0.097	1.13583e-08	13	Tecpr1	0.335
Etv1	3.34458e-18	0.64332	0.411	0.123	4.96737e-14	10	Etv1	0.288
Ncaph2	1.41911e-19	0.643152	0.783	0.233	2.10766e-15	11	Ncaph2	0.55
mt-Co3.2	6.86663e-113	0.643121	1	0.999	1.01983e-108	5	mt-Co3	0.001
Camk4	7.74386e-250	0.642782	0.447	0.002	1.15012e-245	12	Camk4	0.445
Rpl27.4	1.22494e-37	0.642278	0.954	0.788	1.81927e-33	6	Rpl27	0.166
Fkbp1a	6.47318e-17	0.642271	0.633	0.288	9.61396e-13	10	Fkbp1a	0.345
Anxa2.1	2.75948e-17	0.641845	0.505	0.27	4.09838e-13	6	Anxa2	0.235
H1f0.1	1.67942e-13	0.641617	0.579	0.149	2.49427e-09	12	H1f0	0.43
Esyt2.1	5.09053e-09	0.64161	0.514	0.179	7.56045e-05	13	Esyt2	0.335
Klf7.5	7.64225e-10	0.641524	0.895	0.554	1.13503e-05	12	Klf7	0.341
Hmgb1.2	3.16494e-10	0.641372	1	0.664	4.70056e-06	12	Hmgb1	0.336
Aes.4	6.03059e-07	0.641272	0.784	0.497	0.00895663	13	Aes	0.287
Dgat1	7.80959e-33	0.640687	0.714	0.079	1.15988e-28	14	Dgat1	0.635
Baiap3	1.88122e-163	0.640543	0.189	0	2.79399e-159	13	Baiap3	0.189
Cbfa2t3.10	7.65104e-24	0.640169	0.605	0.099	1.13633e-19	12	Cbfa2t3	0.506
Rps6ka3.1	0.0034103	0.639967	0.486	0.297	1	13	Rps6ka3	0.189
Arl4c.2	9.62415e-06	0.639523	0.568	0.308	0.142938	13	Arl4c	0.26
Dpysl3	3.82101e-242	0.638919	0.526	0.004	5.67497e-238	12	Dpysl3	0.522
Atp8b4.1	4.4773e-29	0.638735	0.378	0.034	6.64968e-25	13	Atp8b4	0.344
C130074G19Rik	0	0.638691	0.5	0	0	12	C130074G19Rik	0.5
Tbxa2r	0	0.638566	0.526	0.001	0	12	Tbxa2r	0.525
Arap3	1.86767e-19	0.638363	0.579	0.113	2.77386e-15	12	Arap3	0.466
Knstrn	2.55707e-46	0.637918	0.587	0.06	3.79776e-42	11	Knstrn	0.527
Cox7a2.5	1.09165e-09	0.637915	0.929	0.528	1.62132e-05	14	Cox7a2	0.401
Rhou	0	0.637595	0.643	0.001	0	14	Rhou	0.642
Tbcel	8.25798e-29	0.637104	0.456	0.199	1.22648e-24	4	Tbcel	0.257
Arl4a	2.75792e-86	0.636959	0.406	0.071	4.09607e-82	4	Arl4a	0.335
Zc3hav1.1	2.56477e-07	0.636457	0.757	0.442	0.0038092	13	Zc3hav1	0.315
Rps20.7	1.53125e-10	0.636448	0.978	0.936	2.27422e-06	11	Rps20	0.042
Shfm1.2	2.22858e-37	0.636071	0.949	0.711	3.30988e-33	6	Shfm1	0.238
Cyp4b1	2.23816e-79	0.635998	0.184	0.002	3.32411e-75	12	Cyp4b1	0.182
Eif2ak1	4.29643e-79	0.63598	0.547	0.144	6.38105e-75	4	Eif2ak1	0.403
Sesn3.2	5.43232e-12	0.635738	0.432	0.102	8.06808e-08	13	Sesn3	0.33
Fxyd6	4.94673e-141	0.635479	0.237	0.001	7.34688e-137	12	Fxyd6	0.236
Cyp21a1	7.35357e-121	0.634904	0.211	0.001	1.09215e-116	12	Cyp21a1	0.21
Ctnnd1.4	1.92048e-08	0.634447	0.816	0.447	0.00028523	12	Ctnnd1	0.369
Rpl7a.5	4.35034e-25	0.634004	0.973	0.832	6.46113e-21	9	Rpl7a	0.141
Atp5e.6	1.58146e-19	0.6337	0.847	0.615	2.34878e-15	9	Atp5e	0.232
Gucy1a3	2.16444e-39	0.633585	0.184	0.005	3.21463e-35	12	Gucy1a3	0.179
Strbp	9.97316e-71	0.633484	0.454	0.064	1.48121e-66	8	Strbp	0.39
C5ar1.1	7.26229e-87	0.63344	0.714	0.029	1.0786e-82	14	C5ar1	0.685
Adgrg5	2.81124e-190	0.63334	0.401	0.012	4.17525e-186	8	Adgrg5	0.389
Ccnb2.2	1.88145e-27	0.633259	0.571	0.061	2.79433e-23	14	Ccnb2	0.51
Lat2.2	8.06676e-55	0.632428	0.396	0.048	1.19807e-50	9	Lat2	0.348
Arl2bp.1	1.74466e-10	0.632416	0.514	0.158	2.59117e-06	13	Arl2bp	0.356
Mcm7	2.21284e-43	0.63225	0.341	0.095	3.28652e-39	4	Mcm7	0.246
Rcn1	2.43325e-50	0.632213	0.605	0.05	3.61386e-46	12	Rcn1	0.555
Set.3	0.00014922	0.632181	0.784	0.588	1	13	Set	0.196
Msi2.1	1.98479e-15	0.632172	0.676	0.343	2.94781e-11	9	Msi2	0.333
Tmsb4x.3	1.06525e-49	0.632102	1	1	1.5821e-45	8	Tmsb4x	0
Rps26-ps1.3	1.73844e-21	0.632011	0.658	0.305	2.58193e-17	9	Rps26-ps1	0.353
Il27ra	1.75053e-115	0.63183	0.378	0.006	2.59989e-111	13	Il27ra	0.372
Timp1	0	0.631768	0.5	0.002	0	12	Timp1	0.498
Mis18bp1.1	1.27379e-80	0.631538	0.609	0.036	1.89183e-76	11	Mis18bp1	0.573
Ly6c2.1	4.77507e-08	0.631371	0.135	0.035	0.000709194	9	Ly6c2	0.1
Rpl41.4	2.81518e-47	0.631368	0.974	0.978	4.18111e-43	8	Rpl41	-0.004
Cyr61	1.69663e-130	0.631358	0.342	0.004	2.51984e-126	12	Cyr61	0.338
Edem2	0.000132267	0.631326	0.315	0.197	1	9	Edem2	0.118
Cd93	5.13126e-82	0.631127	0.337	0.034	7.62095e-78	6	Cd93	0.303
Pyhin1.1	1.47051e-14	0.631081	0.559	0.267	2.18401e-10	9	Pyhin1	0.292
Hp	1.45913e-99	0.631055	0.255	0.013	2.1671e-95	6	Hp	0.242
Rgs2.2	9.39547e-14	0.630938	0.868	0.779	1.39541e-09	8	Rgs2	0.089
AI467606	4.73787e-57	0.630615	0.311	0.024	7.03668e-53	10	AI467606	0.287
Ehd2	2.69881e-281	0.630133	0.526	0.003	4.00827e-277	12	Ehd2	0.523
Ms4a4c.1	9.01175e-90	0.629403	0.428	0.042	1.33842e-85	8	Ms4a4c	0.386
Il2rg.2	4.32025e-50	0.629301	0.618	0.155	6.41644e-46	8	Il2rg	0.463
Snrpg.4	3.73329e-33	0.629128	0.842	0.415	5.54468e-29	8	Snrpg	0.427
Cd9.2	6.02908e-41	0.629014	0.645	0.203	8.95438e-37	8	Cd9	0.442
C1qb.6	5.50549e-18	0.628569	1	0.894	8.17675e-14	10	C1qb	0.106
Atp5h.6	2.87203e-08	0.628519	0.919	0.617	0.000426553	13	Atp5h	0.302
Wls.1	8.42716e-20	0.628402	0.533	0.181	1.2516e-15	10	Wls	0.352
Rbbp7	6.84132e-15	0.628322	0.87	0.348	1.01607e-10	11	Rbbp7	0.522
Serpinb8	1.65372e-80	0.628097	0.389	0.026	2.45611e-76	10	Serpinb8	0.363
Rps24.4	3.40367e-50	0.628086	0.985	0.978	5.05513e-46	6	Rps24	0.007
Arhgdib.6	2.91388e-21	0.628068	0.883	0.603	4.3277e-17	9	Arhgdib	0.28
C4b.1	2.54896e-07	0.627981	0.211	0.041	0.00378572	12	C4b	0.17
Incenp.2	6.74065e-20	0.627778	0.761	0.206	1.00112e-15	11	Incenp	0.555
Fscn1	3.79825e-24	0.627701	0.118	0.012	5.64116e-20	8	Fscn1	0.106
Tipin.1	9.1119e-36	0.62763	0.674	0.099	1.3533e-31	11	Tipin	0.575
Ankrd22	0	0.627603	0.5	0	0	14	Ankrd22	0.5
Zcchc7.1	3.95183e-14	0.627455	0.658	0.351	5.86926e-10	9	Zcchc7	0.307
Ppp1r12a.2	7.27096e-07	0.627133	0.432	0.167	0.0107988	13	Ppp1r12a	0.265
Malt1.1	1.20998e-33	0.626638	0.459	0.104	1.79706e-29	9	Malt1	0.355
Btla.1	2.42514e-75	0.626478	0.333	0.024	3.60182e-71	9	Btla	0.309
Sh3kbp1.1	1.19702e-05	0.626005	0.541	0.272	0.177782	13	Sh3kbp1	0.269
Gypc	2.91568e-154	0.625783	0.381	0.028	4.33036e-150	4	Gypc	0.353
2510009E07Rik	6.173e-43	0.625679	0.447	0.032	9.16814e-39	12	2510009E07Rik	0.415
Tmod1	3.99803e-217	0.625567	0.372	0.011	5.93787e-213	4	Tmod1	0.361
Ankrd11.3	7.01134e-12	0.625515	0.712	0.493	1.04132e-07	9	Ankrd11	0.219
Rps5.4	8.95096e-38	0.6255	0.985	0.895	1.3294e-33	6	Rps5	0.09
Tnfrsf26	1.42351e-84	0.625455	0.324	0.007	2.11419e-80	13	Tnfrsf26	0.317
Rpl9-ps6.7	3.50168e-05	0.625279	0.541	0.307	0.520069	13	Rpl9-ps6	0.234
Tnfaip8l1	2.9722e-224	0.62522	0.447	0.003	4.41431e-220	12	Tnfaip8l1	0.444
Spn.3	2.76748e-57	0.624587	0.679	0.041	4.11026e-53	14	Spn	0.638
Zfp521	8.06284e-214	0.624525	0.553	0.006	1.19749e-209	12	Zfp521	0.547
Hmha1.2	8.96307e-20	0.624468	0.477	0.165	1.3312e-15	9	Hmha1	0.312
Adam15.1	1.34797e-51	0.624417	0.526	0.036	2.002e-47	12	Adam15	0.49
Tgfb1i1	1.89831e-249	0.624406	0.526	0.004	2.81937e-245	12	Tgfb1i1	0.522
Cbfb.1	4.5949e-16	0.624321	0.913	0.387	6.82435e-12	11	Cbfb	0.526
Klra1	2.63303e-120	0.624302	0.162	0	3.91058e-116	13	Klra1	0.162
Ifi205.2	9.54047e-21	0.624086	0.217	0.019	1.41695e-16	11	Ifi205	0.198
Bcam	0	0.62405	0.553	0.002	0	12	Bcam	0.551
Nos1ap	1.67079e-13	0.624027	0.474	0.105	2.48145e-09	12	Nos1ap	0.369
Spn	1.41625e-62	0.623523	0.286	0.033	2.10342e-58	6	Spn	0.253
Slc43a3	5.25565e-87	0.623391	0.453	0.091	7.80569e-83	4	Slc43a3	0.362
Pmaip1	5.4096e-17	0.623266	0.474	0.201	8.03434e-13	8	Pmaip1	0.273
Myh9.3	1.21354e-28	0.623248	0.895	0.573	1.80234e-24	8	Myh9	0.322
Dna2.2	3.8229e-43	0.623138	0.587	0.063	5.67777e-39	11	Dna2	0.524
Tes	1.86901e-156	0.622628	0.5	0.03	2.77585e-152	8	Tes	0.47
Cybb.1	4.29139e-25	0.621925	0.939	0.874	6.37357e-21	6	Cybb	0.065
Rps23.4	1.85376e-40	0.621863	0.974	0.932	2.7532e-36	6	Rps23	0.042
mt-Nd5.3	3.05823e-28	0.621757	0.954	0.914	4.54208e-24	7	mt-Nd5	0.04
Cped1	0	0.621701	0.605	0.001	0	12	Cped1	0.604
Usp1	2.06787e-18	0.621697	0.696	0.182	3.0712e-14	11	Usp1	0.514
Tpm4.4	1.89744e-31	0.621595	0.511	0.113	2.81807e-27	10	Tpm4	0.398
Arpc1b.4	3.94575e-32	0.621492	0.928	0.673	5.86023e-28	8	Arpc1b	0.255
Tmem256.2	2.95081e-06	0.621296	0.821	0.441	0.0438255	14	Tmem256	0.38
Amica1	1.28536e-174	0.621285	0.408	0.014	1.90902e-170	8	Amica1	0.394
Sh3pxd2b	1.13239e-114	0.62085	0.356	0.013	1.68183e-110	10	Sh3pxd2b	0.343
Rps18.4	1.34558e-40	0.620774	0.985	0.87	1.99845e-36	6	Rps18	0.115
Fam46a.4	1.12998e-11	0.620671	0.856	0.627	1.67824e-07	10	Fam46a	0.229
Arhgap6	3.47382e-102	0.620429	0.336	0.021	5.15931e-98	8	Arhgap6	0.315
Gfpt1	4.33693e-26	0.620354	0.757	0.361	6.44121e-22	8	Gfpt1	0.396
Ero1l	1.4538e-25	0.620308	0.786	0.121	2.15919e-21	14	Ero1l	0.665
Mrpl33.7	6.10733e-10	0.619886	0.929	0.357	9.0706e-06	14	Mrpl33	0.572
Gyg.1	2.90658e-14	0.619823	0.75	0.182	4.31685e-10	14	Gyg	0.568
Tmpo	2.3405e-25	0.619489	0.616	0.384	3.47611e-21	4	Tmpo	0.232
Gnas.1	5.58334e-10	0.619436	0.974	0.828	8.29237e-06	12	Gnas	0.146
Smad7.2	2.28984e-15	0.618753	0.432	0.082	3.40087e-11	13	Smad7	0.35
H2-Q7.7	6.47514e-71	0.618276	0.632	0.117	9.61688e-67	8	H2-Q7	0.515
Nme1.2	0.000839636	0.618216	0.568	0.42	1	13	Nme1	0.148
Hist1h4i	1.06837e-76	0.618073	0.447	0.096	1.58675e-72	4	Hist1h4i	0.351
Scarf1	3.32845e-143	0.617361	0.5	0.009	4.94342e-139	12	Scarf1	0.491
Rps17.9	2.55987e-07	0.617234	0.973	0.811	0.00380192	13	Rps17	0.162
Zfp36l2.3	2.71521e-13	0.617219	0.9	0.781	4.03262e-09	10	Zfp36l2	0.119
Rpl26.4	2.36413e-42	0.617158	0.99	0.909	3.51121e-38	6	Rpl26	0.081
Dcaf12	3.85546e-41	0.616794	0.691	0.35	5.72613e-37	4	Dcaf12	0.341
Gnb2l1.5	1.78226e-11	0.616716	0.973	0.95	2.64701e-07	13	Gnb2l1	0.023
Gimap4	4.15811e-86	0.616456	0.324	0.018	6.17563e-82	9	Gimap4	0.306
Kdm7a.3	3.24554e-28	0.616344	0.783	0.391	4.82028e-24	8	Kdm7a	0.392
Slc1a5	5.70763e-124	0.616228	0.412	0.048	8.47698e-120	4	Slc1a5	0.364
Tonsl	2.06812e-06	0.616089	0.514	0.225	0.0307157	13	Tonsl	0.289
Add1	1.46327e-50	0.616074	0.672	0.313	2.17325e-46	4	Add1	0.359
Ifi27l2a.4	2.40771e-10	0.616061	0.744	0.534	3.57594e-06	10	Ifi27l2a	0.21
Snx3	6.31597e-14	0.61605	0.833	0.603	9.38048e-10	10	Snx3	0.23
Dcbld2	1.46558e-126	0.615975	0.5	0.011	2.17667e-122	12	Dcbld2	0.489
Mbp	1.57062e-98	0.615817	0.408	0.043	2.33269e-94	6	Mbp	0.365
Mycbp2.1	9.42777e-20	0.615704	0.928	0.722	1.40021e-15	8	Mycbp2	0.206
Emcn	1.17641e-181	0.615456	0.211	0	1.74721e-177	12	Emcn	0.211
Mxd1	2.3517e-75	0.615416	0.553	0.146	3.49274e-71	4	Mxd1	0.407
Bcar3	1.09172e-180	0.615154	0.342	0.006	1.62142e-176	9	Bcar3	0.336
Mfge8	1.65637e-109	0.615086	0.421	0.009	2.46004e-105	12	Mfge8	0.412
Ezr	1.34387e-14	0.614112	0.766	0.462	1.99592e-10	9	Ezr	0.304
Cox8a.4	3.60074e-07	0.614078	0.892	0.733	0.00534782	13	Cox8a	0.159
H2-T23.3	5.3715e-29	0.613852	0.786	0.456	7.97775e-25	6	H2-T23	0.33
mt-Cytb.2	2.75287e-100	0.613779	1	0.996	4.08856e-96	5	mt-Cytb	0.004
Rpl35a.4	1.67365e-49	0.613747	1	0.97	2.4857e-45	6	Rpl35a	0.03
Add3.3	1.41684e-36	0.61372	0.444	0.076	2.10429e-32	10	Add3	0.368
Card11	2.99073e-58	0.613398	0.395	0.058	4.44184e-54	8	Card11	0.337
Fbxo9	1.08363e-70	0.613347	0.538	0.15	1.60941e-66	4	Fbxo9	0.388
Nrp1.4	5.63814e-05	0.613265	0.737	0.481	0.837377	12	Nrp1	0.256
Tpt1.4	1.44863e-39	0.613221	1	0.997	2.15151e-35	9	Tpt1	0.003
Serping1	2.25722e-80	0.613126	0.211	0.003	3.35242e-76	12	Serping1	0.208
Eif3f.2	1.01046e-30	0.61304	0.914	0.648	1.50073e-26	8	Eif3f	0.266
Npepps	5.20489e-12	0.612311	0.929	0.305	7.73031e-08	14	Npepps	0.624
Gm10073.4	2.68865e-30	0.61198	0.882	0.528	3.99318e-26	8	Gm10073	0.354
Ccne2	1.9936e-100	0.611808	0.266	0.021	2.9609e-96	4	Ccne2	0.245
Map4k4.6	2.01751e-09	0.611513	0.514	0.167	2.99641e-05	13	Map4k4	0.347
[truncated: 13,217 more rows]
