# Supplementary material for: CaSSiDI: novel single-cell “Cluster Similarity Scoring and Distinction Index” reveals critical functions for PirB and context-dependent Cebpb repression
Source: Cell Death Differ. 2024 Feb 21;31(3):265–79. doi: 10.1038/s41418-024-01268-8 (PMC10923835; doi:10.1038/s41418-024-01268-8)
Supplement: Supplementary file 23 — Table S14 [file 41418_2024_1268_MOESM23_ESM.xlsx]

## Sheet: TableS14_splenic_macrophage_res
	p_val	avg_logFC	pct.1	pct.2	p_val_adj	cluster	gene	pct.1_minus_pct.2
Jchain.3	2.42689e-41	6.36771	1	0.34	3.65708e-37	13	Jchain	0.66
Retnla	2.5415e-82	5.05975	0.667	0.032	3.82979e-78	14	Retnla	0.635
S100a8.2	3.00906e-11	4.99221	0.333	0.118	4.53435e-07	9	S100a8	0.215
S100a9.3	0.000136165	4.87093	0.301	0.167	1	9	S100a9	0.134
Camp	6.75423e-08	3.98854	0.215	0.074	0.0010178	9	Camp	0.141
Hba-a2.4	5.15829e-112	3.88558	0.994	0.633	7.77303e-108	7	Hba-a2	0.361
Hbb-bs.4	4.99478e-107	3.78837	1	0.901	7.52664e-103	7	Hbb-bs	0.099
Ngp	8.35633e-09	3.77531	0.172	0.047	0.000125922	9	Ngp	0.125
Igfbp7	3.08209e-166	3.77302	1	0.031	4.6444e-162	15	Igfbp7	0.969
Hba-a1.5	6.28767e-110	3.66501	1	0.685	9.47489e-106	7	Hba-a1	0.315
Ccl5.7	8.45902e-118	3.63376	0.785	0.094	1.27469e-113	8	Ccl5	0.691
Hbb-bt.4	3.09317e-112	3.60802	1	0.616	4.6611e-108	7	Hbb-bt	0.384
Mzb1.1	8.31576e-242	3.55183	0.977	0.03	1.2531e-237	13	Mzb1	0.947
Sparc	5.16767e-246	3.26128	1	0.019	7.78717e-242	15	Sparc	0.981
F13a1.1	6.40708e-227	3.23441	1	0.023	9.65484e-223	14	F13a1	0.977
Plvap	0	3.18976	1	0.009	0	15	Plvap	0.991
Txndc5.1	5.31888e-54	3.10533	1	0.223	8.01502e-50	13	Txndc5	0.777
Pf4.1	3.97795e-120	3.0943	1	0.051	5.99438e-116	14	Pf4	0.949
Lyz2.5	2.01505e-63	3.01564	0.989	0.424	3.03648e-59	9	Lyz2	0.565
Folr2	0	2.9715	1	0.014	0	14	Folr2	0.986
Gzma	3.99418e-70	2.93066	0.29	0.017	6.01884e-66	8	Gzma	0.273
Chil3	1.79565e-154	2.92917	0.462	0.018	2.70587e-150	9	Chil3	0.444
Cd36.8	7.77215e-58	2.87724	0.963	0.1	1.17118e-53	15	Cd36	0.863
Lyve1	0	2.85974	0.967	0.004	0	14	Lyve1	0.963
Ccl6.7	7.93723e-25	2.80342	1	0.437	1.19606e-20	14	Ccl6	0.563
Cd79a	0	2.7939	1	0.027	0	11	Cd79a	0.973
Cd24a.7	2.01824e-116	2.78322	1	0.167	3.04129e-112	10	Cd24a	0.833
Plac8.7	3.2509e-119	2.72957	0.935	0.142	4.89878e-115	9	Plac8	0.793
Lyz2.4	2.01915e-129	2.70407	0.921	0.406	3.04265e-125	5	Lyz2	0.515
Car2.7	7.52462e-85	2.67693	1	0.26	1.13389e-80	10	Car2	0.74
Dab2.1	2.64137e-213	2.67234	1	0.025	3.98029e-209	14	Dab2	0.975
Nkg7	0	2.6719	0.817	0.013	0	8	Nkg7	0.804
Lcn2	1.09954e-31	2.66466	0.172	0.014	1.6569e-27	9	Lcn2	0.158
Kdr	0	2.63769	0.963	0.007	0	15	Kdr	0.956
Ms4a1	0	2.63595	0.961	0.016	0	11	Ms4a1	0.945
Slc4a1.9	4.47795e-153	2.62645	0.928	0.092	6.74783e-149	10	Slc4a1	0.836
Cfh.2	1.34406e-240	2.61825	0.933	0.018	2.02537e-236	14	Cfh	0.915
Cldn5	0	2.61772	0.963	0.004	0	15	Cldn5	0.959
Ly6d	0	2.60797	1	0.022	0	11	Ly6d	0.978
Ebf1	0	2.57728	0.974	0.011	0	11	Ebf1	0.963
Ly6a.2	5.54358e-111	2.55378	0.864	0.059	8.35362e-107	13	Ly6a	0.805
Ccl9.2	7.50888e-101	2.55299	1	0.062	1.13151e-96	14	Ccl9	0.938
Ptprb	0	2.52116	0.963	0.003	0	15	Ptprb	0.96
Tm4sf1	0	2.52029	1	0.003	0	15	Tm4sf1	0.997
Cd209f	0	2.51769	0.767	0.002	0	14	Cd209f	0.765
Clu	0	2.49456	1	0.012	0	15	Clu	0.988
S100a4.6	6.02747e-238	2.46246	0.863	0.089	9.08279e-234	6	S100a4	0.774
Col4a1	0	2.43496	1	0.009	0	15	Col4a1	0.991
Egfl7	0	2.43324	1	0.008	0	15	Egfl7	0.992
Ltf	6.90824e-29	2.41858	0.118	0.007	1.041e-24	9	Ltf	0.111
Cbr2.1	3.47821e-66	2.37249	1	0.106	5.24132e-62	14	Cbr2	0.894
Pcdh17	0	2.36893	0.963	0.003	0	15	Pcdh17	0.96
Prg2	0	2.35182	0.773	0.004	0	13	Prg2	0.769
Tfrc.2	6.42365e-113	2.30673	0.976	0.159	9.6798e-109	10	Tfrc	0.817
Lrg1	0	2.30354	1	0.005	0	15	Lrg1	0.995
Ctgf	0	2.30048	0.889	0.002	0	15	Ctgf	0.887
Hbb-bt.7	3.62923e-43	2.29452	1	0.624	5.46889e-39	10	Hbb-bt	0.376
Sec11c.3	4.66663e-35	2.29034	0.977	0.375	7.03215e-31	13	Sec11c	0.602
Ly6d.1	3.78737e-127	2.28093	0.727	0.032	5.70719e-123	13	Ly6d	0.695
Hba-a1.8	1.62726e-42	2.27143	1	0.691	2.45211e-38	10	Hba-a1	0.309
Slc25a37.7	2.12068e-70	2.26626	0.952	0.256	3.19565e-66	10	Slc25a37	0.696
Pltp.2	2.00171e-44	2.26475	0.967	0.157	3.01638e-40	14	Pltp	0.81
Mki67.6	5.9144e-170	2.26159	0.952	0.087	8.91241e-166	10	Mki67	0.865
Igfbp4.1	6.84378e-120	2.25612	0.967	0.047	1.03129e-115	14	Igfbp4	0.92
Ly6c2.1	1.93477e-191	2.25289	0.688	0.035	2.91551e-187	9	Ly6c2	0.653
Hbb-bs.7	5.62398e-39	2.25053	1	0.903	8.47477e-35	10	Hbb-bs	0.097
Sdpr	0	2.22481	0.889	0.009	0	15	Sdpr	0.88
Cpox.2	8.03043e-101	2.21688	1	0.206	1.21011e-96	10	Cpox	0.794
Ssr4.5	1.67674e-27	2.20752	0.932	0.468	2.52669e-23	13	Ssr4	0.464
Lsp1.5	7.04794e-243	2.20673	0.994	0.137	1.06205e-238	6	Lsp1	0.857
Ltc4s	3.91061e-93	2.19508	0.767	0.038	5.8929e-89	14	Ltc4s	0.729
Ahnak.2	1.23279e-81	2.18845	0.967	0.073	1.85769e-77	14	Ahnak	0.894
Clec10a.2	1.262e-139	2.18452	0.833	0.028	1.9017e-135	14	Clec10a	0.805
Mgl2.1	2.3385e-286	2.17864	0.9	0.013	3.52388e-282	14	Mgl2	0.887
Ms4a4b	0	2.17129	0.892	0.017	0	8	Ms4a4b	0.875
S100a11.5	2.28596e-271	2.15423	0.954	0.099	3.44471e-267	6	S100a11	0.855
S100a4.8	5.16356e-104	2.15148	0.796	0.105	7.78097e-100	9	S100a4	0.691
Wfdc21	1.04972e-60	2.14956	0.172	0.006	1.58183e-56	9	Wfdc21	0.166
S100a6.8	1.16543e-81	2.14429	0.774	0.132	1.75619e-77	9	S100a6	0.642
Cd79a.1	3.80815e-189	2.14353	0.932	0.035	5.7385e-185	13	Cd79a	0.897
Gypa.4	3.88209e-195	2.1419	0.976	0.075	5.84993e-191	10	Gypa	0.901
Cr2	0	2.12849	0.753	0.007	0	11	Cr2	0.746
Ednrb	0	2.12331	0.967	0.004	0	14	Ednrb	0.963
Vim.9	1.9633e-79	2.12246	0.839	0.164	2.9585e-75	9	Vim	0.675
Lifr.1	9.49388e-87	2.10561	0.963	0.061	1.43063e-82	15	Lifr	0.902
Xbp1.4	2.59142e-30	2.09939	1	0.618	3.905e-26	13	Xbp1	0.382
Cdh5	0	2.08785	0.963	0.008	0	15	Cdh5	0.955
Timp3	0	2.07604	0.926	0.01	0	15	Timp3	0.916
Cd36.7	3.59501e-62	2.07433	0.967	0.099	5.41732e-58	14	Cd36	0.868
Stmn1.4	4.31703e-89	2.07201	0.923	0.106	6.50533e-85	12	Stmn1	0.817
Ccl8	8.97603e-153	2.06366	0.467	0.006	1.3526e-148	14	Ccl8	0.461
Gas6.4	2.97663e-47	2.06274	1	0.158	4.48548e-43	14	Gas6	0.842
Ube2c.5	2.72378e-134	2.05159	0.916	0.099	4.10446e-130	10	Ube2c	0.817
Stab2.7	6.02107e-18	2.04211	0.963	0.498	9.07316e-14	15	Stab2	0.465
Nfib	7.26037e-162	2.04106	0.963	0.029	1.09406e-157	15	Nfib	0.934
Stab1.1	3.6613e-129	2.0404	0.9	0.036	5.51721e-125	14	Stab1	0.864
Ifitm3.7	1.66258e-35	2.0377	0.914	0.697	2.50535e-31	9	Ifitm3	0.217
C4b	2.36493e-78	2.0269	0.767	0.046	3.56371e-74	14	C4b	0.721
Fam46c.5	1.86876e-305	2.02474	0.931	0.079	2.81604e-301	7	Fam46c	0.852
Eng.1	3.53258e-87	2.02216	0.963	0.061	5.32324e-83	15	Eng	0.902
Alas2.7	0	2.02151	0.925	0.067	0	7	Alas2	0.858
Bmp2.1	1.36769e-61	2.01378	0.926	0.084	2.06097e-57	15	Bmp2	0.842
AU021092	0	2.00755	0.963	0.001	0	15	AU021092	0.962
Tmsb10.7	4.69602e-57	2.00657	1	0.771	7.07644e-53	8	Tmsb10	0.229
Gpihbp1	0	1.99424	0.778	0.003	0	15	Gpihbp1	0.775
Slco2a1	4.93841e-81	1.98983	0.852	0.05	7.44169e-77	15	Slco2a1	0.802
Ctse.1	5.42422e-265	1.98753	0.916	0.042	8.17376e-261	10	Ctse	0.874
Fxyd2	5.65701e-150	1.9798	0.867	0.028	8.52456e-146	14	Fxyd2	0.839
Hemgn.1	1.3349e-252	1.9756	0.952	0.05	2.01155e-248	10	Hemgn	0.902
Coro1a.9	2.3319e-84	1.97214	0.989	0.264	3.51395e-80	9	Coro1a	0.725
Edem1	1.71677e-32	1.95571	0.977	0.401	2.587e-28	13	Edem1	0.576
Cd93.4	1.58007e-121	1.94985	0.963	0.041	2.38101e-117	15	Cd93	0.922
Elane	1.79141e-27	1.93841	0.129	0.009	2.69947e-23	9	Elane	0.12
Cd209g	0	1.93717	0.767	0.002	0	14	Cd209g	0.765
Hba-a2.7	1.13702e-39	1.93526	1	0.641	1.71338e-35	10	Hba-a2	0.359
Fn1	2.3213e-168	1.93103	0.441	0.014	3.49796e-164	9	Fn1	0.427
Col4a2	0	1.93056	0.926	0.006	0	15	Col4a2	0.92
Prtn3	1.22946e-81	1.923	0.258	0.011	1.85267e-77	9	Prtn3	0.247
Rnase4	6.2111e-52	1.91596	0.9	0.104	9.3595e-48	14	Rnase4	0.796
Slc25a37.5	1.88027e-134	1.91381	0.925	0.242	2.83338e-130	7	Slc25a37	0.683
Cd79b.2	2.75749e-77	1.90833	0.961	0.226	4.15526e-73	11	Cd79b	0.735
Ly6c1	0	1.90737	0.926	0.006	0	15	Ly6c1	0.92
Prkcdbp	0	1.89713	0.926	0.004	0	15	Prkcdbp	0.922
Flt1.1	0	1.8894	0.926	0.007	0	15	Flt1	0.919
Bpgm.3	3.98025e-279	1.88466	0.891	0.081	5.99784e-275	7	Bpgm	0.81
Serpinb6b.1	4.9898e-56	1.8826	0.889	0.084	7.51912e-52	15	Serpinb6b	0.805
Adgrf5	0	1.88231	0.963	0.001	0	15	Adgrf5	0.962
Rsad2.3	9.52502e-112	1.87871	0.902	0.264	1.43532e-107	7	Rsad2	0.638
Ncr1	2.57545e-256	1.86894	0.419	0.005	3.88095e-252	8	Ncr1	0.414
H2-Eb1.4	8.05603e-72	1.86621	0.945	0.778	1.21396e-67	5	H2-Eb1	0.167
Hmgb2.8	1.18553e-57	1.86189	1	0.478	1.78647e-53	10	Hmgb2	0.522
Wfdc17.8	1.07812e-16	1.85889	0.933	0.472	1.62462e-12	14	Wfdc17	0.461
Snca	0	1.85194	0.868	0.055	0	7	Snca	0.813
Xpo7.1	1.60893e-60	1.84553	0.695	0.238	2.42449e-56	7	Xpo7	0.457
Klf2.6	2.29123e-35	1.84414	0.867	0.15	3.45266e-31	14	Klf2	0.717
Ets1.3	1.05374e-101	1.84342	0.935	0.175	1.58787e-97	8	Ets1	0.76
Top2a.3	1.78098e-93	1.84313	0.808	0.07	2.68375e-89	12	Top2a	0.738
Slc4a1.7	2.11141e-225	1.83851	0.816	0.079	3.18168e-221	7	Slc4a1	0.737
Rhag.1	0	1.83827	0.94	0.032	0	10	Rhag	0.908
Rhd.1	0	1.8344	0.976	0.031	0	10	Rhd	0.945
Tfpi	8.20403e-70	1.83202	0.926	0.071	1.23627e-65	15	Tfpi	0.855
Lyz2.6	9.93178e-22	1.82871	1	0.431	1.49662e-17	14	Lyz2	0.569
Itgal.7	1.14132e-115	1.82754	0.839	0.104	1.71986e-111	9	Itgal	0.735
H2-Q7.8	1.91759e-112	1.82746	0.968	0.166	2.88962e-108	8	H2-Q7	0.802
Emp3.11	1.87691e-50	1.81746	0.9	0.102	2.82831e-46	14	Emp3	0.798
Cxcl9	5.77956e-90	1.80942	0.37	0.05	8.70921e-86	5	Cxcl9	0.32
Itga6	2.61536e-207	1.79951	1	0.023	3.94109e-203	15	Itga6	0.977
Cd37.2	5.68736e-160	1.7981	0.909	0.076	8.57028e-156	11	Cd37	0.833
Igfbp4.2	3.32275e-97	1.79534	0.926	0.048	5.00704e-93	15	Igfbp4	0.878
Tmcc2	5.64925e-101	1.78792	0.511	0.07	8.51286e-97	7	Tmcc2	0.441
Mmrn2	0	1.78413	0.963	0.002	0	15	Mmrn2	0.961
Pax5	0	1.78034	0.87	0.003	0	11	Pax5	0.867
H2-Eb1.5	3.67893e-86	1.77289	0.983	0.78	5.54378e-82	6	H2-Eb1	0.203
S100a10.5	4.14338e-151	1.77182	0.839	0.076	6.24366e-147	8	S100a10	0.763
Pou2af1.1	1.16649e-252	1.76666	0.864	0.02	1.75778e-248	13	Pou2af1	0.844
Mmp9	0	1.76589	0.767	0.007	0	14	Mmp9	0.76
Tinagl1.1	6.31981e-241	1.76422	0.926	0.016	9.52332e-237	15	Tinagl1	0.91
Tmem176b.5	8.95749e-229	1.7641	0.799	0.108	1.3498e-224	5	Tmem176b	0.691
Aqp1	0	1.75948	0.892	0.025	0	10	Aqp1	0.867
Ramp2	0	1.75554	0.889	0.003	0	15	Ramp2	0.886
Alox5ap.5	2.10861e-81	1.75174	0.978	0.276	3.17746e-77	9	Alox5ap	0.702
Rexo2.2	4.19229e-29	1.74837	0.977	0.466	6.31736e-25	13	Rexo2	0.511
Id3	4.53434e-233	1.74644	0.815	0.012	6.83279e-229	15	Id3	0.803
Prdx4.1	9.49867e-61	1.74412	0.932	0.141	1.43136e-56	13	Prdx4	0.791
Ptprcap	6.98755e-263	1.7433	0.849	0.039	1.05295e-258	8	Ptprcap	0.81
Krtcap2.4	6.15948e-33	1.74185	0.977	0.379	9.28171e-29	13	Krtcap2	0.598
Cd7.1	4.19912e-160	1.7413	0.602	0.032	6.32766e-156	8	Cd7	0.57
Hmbs.1	1.5503e-106	1.73506	0.928	0.145	2.33615e-102	10	Hmbs	0.783
Prdx2.3	1.14494e-52	1.73257	1	0.599	1.72531e-48	10	Prdx2	0.401
Snrk.1	3.38978e-34	1.73081	1	0.214	5.10805e-30	15	Snrk	0.786
Mef2c.9	3.45982e-113	1.73073	0.896	0.106	5.21361e-109	11	Mef2c	0.79
Trp53inp1	9.46388e-47	1.72285	0.955	0.207	1.42611e-42	13	Trp53inp1	0.748
Gimap4	2.80319e-298	1.7033	0.731	0.021	4.22412e-294	8	Gimap4	0.71
Epas1	1.15956e-219	1.69827	0.889	0.016	1.74734e-215	15	Epas1	0.873
Serpinh1	0	1.69808	1	0.01	0	15	Serpinh1	0.99
Tuba1b.1	5.91735e-28	1.69741	0.962	0.685	8.91685e-24	12	Tuba1b	0.277
Gda.8	1.04486e-40	1.69612	0.767	0.089	1.5745e-36	14	Gda	0.678
Car2.5	2.20253e-90	1.69254	0.822	0.251	3.31899e-86	7	Car2	0.571
Derl3	0	1.68633	0.886	0.008	0	13	Derl3	0.878
Il7r	0	1.68516	0.57	0.005	0	8	Il7r	0.565
Top2a.2	3.31651e-182	1.68395	0.892	0.063	4.99765e-178	10	Top2a	0.829
Mtss1.1	1.36811e-92	1.68301	0.933	0.058	2.0616e-88	14	Mtss1	0.875
H2-Aa.3	5.0238e-72	1.68179	0.957	0.859	7.57037e-68	5	H2-Aa	0.098
Abcc9	0	1.68094	0.815	0.001	0	15	Abcc9	0.814
Tmem35	0	1.6804	0.852	0.002	0	15	Tmem35	0.85
Tmem176a.5	1.02756e-233	1.67781	0.76	0.089	1.54842e-229	5	Tmem176a	0.671
Lsp1.7	3.04931e-89	1.67042	0.882	0.155	4.595e-85	9	Lsp1	0.727
Ahnak.1	1.38778e-112	1.66526	0.677	0.066	2.09125e-108	9	Ahnak	0.611
Ccnd1	2.09303e-115	1.66163	0.886	0.238	3.15399e-111	6	Ccnd1	0.648
Coro1a.6	4.28387e-142	1.65924	0.989	0.25	6.45536e-138	6	Coro1a	0.739
Pglyrp1.2	1.91726e-84	1.65693	0.419	0.032	2.88912e-80	9	Pglyrp1	0.387
Rrm2.1	3.39538e-118	1.65086	0.807	0.084	5.1165e-114	10	Rrm2	0.723
Creld2	5.17738e-62	1.64898	0.955	0.147	7.8018e-58	13	Creld2	0.808
Klrd1.1	4.08316e-170	1.64754	0.591	0.029	6.15292e-166	8	Klrd1	0.562
Ralgps2	1.769e-267	1.64704	0.831	0.03	2.66571e-263	11	Ralgps2	0.801
Sec61b.5	5.26929e-24	1.64681	0.955	0.677	7.94029e-20	13	Sec61b	0.278
Ccl24.5	6.68442e-35	1.64352	0.933	0.168	1.00727e-30	14	Ccl24	0.765
Tubb5.8	5.55708e-27	1.64263	0.942	0.54	8.37397e-23	12	Tubb5	0.402
Plxnd1.3	1.23092e-62	1.64033	0.889	0.073	1.85487e-58	15	Plxnd1	0.816
Rasip1	0	1.62912	0.889	0.006	0	15	Rasip1	0.883
H2-Ab1.5	1.33369e-84	1.62842	0.983	0.838	2.00974e-80	6	H2-Ab1	0.145
Ermap.1	2.59349e-306	1.6282	0.904	0.032	3.90812e-302	10	Ermap	0.872
Hcst	9.18076e-70	1.62773	0.925	0.262	1.38345e-65	8	Hcst	0.663
Tmem176b.12	6.53423e-41	1.62711	0.967	0.141	9.84643e-37	14	Tmem176b	0.826
Hspg2	0	1.62147	0.889	0.004	0	15	Hspg2	0.885
Mgll.1	9.1881e-35	1.6203	0.852	0.119	1.38455e-30	15	Mgll	0.733
S100a6.6	2.79589e-212	1.61743	0.926	0.114	4.21313e-208	6	S100a6	0.812
Sepp1.7	4.27452e-20	1.61404	1	0.93	6.44127e-16	14	Sepp1	0.07
Ifitm2.4	4.54969e-47	1.61318	0.882	0.377	6.85592e-43	9	Ifitm2	0.505
Cd3d	0	1.61284	0.591	0.005	0	8	Cd3d	0.586
Ly6c2.2	6.19131e-54	1.60881	0.545	0.044	9.32969e-50	13	Ly6c2	0.501
Crip1.5	7.70478e-16	1.60689	1	0.8	1.16103e-11	14	Crip1	0.2
Mef2c.10	1.99062e-73	1.5995	0.955	0.111	2.99967e-69	13	Mef2c	0.844
Fkbp2.1	2.41532e-33	1.599	0.909	0.296	3.63964e-29	13	Fkbp2	0.613
Sox18	0	1.59859	0.963	0.002	0	15	Sox18	0.961
Sptbn1.4	2.07712e-33	1.59825	0.963	0.194	3.13002e-29	15	Sptbn1	0.769
Atp2b4.2	1.11065e-142	1.5978	1	0.036	1.67364e-138	15	Atp2b4	0.964
Ablim1	0	1.59361	0.86	0.027	0	8	Ablim1	0.833
Klf2.7	1.4831e-32	1.59021	0.926	0.15	2.23489e-28	15	Klf2	0.776
Fcgr2b.5	7.84557e-61	1.58994	0.9	0.082	1.18225e-56	14	Fcgr2b	0.818
Sdc1	0	1.589	0.886	0.002	0	13	Sdc1	0.884
Vsig4	4.57618e-18	1.58874	0.2	0.013	6.89584e-14	14	Vsig4	0.187
Ccl9.1	1.08369e-110	1.58089	0.634	0.057	1.63301e-106	9	Ccl9	0.577
Cxcl10.3	5.1702e-23	1.57997	0.667	0.101	7.79097e-19	15	Cxcl10	0.566
Bcl11a.2	3.18342e-136	1.57941	0.831	0.069	4.79709e-132	11	Bcl11a	0.762
Spcs1.2	1.43549e-28	1.57594	0.977	0.558	2.16314e-24	13	Spcs1	0.419
Ptafr.2	1.30634e-41	1.57162	0.967	0.153	1.96852e-37	14	Ptafr	0.814
H2-Aa.4	1.20049e-82	1.56887	0.977	0.86	1.80903e-78	6	H2-Aa	0.117
H2-Ab1.4	7.26997e-66	1.56715	0.949	0.837	1.09551e-61	5	H2-Ab1	0.112
Lbr.2	2.86482e-65	1.56528	0.94	0.276	4.31699e-61	10	Lbr	0.664
Tspan33.1	1.15954e-183	1.55848	0.904	0.067	1.74732e-179	10	Tspan33	0.837
Rpl12.6	4.32555e-41	1.5582	0.968	0.877	6.51817e-37	8	Rpl12	0.091
Shisa5.5	1.43993e-55	1.55816	0.978	0.514	2.16983e-51	8	Shisa5	0.464
Tgfbr3	2.76466e-224	1.55772	0.852	0.014	4.16606e-220	15	Tgfbr3	0.838
Gimap3	0	1.5567	0.763	0.012	0	8	Gimap3	0.751
Pmp22	2.74367e-204	1.55662	0.833	0.017	4.13444e-200	14	Pmp22	0.816
Plac8.8	1.56143e-57	1.55429	0.779	0.147	2.35292e-53	11	Plac8	0.632
Ifitm6.2	9.39877e-83	1.55391	0.828	0.157	1.4163e-78	9	Ifitm6	0.671
Klre1	7.33045e-220	1.55282	0.419	0.007	1.10462e-215	8	Klre1	0.412
Cxcl12.1	4.66868e-07	1.55172	0.296	0.062	0.00703524	15	Cxcl12	0.234
Napsa.5	1.47323e-249	1.54633	0.926	0.097	2.22001e-245	6	Napsa	0.829
Edem2	1.60056e-38	1.54491	0.909	0.217	2.41188e-34	13	Edem2	0.692
Sorbs2	0	1.54427	0.852	0.006	0	15	Sorbs2	0.846
C5ar1.1	4.84486e-161	1.54387	0.833	0.023	7.30072e-157	14	C5ar1	0.81
Fkbp1a.2	8.65098e-21	1.54256	0.926	0.314	1.30362e-16	15	Fkbp1a	0.612
Fam167b	0	1.54013	0.889	0.002	0	15	Fam167b	0.887
Adam15.1	6.99198e-169	1.53817	0.9	0.026	1.05362e-164	14	Adam15	0.874
Msrb1.1	2.83537e-53	1.53775	0.903	0.333	4.27262e-49	9	Msrb1	0.57
Nedd4.4	8.23602e-60	1.53545	0.889	0.077	1.24109e-55	15	Nedd4	0.812
Serpinb9.1	2.82929e-22	1.53372	0.778	0.171	4.26346e-18	15	Serpinb9	0.607
Ccna2	1.09562e-221	1.53006	0.892	0.049	1.65099e-217	10	Ccna2	0.843
Manf.1	1.23315e-20	1.52728	0.909	0.511	1.85824e-16	13	Manf	0.398
Gm37350	0	1.52411	0.852	0.001	0	15	Gm37350	0.851
Plac8.6	6.21252e-163	1.52395	0.857	0.13	9.36165e-159	6	Plac8	0.727
Lifr	6.81835e-76	1.52231	0.867	0.061	1.02746e-71	14	Lifr	0.806
Bcl11a	3.58127e-291	1.5213	0.806	0.053	5.39662e-287	6	Bcl11a	0.753
Gpr182	0	1.52045	0.815	0.002	0	15	Gpr182	0.813
Ace.1	6.35184e-137	1.51971	0.462	0.021	9.57158e-133	9	Ace	0.441
Ifitm2.7	1.00996e-20	1.51808	0.967	0.383	1.5219e-16	14	Ifitm2	0.584
Fam46c.7	5.40588e-70	1.51609	0.909	0.104	8.14612e-66	13	Fam46c	0.805
H13	2.21603e-26	1.51116	0.932	0.415	3.33934e-22	13	H13	0.517
Hp	0	1.50682	0.656	0.006	0	9	Hp	0.65
Il2rb	0	1.50286	0.71	0.003	0	8	Il2rb	0.707
Hsp90b1.7	6.62635e-23	1.50018	1	0.949	9.98525e-19	13	Hsp90b1	0.051
Napsa.7	2.18012e-117	1.49975	0.882	0.113	3.28522e-113	9	Napsa	0.769
Ctla2a.1	2.32602e-54	1.49944	0.741	0.055	3.50509e-50	15	Ctla2a	0.686
Fcmr	0	1.49904	0.714	0.008	0	11	Fcmr	0.706
H2-Oa	0	1.49731	0.897	0.035	0	6	H2-Oa	0.862
Alox5ap.8	6.34361e-23	1.49727	0.933	0.286	9.55918e-19	14	Alox5ap	0.647
Alas2.9	1.04548e-136	1.49705	0.892	0.085	1.57543e-132	10	Alas2	0.807
Stab1.2	7.74248e-122	1.49544	0.926	0.036	1.16671e-117	15	Stab1	0.89
Cd19	0	1.49344	0.779	0.008	0	11	Cd19	0.771
Prdx5.3	2.82064e-45	1.49288	0.903	0.414	4.25043e-41	9	Prdx5	0.489
2810417H13Rik.3	2.48416e-114	1.49217	0.769	0.049	3.74338e-110	12	2810417H13Rik	0.72
Eaf2	0	1.49018	0.864	0.008	0	13	Eaf2	0.856
Foxp1.7	1.35937e-49	1.48903	0.961	0.361	2.04844e-45	11	Foxp1	0.6
Spcs2.1	2.99998e-25	1.48849	0.955	0.554	4.52067e-21	13	Spcs2	0.401
Serp1.5	4.82374e-25	1.48553	1	0.754	7.26889e-21	13	Serp1	0.246
H2-DMb2.1	4.20373e-257	1.4848	0.846	0.073	6.3346e-253	6	H2-DMb2	0.773
Emp3.8	1.80116e-126	1.48447	0.828	0.092	2.71417e-122	9	Emp3	0.736
Rpl12.8	5.76211e-34	1.48093	0.948	0.877	8.68292e-30	11	Rpl12	0.071
Rps27.9	6.3659e-40	1.47862	1	0.936	9.59277e-36	11	Rps27	0.064
Tmsb10.8	1.71446e-30	1.4784	0.946	0.773	2.58353e-26	9	Tmsb10	0.173
Spta1.1	6.14724e-295	1.47795	0.94	0.037	9.26327e-291	10	Spta1	0.903
Gypa.3	1.97118e-264	1.47779	0.816	0.062	2.97038e-260	7	Gypa	0.754
Bcl2	1.31569e-164	1.4773	0.688	0.043	1.98261e-160	8	Bcl2	0.645
Itgal.6	6.95656e-104	1.47664	0.796	0.105	1.04828e-99	8	Itgal	0.691
Ccr2.2	1.34805e-111	1.47494	0.613	0.052	2.03138e-107	9	Ccr2	0.561
Sema3f	0	1.47415	0.926	0.001	0	15	Sema3f	0.925
Egr1.6	5.82515e-26	1.47385	0.815	0.132	8.77793e-22	15	Egr1	0.683
Ackr3	1.0225e-241	1.4719	0.556	0.004	1.54081e-237	15	Ackr3	0.552
Cd74.4	7.65185e-82	1.46848	1	0.931	1.15306e-77	6	Cd74	0.069
Cenpf	5.25217e-230	1.46536	0.807	0.036	7.91449e-226	10	Cenpf	0.771
Tcf4.6	8.64082e-18	1.46489	1	0.536	1.30209e-13	15	Tcf4	0.464
Coro1a.8	3.04606e-70	1.46079	0.978	0.264	4.59011e-66	8	Coro1a	0.714
Mkrn1.1	1.77669e-87	1.45791	0.897	0.421	2.67729e-83	7	Mkrn1	0.476
Cbfa2t3.4	0	1.45732	0.909	0.064	0	6	Cbfa2t3	0.845
Txk	0	1.45676	0.72	0.008	0	8	Txk	0.712
Ly6a.1	6.61972e-128	1.45556	0.727	0.055	9.97526e-124	11	Ly6a	0.672
Nr2f2	4.24513e-286	1.45452	0.926	0.012	6.39699e-282	15	Nr2f2	0.914
Pafah1b3.2	4.22083e-93	1.45334	0.818	0.062	6.36037e-89	13	Pafah1b3	0.756
Sub1.6	3.28615e-21	1.45008	0.955	0.561	4.95189e-17	13	Sub1	0.394
Lyz1	3.11869e-76	1.44361	0.224	0.019	4.69956e-72	5	Lyz1	0.205
S100a11.8	6.29582e-100	1.44175	0.839	0.117	9.48717e-96	9	S100a11	0.722
Tie1	0	1.44117	0.815	0.002	0	15	Tie1	0.813
Cd79b.3	4.06294e-41	1.43911	0.955	0.232	6.12245e-37	13	Cd79b	0.723
Esm1	0	1.4383	0.556	0	0	15	Esm1	0.556
Hmgb2.9	1.68454e-27	1.43764	0.962	0.482	2.53843e-23	12	Hmgb2	0.48
C3.1	2.99978e-64	1.43461	0.524	0.147	4.52037e-60	5	C3	0.377
Cd24a.5	7.79648e-130	1.43367	0.822	0.156	1.17485e-125	7	Cd24a	0.666
Sptb.1	0	1.43323	0.867	0.027	0	10	Sptb	0.84
Thy1	0	1.4308	0.634	0.003	0	8	Thy1	0.631
Lck	0	1.42814	0.753	0.009	0	8	Lck	0.744
Ppib.7	1.58024e-21	1.42764	0.909	0.471	2.38127e-17	13	Ppib	0.438
Klrc2	5.03229e-139	1.42709	0.441	0.019	7.58315e-135	8	Klrc2	0.422
Fech.5	1.12454e-57	1.42619	0.904	0.259	1.69457e-53	10	Fech	0.645
Crispld1	0	1.42441	0.815	0.002	0	15	Crispld1	0.813
Ifitm2.8	9.80608e-17	1.42257	0.926	0.384	1.47768e-12	15	Ifitm2	0.542
Cx3cr1	0	1.4207	0.657	0.035	0	5	Cx3cr1	0.622
Kcnj8	0	1.42016	0.667	0.002	0	15	Kcnj8	0.665
Rps19.8	1.54543e-36	1.41933	1	0.924	2.32881e-32	11	Rps19	0.076
Rps15a.6	2.36963e-50	1.41877	1	0.907	3.5708e-46	8	Rps15a	0.093
Scd1	3.57438e-168	1.41834	0.831	0.055	5.38624e-164	11	Scd1	0.776
Ehd4.5	9.13727e-16	1.41799	0.926	0.45	1.37689e-11	15	Ehd4	0.476
Dek.3	2.55347e-48	1.4172	0.964	0.467	3.84783e-44	10	Dek	0.497
Cd74.3	1.96159e-62	1.41588	0.98	0.931	2.95592e-58	5	Cd74	0.049
Cxcl10.2	1.25054e-31	1.41575	0.315	0.092	1.88443e-27	5	Cxcl10	0.223
Fgd5	0	1.41463	0.926	0.001	0	15	Fgd5	0.925
S100a16	0	1.41458	0.852	0.007	0	15	S100a16	0.845
Crip1.2	5.74501e-16	1.41256	0.849	0.8	8.65716e-12	9	Crip1	0.049
Gm43291.1	5.42901e-267	1.41056	0.545	0.005	8.18098e-263	13	Gm43291	0.54
C3ar1.1	9.05379e-163	1.40875	0.8	0.02	1.36432e-158	14	C3ar1	0.78
Ctsw	0	1.40829	0.71	0.004	0	8	Ctsw	0.706
Plxnc1	0	1.40822	0.794	0.039	0	6	Plxnc1	0.755
Dennd5b.1	1.31757e-241	1.40748	0.864	0.021	1.98544e-237	13	Dennd5b	0.843
Birc5.1	1.21437e-177	1.40418	0.831	0.054	1.82993e-173	10	Birc5	0.777
Rpl36al.7	1.6145e-24	1.40383	0.955	0.811	2.43289e-20	13	Rpl36al	0.144
Coro1a.11	1.41383e-52	1.40097	0.961	0.267	2.1305e-48	11	Coro1a	0.694
Ube2l6.1	3.07223e-124	1.39718	0.879	0.223	4.62955e-120	7	Ube2l6	0.656
S100a6.7	3.09561e-25	1.39417	0.495	0.138	4.66477e-21	8	S100a6	0.357
Tal1.1	0	1.39382	0.831	0.022	0	10	Tal1	0.809
Anxa1.2	1.35879e-128	1.39113	0.548	0.034	2.04755e-124	9	Anxa1	0.514
Cd3g	0	1.39036	0.538	0.002	0	8	Cd3g	0.536
Snca.1	1.09631e-172	1.3887	0.94	0.071	1.65203e-168	10	Snca	0.869
Sdf2l1.3	3.90278e-25	1.38862	0.864	0.321	5.8811e-21	13	Sdf2l1	0.543
Sox6.1	3.03511e-276	1.38782	0.735	0.022	4.57361e-272	10	Sox6	0.713
Glrx5.1	2.14426e-57	1.38539	0.964	0.35	3.23119e-53	10	Glrx5	0.614
Tmsb10.5	4.81929e-78	1.37608	0.983	0.768	7.26219e-74	6	Tmsb10	0.215
Slc3a2.1	1.4867e-19	1.37307	1	0.591	2.24031e-15	13	Slc3a2	0.409
Odc1.1	9.301e-73	1.37295	0.904	0.202	1.40157e-68	10	Odc1	0.702
Ets1.4	4.36605e-71	1.37287	0.896	0.178	6.57921e-67	11	Ets1	0.718
Esam	1.3567e-56	1.37164	0.889	0.079	2.04441e-52	15	Esam	0.81
Clca3a1.1	3.45846e-197	1.36979	0.778	0.014	5.21155e-193	15	Clca3a1	0.764
Ckap4.1	1.0108e-282	1.36627	0.932	0.021	1.52317e-278	13	Ckap4	0.911
Rps27.6	7.62973e-52	1.36468	1	0.936	1.14972e-47	8	Rps27	0.064
Ccl6.4	1.76136e-26	1.36416	0.817	0.432	2.65419e-22	9	Ccl6	0.385
Rps7.6	1.35029e-45	1.36092	0.989	0.908	2.03476e-41	8	Rps7	0.081
Ubac1.1	9.88189e-116	1.36076	0.892	0.108	1.4891e-111	10	Ubac1	0.784
Smc2	2.96319e-83	1.35988	0.819	0.133	4.46523e-79	10	Smc2	0.686
S100a10.9	7.65873e-40	1.35519	0.767	0.087	1.15409e-35	14	S100a10	0.68
Gas7.1	3.06695e-114	1.35216	0.867	0.038	4.62158e-110	14	Gas7	0.829
Itgam.3	7.40196e-180	1.34473	0.882	0.068	1.1154e-175	9	Itgam	0.814
Gng11	4.32223e-146	1.34415	0.963	0.032	6.51316e-142	15	Gng11	0.931
Sema4a.3	2.19737e-85	1.3434	0.8	0.044	3.31122e-81	14	Sema4a	0.756
Mzb1	8.25266e-228	1.34114	0.74	0.027	1.24359e-223	11	Mzb1	0.713
Cd52.4	3.00859e-87	1.34075	1	0.76	4.53364e-83	6	Cd52	0.24
Timp2.6	6.39569e-17	1.33809	1	0.728	9.63766e-13	14	Timp2	0.272
Mdh2.1	1.89193e-67	1.33721	0.949	0.514	2.85095e-63	6	Mdh2	0.435
Rps18.6	1.19728e-46	1.33553	1	0.921	1.80417e-42	8	Rps18	0.079
Fgfr1	0	1.33456	0.733	0.005	0	14	Fgfr1	0.728
Satb1.1	3.61663e-69	1.33396	0.763	0.151	5.44989e-65	8	Satb1	0.612
Il18r1	0	1.33358	0.602	0.002	0	8	Il18r1	0.6
Rps27rt.8	5.65895e-37	1.3312	0.974	0.562	8.52747e-33	11	Rps27rt	0.412
Plekhg1	0	1.33039	0.889	0.005	0	15	Plekhg1	0.884
Tbc1d4.1	1.21525e-75	1.33037	0.817	0.285	1.83126e-71	6	Tbc1d4	0.532
Apoe.9	3.38688e-18	1.32901	1	0.955	5.10369e-14	14	Apoe	0.045
Serpinb1a.2	6.13173e-88	1.32821	0.741	0.032	9.23991e-84	15	Serpinb1a	0.709
Pdzk1ip1.1	0	1.32747	0.771	0.02	0	10	Pdzk1ip1	0.751
Fchsd2.2	4.08627e-49	1.32745	0.792	0.186	6.1576e-45	11	Fchsd2	0.606
Hmgb2.7	2.20972e-28	1.32638	0.892	0.479	3.32983e-24	9	Hmgb2	0.413
Smc4.1	3.37392e-76	1.32565	0.928	0.195	5.08416e-72	10	Smc4	0.733
Rpl13.8	4.34272e-34	1.32502	0.987	0.934	6.54405e-30	11	Rpl13	0.053
Rps18.8	8.88029e-35	1.32426	1	0.922	1.33817e-30	11	Rps18	0.078
1810011O10Rik	0	1.32404	0.852	0.006	0	15	1810011O10Rik	0.846
Cd300lg	1.48608e-211	1.32395	0.667	0.008	2.23937e-207	15	Cd300lg	0.659
Ets2.5	3.06408e-22	1.32383	1	0.307	4.61727e-18	15	Ets2	0.693
Rrm1.1	1.05465e-56	1.32251	0.885	0.146	1.58925e-52	12	Rrm1	0.739
Rrm2.2	7.88678e-43	1.32179	0.635	0.091	1.18846e-38	12	Rrm2	0.544
Gm9493.6	9.70036e-44	1.32177	0.935	0.493	1.46175e-39	8	Gm9493	0.442
S100a10.6	8.10726e-61	1.31976	0.559	0.082	1.22168e-56	9	S100a10	0.477
Gimap6.3	2.87475e-92	1.31611	0.926	0.049	4.33196e-88	15	Gimap6	0.877
Cd63.3	6.17455e-124	1.31581	0.524	0.078	9.30443e-120	5	Cd63	0.446
Ms4a4c.2	1.12702e-94	1.31329	0.645	0.071	1.69831e-90	9	Ms4a4c	0.574
Nxpe2.1	0	1.31272	0.843	0.025	0	10	Nxpe2	0.818
Traf1	8.551e-243	1.31256	0.726	0.053	1.28855e-238	6	Traf1	0.673
Tpm4.6	9.61914e-38	1.30919	0.889	0.123	1.44951e-33	15	Tpm4	0.766
Cmah.2	5.14899e-112	1.30801	0.841	0.052	7.75902e-108	13	Cmah	0.789
Phgdh.2	6.02717e-186	1.30777	0.75	0.022	9.08234e-182	13	Phgdh	0.728
Eps15.1	1.93037e-22	1.30568	0.933	0.301	2.90888e-18	14	Eps15	0.632
Slc16a1.2	9.44668e-61	1.30425	0.852	0.065	1.42352e-56	15	Slc16a1	0.787
Ifitm3.11	6.96753e-14	1.3001	0.967	0.7	1.04994e-09	14	Ifitm3	0.267
Rps7.8	3.82684e-37	1.29848	1	0.908	5.76667e-33	11	Rps7	0.092
Cav1	0	1.29593	0.778	0.001	0	15	Cav1	0.777
Lgals1.5	3.81387e-19	1.29576	0.9	0.293	5.74712e-15	14	Lgals1	0.607
Ank1.1	5.11591e-292	1.29552	0.807	0.026	7.70916e-288	10	Ank1	0.781
Gda.5	3.57086e-235	1.29499	0.787	0.066	5.38093e-231	7	Gda	0.721
Skap1	0	1.29302	0.688	0.003	0	8	Skap1	0.685
Fech.2	1.03199e-108	1.29219	0.874	0.247	1.5551e-104	7	Fech	0.627
Adgrl4	0	1.29189	0.778	0.002	0	15	Adgrl4	0.776
Rplp0.6	8.04691e-42	1.29158	1	0.872	1.21259e-37	8	Rplp0	0.128
2023-09-01	1.31797e-245	1.29156	0.763	0.033	1.98605e-241	8	2023-09-01	0.73
Ahnak	2.90936e-97	1.28883	0.645	0.067	4.38412e-93	8	Ahnak	0.578
Ell2.1	6.87514e-64	1.28703	0.932	0.126	1.03602e-59	13	Ell2	0.806
Anp32b.3	1.96617e-39	1.28613	0.976	0.544	2.96282e-35	10	Anp32b	0.432
Epb42.1	1.0059e-258	1.2855	0.867	0.036	1.51579e-254	10	Epb42	0.831
Fkbp11	0	1.28527	0.614	0.004	0	13	Fkbp11	0.61
H2-DMb2.2	5.69858e-94	1.28418	0.779	0.092	8.58719e-90	11	H2-DMb2	0.687
Peak1.1	7.97492e-60	1.2835	0.889	0.074	1.20174e-55	15	Peak1	0.815
Xcl1	0	1.28248	0.441	0.002	0	8	Xcl1	0.439
Lgals1.1	2.17981e-15	1.28197	0.581	0.291	3.28476e-11	8	Lgals1	0.29
Cd63.6	2.63319e-24	1.2809	0.633	0.099	3.96796e-20	14	Cd63	0.534
Alad	1.50971e-144	1.27965	0.843	0.074	2.27498e-140	10	Alad	0.769
Rpl32.8	2.89148e-30	1.27761	0.974	0.914	4.35717e-26	11	Rpl32	0.06
Klrk1	1.42901e-18	1.27437	0.473	0.185	2.15338e-14	8	Klrk1	0.288
Tspan7	2.70572e-212	1.27356	0.741	0.011	4.07725e-208	15	Tspan7	0.73
Rps24.6	4.56702e-51	1.27189	1	0.99	6.88205e-47	8	Rps24	0.01
H2-Q7.11	3.7156e-28	1.27169	0.773	0.176	5.59904e-24	13	H2-Q7	0.597
Rpl13.6	4.1593e-46	1.271	1	0.933	6.26765e-42	8	Rpl13	0.067
Chst1	0	1.2694	0.682	0.006	0	13	Chst1	0.676
4931406P16Rik.1	3.13069e-45	1.26787	0.889	0.102	4.71764e-41	15	4931406P16Rik	0.787
Apol11b	1.31903e-154	1.26781	0.397	0.021	1.98764e-150	7	Apol11b	0.376
Rbm38.3	1.31931e-98	1.26767	0.843	0.111	1.98806e-94	10	Rbm38	0.732
Stard8	3.981e-31	1.26658	0.833	0.147	5.99896e-27	14	Stard8	0.686
Nkx2-3	0	1.26455	0.852	0.003	0	15	Nkx2-3	0.849
Trim10	0	1.26207	0.661	0.027	0	7	Trim10	0.634
Tmem176a.11	9.63971e-34	1.2583	0.889	0.122	1.45261e-29	15	Tmem176a	0.767
Dstn.5	1.53243e-13	1.25663	0.963	0.65	2.30923e-09	15	Dstn	0.313
Dhrs3.5	1.29216e-24	1.25639	1	0.275	1.94716e-20	14	Dhrs3	0.725
Degs1.1	2.51931e-19	1.256	0.926	0.304	3.79634e-15	15	Degs1	0.622
Shisa5.9	2.29623e-23	1.25529	0.977	0.519	3.46019e-19	13	Shisa5	0.458
Klrb1c	0	1.25395	0.419	0.002	0	8	Klrb1c	0.417
Ltb.2	9.80573e-212	1.25357	0.72	0.061	1.47763e-207	6	Ltb	0.659
Tagln2.8	1.19115e-13	1.25315	0.833	0.36	1.79494e-09	14	Tagln2	0.473
Sulf2.4	3.76188e-19	1.25204	0.7	0.158	5.66878e-15	14	Sulf2	0.542
Epb41.1	1.53141e-73	1.25128	0.856	0.365	2.30769e-69	7	Epb41	0.491
E2f2.2	4.49851e-150	1.25054	0.783	0.059	6.77881e-146	10	E2f2	0.724
Rps15a.8	5.85497e-31	1.25046	0.974	0.908	8.82285e-27	11	Rps15a	0.066
Bcl11b	0	1.24943	0.527	0.002	0	8	Bcl11b	0.525
Tagln2.5	8.3624e-28	1.24878	0.785	0.354	1.26013e-23	9	Tagln2	0.431
Acly.1	3.98649e-20	1.24799	0.963	0.354	6.00724e-16	15	Acly	0.609
Dmtn.1	5.58362e-277	1.24724	0.783	0.025	8.41396e-273	10	Dmtn	0.758
Rplp0.4	1.05108e-82	1.2464	1	0.869	1.58388e-78	6	Rplp0	0.131
Gimap6	1.5489e-204	1.24625	0.753	0.04	2.33404e-200	8	Gimap6	0.713
Egr1.5	1.08412e-07	1.2448	0.433	0.134	0.00163366	14	Egr1	0.299
Tnfrsf13b.3	2.08568e-144	1.24387	0.886	0.043	3.14292e-140	13	Tnfrsf13b	0.843
Rpl18.6	1.17712e-47	1.24327	1	0.885	1.77381e-43	8	Rpl18	0.115
Ets1.5	1.03713e-19	1.24216	0.815	0.187	1.56285e-15	15	Ets1	0.628
Arhgdib.6	1.59046e-44	1.24132	0.968	0.625	2.39666e-40	9	Arhgdib	0.343
Gimap1	5.87317e-215	1.2413	0.667	0.027	8.85027e-211	8	Gimap1	0.64
Rpl27.6	2.5586e-49	1.23984	1	0.845	3.85555e-45	8	Rpl27	0.155
Tmem176a.10	1.21079e-32	1.23769	0.833	0.122	1.82454e-28	14	Tmem176a	0.711
Rpl32.6	6.33751e-44	1.23754	1	0.914	9.55e-40	8	Rpl32	0.086
Abcb10.1	7.22072e-165	1.23753	0.795	0.055	1.08809e-160	10	Abcb10	0.74
Rps16.6	1.29088e-49	1.23744	1	0.968	1.94523e-45	8	Rps16	0.032
Rps19.4	5.89216e-90	1.23698	1	0.922	8.8789e-86	6	Rps19	0.078
Man1a.4	7.94673e-29	1.23511	0.977	0.341	1.19749e-24	13	Man1a	0.636
Trp53i11.1	1.04055e-115	1.23209	0.852	0.032	1.568e-111	15	Trp53i11	0.82
Tmem176b.13	6.20568e-29	1.22978	0.889	0.142	9.35134e-25	15	Tmem176b	0.747
Fcrls	4.88305e-288	1.22931	0.633	0.005	7.35827e-284	14	Fcrls	0.628
Rps3.6	1.34424e-46	1.22833	0.989	0.915	2.02563e-42	8	Rps3	0.074
Klf1	1.64627e-292	1.22707	0.843	0.029	2.48076e-288	10	Klf1	0.814
Tsc22d1.2	5.74868e-16	1.22653	0.926	0.336	8.66269e-12	15	Tsc22d1	0.59
Sell	1.36913e-99	1.22644	0.57	0.051	2.06314e-95	8	Sell	0.519
Cyp4f18.1	1.30354e-121	1.22431	0.688	0.061	1.96431e-117	9	Cyp4f18	0.627
Rbms1.4	1.4971e-16	1.22403	0.963	0.591	2.25599e-12	15	Rbms1	0.372
Car1	4.56421e-78	1.22393	0.446	0.035	6.87781e-74	10	Car1	0.411
F13a1	1.92706e-157	1.22386	0.495	0.02	2.90389e-153	9	F13a1	0.475
4930523C07Rik.3	1.22336e-140	1.22382	0.805	0.062	1.84348e-136	11	4930523C07Rik	0.743
Ltb.4	8.89442e-119	1.22372	0.818	0.074	1.3403e-114	11	Ltb	0.744
Pla2g2d.1	2.95454e-10	1.22306	0.299	0.169	4.4522e-06	5	Pla2g2d	0.13
H2-Q7.12	2.42451e-21	1.22221	0.815	0.178	3.6535e-17	15	H2-Q7	0.637
Shisa5.8	1.58875e-34	1.22201	0.922	0.517	2.39409e-30	11	Shisa5	0.405
Slc43a1.1	5.3154e-296	1.21897	0.795	0.024	8.00978e-292	10	Slc43a1	0.771
Spib.1	6.92478e-294	1.21723	0.623	0.011	1.04349e-289	11	Spib	0.612
Slc38a5	0	1.21674	0.831	0.015	0	10	Slc38a5	0.816
Pepd	1.03615e-18	1.21588	0.833	0.258	1.56138e-14	14	Pepd	0.575
Rpl34.6	9.8096e-50	1.21364	1	0.891	1.47821e-45	8	Rpl34	0.109
Ube2c.6	4.54715e-38	1.21256	0.654	0.108	6.85209e-34	12	Ube2c	0.546
Ube2o	5.3964e-144	1.21214	0.747	0.116	8.13183e-140	7	Ube2o	0.631
Dlc1.6	3.48399e-17	1.2118	0.889	0.283	5.25002e-13	15	Dlc1	0.606
Nfic.1	8.85414e-24	1.21168	0.889	0.214	1.33423e-19	15	Nfic	0.675
Tmem176a.6	8.26802e-84	1.2115	0.594	0.108	1.24591e-79	6	Tmem176a	0.486
Cldn13.1	0	1.20965	0.795	0.015	0	10	Cldn13	0.78
Fam117a.1	2.21319e-118	1.20817	0.795	0.08	3.33505e-114	10	Fam117a	0.715
Ccl5.5	2.93336e-70	1.20573	0.509	0.092	4.42028e-66	6	Ccl5	0.417
Cd209b	8.9625e-70	1.20571	0.2	0.002	1.35056e-65	14	Cd209b	0.198
Rpl18a.8	5.05243e-35	1.20452	0.987	0.926	7.61351e-31	11	Rpl18a	0.061
Cd34	0	1.20421	0.704	0.003	0	15	Cd34	0.701
Ablim1.1	5.76176e-224	1.20402	0.779	0.031	8.6824e-220	11	Ablim1	0.748
Zfhx3.6	9.32959e-14	1.20232	0.926	0.411	1.40588e-09	15	Zfhx3	0.515
Nusap1.1	2.5061e-208	1.19938	0.807	0.04	3.77643e-204	10	Nusap1	0.767
Siglecg.1	6.7683e-141	1.19905	0.662	0.04	1.01992e-136	11	Siglecg	0.622
Ffar2	3.98311e-251	1.19787	0.663	0.04	6.00215e-247	6	Ffar2	0.623
Nr5a1	0	1.19613	0.852	0.002	0	15	Nr5a1	0.85
Slc16a1.1	8.27944e-185	1.19514	0.855	0.055	1.24763e-180	10	Slc16a1	0.8
Tfdp2	4.56188e-121	1.19417	0.667	0.104	6.8743e-117	7	Tfdp2	0.563
Efhd1	0	1.19381	0.815	0.002	0	15	Efhd1	0.813
Vwa1	1.22691e-75	1.19367	0.815	0.047	1.84883e-71	15	Vwa1	0.768
Kank3.1	1.05707e-165	1.19291	0.815	0.019	1.5929e-161	15	Kank3	0.796
Rpl36.6	1.22999e-48	1.1923	1	0.863	1.85347e-44	8	Rpl36	0.137
Rpl18a.6	2.85394e-45	1.19186	1	0.926	4.30061e-41	8	Rpl18a	0.074
Fcrla.1	4.13904e-211	1.19111	0.75	0.018	6.23712e-207	13	Fcrla	0.732
Rpl14.6	1.89547e-45	1.19072	1	0.859	2.85629e-41	8	Rpl14	0.141
Sec61g.6	4.384e-21	1.18945	1	0.67	6.60625e-17	13	Sec61g	0.33
Rps24.8	6.32906e-35	1.18787	1	0.99	9.53726e-31	11	Rps24	0.01
Slamf7.2	4.31305e-132	1.18689	0.886	0.048	6.49934e-128	13	Slamf7	0.838
Txndc11	4.82767e-38	1.18668	0.864	0.178	7.27482e-34	13	Txndc11	0.686
Nid1	0	1.18518	0.889	0.008	0	15	Nid1	0.881
Aplnr	0	1.18505	0.519	0.001	0	15	Aplnr	0.518
H2afz.8	2.4522e-22	1.18499	0.942	0.803	3.69521e-18	12	H2afz	0.139
Birc5.2	8.81185e-77	1.18301	0.692	0.061	1.32786e-72	12	Birc5	0.631
Emb.3	3.18681e-130	1.183	0.634	0.047	4.80221e-126	9	Emb	0.587
Smco4.1	2.5579e-56	1.18254	0.815	0.066	3.8545e-52	15	Smco4	0.749
S100a6.9	5.99768e-13	1.18112	0.6	0.142	9.03791e-09	14	S100a6	0.458
Cd63.7	1.63876e-39	1.18036	0.852	0.098	2.46945e-35	15	Cd63	0.754
Rps13.9	2.98516e-35	1.17961	1	0.934	4.49833e-31	11	Rps13	0.066
Prox1	0	1.1789	0.778	0.005	0	15	Prox1	0.773
Emilin2	9.79005e-196	1.17863	0.71	0.037	1.47526e-191	9	Emilin2	0.673
Btnl9	0	1.1784	0.667	0.002	0	15	Btnl9	0.665
Rrm1	1.0494e-61	1.17815	0.759	0.143	1.58133e-57	10	Rrm1	0.616
Trim59.1	1.4513e-202	1.17728	0.771	0.038	2.18696e-198	10	Trim59	0.733
Snx2.4	1.88619e-14	1.17463	0.933	0.502	2.84231e-10	14	Snx2	0.431
Tcf7.1	8.92424e-280	1.17427	0.505	0.008	1.34479e-275	8	Tcf7	0.497
Tsc22d3.3	2.15498e-15	1.17312	1	0.531	3.24735e-11	14	Tsc22d3	0.469
Fxyd5.2	1.72132e-29	1.17312	0.903	0.583	2.59386e-25	9	Fxyd5	0.32
Ccr2	2.68628e-134	1.1729	0.425	0.042	4.04796e-130	5	Ccr2	0.383
Phldb2	0	1.17252	0.63	0.002	0	15	Phldb2	0.628
Cd200	4.48315e-190	1.17117	0.889	0.019	6.75566e-186	15	Cd200	0.87
Pdia4.1	4.8025e-48	1.17065	0.795	0.117	7.23688e-44	13	Pdia4	0.678
Pros1	6.36683e-78	1.16967	0.7	0.036	9.59417e-74	14	Pros1	0.664
Tubb4b	9.61907e-64	1.16954	0.807	0.169	1.4495e-59	10	Tubb4b	0.638
Fam220a	6.82869e-126	1.16933	0.759	0.141	1.02902e-121	7	Fam220a	0.618
Ankrd11.4	3.38545e-37	1.16873	0.925	0.539	5.10154e-33	8	Ankrd11	0.386
Ptprcap.1	1.92418e-139	1.16819	0.701	0.044	2.89955e-135	11	Ptprcap	0.657
Ndufa1.4	6.00388e-19	1.16799	0.886	0.406	9.04725e-15	13	Ndufa1	0.48
Slc9a3r2.1	2.88888e-263	1.16657	0.815	0.01	4.35326e-259	15	Slc9a3r2	0.805
Klra8	4.20956e-111	1.16598	0.14	0.001	6.34338e-107	8	Klra8	0.139
Vim.10	2.79922e-30	1.16484	0.933	0.172	4.21814e-26	14	Vim	0.761
Tuba1a	1.94665e-35	1.16474	0.815	0.111	2.93341e-31	15	Tuba1a	0.704
Sema3d	5.80631e-210	1.16357	0.407	0.002	8.74953e-206	15	Sema3d	0.405
Rpl18a.4	1.17165e-86	1.16136	1	0.924	1.76556e-82	6	Rpl18a	0.076
Rtn4rl1.1	1.58981e-255	1.15999	0.741	0.008	2.39568e-251	15	Rtn4rl1	0.733
Oaz2	8.48115e-23	1.15995	0.852	0.184	1.27802e-18	15	Oaz2	0.668
Kitl.7	1.15875e-14	1.15929	0.963	0.362	1.74612e-10	15	Kitl	0.601
Rac2.4	5.27808e-37	1.15868	0.957	0.648	7.95353e-33	8	Rac2	0.309
Fcgrt.7	2.86006e-14	1.15857	0.967	0.702	4.30983e-10	14	Fcgrt	0.265
Cyyr1	0	1.15684	0.704	0.001	0	15	Cyyr1	0.703
Rpl10a.8	2.12404e-30	1.15583	0.974	0.851	3.20072e-26	11	Rpl10a	0.123
Rpl17.6	2.14373e-46	1.15477	1	0.951	3.23039e-42	8	Rpl17	0.049
Hspb1	1.22371e-258	1.15251	0.593	0.004	1.844e-254	15	Hspb1	0.589
Rplp0.8	5.98807e-31	1.15234	1	0.872	9.02342e-27	11	Rplp0	0.128
Cd209d	4.72397e-178	1.15162	0.433	0.004	7.11856e-174	14	Cd209d	0.429
Pvrl2	2.33078e-80	1.15044	0.704	0.033	3.51225e-76	15	Pvrl2	0.671
Oosp1	0	1.15035	0.727	0.002	0	13	Oosp1	0.725
Tmem258.3	1.50596e-23	1.15001	0.909	0.396	2.26933e-19	13	Tmem258	0.513
Cope.1	7.15421e-29	1.14994	0.909	0.28	1.07807e-24	13	Cope	0.629
Shank3	0	1.14911	0.852	0.002	0	15	Shank3	0.85
Cd3e	0	1.14858	0.495	0.002	0	8	Cd3e	0.493
H3f3a.5	2.6658e-48	1.14755	1	0.915	4.0171e-44	9	H3f3a	0.085
Rpl17.8	9.86353e-33	1.14531	1	0.951	1.48634e-28	11	Rpl17	0.049
Ptma.5	5.99146e-28	1.14483	1	0.976	9.02854e-24	12	Ptma	0.024
Npr1	0	1.14351	0.889	0.003	0	15	Npr1	0.886
Plac8.5	2.63415e-16	1.14307	0.331	0.148	3.96941e-12	5	Plac8	0.183
Rps20.8	2.36043e-33	1.14281	0.987	0.963	3.55693e-29	11	Rps20	0.024
Cd22.1	2.40683e-99	1.14214	0.636	0.056	3.62685e-95	11	Cd22	0.58
Metap2.1	6.45285e-45	1.14185	0.976	0.494	9.72381e-41	10	Metap2	0.482
Rps27a.4	6.7109e-94	1.13915	1	0.96	1.01127e-89	6	Rps27a	0.04
Zfpm1.1	2.82361e-221	1.13894	0.771	0.034	4.25489e-217	10	Zfpm1	0.737
Gsr.4	5.16816e-38	1.138	0.892	0.452	7.78789e-34	9	Gsr	0.44
Dnase1l3.1	6.22489e-42	1.13795	0.764	0.505	9.38029e-38	5	Dnase1l3	0.259
Rps19.6	1.14653e-31	1.13713	0.978	0.924	1.72771e-27	8	Rps19	0.054
Tmem176b.6	1.05284e-104	1.13641	0.709	0.124	1.58652e-100	6	Tmem176b	0.585
Serinc3.4	5.87997e-20	1.13598	1	0.959	8.86052e-16	14	Serinc3	0.041
Pde2a.2	1.71517e-64	1.13581	0.704	0.041	2.58459e-60	15	Pde2a	0.663
Gm9493.8	7.31037e-25	1.13505	0.844	0.496	1.1016e-20	11	Gm9493	0.348
Flt3	0	1.13449	0.709	0.012	0	6	Flt3	0.697
Itgam.4	2.56632e-32	1.13426	0.667	0.081	3.86719e-28	14	Itgam	0.586
H2-Ob.1	8.11779e-123	1.1339	0.701	0.052	1.22327e-118	11	H2-Ob	0.649
Amotl1	0	1.13292	0.741	0.006	0	15	Amotl1	0.735
Anxa2.3	3.40299e-37	1.13235	0.806	0.318	5.12797e-33	9	Anxa2	0.488
Mki67.7	9.04167e-58	1.13033	0.75	0.095	1.36249e-53	12	Mki67	0.655
Cd52.7	8.95501e-40	1.13021	1	0.765	1.34943e-35	9	Cd52	0.235
Rbpj.1	7.80387e-12	1.12988	0.7	0.275	1.17597e-07	14	Rbpj	0.425
Sema6a.4	1.00513e-19	1.12981	0.778	0.172	1.51464e-15	15	Sema6a	0.606
Cenpa.1	1.19933e-51	1.12903	0.712	0.096	1.80726e-47	12	Cenpa	0.616
Nucks1.1	1.40729e-22	1.12871	0.942	0.561	2.12064e-18	12	Nucks1	0.381
Atpif1.2	2.53277e-34	1.12819	0.952	0.673	3.81662e-30	10	Atpif1	0.279
Rpl18.8	5.5449e-32	1.12712	0.987	0.886	8.35561e-28	11	Rpl18	0.101
Rps6.6	4.68142e-40	1.12546	0.989	0.906	7.05443e-36	8	Rps6	0.083
Tnik.1	1.37635e-146	1.12347	0.667	0.014	2.07403e-142	15	Tnik	0.653
Ptprcap.2	1.76894e-91	1.12299	0.75	0.049	2.66562e-87	13	Ptprcap	0.701
Fcgr2b.2	8.39084e-177	1.12197	0.563	0.059	1.26442e-172	5	Fcgr2b	0.504
Sh3bgrl3.4	4.30999e-80	1.1204	0.994	0.772	6.49472e-76	6	Sh3bgrl3	0.222
Cd209a	2.48117e-194	1.11971	0.394	0.014	3.73887e-190	6	Cd209a	0.38
Bst2.7	4.57482e-14	1.11951	0.963	0.626	6.8938e-10	15	Bst2	0.337
Rpl13a.5	2.38473e-53	1.11888	1	0.984	3.59354e-49	8	Rpl13a	0.016
Cd52.6	3.10433e-35	1.11884	0.989	0.765	4.67791e-31	8	Cd52	0.224
Spint2.2	9.28913e-92	1.11776	0.636	0.035	1.39978e-87	13	Spint2	0.601
Mef2c.12	1.29645e-36	1.11604	0.889	0.115	1.95362e-32	15	Mef2c	0.774
Specc1.1	3.34677e-116	1.11548	0.638	0.097	5.04324e-112	7	Specc1	0.541
Tnfrsf13c	0	1.11527	0.597	0.009	0	11	Tnfrsf13c	0.588
Fam198b	0	1.11449	0.815	0.004	0	15	Fam198b	0.811
Dtx1.2	5.09536e-145	1.1144	0.584	0.028	7.6782e-141	11	Dtx1	0.556
Cd2	0	1.11411	0.645	0.013	0	8	Cd2	0.632
Blk	0	1.11369	0.623	0.009	0	11	Blk	0.614
Cks2.1	5.01466e-101	1.1128	0.867	0.114	7.55658e-97	10	Cks2	0.753
Vim.5	9.49757e-132	1.11244	0.72	0.145	1.43119e-127	5	Vim	0.575
Kel.1	0	1.11186	0.795	0.016	0	10	Kel	0.779
Fam65b	9.76541e-138	1.11064	0.591	0.037	1.47155e-133	8	Fam65b	0.554
Cyp4f16	8.02807e-106	1.10835	0.766	0.166	1.20975e-101	6	Cyp4f16	0.6
Uba52.6	2.8997e-38	1.1082	0.871	0.411	4.36956e-34	8	Uba52	0.46
Klra7	2.66852e-214	1.10797	0.28	0.002	4.02119e-210	8	Klra7	0.278
Dpysl3	0	1.10785	0.741	0.006	0	15	Dpysl3	0.735
Rps5.8	6.68201e-31	1.10677	0.987	0.934	1.00691e-26	11	Rps5	0.053
Mtdh	7.97049e-23	1.10604	0.955	0.555	1.20107e-18	13	Mtdh	0.4
Gm8730.6	1.10604e-42	1.10522	0.882	0.372	1.66669e-38	8	Gm8730	0.51
Flt4	0	1.10325	0.704	0.002	0	15	Flt4	0.702
Rps10.8	6.73402e-36	1.10304	1	0.964	1.01475e-31	11	Rps10	0.036
Pigq.1	1.07419e-80	1.10154	0.855	0.143	1.6187e-76	10	Pigq	0.712
Elk3.1	8.51629e-26	1.10008	0.778	0.143	1.28332e-21	15	Elk3	0.635
S100a13.3	3.41516e-18	1.09965	0.926	0.311	5.14631e-14	15	S100a13	0.615
Ldb2	0	1.09716	0.778	0.001	0	15	Ldb2	0.777
Cxcl13	2.79901e-47	1.09707	0.2	0.004	4.21783e-43	14	Cxcl13	0.196
Rpl27a.8	1.84684e-34	1.09642	1	0.98	2.783e-30	11	Rpl27a	0.02
Ltb.3	2.81618e-80	1.09622	0.624	0.076	4.2437e-76	8	Ltb	0.548
Gimap4.2	5.25064e-95	1.09509	0.778	0.032	7.91218e-91	15	Gimap4	0.746
St6gal1.1	2.37027e-24	1.095	0.932	0.328	3.57177e-20	13	St6gal1	0.604
Nt5c3.1	3.30354e-53	1.09418	0.69	0.242	4.97811e-49	7	Nt5c3	0.448
Bcl2l1	5.24008e-119	1.09415	0.644	0.097	7.89628e-115	7	Bcl2l1	0.547
Herpud1.4	2.49352e-17	1.09378	0.955	0.634	3.75749e-13	13	Herpud1	0.321
Cd69	1.04356e-110	1.09331	0.495	0.032	1.57254e-106	8	Cd69	0.463
Rps10.6	7.48654e-46	1.09318	1	0.964	1.12815e-41	8	Rps10	0.036
Dusp3.4	2.22697e-21	1.09306	0.926	0.22	3.35582e-17	15	Dusp3	0.706
Ddost.1	3.63727e-22	1.09115	0.932	0.373	5.48101e-18	13	Ddost	0.559
Arhgap29	1.33435e-51	1.09091	0.815	0.069	2.01073e-47	15	Arhgap29	0.746
Zfp36l1.4	1.92515e-15	1.0908	1	0.664	2.90101e-11	15	Zfp36l1	0.336
Cnn2.1	2.04692e-41	1.09023	0.806	0.278	3.08451e-37	8	Cnn2	0.528
Arhgap23.1	1.98763e-34	1.08941	0.741	0.091	2.99515e-30	15	Arhgap23	0.65
Cd52.10	3.92293e-08	1.08934	0.909	0.768	0.000591146	13	Cd52	0.141
Rpl36.8	2.25827e-29	1.08913	0.974	0.864	3.40298e-25	11	Rpl36	0.11
Mcam	0	1.08848	0.667	0.002	0	15	Mcam	0.665
Selk.1	3.60685e-20	1.0872	0.977	0.612	5.43516e-16	13	Selk	0.365
Tagln2.9	6.37527e-19	1.0856	1	0.359	9.60689e-15	15	Tagln2	0.641
Cdca3	1.50432e-212	1.0853	0.807	0.039	2.26686e-208	10	Cdca3	0.768
Cmah.3	1.22647e-47	1.0837	0.667	0.056	1.84817e-43	14	Cmah	0.611
Rpl5.6	9.31114e-37	1.08345	0.989	0.923	1.4031e-32	8	Rpl5	0.066
Rpl18.4	7.42886e-84	1.08226	0.994	0.883	1.11945e-79	6	Rpl18	0.111
St8sia6.2	5.1476e-111	1.08091	0.841	0.052	7.75692e-107	13	St8sia6	0.789
Hmbs	4.37213e-47	1.08082	0.517	0.145	6.58837e-43	7	Hmbs	0.372
Tmpo.3	6.06991e-25	1.0798	0.885	0.391	9.14675e-21	12	Tmpo	0.494
Atad2.1	3.24644e-35	1.07928	0.692	0.134	4.89206e-31	12	Atad2	0.558
Rpl4.6	9.82689e-36	1.07896	0.978	0.789	1.48081e-31	8	Rpl4	0.189
Rasgrp3.4	1.27754e-89	1.07804	0.741	0.031	1.92512e-85	15	Rasgrp3	0.71
Rps6.8	9.39e-31	1.07768	0.987	0.906	1.41498e-26	11	Rps6	0.081
Dnajc3.3	1.56416e-17	1.07681	0.909	0.6	2.35703e-13	13	Dnajc3	0.309
Fcgr2b.6	7.43687e-19	1.07673	0.556	0.084	1.12066e-14	15	Fcgr2b	0.472
Cnn2	9.54058e-101	1.07622	0.897	0.264	1.43767e-96	6	Cnn2	0.633
Rps7.4	9.53024e-81	1.07619	1	0.906	1.43611e-76	6	Rps7	0.094
Kit	0	1.07477	0.731	0.02	0	6	Kit	0.711
Rps13.6	3.89715e-41	1.07468	0.989	0.934	5.87262e-37	8	Rps13	0.055
Chchd10.2	4.1554e-103	1.07211	0.818	0.053	6.26178e-99	13	Chchd10	0.765
Fam213a	3.09494e-80	1.07202	0.626	0.142	4.66377e-76	7	Fam213a	0.484
Rps27rt.6	1.79062e-32	1.07161	0.892	0.562	2.69828e-28	8	Rps27rt	0.33
Prc1	1.73145e-204	1.07157	0.699	0.029	2.60913e-200	10	Prc1	0.67
H2-Q6.5	1.37146e-46	1.0712	0.852	0.083	2.06665e-42	15	H2-Q6	0.769
Rpl34.8	1.16662e-28	1.07067	0.974	0.892	1.75798e-24	11	Rpl34	0.082
Lax1.2	0	1.07062	0.795	0.011	0	13	Lax1	0.784
Cd7	3.95195e-294	1.07041	0.6	0.021	5.9552e-290	6	Cd7	0.579
St3gal5	9.38577e-92	1.07019	0.621	0.114	1.41434e-87	7	St3gal5	0.507
Rps16.8	6.23066e-33	1.06979	1	0.968	9.38898e-29	11	Rps16	0.032
Cxcl16	5.8072e-252	1.06959	0.594	0.04	8.75088e-248	5	Cxcl16	0.554
Sntb2	9.23982e-45	1.06955	0.889	0.099	1.39235e-40	15	Sntb2	0.79
Ms4a6c.3	8.90868e-24	1.06884	0.806	0.579	1.34245e-19	9	Ms4a6c	0.227
Rpl19.6	6.65058e-43	1.06878	1	0.938	1.00218e-38	8	Rpl19	0.062
Mrpl57	1.18681e-30	1.0685	0.909	0.261	1.7884e-26	13	Mrpl57	0.648
Rps3.8	8.22872e-30	1.0675	0.974	0.916	1.23999e-25	11	Rps3	0.058
Hist1h1b	4.95419e-203	1.06723	0.651	0.025	7.46546e-199	10	Hist1h1b	0.626
Rpl9.6	1.16722e-44	1.06697	1	0.933	1.75889e-40	8	Rpl9	0.067
Rpl14.8	1.33636e-31	1.06622	1	0.86	2.01375e-27	11	Rpl14	0.14
Itgax.1	1.65701e-99	1.06532	0.897	0.262	2.49694e-95	6	Itgax	0.635
Rpl36a.6	7.83761e-29	1.06524	0.987	0.897	1.18105e-24	11	Rpl36a	0.09
Yes1	0	1.06475	0.778	0.004	0	15	Yes1	0.774
Pabpc4	1.09223e-61	1.06446	0.807	0.167	1.64588e-57	10	Pabpc4	0.64
Crim1.3	1.82191e-17	1.06426	0.889	0.271	2.74543e-13	15	Crim1	0.618
Knstrn.1	5.56081e-84	1.06414	0.673	0.052	8.37958e-80	12	Knstrn	0.621
Ms4a6b.7	5.54532e-41	1.064	0.645	0.164	8.35624e-37	9	Ms4a6b	0.481
Spn	1.66808e-105	1.06372	0.559	0.045	2.51364e-101	8	Spn	0.514
Dpp4	2.77312e-216	1.06365	0.783	0.074	4.17881e-212	6	Dpp4	0.709
Arf5.2	2.21977e-35	1.06312	0.988	0.755	3.34497e-31	10	Arf5	0.233
H2-Q6.2	8.21647e-112	1.06289	0.72	0.075	1.23814e-107	8	H2-Q6	0.645
Rpl10.10	1.40763e-19	1.06251	1	0.883	2.12116e-15	13	Rpl10	0.117
Gm42418.7	1.73981e-06	1.06236	1	1	0.0262172	15	Gm42418	0
Gm2a.1	3.01224e-67	1.06213	0.971	0.808	4.53915e-63	6	Gm2a	0.163
Pou2af1	1.06567e-259	1.06027	0.675	0.017	1.60586e-255	11	Pou2af1	0.658
Cxcl2.2	9.80324e-10	1.05947	0.367	0.078	1.47725e-05	14	Cxcl2	0.289
Rpl13.4	4.75955e-82	1.0587	1	0.932	7.17216e-78	6	Rpl13	0.068
Deptor.1	1.38816e-23	1.05788	0.704	0.115	2.09182e-19	15	Deptor	0.589
Hopx	1.23289e-218	1.05777	0.527	0.014	1.85784e-214	8	Hopx	0.513
Rpl11.6	1.34652e-40	1.0575	1	0.883	2.02907e-36	8	Rpl11	0.117
Map4k4.4	3.46386e-22	1.05726	0.778	0.152	5.21969e-18	15	Map4k4	0.626
Cnn3.1	2.44364e-166	1.05724	0.778	0.017	3.68231e-162	15	Cnn3	0.761
C130074G19Rik	0	1.05709	0.667	0.002	0	15	C130074G19Rik	0.665
Fmnl1.4	2.48218e-58	1.05673	0.849	0.209	3.74039e-54	9	Fmnl1	0.64
Rps5.6	2.34665e-36	1.05657	1	0.933	3.53617e-32	8	Rps5	0.067
Tpm1	2.46401e-26	1.05595	0.852	0.165	3.71302e-22	15	Tpm1	0.687
Apbb2	0	1.05542	0.741	0.003	0	15	Apbb2	0.738
Tnfrsf17	0	1.05515	0.568	0.004	0	13	Tnfrsf17	0.564
Ly6c2	1.85745e-36	1.05318	0.323	0.043	2.79899e-32	8	Ly6c2	0.28
Rabac1.3	1.45376e-21	1.05244	0.955	0.53	2.19067e-17	13	Rabac1	0.425
Ube2s.1	4.72565e-43	1.05191	0.88	0.328	7.12108e-39	10	Ube2s	0.552
Fau.4	3.58864e-89	1.05121	1	0.963	5.40771e-85	6	Fau	0.037
Gm8730.4	6.43109e-76	1.04999	0.891	0.362	9.69102e-72	6	Gm8730	0.529
Tspo2.1	1.46903e-247	1.04952	0.723	0.024	2.21369e-243	10	Tspo2	0.699
Myct1	0	1.04945	0.63	0.001	0	15	Myct1	0.629
H3f3a.4	2.85954e-82	1.04934	1	0.914	4.30905e-78	6	H3f3a	0.086
Lat	0	1.04847	0.527	0.005	0	8	Lat	0.522
Tmem88	0	1.04822	0.815	0.006	0	15	Tmem88	0.809
H2afz.5	1.05015e-25	1.04816	0.968	0.801	1.58248e-21	9	H2afz	0.167
Pim1.3	1.84764e-20	1.04759	0.731	0.388	2.78421e-16	8	Pim1	0.343
Kif23.1	5.60717e-60	1.04758	0.769	0.098	8.44945e-56	12	Kif23	0.671
Rps24.9	1.11339e-22	1.04733	1	0.99	1.67776e-18	13	Rps24	0.01
Cd69.2	4.81661e-53	1.04666	0.5	0.037	7.25816e-49	13	Cd69	0.463
Rpl23a.6	4.09693e-45	1.04661	1	0.956	6.17367e-41	8	Rpl23a	0.044
Tanc1	2.07772e-38	1.04658	0.815	0.095	3.13092e-34	15	Tanc1	0.72
Rps14.6	1.27357e-49	1.04598	1	0.979	1.91915e-45	8	Rps14	0.021
Rps15a.4	2.36139e-79	1.04549	0.994	0.906	3.55838e-75	6	Rps15a	0.088
Notch1	1.57137e-41	1.04486	0.926	0.112	2.3679e-37	15	Notch1	0.814
Gsn.1	2.10035e-82	1.04485	0.84	0.272	3.16501e-78	6	Gsn	0.568
Dnajb11	1.06648e-19	1.04337	0.795	0.288	1.60708e-15	13	Dnajb11	0.507
Rbp1	3.1851e-198	1.04232	0.481	0.004	4.79963e-194	15	Rbp1	0.477
Rpl27.4	4.53688e-81	1.04214	0.994	0.842	6.83663e-77	6	Rpl27	0.152
Cst3.8	7.61883e-16	1.04089	1	0.946	1.14808e-11	14	Cst3	0.054
Sema3a	0	1.04087	0.667	0.004	0	15	Sema3a	0.663
Cdr2	8.28222e-193	1.0403	0.632	0.05	1.24805e-188	7	Cdr2	0.582
Calcrl	1.80856e-24	1.04021	0.815	0.155	2.72531e-20	15	Calcrl	0.66
Isg15.2	5.51505e-23	1.03999	0.448	0.173	8.31063e-19	7	Isg15	0.275
Ikzf2	8.70539e-26	1.0399	0.355	0.074	1.31182e-21	8	Ikzf2	0.281
Rpl27a.6	1.10596e-44	1.03954	1	0.98	1.66657e-40	8	Rpl27a	0.02
Ecscr	0	1.03929	0.778	0.001	0	15	Ecscr	0.777
Rpl9.8	1.83532e-26	1.03926	1	0.933	2.76564e-22	11	Rpl9	0.067
Ssr2	2.4182e-15	1.0381	0.659	0.222	3.64398e-11	13	Ssr2	0.437
D930015E06Rik	3.1491e-97	1.03797	0.834	0.21	4.74538e-93	6	D930015E06Rik	0.624
Pecam1.5	8.24391e-14	1.03796	0.963	0.529	1.24228e-09	15	Pecam1	0.434
Napsa.8	1.89672e-63	1.03686	0.753	0.118	2.85817e-59	11	Napsa	0.635
Rps6.4	3.01694e-80	1.03612	1	0.904	4.54622e-76	6	Rps6	0.096
Mgst3	2.72077e-137	1.03543	0.639	0.04	4.09993e-133	10	Mgst3	0.599
Cnpy2	1.07374e-23	1.03542	0.818	0.267	1.61803e-19	13	Cnpy2	0.551
Ppfibp1	1.22133e-123	1.03334	0.852	0.03	1.84043e-119	15	Ppfibp1	0.822
Brpf3.1	4.40385e-94	1.03245	0.795	0.099	6.63616e-90	10	Brpf3	0.696
Rpl15.6	4.28442e-32	1.03242	0.946	0.713	6.4562e-28	8	Rpl15	0.233
Gm9843.8	2.61421e-25	1.03192	0.909	0.623	3.93935e-21	11	Gm9843	0.286
Map4.1	1.08628e-24	1.03156	0.852	0.157	1.63691e-20	15	Map4	0.695
Ube2j1	2.0988e-33	1.03149	0.932	0.251	3.16268e-29	13	Ube2j1	0.681
Hdac7.2	2.10435e-30	1.03072	0.926	0.156	3.17104e-26	15	Hdac7	0.77
Ago2.1	7.49625e-40	1.03045	0.88	0.333	1.12961e-35	10	Ago2	0.547
Ptrf	2.12306e-213	1.03039	0.852	0.015	3.19925e-209	15	Ptrf	0.837
Uba52.8	2.89955e-25	1.0301	0.818	0.414	4.36932e-21	11	Uba52	0.404
Rpl19.8	1.30418e-31	1.02997	1	0.938	1.96527e-27	11	Rpl19	0.062
Adamts1	0	1.02784	0.593	0.002	0	15	Adamts1	0.591
Rps23.6	1.06152e-43	1.02729	1	0.965	1.59961e-39	8	Rps23	0.035
Itgb7.1	7.59236e-88	1.0267	0.559	0.056	1.14409e-83	8	Itgb7	0.503
Cytip.3	2.42869e-31	1.02668	0.817	0.369	3.65979e-27	9	Cytip	0.448
Nrp1.5	9.90471e-07	1.02589	0.778	0.504	0.0149254	15	Nrp1	0.274
Msi2.2	8.11851e-24	1.02552	0.886	0.318	1.22338e-19	13	Msi2	0.568
Srgn.4	3.52676e-23	1.02482	0.892	0.571	5.31447e-19	9	Srgn	0.321
Cdk1	1.64018e-177	1.02413	0.711	0.037	2.47158e-173	10	Cdk1	0.674
Add2.1	0	1.0238	0.759	0.018	0	10	Add2	0.741
Il18rap	8.17597e-283	1.02285	0.419	0.004	1.23204e-278	8	Il18rap	0.415
Rpl4.8	2.13329e-31	1.02228	0.961	0.79	3.21466e-27	11	Rpl4	0.171
Rpl11.4	4.33619e-81	1.02197	1	0.881	6.53421e-77	6	Rpl11	0.119
Ninj1.8	4.65674e-13	1.02186	0.967	0.602	7.01725e-09	14	Ninj1	0.365
Slc38a2.6	3.78407e-28	1.0207	0.926	0.175	5.70221e-24	15	Slc38a2	0.751
Gm9843.4	1.09907e-73	1.02032	0.983	0.614	1.65619e-69	6	Gm9843	0.369
Cp.1	1.18938e-34	1.02022	0.6	0.061	1.79228e-30	14	Cp	0.539
Atp2b4.1	3.73695e-253	1.01822	0.783	0.028	5.63122e-249	10	Atp2b4	0.755
Pcolce	0	1.01819	0.778	0.004	0	15	Pcolce	0.774
Rpl3.6	1.57791e-38	1.01763	0.978	0.906	2.37775e-34	8	Rpl3	0.072
Hspa1b.4	8.08818e-23	1.01755	0.667	0.102	1.21881e-18	15	Hspa1b	0.565
Ppp1r14a	0	1.01654	0.56	0.008	0	6	Ppp1r14a	0.552
Rpl39.8	1.71037e-28	1.01579	0.987	0.964	2.57736e-24	11	Rpl39	0.023
Man1a.1	6.64272e-62	1.01446	0.829	0.328	1.00099e-57	6	Man1a	0.501
Kif11	5.35584e-240	1.01325	0.747	0.027	8.07071e-236	10	Kif11	0.72
Rbm38.1	9.37427e-69	1.01269	0.529	0.109	1.41261e-64	7	Rbm38	0.42
Rassf2.4	8.9954e-17	1.01214	0.7	0.175	1.35552e-12	14	Rassf2	0.525
Rabgap1l	1.04154e-83	1.01196	0.57	0.061	1.56949e-79	8	Rabgap1l	0.509
Ppp1r2	3.49212e-16	1.01032	0.963	0.329	5.26228e-12	15	Ppp1r2	0.634
Pcdh12	0	1.01027	0.667	0.001	0	15	Pcdh12	0.666
Rpl29.6	2.5094e-36	1.01014	0.968	0.763	3.78142e-32	8	Rpl29	0.205
Gm9493.4	1.25895e-73	1.00985	0.96	0.484	1.89711e-69	6	Gm9493	0.476
Rpl14.4	1.12133e-74	1.00834	1	0.856	1.68973e-70	6	Rpl14	0.144
Rplp0.7	3.75867e-34	1.00805	1	0.872	5.66394e-30	9	Rplp0	0.128
Ran.4	1.80932e-18	1.0079	0.885	0.551	2.72647e-14	12	Ran	0.334
Srp9	1.3904e-20	1.00728	1	0.613	2.0952e-16	13	Srp9	0.387
Runx3.1	8.61603e-215	1.00573	0.714	0.057	1.29835e-210	6	Runx3	0.657
Il17ra.2	1.23525e-48	1.00512	0.753	0.191	1.86139e-44	9	Il17ra	0.562
Lgals3.3	9.08746e-21	1.00498	0.914	0.71	1.36939e-16	9	Lgals3	0.204
Rplp0.9	8.39686e-17	1.00349	0.955	0.873	1.26532e-12	13	Rplp0	0.082
Apoe.2	8.96068e-19	1.00335	0.961	0.955	1.35028e-14	5	Apoe	0.006
Itga4.3	8.55686e-22	1.00284	0.785	0.459	1.28943e-17	9	Itga4	0.326
Rpl32.4	5.94362e-75	1.00191	1	0.912	8.95643e-71	6	Rpl32	0.088
H2afx.2	1.25813e-77	1.00186	0.687	0.088	1.89588e-73	10	H2afx	0.599
Smc4.3	4.84506e-27	1.00084	0.75	0.202	7.30102e-23	12	Smc4	0.548
Rpl13a.6	4.10755e-33	1.00039	1	0.984	6.18967e-29	11	Rpl13a	0.016
Ms4a6b.8	2.06626e-14	0.999988	0.667	0.171	3.11365e-10	14	Ms4a6b	0.496
Rpl35.8	4.63122e-26	0.999475	0.961	0.747	6.97878e-22	11	Rpl35	0.214
Ubb.7	1.45548e-16	0.999092	0.955	0.804	2.19327e-12	13	Ubb	0.151
Gimap8	4.44562e-264	0.99905	0.57	0.013	6.69911e-260	8	Gimap8	0.557
Btnl10.1	0	0.998113	0.711	0.011	0	10	Btnl10	0.7
Trak2.1	1.85693e-60	0.99772	0.843	0.177	2.79821e-56	10	Trak2	0.666
Rplp2.6	8.48337e-45	0.997537	1	0.995	1.27836e-40	8	Rplp2	0.005
Lmo2.2	1.71169e-42	0.996905	0.904	0.306	2.57935e-38	10	Lmo2	0.598
Rpl17.4	9.18946e-82	0.996832	0.989	0.951	1.38476e-77	6	Rpl17	0.038
Rogdi.1	1.00286e-78	0.996426	0.789	0.234	1.51122e-74	6	Rogdi	0.555
Ccnd1.5	2.17317e-13	0.996394	0.815	0.26	3.27475e-09	15	Ccnd1	0.555
Tmem154	0	0.995282	0.705	0.006	0	13	Tmem154	0.699
Utrn.1	6.3031e-17	0.995179	0.741	0.179	9.49813e-13	15	Utrn	0.562
Tagln2.4	5.99874e-29	0.994673	0.774	0.354	9.0395e-25	8	Tagln2	0.42
Lman1.2	6.78597e-24	0.994571	0.932	0.306	1.02258e-19	13	Lman1	0.626
Rpl11.8	1.99038e-27	0.994496	0.974	0.884	2.9993e-23	11	Rpl11	0.09
Adamts5	1.23394e-238	0.994478	0.444	0.002	1.85942e-234	15	Adamts5	0.442
Arhgap31.1	5.73826e-34	0.993345	0.926	0.141	8.64698e-30	15	Arhgap31	0.785
Ift20	6.39182e-21	0.993238	0.773	0.241	9.63184e-17	13	Ift20	0.532
Bach2.1	2.31966e-57	0.992418	0.442	0.044	3.49549e-53	11	Bach2	0.398
Rin2.2	2.32695e-16	0.99194	0.7	0.184	3.50648e-12	14	Rin2	0.516
Cst3.2	2.11136e-06	0.991725	0.983	0.944	0.0318161	6	Cst3	0.039
St3gal5.1	1.4425e-76	0.990907	0.795	0.121	2.17371e-72	10	St3gal5	0.674
Fam171a1	0	0.989882	0.704	0	0	15	Fam171a1	0.704
P2ry6.2	3.09308e-48	0.989668	0.6	0.044	4.66097e-44	14	P2ry6	0.556
Rps13.4	2.70827e-80	0.989422	0.994	0.933	4.0811e-76	6	Rps13	0.061
Fcrla	4.44742e-252	0.989252	0.623	0.015	6.70181e-248	11	Fcrla	0.608
Rpl19.4	4.96328e-83	0.988455	1	0.937	7.47916e-79	6	Rpl19	0.063
Txnip.8	9.07861e-13	0.988151	1	0.762	1.36806e-08	14	Txnip	0.238
Ushbp1	1.25892e-224	0.987883	0.815	0.012	1.89707e-220	15	Ushbp1	0.803
Marcksl1.1	7.48467e-76	0.987827	0.543	0.126	1.12787e-71	5	Marcksl1	0.417
Cd52.9	7.53418e-21	0.987267	0.948	0.767	1.13533e-16	11	Cd52	0.181
Rps11.4	1.73375e-79	0.987215	1	0.948	2.61258e-75	6	Rps11	0.052
Arap3	1.01573e-29	0.987214	0.852	0.127	1.53061e-25	15	Arap3	0.725
H2-Ob	6.95474e-256	0.987074	0.674	0.039	1.04801e-251	6	H2-Ob	0.635
Limd2	1.81738e-62	0.986733	0.943	0.489	2.73861e-58	6	Limd2	0.454
Slbp.2	4.09651e-30	0.986646	0.783	0.298	6.17304e-26	10	Slbp	0.485
Ankrd44.2	7.31741e-32	0.985862	0.839	0.387	1.10266e-27	8	Ankrd44	0.452
Rps18.4	2.61395e-80	0.984967	1	0.92	3.93895e-76	6	Rps18	0.08
Fau.9	1.19279e-30	0.984673	0.987	0.964	1.79741e-26	11	Fau	0.023
Rpl27.8	3.04355e-28	0.984662	0.974	0.846	4.58633e-24	11	Rpl27	0.128
Rpsa.5	1.35721e-31	0.984168	1	0.994	2.04518e-27	11	Rpsa	0.006
Sh3bgrl3.7	8.26103e-40	0.984036	0.978	0.776	1.24485e-35	9	Sh3bgrl3	0.202
Rpl41.10	2.69788e-24	0.984014	1	0.99	4.06544e-20	13	Rpl41	0.01
Rps5.4	2.6118e-82	0.983752	1	0.932	3.93573e-78	6	Rps5	0.068
Pdcd4	1.10725e-24	0.983201	0.667	0.291	1.66851e-20	8	Pdcd4	0.376
Klf4.2	7.60828e-08	0.983091	0.4	0.109	0.00114649	14	Klf4	0.291
Rps27.4	3.06067e-79	0.982396	0.994	0.935	4.61213e-75	6	Rps27	0.059
Cav2	1.23909e-145	0.981442	0.852	0.024	1.86718e-141	15	Cav2	0.828
Tfdp2.1	1.40296e-91	0.980568	0.843	0.112	2.11412e-87	10	Tfdp2	0.731
Rpl15.4	1.38841e-64	0.980509	0.977	0.707	2.0922e-60	6	Rpl15	0.27
Cd33.3	4.12196e-18	0.980073	0.7	0.161	6.21138e-14	14	Cd33	0.539
Nucb1.2	1.33194e-25	0.979847	0.932	0.331	2.00711e-21	13	Nucb1	0.601
Mef2c.6	3.78401e-146	0.979517	0.737	0.095	5.70213e-142	6	Mef2c	0.642
Rpl23a-ps3.5	3.74414e-30	0.978612	0.903	0.648	5.64204e-26	8	Rpl23a-ps3	0.255
Runx3.2	1.18768e-77	0.977334	0.591	0.072	1.78972e-73	8	Runx3	0.519
Rpl4.4	8.24062e-70	0.976963	0.983	0.785	1.24178e-65	6	Rpl4	0.198
Ifitm1.1	6.62917e-07	0.976589	0.118	0.029	0.00998949	9	Ifitm1	0.089
Dpysl2.2	8.47774e-16	0.976537	0.733	0.194	1.27751e-11	14	Dpysl2	0.539
Dad1.3	1.54012e-17	0.976436	0.909	0.519	2.32081e-13	13	Dad1	0.39
Ptpn18.4	1.65864e-31	0.975187	0.935	0.635	2.49941e-27	8	Ptpn18	0.3
Rpl39.6	2.99466e-39	0.974641	1	0.964	4.51265e-35	8	Rpl39	0.036
Tns2	0	0.974214	0.741	0.003	0	15	Tns2	0.738
Spn.1	3.05136e-129	0.973928	0.624	0.044	4.59809e-125	9	Spn	0.58
Fermt2	0	0.973677	0.778	0.005	0	15	Fermt2	0.773
Racgap1.3	4.93773e-85	0.972693	0.75	0.063	7.44067e-81	12	Racgap1	0.687
Rpl29.8	2.48918e-19	0.972349	0.935	0.764	3.75095e-15	11	Rpl29	0.171
Tcf4.5	1.8843e-13	0.970454	0.967	0.536	2.83945e-09	14	Tcf4	0.431
Cd69.1	7.45761e-105	0.969532	0.532	0.033	1.12379e-100	11	Cd69	0.499
Clcn3.2	4.86408e-32	0.968565	0.892	0.378	7.32968e-28	10	Clcn3	0.514
Rpl9.4	7.79996e-82	0.967212	1	0.932	1.17538e-77	6	Rpl9	0.068
Rps20.6	1.05509e-31	0.966383	1	0.963	1.58992e-27	8	Rps20	0.037
Pim1.5	2.51966e-17	0.966231	0.886	0.39	3.79687e-13	13	Pim1	0.496
Sirpb1c.2	4.11752e-29	0.965918	0.484	0.124	6.2047e-25	9	Sirpb1c	0.36
Rpl10a.6	2.36571e-27	0.96586	0.946	0.851	3.56489e-23	8	Rpl10a	0.095
Ms4a6c	1.94418e-74	0.965353	0.917	0.563	2.92969e-70	5	Ms4a6c	0.354
Sell.2	7.67993e-100	0.9651	0.636	0.052	1.15729e-95	11	Sell	0.584
Itga4.1	1.70134e-62	0.964559	0.937	0.447	2.56376e-58	6	Itga4	0.49
Rpl34.4	2.05547e-75	0.964528	0.994	0.89	3.09738e-71	6	Rpl34	0.104
Mmp14	3.91933e-294	0.964492	0.508	0.018	5.90604e-290	5	Mmp14	0.49
Eef1b2.6	2.58017e-29	0.963131	0.968	0.841	3.88806e-25	8	Eef1b2	0.127
Rad21	5.75809e-30	0.962852	0.952	0.516	8.67687e-26	10	Rad21	0.436
Bcam	0	0.962379	0.815	0.002	0	15	Bcam	0.813
Rpl30.5	4.42208e-42	0.961185	1	0.955	6.66363e-38	8	Rpl30	0.045
Tfrc.1	3.03662e-34	0.96052	0.489	0.162	4.57588e-30	7	Tfrc	0.327
Fkbp1a.1	4.45428e-12	0.959646	0.767	0.315	6.71216e-08	14	Fkbp1a	0.452
Bcl2a1d.1	1.07286e-104	0.9596	0.691	0.126	1.61669e-100	6	Bcl2a1d	0.565
Klrc1	7.13511e-23	0.959562	0.344	0.078	1.07519e-18	8	Klrc1	0.266
Mrpl33.3	1.51363e-38	0.958124	0.914	0.412	2.28089e-34	9	Mrpl33	0.502
Lrrk2	0	0.957458	0.669	0.027	0	6	Lrrk2	0.642
Hist1h1d	1.6142e-235	0.956874	0.59	0.016	2.43244e-231	10	Hist1h1d	0.574
Ifi27l2a.7	1.21008e-07	0.954978	0.967	0.75	0.00182346	14	Ifi27l2a	0.217
Cdca8	5.78617e-178	0.954443	0.699	0.035	8.71918e-174	10	Cdca8	0.664
2023-03-02	1.08421e-65	0.954355	0.799	0.292	1.6338e-61	7	2023-03-02	0.507
H2-DMa.3	1.52848e-70	0.95261	0.977	0.602	2.30327e-66	6	H2-DMa	0.375
Igf1r.4	6.75166e-43	0.95161	0.704	0.062	1.01741e-38	15	Igf1r	0.642
Cenpe.1	1.46062e-80	0.951412	0.577	0.038	2.201e-76	12	Cenpe	0.539
Rps2.6	2.57413e-29	0.951351	0.978	0.917	3.87895e-25	8	Rps2	0.061
Actn4.3	1.28116e-14	0.950424	1	0.493	1.93058e-10	15	Actn4	0.507
Rps2.8	4.16652e-25	0.950352	0.987	0.917	6.27853e-21	11	Rps2	0.07
Rora	1.2178e-16	0.950251	0.344	0.102	1.8351e-12	8	Rora	0.242
Tmem176b.11	9.0477e-33	0.950125	0.795	0.14	1.3634e-28	13	Tmem176b	0.655
Ankrd2	0	0.947854	0.667	0.001	0	15	Ankrd2	0.666
Cenpa	6.6281e-71	0.947226	0.675	0.093	9.98788e-67	10	Cenpa	0.582
Rpl6.8	1.77309e-28	0.946766	0.987	0.889	2.67187e-24	11	Rpl6	0.098
Ms4a6b.3	6.59396e-126	0.946675	0.705	0.143	9.93644e-122	5	Ms4a6b	0.562
Rsad2.6	2.05413e-20	0.94663	0.723	0.28	3.09536e-16	10	Rsad2	0.443
Col18a1	0	0.946619	0.593	0.002	0	15	Col18a1	0.591
Add3.2	2.02465e-139	0.946341	0.71	0.055	3.05094e-135	9	Add3	0.655
Rpl8.5	1.29964e-40	0.946306	1	0.966	1.95843e-36	8	Rpl8	0.034
Fam46a.6	2.72563e-08	0.945735	1	0.642	0.000410725	14	Fam46a	0.358
Gm11808.3	1.1682e-31	0.945505	0.72	0.295	1.76036e-27	8	Gm11808	0.425
Sh3bp1.1	1.07306e-110	0.945289	0.811	0.171	1.61699e-106	6	Sh3bp1	0.64
Cenpe	4.19609e-164	0.945122	0.651	0.033	6.32309e-160	10	Cenpe	0.618
Sox17	0	0.944969	0.593	0	0	15	Sox17	0.593
Rps27l.4	3.78896e-18	0.944723	0.955	0.635	5.70958e-14	13	Rps27l	0.32
Itgb7.2	3.58031e-91	0.944639	0.57	0.055	5.39517e-87	9	Itgb7	0.515
Sub1.1	1.6947e-68	0.943583	0.971	0.549	2.55374e-64	6	Sub1	0.422
Cst3.5	7.37882e-24	0.942598	0.989	0.945	1.11191e-19	9	Cst3	0.044
Rpl8.7	2.79762e-36	0.942536	1	0.966	4.21573e-32	11	Rpl8	0.034
Tuba4a.2	2.29668e-92	0.942225	0.699	0.077	3.46086e-88	10	Tuba4a	0.622
Tbxa2r	1.74313e-300	0.941929	0.63	0.004	2.62672e-296	15	Tbxa2r	0.626
Rnase6.3	1.1262e-71	0.940978	0.705	0.055	1.69708e-67	13	Rnase6	0.65
Marcksl1.4	1.46297e-24	0.939939	0.815	0.146	2.20455e-20	15	Marcksl1	0.669
Arhgef7	1.33684e-28	0.939519	0.815	0.128	2.01448e-24	15	Arhgef7	0.687
Sec61a1	2.584e-20	0.939326	0.864	0.344	3.89384e-16	13	Sec61a1	0.52
Ccnb2	4.5425e-210	0.939248	0.747	0.033	6.84509e-206	10	Ccnb2	0.714
Gmfg.4	8.75122e-35	0.939136	0.914	0.454	1.31872e-30	9	Gmfg	0.46
Erg	0	0.938919	0.593	0.002	0	15	Erg	0.591
Gimap5.3	1.29133e-157	0.938418	0.815	0.02	1.9459e-153	15	Gimap5	0.795
Ccnd3.1	1.51249e-34	0.937306	0.667	0.201	2.27917e-30	8	Ccnd3	0.466
Mef2c.11	1.95287e-26	0.936483	0.733	0.115	2.94277e-22	14	Mef2c	0.618
Rpl37.8	7.15276e-29	0.934789	0.987	0.936	1.07785e-24	11	Rpl37	0.051
Wfdc17.1	8.60045e-20	0.934608	0.697	0.462	1.296e-15	5	Wfdc17	0.235
Rps3a1.5	1.42186e-42	0.934003	1	0.983	2.14261e-38	8	Rps3a1	0.017
Rpl28.8	4.25765e-26	0.933875	1	0.897	6.41585e-22	11	Rpl28	0.103
Rpsa.3	2.16962e-31	0.933762	1	0.994	3.2694e-27	8	Rpsa	0.006
Rps21.7	3.47561e-34	0.933429	1	0.989	5.2374e-30	11	Rps21	0.011
Rps12-ps3.8	1.08163e-22	0.933146	0.935	0.823	1.62991e-18	11	Rps12-ps3	0.112
Rpl5.8	1.62321e-30	0.931962	1	0.923	2.44602e-26	11	Rpl5	0.077
Zeb1.3	6.73689e-47	0.930981	0.889	0.093	1.01518e-42	15	Zeb1	0.796
Kcnn4	5.93318e-73	0.929286	0.819	0.137	8.9407e-69	10	Kcnn4	0.682
Pid1.7	1.08586e-13	0.929268	0.967	0.471	1.63628e-09	14	Pid1	0.496
Tagln2.7	5.15552e-21	0.929042	0.846	0.357	7.76886e-17	12	Tagln2	0.489
Plk2	4.30371e-113	0.92901	0.704	0.021	6.48525e-109	15	Plk2	0.683
Pcna.1	6.79099e-14	0.927215	0.808	0.406	1.02333e-09	12	Pcna	0.402
Gzmb	1.07671e-151	0.926905	0.183	0.001	1.6225e-147	8	Gzmb	0.182
Nrp1.4	7.3417e-14	0.926441	0.967	0.503	1.10632e-09	14	Nrp1	0.464
Tpt1.6	1.19374e-50	0.925681	1	0.999	1.79884e-46	8	Tpt1	0.001
Vim.11	4.36036e-21	0.925268	0.852	0.173	6.57063e-17	15	Vim	0.679
Arpc1b.5	8.64509e-40	0.924169	0.989	0.76	1.30273e-35	9	Arpc1b	0.229
Insr.1	6.47717e-12	0.924069	0.815	0.258	9.76045e-08	15	Insr	0.557
Jun.6	8.80575e-13	0.922809	0.852	0.293	1.32694e-08	15	Jun	0.559
Abcg2.1	1.38525e-36	0.922569	0.704	0.073	2.08743e-32	15	Abcg2	0.631
Gm43603	8.70282e-39	0.922555	0.545	0.101	1.31143e-34	11	Gm43603	0.444
Tbc1d10c.1	5.29651e-119	0.922276	0.656	0.057	7.98131e-115	8	Tbc1d10c	0.599
Rps11.6	3.04326e-41	0.921551	1	0.949	4.58589e-37	8	Rps11	0.051
Siglecg	5.44973e-266	0.920348	0.611	0.028	8.2122e-262	6	Siglecg	0.583
Rps4x.6	2.39081e-42	0.919882	1	0.966	3.60271e-38	8	Rps4x	0.034
Enc1	2.28202e-74	0.919874	0.667	0.03	3.43877e-70	15	Enc1	0.637
Tmed10.3	4.03349e-17	0.919811	0.977	0.668	6.07806e-13	13	Tmed10	0.309
Ralgps2.1	1.14139e-117	0.919687	0.75	0.037	1.71995e-113	13	Ralgps2	0.713
Tmem176a.9	6.14252e-28	0.919558	0.682	0.121	9.25616e-24	13	Tmem176a	0.561
Ikzf3.1	1.16821e-168	0.918744	0.61	0.026	1.76038e-164	11	Ikzf3	0.584
Spcs3	1.67651e-15	0.91813	0.864	0.424	2.52633e-11	13	Spcs3	0.44
Alox5ap.2	5.5153e-80	0.917145	0.857	0.267	8.311e-76	6	Alox5ap	0.59
Klra4	1.46187e-49	0.917046	0.108	0.002	2.20289e-45	8	Klra4	0.106
Rpl36a.5	6.57261e-31	0.916775	0.978	0.897	9.90426e-27	8	Rpl36a	0.081
Vat1.4	5.34309e-15	0.916602	0.926	0.314	8.0515e-11	15	Vat1	0.612
Robo4	0	0.915388	0.778	0.004	0	15	Robo4	0.774
Rps3a1.7	2.78194e-35	0.914542	1	0.983	4.1921e-31	11	Rps3a1	0.017
Lig1.1	6.52419e-60	0.914459	0.75	0.09	9.83131e-56	12	Lig1	0.66
Bnip3l.1	3.52404e-50	0.914228	0.856	0.561	5.31037e-46	7	Bnip3l	0.295
Efnb2	2.35686e-111	0.913686	0.519	0.011	3.55155e-107	15	Efnb2	0.508
Sel1l.1	9.4968e-15	0.913556	0.864	0.429	1.43107e-10	13	Sel1l	0.435
Adam23	9.77309e-37	0.912184	0.726	0.327	1.47271e-32	6	Adam23	0.399
Relb.1	9.56615e-66	0.912086	0.629	0.156	1.44152e-61	6	Relb	0.473
Jam3	0	0.911531	0.63	0.001	0	15	Jam3	0.629
Rpl5.4	4.53989e-76	0.911188	1	0.921	6.84116e-72	6	Rpl5	0.079
Adam15.2	1.51315e-79	0.910611	0.667	0.028	2.28017e-75	15	Adam15	0.639
Eps8.1	3.61395e-51	0.910547	0.533	0.032	5.44586e-47	14	Eps8	0.501
Nup210.1	3.07188e-68	0.910062	0.591	0.084	4.62902e-64	8	Nup210	0.507
Cd8b1	2.64538e-125	0.909687	0.204	0.002	3.98632e-121	8	Cd8b1	0.202
Bsdc1	1.1939e-66	0.909575	0.707	0.209	1.79909e-62	7	Bsdc1	0.498
Mcm7	2.51975e-54	0.908635	0.602	0.097	3.79701e-50	10	Mcm7	0.505
Ipcef1	1.05634e-153	0.908526	0.441	0.016	1.59179e-149	8	Ipcef1	0.425
Rplp2.8	1.91506e-34	0.908451	1	0.995	2.8858e-30	11	Rplp2	0.005
Rps23.4	6.71701e-80	0.907769	1	0.964	1.01219e-75	6	Rps23	0.036
Clec4g	1.13104e-45	0.907746	0.148	0.002	1.70437e-41	15	Clec4g	0.146
Uvrag	7.8854e-72	0.907012	0.903	0.331	1.18825e-67	6	Uvrag	0.572
Man1a.6	2.04762e-12	0.906589	0.889	0.344	3.08556e-08	15	Man1a	0.545
Ecm1	8.14137e-84	0.906147	0.467	0.014	1.22682e-79	14	Ecm1	0.453
Hmgb2.5	7.69194e-17	0.905999	0.766	0.477	1.1591e-12	6	Hmgb2	0.289
Lyst	1.90938e-178	0.905594	0.651	0.06	2.87724e-174	6	Lyst	0.591
Tgfbi	1.92242e-52	0.905593	0.917	0.669	2.89689e-48	5	Tgfbi	0.248
Shfm1.3	1.78368e-31	0.90514	0.957	0.775	2.68782e-27	9	Shfm1	0.182
Kcnn4.1	2.494e-40	0.905007	0.841	0.143	3.7582e-36	13	Kcnn4	0.698
Sh2d1a	0	0.904844	0.419	0.001	0	8	Sh2d1a	0.418
H2-Aa.11	0.000498814	0.904833	0.867	0.864	1	14	H2-Aa	0.003
Ppp1r15a.2	2.01359e-31	0.9036	0.904	0.366	3.03428e-27	10	Ppp1r15a	0.538
Rpl27a.4	9.90641e-84	0.903587	1	0.98	1.4928e-79	6	Rpl27a	0.02
Emp3.7	3.92601e-52	0.903457	0.581	0.098	5.91611e-48	8	Emp3	0.483
Slc44a1.1	3.08565e-93	0.903283	0.75	0.049	4.64977e-89	13	Slc44a1	0.701
Dek.4	1.71127e-18	0.903258	0.885	0.472	2.57871e-14	12	Dek	0.413
Gm8730.8	2.0607e-19	0.902955	0.753	0.376	3.10526e-15	11	Gm8730	0.377
Sox4	4.03026e-68	0.902828	0.63	0.03	6.0732e-64	15	Sox4	0.6
Pam	1.8781e-208	0.902301	0.852	0.015	2.83011e-204	15	Pam	0.837
Creb3l2.3	5.60165e-29	0.902066	0.864	0.219	8.44113e-25	13	Creb3l2	0.645
Ifi27l2a.5	2.96448e-06	0.901989	0.796	0.751	0.0446718	9	Ifi27l2a	0.045
Rpl3.8	4.12584e-27	0.901906	0.987	0.906	6.21723e-23	11	Rpl3	0.081
Adgre5.2	8.58017e-24	0.901641	0.892	0.576	1.29295e-19	9	Adgre5	0.316
Raph1.1	3.14725e-14	0.901128	0.633	0.16	4.74259e-10	14	Raph1	0.473
Rgcc.2	5.9504e-98	0.901036	0.659	0.035	8.96666e-94	13	Rgcc	0.624
Epb42	3.18906e-173	0.900972	0.506	0.033	4.80559e-169	7	Epb42	0.473
Rps24.4	1.31381e-82	0.900947	1	0.99	1.97978e-78	6	Rps24	0.01
Rps15.6	1.19775e-30	0.900721	1	0.976	1.8049e-26	11	Rps15	0.024
H2afx.3	1.62894e-44	0.900485	0.654	0.092	2.45465e-40	12	H2afx	0.562
Tpm4.1	1.22271e-41	0.900338	0.559	0.119	1.8425e-37	8	Tpm4	0.44
Ranbp10.1	6.86529e-67	0.900074	0.783	0.132	1.03453e-62	10	Ranbp10	0.651
Vars.3	6.76408e-36	0.899819	0.773	0.146	1.01928e-31	13	Vars	0.627
Mcemp1.2	3.50445e-140	0.899694	0.581	0.034	5.28086e-136	9	Mcemp1	0.547
Eef1g.3	1.86399e-29	0.899615	0.925	0.707	2.80885e-25	8	Eef1g	0.218
Il2rg.2	4.07126e-39	0.898539	0.688	0.193	6.13498e-35	8	Il2rg	0.495
Gm6133.4	2.48632e-29	0.897703	0.763	0.342	3.74664e-25	8	Gm6133	0.421
Anp32e.1	9.89396e-22	0.896909	0.885	0.359	1.49092e-17	12	Anp32e	0.526
Ly6a.3	1.25052e-49	0.89665	0.778	0.062	1.88442e-45	15	Ly6a	0.716
Tpst2.2	2.89156e-16	0.896026	0.815	0.233	4.35728e-12	15	Tpst2	0.582
Capg.1	6.52087e-80	0.894913	0.571	0.055	9.82631e-76	11	Capg	0.516
Fau.7	2.43843e-39	0.893898	1	0.964	3.67447e-35	9	Fau	0.036
Rad23a.1	5.26188e-36	0.893761	0.88	0.322	7.92912e-32	10	Rad23a	0.558
Trak2	2.81971e-40	0.893734	0.54	0.175	4.24902e-36	7	Trak2	0.365
Rps3.4	2.93308e-70	0.893011	0.994	0.914	4.41986e-66	6	Rps3	0.08
Rpl15.8	2.34737e-21	0.892695	0.935	0.714	3.53725e-17	11	Rpl15	0.221
Wdr89.5	1.97602e-25	0.892399	0.914	0.744	2.97767e-21	8	Wdr89	0.17
Cd55.3	4.69822e-10	0.891832	0.667	0.19	7.07975e-06	15	Cd55	0.477
Lrrc8c	9.79434e-15	0.891397	0.778	0.203	1.47591e-10	15	Lrrc8c	0.575
Rps27a.8	3.52839e-31	0.890335	1	0.961	5.31692e-27	11	Rps27a	0.039
Tspo.2	1.27147e-23	0.890223	0.849	0.52	1.91597e-19	9	Tspo	0.329
Rps21.6	1.49366e-43	0.89022	1	0.989	2.2508e-39	8	Rps21	0.011
Rcn3	1.12717e-19	0.889465	0.7	0.146	1.69853e-15	14	Rcn3	0.554
Fzd4	4.38672e-303	0.889368	0.741	0.006	6.61034e-299	15	Fzd4	0.735
Rgcc.1	5.38696e-214	0.889107	0.711	0.028	8.11761e-210	10	Rgcc	0.683
Rps12.8	1.84226e-26	0.888582	0.987	0.985	2.7761e-22	11	Rps12	0.002
Rpl6.6	1.13485e-34	0.888557	0.978	0.889	1.71011e-30	8	Rpl6	0.089
Mcm5.2	2.51558e-45	0.888147	0.635	0.083	3.79073e-41	12	Mcm5	0.552
Sema4d.2	2.11706e-171	0.887956	0.709	0.073	3.1902e-167	6	Sema4d	0.636
Foxp1.9	1.42794e-13	0.887847	0.9	0.368	2.15176e-09	14	Foxp1	0.532
Cd72.3	6.49256e-102	0.887409	0.571	0.041	9.78364e-98	11	Cd72	0.53
Dynll1.7	6.33951e-11	0.886584	0.926	0.55	9.553e-07	15	Dynll1	0.376
Ptpn7	3.67063e-133	0.884497	0.505	0.027	5.53128e-129	8	Ptpn7	0.478
Rpl37.6	9.04396e-40	0.882751	1	0.936	1.36283e-35	8	Rpl37	0.064
Rps25.8	7.24393e-27	0.882715	0.987	0.889	1.09159e-22	11	Rps25	0.098
Ski.2	3.1399e-10	0.88268	0.767	0.32	4.73151e-06	14	Ski	0.447
Sema4d.4	2.07672e-63	0.882637	0.602	0.087	3.12941e-59	9	Sema4d	0.515
Ctla2a	2.01419e-59	0.882127	0.441	0.051	3.03518e-55	8	Ctla2a	0.39
Myo5a.5	3.11158e-28	0.882079	0.6	0.074	4.68885e-24	14	Myo5a	0.526
Sept6.1	6.82222e-83	0.881612	0.559	0.06	1.02804e-78	8	2023-09-06	0.499
Serpinb8	9.477e-66	0.880991	0.633	0.035	1.42809e-61	14	Serpinb8	0.598
Nbea	1.80242e-166	0.880659	0.704	0.013	2.71606e-162	15	Nbea	0.691
Fam65b.2	1.21846e-98	0.880608	0.558	0.04	1.83609e-94	11	Fam65b	0.518
Slc6a9	8.73824e-260	0.879934	0.651	0.017	1.31677e-255	10	Slc6a9	0.634
F2r.1	2.02303e-61	0.879746	0.667	0.038	3.04851e-57	15	F2r	0.629
Lrrc58.1	2.49442e-12	0.878698	0.889	0.481	3.75885e-08	15	Lrrc58	0.408
Cbx5	1.94732e-36	0.878399	0.711	0.197	2.93441e-32	10	Cbx5	0.514
Rps4x.8	1.962e-30	0.878284	1	0.966	2.95653e-26	11	Rps4x	0.034
Gpx1.3	1.77238e-34	0.877454	1	0.943	2.67079e-30	10	Gpx1	0.057
Cmas	2.25699e-72	0.877189	0.684	0.177	3.40106e-68	7	Cmas	0.507
Foxo1.2	1.46855e-15	0.877157	0.778	0.194	2.21295e-11	15	Foxo1	0.584
Cacna1s	3.99748e-302	0.87705	0.773	0.011	6.0238e-298	13	Cacna1s	0.762
BC028528.1	6.20525e-63	0.876777	0.656	0.107	9.3507e-59	9	BC028528	0.549
Ssbp3.1	2.37614e-69	0.876258	0.759	0.12	3.58061e-65	10	Ssbp3	0.639
Rpl12.4	1.0589e-69	0.876046	1	0.874	1.59566e-65	6	Rpl12	0.126
Wdfy4	1.65921e-47	0.875864	0.834	0.442	2.50026e-43	6	Wdfy4	0.392
Anxa5.4	2.77831e-09	0.875672	0.967	0.738	4.18664e-05	14	Anxa5	0.229
Rpl29.4	1.70426e-59	0.875607	0.977	0.758	2.56815e-55	6	Rpl29	0.219
St8sia6.1	5.98565e-208	0.875221	0.594	0.038	9.01978e-204	6	St8sia6	0.556
Coro1a.5	9.18198e-69	0.874702	0.736	0.251	1.38363e-64	5	Coro1a	0.485
Gm6133.6	1.00258e-21	0.874484	0.753	0.344	1.51079e-17	11	Gm6133	0.409
Srgn.7	1.41019e-16	0.87399	0.955	0.574	2.12502e-12	13	Srgn	0.381
Ostc	4.27332e-14	0.873103	0.795	0.362	6.43947e-10	13	Ostc	0.433
Ramp1.2	8.3858e-136	0.872899	0.667	0.049	1.26366e-131	9	Ramp1	0.618
Gda.6	1.62773e-69	0.872745	0.624	0.083	2.45283e-65	9	Gda	0.541
Rps25.4	1.19754e-74	0.872484	0.994	0.887	1.80457e-70	6	Rps25	0.107
Gimap6.1	2.50226e-82	0.871639	0.545	0.046	3.77065e-78	11	Gimap6	0.499
Kmo	0	0.871172	0.6	0.015	0	6	Kmo	0.585
Eef1b2.4	6.04058e-61	0.870925	0.989	0.838	9.10255e-57	6	Eef1b2	0.151
Lef1	0	0.870867	0.398	0.001	0	8	Lef1	0.397
Gm8730.7	3.20874e-29	0.870257	0.817	0.373	4.83525e-25	9	Gm8730	0.444
Gja1	3.27736e-123	0.869787	0.556	0.011	4.93866e-119	15	Gja1	0.545
Rpl36.4	8.36467e-75	0.869191	0.994	0.861	1.26047e-70	6	Rpl36	0.133
Anp32e	4.45393e-34	0.869018	0.892	0.355	6.71162e-30	10	Anp32e	0.537
H2afy	1.30521e-57	0.86844	0.971	0.626	1.96682e-53	6	H2afy	0.345
Smc2.1	3.89145e-30	0.868361	0.673	0.139	5.86403e-26	12	Smc2	0.534
Ccr1	3.28828e-40	0.867442	0.3	0.012	4.95511e-36	14	Ccr1	0.288
Cbfa2t3.8	3.84601e-30	0.867041	0.741	0.092	5.79555e-26	15	Cbfa2t3	0.649
Cd247	0	0.866298	0.495	0.002	0	8	Cd247	0.493
Erlec1	1.92756e-27	0.866198	0.75	0.172	2.90464e-23	13	Erlec1	0.578
Atox1.3	7.64484e-60	0.866107	0.989	0.827	1.152e-55	6	Atox1	0.162
Cit	1.23088e-171	0.865995	0.614	0.027	1.85481e-167	10	Cit	0.587
Rpl35.6	1.68764e-27	0.865837	0.957	0.746	2.5431e-23	8	Rpl35	0.211
Plpp5	1.03989e-70	0.865182	0.636	0.047	1.56702e-66	13	Plpp5	0.589
Ncapd2	3.26703e-139	0.86453	0.699	0.048	4.92308e-135	10	Ncapd2	0.651
Cx3cr1.1	6.21205e-65	0.864226	0.516	0.061	9.36095e-61	9	Cx3cr1	0.455
Nudt4	8.22998e-57	0.86411	0.843	0.183	1.24018e-52	10	Nudt4	0.66
Rpl26.8	1.39851e-25	0.863251	0.987	0.948	2.10741e-21	11	Rpl26	0.039
Rps14.8	1.99725e-28	0.86318	1	0.979	3.00965e-24	11	Rps14	0.021
Icam2.2	9.94496e-64	0.863101	0.593	0.028	1.49861e-59	15	Icam2	0.565
Ehd4.4	6.03513e-11	0.863098	0.867	0.45	9.09433e-07	14	Ehd4	0.417
Klrd1	1.42693e-247	0.863078	0.531	0.02	2.15024e-243	6	Klrd1	0.511
Cd52.3	5.93233e-46	0.862807	0.929	0.76	8.93943e-42	5	Cd52	0.169
Eef1b2.8	5.01358e-23	0.862806	0.961	0.842	7.55496e-19	11	Eef1b2	0.119
Aes.4	1.98191e-12	0.862758	0.963	0.556	2.98653e-08	15	Aes	0.407
Mcm6.2	1.81673e-30	0.862394	0.577	0.101	2.73763e-26	12	Mcm6	0.476
Rpl23.8	5.04862e-29	0.862339	1	0.979	7.60776e-25	11	Rpl23	0.021
C3.4	7.05113e-39	0.86198	0.645	0.158	1.06253e-34	9	C3	0.487
Ctsg	4.09355e-58	0.861688	0.108	0.002	6.16857e-54	9	Ctsg	0.106
Rhoj	0	0.861325	0.667	0.004	0	15	Rhoj	0.663
Trim10.1	7.08518e-142	0.860452	0.663	0.04	1.06767e-137	10	Trim10	0.623
Tubb5.7	6.48839e-23	0.860249	0.88	0.539	9.77735e-19	10	Tubb5	0.341
Rpl28.4	1.92687e-63	0.860078	0.989	0.896	2.9036e-59	6	Rpl28	0.093
Rps27a.7	2.84651e-37	0.859616	1	0.961	4.2894e-33	9	Rps27a	0.039
Clic5	8.3608e-199	0.859224	0.667	0.009	1.25989e-194	15	Clic5	0.658
Dab2.2	2.08121e-70	0.859129	0.63	0.028	3.13618e-66	15	Dab2	0.602
Clptm1l.1	7.66167e-15	0.858202	0.909	0.498	1.15454e-10	13	Clptm1l	0.411
Tns1.4	9.42052e-11	0.857262	0.833	0.411	1.41958e-06	14	Tns1	0.422
4930523C07Rik.4	3.6641e-49	0.857142	0.659	0.069	5.52143e-45	13	4930523C07Rik	0.59
Slc43a3	7.61272e-75	0.856924	0.723	0.102	1.14716e-70	10	Slc43a3	0.621
Ppp1r14b	3.45976e-12	0.856623	0.778	0.277	5.21351e-08	15	Ppp1r14b	0.501
Slc7a5.1	1.0185e-139	0.856521	0.747	0.054	1.53478e-135	10	Slc7a5	0.693
Slbp.3	1.81073e-14	0.856429	0.731	0.301	2.72859e-10	12	Slbp	0.43
Rpl28.7	5.31804e-33	0.856318	0.989	0.897	8.01375e-29	9	Rpl28	0.092
Dck.3	2.20289e-23	0.855945	0.819	0.37	3.31954e-19	10	Dck	0.449
Cebpb.2	6.37046e-17	0.855334	0.849	0.544	9.59965e-13	9	Cebpb	0.305
Aprt.1	2.70261e-34	0.855099	0.71	0.228	4.07256e-30	9	Aprt	0.482
Ost4.1	3.25009e-15	0.854413	0.909	0.537	4.89756e-11	13	Ost4	0.372
Pea15a.5	3.38527e-12	0.854375	0.9	0.414	5.10126e-08	14	Pea15a	0.486
Rpl18.7	9.07108e-32	0.854036	0.989	0.885	1.36692e-27	9	Rpl18	0.104
Jun.5	1.5439e-10	0.853417	0.705	0.292	2.32651e-06	13	Jun	0.413
Prr5.1	1.04901e-206	0.853232	0.727	0.017	1.58075e-202	13	Prr5	0.71
Rps23.8	2.85758e-25	0.853094	0.987	0.965	4.30609e-21	11	Rps23	0.022
Ica1	6.27821e-283	0.853049	0.556	0.003	9.46064e-279	15	Ica1	0.553
Tuba1c.3	1.14908e-15	0.853036	0.808	0.349	1.73155e-11	12	Tuba1c	0.459
Rpl10.4	1.43665e-62	0.852544	0.994	0.88	2.16489e-58	6	Rpl10	0.114
Cd209a.2	2.00032e-19	0.852128	0.3	0.027	3.01428e-15	14	Cd209a	0.273
Ube2l6.3	1.72287e-31	0.851675	0.759	0.239	2.59619e-27	10	Ube2l6	0.52
Rpl37.4	7.63385e-72	0.851669	1	0.935	1.15035e-67	6	Rpl37	0.065
Ifi30.2	9.9626e-48	0.851562	0.949	0.71	1.50126e-43	6	Ifi30	0.239
Foxp1.5	5.88118e-26	0.851524	0.796	0.362	8.86236e-22	8	Foxp1	0.434
Syt15	0	0.85112	0.556	0.001	0	15	Syt15	0.555
Pdlim4.3	5.64334e-12	0.85085	0.741	0.235	8.50395e-08	15	Pdlim4	0.506
Rpl23.6	4.41334e-37	0.850506	1	0.979	6.65046e-33	8	Rpl23	0.021
Pim1.4	3.46446e-20	0.850401	0.817	0.386	5.2206e-16	9	Pim1	0.431
Rtn1.1	1.6984e-198	0.850393	0.6	0.042	2.55932e-194	6	Rtn1	0.558
Cdc25b	1.49755e-148	0.850191	0.627	0.034	2.25666e-144	10	Cdc25b	0.593
Tram1	5.9789e-13	0.849565	0.886	0.526	9.0096e-09	13	Tram1	0.36
Lrrn1	0	0.849355	0.704	0.001	0	15	Lrrn1	0.703
Lockd	5.18409e-158	0.849081	0.675	0.038	7.8119e-154	10	Lockd	0.637
Rpl30.8	2.39718e-28	0.848816	1	0.955	3.6123e-24	11	Rpl30	0.045
Reep3.4	7.52598e-12	0.84839	0.963	0.614	1.13409e-07	15	Reep3	0.349
Rpl6.4	2.42788e-69	0.848345	1	0.886	3.65857e-65	6	Rpl6	0.114
Swap70.1	4.7228e-16	0.848315	0.623	0.273	7.11678e-12	11	Swap70	0.35
Tmsb10.10	1.62707e-22	0.848145	0.974	0.773	2.45183e-18	11	Tmsb10	0.201
Dtx1.1	6.43559e-50	0.847736	0.323	0.032	9.69779e-46	8	Dtx1	0.291
Sptan1.1	6.15999e-17	0.84766	0.741	0.161	9.28249e-13	15	Sptan1	0.58
Ppp1r16b.3	4.94011e-98	0.847514	0.704	0.025	7.44425e-94	15	Ppp1r16b	0.679
Emb.2	4.00735e-68	0.846532	0.473	0.05	6.03867e-64	8	Emb	0.423
Rpl28.6	8.78349e-28	0.846484	1	0.897	1.32358e-23	8	Rpl28	0.103
Rpl13-ps3.4	1.99352e-33	0.846133	0.753	0.28	3.00404e-29	8	Rpl13-ps3	0.473
Slfn14	2.85792e-196	0.845148	0.345	0.009	4.3066e-192	7	Slfn14	0.336
Bank1.5	1.73105e-25	0.844929	1	0.715	2.60852e-21	11	Bank1	0.285
Tmpo.2	1.51978e-28	0.844599	0.843	0.388	2.29016e-24	10	Tmpo	0.455
Cd177	1.48298e-232	0.844459	0.258	0	2.2347e-228	9	Cd177	0.258
Dock10	1.68066e-53	0.843687	0.989	0.703	2.53259e-49	6	Dock10	0.286
Itm2a.1	3.7179e-250	0.84361	0.63	0.006	5.6025e-246	15	Itm2a	0.624
Mmp14.1	4.51192e-74	0.843427	0.778	0.041	6.79902e-70	15	Mmp14	0.737
Tns1.5	5.28664e-10	0.843305	0.889	0.411	7.96643e-06	15	Tns1	0.478
Dut.2	1.52085e-35	0.84303	0.494	0.093	2.29176e-31	10	Dut	0.401
Sgpp1	1.59381e-10	0.842973	0.733	0.292	2.40171e-06	14	Sgpp1	0.441
Grb10	0	0.842665	0.593	0.002	0	15	Grb10	0.591
Stt3b.1	9.09934e-19	0.842569	0.841	0.299	1.37118e-14	13	Stt3b	0.542
Colec12	1.84669e-82	0.842315	0.4	0.01	2.78277e-78	14	Colec12	0.39
Cracr2b.1	5.60844e-54	0.842162	0.889	0.075	8.45135e-50	15	Cracr2b	0.814
Rps27a.6	2.21677e-35	0.841884	0.989	0.961	3.34045e-31	8	Rps27a	0.028
Myadm.2	9.24953e-48	0.841863	0.548	0.098	1.39381e-43	9	Myadm	0.45
Pde2a.1	1.66007e-39	0.841797	0.533	0.042	2.50155e-35	14	Pde2a	0.491
Arhgap11a.1	1.9499e-34	0.841394	0.692	0.123	2.93831e-30	12	Arhgap11a	0.569
Ipo11	1.68417e-28	0.840506	0.667	0.084	2.53788e-24	15	Ipo11	0.583
Sh3bgrl3.6	7.80576e-28	0.840378	0.978	0.776	1.17625e-23	8	Sh3bgrl3	0.202
Add3.5	3.22728e-32	0.840292	0.6	0.065	4.86318e-28	14	Add3	0.535
Gapdh.6	5.20659e-28	0.83988	0.957	0.7	7.8458e-24	9	Gapdh	0.257
Rpl10.7	3.11278e-28	0.839638	0.989	0.882	4.69064e-24	9	Rpl10	0.107
Uhrf1.1	2.06717e-77	0.838915	0.558	0.037	3.11502e-73	12	Uhrf1	0.521
Emilin2.2	5.30801e-39	0.838779	0.567	0.047	7.99865e-35	14	Emilin2	0.52
Ybx3.1	6.8918e-39	0.838231	0.795	0.239	1.03853e-34	10	Ybx3	0.556
Rpl23a-ps3.7	2.47493e-23	0.83809	0.935	0.648	3.72948e-19	11	Rpl23a-ps3	0.287
Pkm.1	6.25679e-36	0.838026	0.946	0.492	9.42835e-32	9	Pkm	0.454
Rps14.4	9.42139e-83	0.837898	1	0.979	1.41971e-78	6	Rps14	0.021
Hspa1a.3	9.46954e-23	0.837722	0.63	0.086	1.42697e-18	15	Hspa1a	0.544
Wbp5.4	6.5098e-13	0.837672	0.852	0.298	9.80962e-09	15	Wbp5	0.554
Rps12-ps3.6	3.00451e-30	0.836654	1	0.822	4.5275e-26	8	Rps12-ps3	0.178
Rapgef3.1	0	0.836021	0.667	0.004	0	15	Rapgef3	0.663
Cxcr6	4.08168e-236	0.835922	0.28	0.001	6.15069e-232	8	Cxcr6	0.279
Nrp2.1	7.46887e-47	0.835638	0.5	0.031	1.12548e-42	14	Nrp2	0.469
Osmr	0	0.834755	0.556	0.002	0	15	Osmr	0.554
Tpx2	5.85381e-189	0.834754	0.687	0.031	8.82111e-185	10	Tpx2	0.656
Fut8	5.86046e-38	0.834531	0.773	0.13	8.83112e-34	13	Fut8	0.643
Serpinb1a	5.1067e-41	0.834239	0.29	0.031	7.69528e-37	9	Serpinb1a	0.259
Ncf1.2	7.58739e-33	0.83423	0.72	0.229	1.14334e-28	9	Ncf1	0.491
Limd2.2	2.90264e-25	0.834049	0.828	0.499	4.37399e-21	8	Limd2	0.329
Smpdl3a.3	2.41943e-17	0.834019	0.849	0.538	3.64584e-13	9	Smpdl3a	0.311
Gpsm2	3.31282e-156	0.833901	0.627	0.032	4.99209e-152	10	Gpsm2	0.595
Fam107b.2	2.80543e-29	0.833641	0.828	0.338	4.2275e-25	9	Fam107b	0.49
Rpl21.7	4.40566e-25	0.833514	1	0.952	6.63889e-21	11	Rpl21	0.048
Plaur	5.88448e-124	0.83309	0.57	0.039	8.86733e-120	9	Plaur	0.531
Gm9843.7	1.07826e-31	0.832685	0.957	0.621	1.62482e-27	9	Gm9843	0.336
Cbx5.1	5.10586e-26	0.831951	0.75	0.2	7.69402e-22	12	Cbx5	0.55
Pcna	2.29083e-16	0.831428	0.747	0.404	3.45205e-12	10	Pcna	0.343
Rpl23a-ps3.3	1.28924e-57	0.831198	0.966	0.64	1.94276e-53	6	Rpl23a-ps3	0.326
Itk	0	0.831167	0.484	0.003	0	8	Itk	0.481
Vim.8	2.42938e-26	0.831078	0.57	0.169	3.66083e-22	8	Vim	0.401
Ms4a6d.2	6.70413e-13	0.83079	0.533	0.118	1.01025e-08	14	Ms4a6d	0.415
Psma7.3	3.39761e-25	0.830095	0.925	0.586	5.11986e-21	9	Psma7	0.339
Ptpre.2	5.07532e-41	0.829733	0.785	0.216	7.64801e-37	9	Ptpre	0.569
Pim1.2	2.53473e-46	0.829546	0.84	0.377	3.81958e-42	6	Pim1	0.463
Tuba1b	3.15273e-26	0.829074	0.952	0.683	4.75085e-22	10	Tuba1b	0.269
Ciita.1	3.65069e-144	0.828975	0.657	0.078	5.50123e-140	6	Ciita	0.579
Kif15.1	7.096e-157	0.828832	0.692	0.026	1.0693e-152	12	Kif15	0.666
Eef1g.4	3.76467e-20	0.828725	0.883	0.708	5.67298e-16	11	Eef1g	0.175
Fcer2a	5.17026e-195	0.828504	0.26	0.001	7.79107e-191	11	Fcer2a	0.259
Sh2d2a	0	0.828492	0.462	0.003	0	8	Sh2d2a	0.459
Rps16.4	8.40649e-72	0.828312	1	0.967	1.26677e-67	6	Rps16	0.033
Prdx5.1	1.31257e-17	0.828094	0.638	0.412	1.97791e-13	5	Prdx5	0.226
Pde7a	5.1043e-26	0.828067	0.667	0.255	7.69167e-22	8	Pde7a	0.412
Agtrap.1	8.26593e-12	0.827998	0.733	0.263	1.24559e-07	14	Agtrap	0.47
Rpl23a.8	1.13772e-32	0.827887	1	0.956	1.71442e-28	11	Rpl23a	0.044
Grap.2	3.23081e-115	0.827634	0.545	0.032	4.86851e-111	11	Grap	0.513
Fcnb	1.11989e-106	0.827349	0.172	0.002	1.68756e-102	9	Fcnb	0.17
Bsg.2	5.52007e-30	0.827333	0.94	0.621	8.31819e-26	10	Bsg	0.319
Pon3	6.78659e-26	0.827089	0.591	0.11	1.02267e-21	13	Pon3	0.481
Alcam	2.35739e-256	0.825809	0.611	0.029	3.55234e-252	6	Alcam	0.582
2023-09-11	6.28722e-21	0.825427	0.495	0.164	9.47421e-17	8	2023-09-11	0.331
H2-Eb1.10	0.00118263	0.824814	0.9	0.787	1	14	H2-Eb1	0.113
Prex2	0	0.824471	0.704	0.003	0	15	Prex2	0.701
E2f8	2.21084e-167	0.824264	0.554	0.022	3.33152e-163	10	E2f8	0.532
Dock6	1.43432e-180	0.822939	0.667	0.01	2.16138e-176	15	Dock6	0.657
Myh9.4	1.05966e-10	0.822655	0.926	0.615	1.5968e-06	15	Myh9	0.311
Ccl3.1	4.38821e-10	0.822652	0.118	0.021	6.6126e-06	9	Ccl3	0.097
Plin2.4	5.51087e-08	0.82251	0.8	0.457	0.000830432	14	Plin2	0.343
Ptpn14.1	9.62486e-263	0.822349	0.63	0.005	1.45037e-258	15	Ptpn14	0.625
Tnfrsf13b.2	4.62943e-104	0.822114	0.584	0.042	6.97609e-100	11	Tnfrsf13b	0.542
Rps15.4	2.88004e-39	0.821264	1	0.975	4.33994e-35	8	Rps15	0.025
Cd163.7	1.62373e-05	0.82107	0.733	0.417	0.24468	14	Cd163	0.316
Osbpl3	3.26664e-105	0.821062	0.366	0.017	4.9225e-101	8	Osbpl3	0.349
Ero1lb.1	3.62305e-61	0.820834	0.727	0.071	5.45958e-57	13	Ero1lb	0.656
Arhgdib.5	3.68481e-24	0.820746	0.892	0.627	5.55263e-20	8	Arhgdib	0.265
Bok	7.96454e-263	0.820279	0.63	0.005	1.20018e-258	15	Bok	0.625
Rpl22.6	2.92168e-33	0.820104	0.978	0.909	4.40268e-29	8	Rpl22	0.069
Ptpro.1	6.85703e-29	0.819808	0.667	0.089	1.03329e-24	14	Ptpro	0.578
Ralgapa2	4.78001e-21	0.819191	0.556	0.078	7.20299e-17	15	Ralgapa2	0.478
Fnbp1l	1.26488e-210	0.819133	0.704	0.01	1.90604e-206	15	Fnbp1l	0.694
Ppp1r16b.1	2.0629e-120	0.819071	0.468	0.021	3.10859e-116	11	Ppp1r16b	0.447
Rpl32.9	3.87461e-14	0.818515	1	0.914	5.83865e-10	13	Rpl32	0.086
Rpl22l1.2	5.81056e-24	0.818081	0.903	0.753	8.75593e-20	8	Rpl22l1	0.15
Cd27	7.30637e-94	0.817994	0.452	0.032	1.101e-89	8	Cd27	0.42
H2-Q6.3	6.34861e-54	0.817889	0.571	0.079	9.56671e-50	11	H2-Q6	0.492
Rpl9-ps6.6	6.3675e-26	0.817501	0.806	0.421	9.59519e-22	8	Rpl9-ps6	0.385
Cdr2.1	1.07357e-112	0.817475	0.711	0.061	1.61777e-108	10	Cdr2	0.65
Rps10.4	1.81264e-74	0.816867	1	0.963	2.73146e-70	6	Rps10	0.037
Mbnl2.2	2.31643e-11	0.816494	0.852	0.371	3.49063e-07	15	Mbnl2	0.481
Rpl34.9	1.29866e-16	0.815533	1	0.893	1.95695e-12	13	Rpl34	0.107
Strbp.1	4.18387e-54	0.814967	0.506	0.063	6.30467e-50	11	Strbp	0.443
Pros1.1	3.5871e-56	0.814486	0.63	0.037	5.4054e-52	15	Pros1	0.593
Cd160	3.02531e-234	0.81436	0.301	0.002	4.55884e-230	8	Cd160	0.299
Rpl23a.4	1.88679e-75	0.813175	0.994	0.955	2.8432e-71	6	Rpl23a	0.039
Ptp4a3.3	2.86062e-11	0.813089	0.778	0.303	4.31067e-07	15	Ptp4a3	0.475
Jak1.1	2.7725e-23	0.812798	0.957	0.694	4.17788e-19	8	Jak1	0.263
Ncf4.1	1.2762e-49	0.812002	0.645	0.132	1.92311e-45	9	Ncf4	0.513
Msr1.1	1.5294e-20	0.811317	0.467	0.061	2.30465e-16	14	Msr1	0.406
Acp1.1	3.30355e-32	0.810961	0.783	0.258	4.97811e-28	10	Acp1	0.525
Zmiz1.1	9.26902e-08	0.810712	0.852	0.512	0.00139675	15	Zmiz1	0.34
Snrpg.3	3.05371e-22	0.809952	0.785	0.485	4.60164e-18	8	Snrpg	0.3
Psmb8.3	7.21186e-46	0.809332	0.897	0.552	1.08675e-41	6	Psmb8	0.345
Camkk2	2.70968e-30	0.809317	0.645	0.198	4.08322e-26	9	Camkk2	0.447
Spta1	3.37036e-173	0.809009	0.523	0.035	5.07879e-169	7	Spta1	0.488
Rinl.1	1.59414e-25	0.808821	0.538	0.169	2.40221e-21	8	Rinl	0.369
Rpl22.8	1.65514e-26	0.808718	0.961	0.909	2.49414e-22	11	Rpl22	0.052
Rpl26.4	3.0319e-72	0.80807	1	0.946	4.56878e-68	6	Rpl26	0.054
Pck2.2	8.59084e-31	0.80752	0.593	0.06	1.29455e-26	15	Pck2	0.533
Smarca2.1	1.45757e-10	0.807223	0.741	0.272	2.19641e-06	15	Smarca2	0.469
Jak2	8.79462e-77	0.807164	0.714	0.18	1.32526e-72	6	Jak2	0.534
Plxna2	0	0.806795	0.667	0.002	0	15	Plxna2	0.665
Atp5e.6	1.07083e-22	0.80609	0.935	0.704	1.61363e-18	8	Atp5e	0.231
Tmem248	1.92937e-23	0.805669	0.818	0.234	2.90737e-19	13	Tmem248	0.584
Ccna2.1	1.90766e-63	0.805612	0.635	0.058	2.87465e-59	12	Ccna2	0.577
Slc35b1	2.8882e-27	0.805563	0.682	0.144	4.35222e-23	13	Slc35b1	0.538
Nup210	1.03598e-163	0.80555	0.674	0.071	1.56112e-159	6	Nup210	0.603
Fabp5	1.15187e-07	0.804569	0.52	0.38	0.00173576	5	Fabp5	0.14
Rnase6	6.47935e-197	0.804404	0.594	0.04	9.76374e-193	6	Rnase6	0.554
Mcm7.1	1.72565e-39	0.804178	0.654	0.1	2.60038e-35	12	Mcm7	0.554
Tspan18	0	0.804043	0.556	0.001	0	15	Tspan18	0.555
Cks2.2	9.54085e-25	0.803373	0.577	0.123	1.43771e-20	12	Cks2	0.454
Rpl21.5	7.43295e-36	0.803167	1	0.952	1.12007e-31	8	Rpl21	0.048
Rab11fip5	2.26533e-29	0.802889	0.567	0.064	3.41362e-25	14	Rab11fip5	0.503
Zap70	0	0.80284	0.516	0.002	0	8	Zap70	0.514
S100a11.7	1.71268e-37	0.802566	0.57	0.123	2.58084e-33	8	S100a11	0.447
Rhag	2.28413e-84	0.802414	0.356	0.036	3.44196e-80	7	Rhag	0.32
Apol11b.1	1.22977e-67	0.802222	0.386	0.029	1.85314e-63	10	Apol11b	0.357
Cysltr1	1.12237e-65	0.802189	0.5	0.021	1.6913e-61	14	Cysltr1	0.479
Vimp.5	6.02449e-15	0.802189	0.932	0.61	9.07831e-11	13	Vimp	0.322
Gimap1.1	1.0165e-113	0.801632	0.545	0.032	1.53176e-109	11	Gimap1	0.513
Rpl3.4	5.29692e-69	0.801628	1	0.904	7.98192e-65	6	Rpl3	0.096
Gimap1.3	4.00855e-75	0.801525	0.741	0.036	6.04048e-71	15	Gimap1	0.705
Ldlrad3	7.81243e-184	0.801075	0.462	0.014	1.17726e-179	9	Ldlrad3	0.448
Stard4	1.46245e-15	0.800068	0.667	0.14	2.20377e-11	15	Stard4	0.527
Ppp1cb	1.05696e-46	0.799638	0.868	0.502	1.59273e-42	7	Ppp1cb	0.366
Sub1.4	1.11769e-25	0.79937	0.892	0.558	1.68425e-21	9	Sub1	0.334
Cd28	1.14509e-192	0.79927	0.366	0.006	1.72553e-188	8	Cd28	0.36
Adgrg1	2.37497e-206	0.799158	0.593	0.006	3.57884e-202	15	Adgrg1	0.587
Rpl10a.4	6.3212e-62	0.798826	0.994	0.848	9.52541e-58	6	Rpl10a	0.146
2810417H13Rik.2	6.87825e-75	0.797691	0.518	0.049	1.03648e-70	10	2810417H13Rik	0.469
Ankrd44	4.32499e-60	0.797602	0.903	0.376	6.51733e-56	6	Ankrd44	0.527
Aqp1.1	2.61127e-18	0.797344	0.37	0.039	3.93492e-14	15	Aqp1	0.331
Anp32b.4	7.34256e-12	0.797181	0.827	0.549	1.10645e-07	12	Anp32b	0.278
Wdr89.7	7.13618e-24	0.795608	1	0.743	1.07535e-19	11	Wdr89	0.257
Ap1b1.1	3.98567e-09	0.794867	0.733	0.31	6.006e-05	14	Ap1b1	0.423
Irf4	5.67621e-103	0.794728	0.614	0.028	8.55348e-99	13	Irf4	0.586
Bcl2a1b.3	4.47831e-32	0.794721	0.731	0.397	6.74836e-28	6	Bcl2a1b	0.334
Ndrg1.1	4.83387e-91	0.794655	0.556	0.016	7.28416e-87	15	Ndrg1	0.54
Rps11.9	3.32646e-23	0.794183	1	0.949	5.01264e-19	11	Rps11	0.051
Ly6i	1.2081e-73	0.793425	0.189	0.013	1.82048e-69	5	Ly6i	0.176
Stap1	3.67778e-161	0.79301	0.6	0.054	5.54204e-157	6	Stap1	0.546
Gclm.5	7.48601e-29	0.792989	0.928	0.487	1.12807e-24	10	Gclm	0.441
Eid1	7.94563e-10	0.792885	0.833	0.376	1.19733e-05	14	Eid1	0.457
Itgal.9	1.27039e-33	0.79245	0.705	0.113	1.91434e-29	13	Itgal	0.592
Spc25	1.78614e-136	0.792151	0.578	0.031	2.69154e-132	10	Spc25	0.547
Psip1.3	5.0851e-23	0.7921	0.75	0.192	7.66274e-19	13	Psip1	0.558
Rpl39.4	1.75579e-72	0.791831	1	0.963	2.6458e-68	6	Rpl39	0.037
Ceacam1	3.57612e-191	0.791702	0.43	0.01	5.38886e-187	9	Ceacam1	0.42
Rpl28.9	1.20916e-15	0.791648	0.977	0.898	1.82208e-11	13	Rpl28	0.079
Tmem215	0	0.791546	0.593	0.001	0	15	Tmem215	0.592
Ccnd3.2	6.13468e-39	0.791366	0.71	0.2	9.24436e-35	9	Ccnd3	0.51
Dll1	1.26287e-122	0.790988	0.333	0.003	1.90301e-118	15	Dll1	0.33
Slc1a5.2	5.5033e-129	0.790978	0.723	0.056	8.29293e-125	10	Slc1a5	0.667
Myo1g.2	6.31472e-34	0.790959	0.677	0.195	9.51566e-30	9	Myo1g	0.482
Hoxa5	0	0.790298	0.63	0.004	0	15	Hoxa5	0.626
Mcm2.1	3.69222e-47	0.790075	0.578	0.101	5.56381e-43	10	Mcm2	0.477
Reps2	1.3293e-108	0.790026	0.467	0.01	2.00313e-104	14	Reps2	0.457
Gimap5	4.78867e-171	0.789886	0.462	0.015	7.21605e-167	8	Gimap5	0.447
Zmiz2.1	9.1219e-77	0.789585	0.777	0.213	1.37458e-72	6	Zmiz2	0.564
Spc25.1	1.02789e-63	0.789578	0.5	0.036	1.54893e-59	12	Spc25	0.464
Fcgr2b.3	3.56282e-57	0.789196	0.548	0.077	5.36881e-53	9	Fcgr2b	0.471
Nfia.5	2.16925e-09	0.789078	0.778	0.283	3.26884e-05	15	Nfia	0.495
Proser2	1.17371e-259	0.78897	0.593	0.004	1.76866e-255	15	Proser2	0.589
Hmmr	6.90646e-219	0.78895	0.566	0.016	1.04073e-214	10	Hmmr	0.55
Tecpr1	4.04857e-37	0.788005	0.516	0.114	6.10078e-33	8	Tecpr1	0.402
Syngr2.1	7.30649e-44	0.787576	0.909	0.577	1.10102e-39	6	Syngr2	0.332
Rabgap1l.1	4.45653e-53	0.786905	0.506	0.064	6.71554e-49	11	Rabgap1l	0.442
Ddah2	5.84324e-252	0.786833	0.704	0.007	8.80518e-248	15	Ddah2	0.697
Wwtr1	0	0.786658	0.704	0.003	0	15	Wwtr1	0.701
Erp44	3.5992e-12	0.78642	0.75	0.327	5.42364e-08	13	Erp44	0.423
Rplp2.4	9.18232e-84	0.786286	1	0.995	1.38368e-79	6	Rplp2	0.005
Cfb	1.15964e-99	0.786175	0.252	0.018	1.74747e-95	5	Cfb	0.234
Fmnl1.1	1.83439e-86	0.785955	0.8	0.198	2.76425e-82	6	Fmnl1	0.602
Star	6.19527e-95	0.785666	0.333	0.005	9.33565e-91	15	Star	0.328
Rpl41.9	3.02882e-27	0.785588	1	0.99	4.56413e-23	11	Rpl41	0.01
Prkcq	3.1329e-302	0.784968	0.441	0.004	4.72097e-298	8	Prkcq	0.437
Zcchc7.1	1.90476e-17	0.784957	0.727	0.34	2.87029e-13	11	Zcchc7	0.387
Selm	6.2005e-143	0.784866	0.614	0.019	9.34353e-139	13	Selm	0.595
Rpl22.4	8.93332e-68	0.784785	0.994	0.907	1.34616e-63	6	Rpl22	0.087
Rps8.8	1.32449e-30	0.784551	1	0.988	1.99588e-26	11	Rps8	0.012
Jund.6	1.79444e-08	0.783927	0.926	0.613	0.000270405	15	Jund	0.313
Cdca3.1	2.1202e-65	0.783728	0.577	0.047	3.19493e-61	12	Cdca3	0.53
Rps4x.4	7.90456e-72	0.783489	1	0.966	1.19114e-67	6	Rps4x	0.034
Ier3.3	1.12453e-08	0.78341	0.533	0.183	0.000169456	14	Ier3	0.35
Samsn1.2	4.97192e-28	0.783075	0.613	0.185	7.49219e-24	9	Samsn1	0.428
Ppic	0	0.78283	0.667	0.002	0	15	Ppic	0.665
Esyt1	3.42532e-39	0.782739	0.516	0.107	5.16162e-35	8	Esyt1	0.409
Dck.4	1.39564e-12	0.782606	0.846	0.372	2.1031e-08	12	Dck	0.474
Rasgrp3.2	3.88782e-83	0.781925	0.568	0.03	5.85856e-79	13	Rasgrp3	0.538
Uba52.4	1.05863e-61	0.781308	0.914	0.401	1.59525e-57	6	Uba52	0.513
Usp7	2.05154e-24	0.781125	0.867	0.455	3.09146e-20	10	Usp7	0.412
Sesn3.2	5.41682e-36	0.78108	0.532	0.105	8.16261e-32	11	Sesn3	0.427
Dpysl2.3	8.76583e-16	0.780899	0.778	0.194	1.32092e-11	15	Dpysl2	0.584
H2-Ab1.11	0.00178494	0.780842	0.867	0.843	1	14	H2-Ab1	0.024
Man1b1	5.81487e-29	0.780806	0.75	0.16	8.76243e-25	13	Man1b1	0.59
Hmgn1.2	1.37191e-15	0.780755	0.885	0.441	2.06733e-11	12	Hmgn1	0.444
2700094K13Rik.3	1.77364e-14	0.780576	0.654	0.245	2.6727e-10	12	2700094K13Rik	0.409
Prkcd.2	2.23415e-21	0.780358	0.957	0.602	3.36664e-17	9	Prkcd	0.355
Nrp2.2	4.80374e-66	0.780136	0.63	0.03	7.23876e-62	15	Nrp2	0.6
B4galnt1.2	3.11976e-23	0.779389	0.645	0.258	4.70116e-19	8	B4galnt1	0.387
Cd55.2	4.48429e-18	0.779361	0.545	0.186	6.75737e-14	11	Cd55	0.359
Casc5	6.90067e-231	0.779226	0.651	0.02	1.03986e-226	10	Casc5	0.631
Tmem243.1	2.4394e-34	0.779102	0.506	0.099	3.67594e-30	11	Tmem243	0.407
Tbc1d8.1	1.02188e-70	0.778883	0.703	0.182	1.53988e-66	6	Tbc1d8	0.521
Asf1b	7.06687e-115	0.778648	0.602	0.042	1.06491e-110	10	Asf1b	0.56
Nova2	4.6599e-304	0.778573	0.556	0.003	7.02201e-300	15	Nova2	0.553
Fzr1.1	2.75567e-31	0.778394	0.663	0.174	4.15251e-27	10	Fzr1	0.489
Cd8a	2.1064e-86	0.777242	0.247	0.009	3.17414e-82	8	Cd8a	0.238
H2-Oa.1	8.19912e-66	0.777181	0.558	0.06	1.23553e-61	11	H2-Oa	0.498
Ran.3	2.30456e-23	0.777128	0.928	0.548	3.47274e-19	10	Ran	0.38
Rpl10.6	9.75138e-28	0.777113	0.989	0.882	1.46944e-23	8	Rpl10	0.107
4930523C07Rik.1	8.53758e-65	0.777062	0.527	0.066	1.28653e-60	8	4930523C07Rik	0.461
Rpl35a.4	9.50957e-76	0.777037	1	0.983	1.433e-71	6	Rpl35a	0.017
Cmtm6	1.36938e-08	0.77675	0.7	0.338	0.000206352	14	Cmtm6	0.362
Bik	0	0.776569	0.593	0.001	0	15	Bik	0.592
Vars.2	4.42077e-27	0.776384	0.558	0.145	6.66166e-23	11	Vars	0.413
Cbx3.1	1.05198e-25	0.776053	0.892	0.472	1.58523e-21	10	Cbx3	0.42
Marcksl1.3	4.42161e-18	0.77605	0.7	0.146	6.66292e-14	14	Marcksl1	0.554
Vcl.1	2.46996e-100	0.775777	0.778	0.03	3.72198e-96	15	Vcl	0.748
Synpo	0	0.775748	0.63	0.003	0	15	Synpo	0.627
Scarb1.4	2.41023e-08	0.775546	0.889	0.458	0.000363197	15	Scarb1	0.431
Tpx2.1	2.16775e-72	0.775203	0.538	0.037	3.26658e-68	12	Tpx2	0.501
Gnb2l1.4	3.15228e-29	0.773997	0.989	0.961	4.75016e-25	8	Gnb2l1	0.028
Fau.6	6.97411e-37	0.773827	1	0.964	1.05093e-32	8	Fau	0.036
Gm9843.6	6.93588e-28	0.773453	0.957	0.621	1.04517e-23	8	Gm9843	0.336
Arhgdib.8	7.80051e-24	0.771947	0.961	0.627	1.17546e-19	11	Arhgdib	0.334
Zfp36l1.3	1.25378e-07	0.771679	0.967	0.664	0.00188931	14	Zfp36l1	0.303
Tbx21	5.10911e-236	0.770615	0.387	0.005	7.69891e-232	8	Tbx21	0.382
Lrrk2.2	6.68793e-64	0.770566	0.468	0.044	1.0078e-59	11	Lrrk2	0.424
Ms4a4c	1.34034e-31	0.770306	0.276	0.071	2.01975e-27	5	Ms4a4c	0.205
Prdx2.1	8.55071e-32	0.770137	0.845	0.596	1.28851e-27	7	Prdx2	0.249
Ifitm3.3	2.93083e-32	0.770123	0.874	0.691	4.41647e-28	5	Ifitm3	0.183
Gmfg.6	6.76198e-10	0.769869	0.867	0.461	1.01896e-05	14	Gmfg	0.406
Id1	9.58913e-153	0.769345	0.63	0.011	1.44499e-148	15	Id1	0.619
Rgs10.1	4.28358e-59	0.768826	0.795	0.392	6.45492e-55	5	Rgs10	0.403
Dennd5b	6.34699e-104	0.768261	0.442	0.022	9.56428e-100	11	Dennd5b	0.42
Rad21.1	1.32482e-11	0.768257	0.827	0.52	1.99637e-07	12	Rad21	0.307
Gm8730.9	5.39104e-17	0.767888	0.909	0.377	8.12376e-13	13	Gm8730	0.532
Tes.1	1.00673e-66	0.767028	0.441	0.045	1.51705e-62	8	Tes	0.396
Rps19.7	2.35577e-29	0.766951	1	0.924	3.54991e-25	9	Rps19	0.076
Ypel4	1.09482e-137	0.766372	0.293	0.011	1.64978e-133	7	Ypel4	0.282
Rpl35a.8	2.19259e-30	0.766339	1	0.983	3.30401e-26	11	Rpl35a	0.017
Rpl6l.8	7.61896e-21	0.766268	0.766	0.395	1.1481e-16	11	Rpl6l	0.371
2900026A02Rik	7.18407e-67	0.765703	0.63	0.03	1.08257e-62	15	2900026A02Rik	0.6
Gclc.2	5.66575e-23	0.765606	0.759	0.316	8.53771e-19	10	Gclc	0.443
Cxcl2	1.7167e-20	0.765326	0.228	0.072	2.58689e-16	5	Cxcl2	0.156
Rpl32.7	7.68102e-27	0.764998	1	0.914	1.15745e-22	9	Rpl32	0.086
Ppp1r12a.1	8.68646e-24	0.764683	0.538	0.173	1.30896e-19	8	Ppp1r12a	0.365
Gimap4.1	4.87206e-77	0.7645	0.429	0.029	7.34171e-73	11	Gimap4	0.4
Kif11.1	6.60331e-70	0.764428	0.519	0.035	9.95053e-66	12	Kif11	0.484
Cd9.1	1.77074e-09	0.764384	0.495	0.258	2.66832e-05	9	Cd9	0.237
Blnk.3	1.15602e-22	0.763957	0.779	0.364	1.74201e-18	11	Blnk	0.415
Ccnb1	1.24738e-185	0.763335	0.566	0.02	1.87968e-181	10	Ccnb1	0.546
Cd24a.8	7.91282e-38	0.763112	0.727	0.173	1.19238e-33	11	Cd24a	0.554
Coro2a	2.57177e-225	0.762739	0.629	0.039	3.87541e-221	6	Coro2a	0.59
Ms4a6b.6	9.12095e-33	0.762631	0.613	0.165	1.37444e-28	8	Ms4a6b	0.448
Dusp16	3.42227e-13	0.76252	0.247	0.065	5.15701e-09	9	Dusp16	0.182
Myo1f.3	9.74608e-25	0.762049	0.71	0.29	1.46864e-20	9	Myo1f	0.42
Hmgb1.5	3.45717e-12	0.762011	0.885	0.701	5.20961e-08	12	Hmgb1	0.184
Smad7.1	5.29235e-42	0.761889	0.484	0.086	7.97504e-38	8	Smad7	0.398
Tuba1c.2	1.05548e-19	0.761599	0.783	0.346	1.5905e-15	10	Tuba1c	0.437
Epn2	1.00939e-26	0.761272	0.778	0.112	1.52104e-22	15	Epn2	0.666
March8.4	7.77584e-36	0.761	0.855	0.275	1.17174e-31	10	2023-03-08	0.58
Gnb2l1.6	1.29203e-27	0.760815	1	0.961	1.94696e-23	11	Gnb2l1	0.039
Fxyd5.1	1.55838e-22	0.760749	0.914	0.583	2.34833e-18	8	Fxyd5	0.331
Imp3	4.48126e-11	0.760588	0.815	0.324	6.75281e-07	15	Imp3	0.491
Ncf2.2	3.40665e-23	0.760023	0.871	0.482	5.13349e-19	9	Ncf2	0.389
Mfsd6.3	1.62776e-38	0.759692	0.433	0.028	2.45288e-34	14	Mfsd6	0.405
Spata13	1.07812e-59	0.759692	0.462	0.056	1.62463e-55	8	Spata13	0.406
Ms4a1.1	1.30779e-81	0.759634	0.545	0.027	1.97071e-77	13	Ms4a1	0.518
Tyrobp.6	1.41091e-28	0.759443	1	0.904	2.1261e-24	9	Tyrobp	0.096
Alox5	5.44252e-164	0.75941	0.467	0.006	8.20133e-160	14	Alox5	0.461
Filip1	0	0.759263	0.593	0.001	0	15	Filip1	0.592
Pck2.1	5.43638e-57	0.759247	0.636	0.058	8.19207e-53	13	Pck2	0.578
Nostrin	1.19654e-93	0.758898	0.556	0.016	1.80307e-89	15	Nostrin	0.54
Arhgef15	0	0.758712	0.519	0	0	15	Arhgef15	0.519
Tnfaip1	1.62398e-12	0.758664	0.667	0.172	2.44717e-08	15	Tnfaip1	0.495
Rps12.6	1.51647e-33	0.758595	1	0.984	2.28517e-29	8	Rps12	0.016
Ptdss2	6.90667e-85	0.758468	0.663	0.072	1.04077e-80	10	Ptdss2	0.591
Tppp3.1	6.71027e-43	0.758374	0.333	0.014	1.01117e-38	14	Tppp3	0.319
Sptbn1	1.81444e-29	0.757985	0.613	0.19	2.73417e-25	8	Sptbn1	0.423
Ppp1r15a	1.66768e-24	0.757788	0.667	0.364	2.51303e-20	7	Ppp1r15a	0.303
Mbp.2	5.85375e-99	0.757744	0.548	0.046	8.82102e-95	9	Mbp	0.502
Eomes	1.34324e-209	0.757581	0.301	0.002	2.02414e-205	8	Eomes	0.299
H3f3a.6	2.83284e-26	0.757561	1	0.916	4.26881e-22	10	H3f3a	0.084
Tcf4.3	4.13864e-13	0.757499	0.831	0.534	6.23651e-09	11	Tcf4	0.297
Sema4d.1	5.37782e-127	0.757425	0.528	0.072	8.10384e-123	5	Sema4d	0.456
Ephb4	0	0.757325	0.704	0.001	0	15	Ephb4	0.703
Rpl26.6	1.27983e-31	0.757089	1	0.947	1.92858e-27	8	Rpl26	0.053
Rpl13.7	4.88095e-29	0.756453	0.978	0.934	7.35511e-25	9	Rpl13	0.044
Mtfr1	1.79426e-54	0.756289	0.819	0.164	2.70378e-50	10	Mtfr1	0.655
Gm10073.5	2.08528e-19	0.756097	0.896	0.65	3.1423e-15	11	Gm10073	0.246
Havcr2	7.98229e-74	0.756074	0.589	0.121	1.20285e-69	6	Havcr2	0.468
Ankrd44.4	1.30903e-16	0.75566	0.779	0.39	1.97257e-12	11	Ankrd44	0.389
Rpl13-ps3.6	6.23497e-19	0.755524	0.675	0.283	9.39548e-15	11	Rpl13-ps3	0.392
Sae1	6.12354e-21	0.755481	0.673	0.175	9.22756e-17	12	Sae1	0.498
Tmed2.1	2.62835e-13	0.755395	0.932	0.694	3.96066e-09	13	Tmed2	0.238
Sult1a1	1.19108e-25	0.754616	0.533	0.065	1.79483e-21	14	Sult1a1	0.468
Atp2a3.2	1.26178e-73	0.754377	0.455	0.036	1.90138e-69	11	Atp2a3	0.419
Azin1.1	7.03102e-26	0.754346	0.855	0.392	1.0595e-21	10	Azin1	0.463
Ifitm6	2.24923e-50	0.754015	0.566	0.155	3.38937e-46	6	Ifitm6	0.411
Carhsp1.1	1.55522e-59	0.753706	0.639	0.096	2.34356e-55	10	Carhsp1	0.543
Sgms1	1.01483e-47	0.753488	0.452	0.066	1.52924e-43	9	Sgms1	0.386
Ccnd3.3	7.44033e-30	0.75325	0.687	0.201	1.12118e-25	10	Ccnd3	0.486
Gata6	0	0.753167	0.593	0	0	15	Gata6	0.593
Atp1b1	3.14517e-164	0.753147	0.344	0.007	4.73946e-160	8	Atp1b1	0.337
Myadm.4	1.7847e-15	0.753094	0.533	0.105	2.68936e-11	14	Myadm	0.428
Rpl18a.7	4.66992e-26	0.753006	1	0.926	7.0371e-22	9	Rpl18a	0.074
Abcg2	6.56582e-85	0.752983	0.639	0.067	9.89404e-81	10	Abcg2	0.572
Racgap1.2	8.91931e-96	0.752688	0.651	0.06	1.34405e-91	10	Racgap1	0.591
Bcar1	0	0.752573	0.667	0.004	0	15	Bcar1	0.663
Ctsh.8	4.23915e-09	0.752511	0.967	0.726	6.38797e-05	14	Ctsh	0.241
Rpl9-ps6.4	3.64465e-51	0.752322	0.869	0.411	5.49212e-47	6	Rpl9-ps6	0.458
Foxp1.6	3.25403e-20	0.75172	0.774	0.363	4.9035e-16	9	Foxp1	0.411
Clec1a	5.19053e-214	0.751546	0.63	0.007	7.82161e-210	15	Clec1a	0.623
Abca9.2	1.07996e-13	0.751412	0.633	0.163	1.62739e-09	14	Abca9	0.47
Rpl34.7	3.64072e-30	0.751381	1	0.891	5.48619e-26	9	Rpl34	0.109
Gypc	1.14803e-212	0.751314	0.639	0.022	1.72996e-208	10	Gypc	0.617
Rpl35a.6	2.00193e-35	0.750312	1	0.983	3.01671e-31	8	Rpl35a	0.017
Tgfbi.8	2.01739e-07	0.750056	0.867	0.681	0.00304	14	Tgfbi	0.186
Atp5e.4	5.33289e-52	0.750047	0.96	0.699	8.03614e-48	6	Atp5e	0.261
Cks1b.2	2.05266e-26	0.749994	0.635	0.133	3.09316e-22	12	Cks1b	0.502
Ccne2	2.89307e-134	0.74917	0.434	0.016	4.35957e-130	10	Ccne2	0.418
Rps17.7	8.70037e-24	0.748628	1	0.864	1.31106e-19	11	Rps17	0.136
Tppp3	7.14734e-148	0.74862	0.355	0.009	1.07703e-143	9	Tppp3	0.346
Hdgf	5.79472e-22	0.748328	0.952	0.558	8.73206e-18	10	Hdgf	0.394
Psd3.2	1.4267e-11	0.748185	0.667	0.207	2.1499e-07	14	Psd3	0.46
Gm11808.5	4.25183e-20	0.748166	0.701	0.297	6.40709e-16	11	Gm11808	0.404
Slamf7.1	1.28644e-228	0.747914	0.606	0.034	1.93854e-224	6	Slamf7	0.572
Snrpf.3	3.13494e-19	0.747899	0.753	0.447	4.72405e-15	8	Snrpf	0.306
Lamp2.6	3.04258e-08	0.747721	0.967	0.773	0.000458487	14	Lamp2	0.194
Gimap7	2.63882e-168	0.747639	0.333	0.006	3.97644e-164	8	Gimap7	0.327
Mcm2.2	6.39726e-21	0.747534	0.5	0.105	9.64003e-17	12	Mcm2	0.395
H2-DMa.2	3.42458e-42	0.746571	0.866	0.602	5.1605e-38	5	H2-DMa	0.264
Rpl17.9	9.97795e-20	0.746391	1	0.952	1.50358e-15	13	Rpl17	0.048
Ssrp1.1	3.39892e-13	0.74623	0.808	0.4	5.12183e-09	12	Ssrp1	0.408
Itga4.2	0.00415553	0.746216	0.516	0.464	1	8	Itga4	0.052
Samd14	3.01805e-299	0.745982	0.627	0.012	4.5479e-295	10	Samd14	0.615
Rpl6l.4	1.8866e-53	0.74573	0.863	0.383	2.84291e-49	6	Rpl6l	0.48
H2afz.4	6.5308e-10	0.745661	0.871	0.803	9.84126e-06	8	H2afz	0.068
Ddr1	0	0.745462	0.491	0.009	0	6	Ddr1	0.482
Gch1.1	1.13024e-85	0.745418	0.614	0.062	1.70315e-81	10	Gch1	0.552
Nudt4.2	1.91762e-16	0.74532	0.815	0.191	2.88967e-12	15	Nudt4	0.624
Lmna	7.33847e-100	0.745217	0.614	0.052	1.10583e-95	10	Lmna	0.562
Bcl6b	0	0.744807	0.593	0.001	0	15	Bcl6b	0.592
Cdca8.1	5.34256e-64	0.744701	0.538	0.041	8.0507e-60	12	Cdca8	0.497
Rpl24.4	3.57178e-65	0.744669	0.989	0.904	5.38231e-61	6	Rpl24	0.085
Tspan6	7.32108e-93	0.744471	0.519	0.014	1.10321e-88	15	Tspan6	0.505
Tkt.1	1.37868e-23	0.744421	0.935	0.715	2.07753e-19	9	Tkt	0.22
Slbp.4	6.52035e-11	0.743698	0.889	0.303	9.82552e-07	15	Slbp	0.586
Lsp1.6	1.64737e-48	0.743331	0.731	0.158	2.48242e-44	8	Lsp1	0.573
Cers4.2	3.93642e-120	0.743254	0.63	0.015	5.93179e-116	15	Cers4	0.615
Tnfaip8l1	1.6218e-300	0.742884	0.63	0.004	2.44389e-296	15	Tnfaip8l1	0.626
Mcm5.1	3.4653e-55	0.742768	0.566	0.081	5.22185e-51	10	Mcm5	0.485
Myl6.1	8.70426e-26	0.742429	1	0.857	1.31164e-21	8	Myl6	0.143
Anxa1.4	5.42289e-49	0.742316	0.63	0.041	8.17176e-45	15	Anxa1	0.589
Dhcr24	3.3216e-56	0.742312	0.593	0.032	5.00532e-52	15	Dhcr24	0.561
Cxcr4.1	3.34933e-32	0.742107	0.656	0.189	5.0471e-28	9	Cxcr4	0.467
Hyal2	5.2256e-24	0.74174	0.593	0.073	7.87445e-20	15	Hyal2	0.52
Rpl14.9	1.01523e-16	0.741636	1	0.861	1.52985e-12	13	Rpl14	0.139
Sesn3.1	5.68547e-38	0.741213	0.505	0.104	8.56744e-34	8	Sesn3	0.401
Eif5.2	5.0827e-28	0.74121	0.856	0.663	7.65913e-24	7	Eif5	0.193
Sep15.2	3.76575e-15	0.740781	0.955	0.563	5.67461e-11	13	2023-09-15	0.392
Cd74.8	2.55066e-22	0.740678	0.987	0.933	3.84358e-18	11	Cd74	0.054
Hnrnpa1.6	1.31981e-12	0.740298	0.846	0.509	1.98882e-08	12	Hnrnpa1	0.337
Il4i1	6.88894e-75	0.740242	0.276	0.031	1.03809e-70	5	Il4i1	0.245
Hmgb2.6	5.30915e-08	0.740034	0.656	0.484	0.000800035	8	Hmgb2	0.172
Hlx.1	4.72594e-18	0.7399	0.519	0.079	7.12152e-14	15	Hlx	0.44
Uhrf1	8.27744e-115	0.739866	0.542	0.034	1.24733e-110	10	Uhrf1	0.508
mt-Nd3.3	4.01623e-177	0.73979	0.998	0.992	6.05206e-173	4	mt-Nd3	0.006
Spag5	2.6122e-263	0.73973	0.602	0.013	3.93632e-259	10	Spag5	0.589
Ccdc34	4.50487e-48	0.739236	0.687	0.131	6.78839e-44	10	Ccdc34	0.556
Cbfa2t3.5	2.58473e-57	0.739009	0.581	0.086	3.89493e-53	9	Cbfa2t3	0.495
Ms4a7	2.19371e-42	0.738706	0.787	0.427	3.3057e-38	5	Ms4a7	0.36
Nedd4	1.03533e-136	0.738656	0.583	0.061	1.56013e-132	6	Nedd4	0.522
Urod.1	2.06045e-68	0.738627	0.687	0.096	3.1049e-64	10	Urod	0.591
Pde2a	8.8445e-68	0.738203	0.409	0.037	1.33278e-63	8	Pde2a	0.372
Wdr89.3	1.01777e-58	0.738009	0.994	0.737	1.53367e-54	6	Wdr89	0.257
Ankrd44.3	1.75401e-27	0.737857	0.882	0.386	2.64312e-23	9	Ankrd44	0.496
Gm6133.2	2.22321e-55	0.737844	0.829	0.331	3.35016e-51	6	Gm6133	0.498
Akr1b8	9.57925e-292	0.737361	0.63	0.004	1.4435e-287	15	Akr1b8	0.626
Cks1b.1	2.20636e-48	0.737242	0.675	0.129	3.32476e-44	10	Cks1b	0.546
Tspan15.4	3.66473e-13	0.737232	0.741	0.21	5.52238e-09	15	Tspan15	0.531
Rps3a1.3	4.87459e-74	0.736907	1	0.983	7.34551e-70	6	Rps3a1	0.017
Tbcel	1.39634e-23	0.736903	0.477	0.205	2.10415e-19	7	Tbcel	0.272
Rpl5.9	1.2172e-16	0.736667	0.977	0.924	1.8342e-12	13	Rpl5	0.053
Rasgrp3.3	1.36289e-44	0.736665	0.5	0.032	2.05374e-40	14	Rasgrp3	0.468
St3gal4	4.6503e-94	0.736042	0.674	0.125	7.00754e-90	6	St3gal4	0.549
Rpl27-ps3.6	1.16441e-16	0.735727	0.675	0.321	1.75464e-12	11	Rpl27-ps3	0.354
Isg15.3	1.35838e-22	0.735503	0.578	0.176	2.04695e-18	10	Isg15	0.402
Dab2	3.04237e-50	0.735104	0.189	0.022	4.58455e-46	5	Dab2	0.167
AU020206.1	2.24667e-23	0.734872	0.558	0.167	3.3855e-19	11	AU020206	0.391
Prc1.1	1.02704e-62	0.734742	0.5	0.036	1.54764e-58	12	Prc1	0.464
Hes1.6	3.90496e-09	0.734467	0.889	0.399	5.88438e-05	15	Hes1	0.49
Maged2	5.94363e-94	0.734008	0.778	0.032	8.95645e-90	15	Maged2	0.746
Gramd1a	5.64324e-31	0.733693	0.559	0.148	8.5038e-27	8	Gramd1a	0.411
Rnf144a.1	1.70751e-124	0.733566	0.63	0.015	2.57305e-120	15	Rnf144a	0.615
Ms4a4c.1	6.51512e-124	0.733496	0.566	0.063	9.81764e-120	6	Ms4a4c	0.503
Hdlbp	9.72333e-11	0.733211	0.818	0.475	1.46521e-06	13	Hdlbp	0.343
Hdgf.1	3.10043e-12	0.733144	0.962	0.561	4.67204e-08	12	Hdgf	0.401
Pbxip1.2	1.64122e-30	0.732244	0.43	0.091	2.47316e-26	8	Pbxip1	0.339
Magi1	4.9084e-226	0.732236	0.667	0.008	7.39646e-222	15	Magi1	0.659
Asf1b.1	8.56602e-66	0.732099	0.577	0.046	1.29081e-61	12	Asf1b	0.531
Cd226	5.21061e-296	0.732082	0.409	0.003	7.85186e-292	8	Cd226	0.406
Tnik	6.57775e-175	0.731886	0.398	0.01	9.91202e-171	8	Tnik	0.388
Cd2.1	1.84941e-90	0.731735	0.39	0.02	2.78688e-86	11	Cd2	0.37
Nbeal1.1	1.80659e-12	0.731237	0.852	0.292	2.72235e-08	15	Nbeal1	0.56
Gm10073.4	3.86632e-17	0.731235	0.839	0.65	5.82615e-13	8	Gm10073	0.189
Emp3.10	3.07822e-27	0.731208	0.614	0.102	4.63857e-23	13	Emp3	0.512
Nadk.1	4.81242e-19	0.730804	0.892	0.55	7.25183e-15	9	Nadk	0.342
Arpc5l.2	4.11356e-15	0.730757	0.636	0.294	6.19872e-11	11	Arpc5l	0.342
Rps8.6	1.23678e-29	0.730451	1	0.988	1.86371e-25	8	Rps8	0.012
Ppp2r5a.2	5.58318e-25	0.730259	0.871	0.437	8.4133e-21	9	Ppp2r5a	0.434
Hspa1b.3	5.74991e-13	0.729975	0.5	0.103	8.66453e-09	14	Hspa1b	0.397
Nfe2.2	8.45705e-130	0.729602	0.554	0.03	1.27439e-125	10	Nfe2	0.524
Capg.3	4.4816e-15	0.72956	0.4	0.061	6.75333e-11	14	Capg	0.339
Gm10036.4	1.33289e-17	0.729508	0.602	0.286	2.00853e-13	8	Gm10036	0.316
Tram2	2.57596e-56	0.729469	0.659	0.063	3.88172e-52	13	Tram2	0.596
H2-Q7.10	2.48215e-32	0.729466	0.688	0.173	3.74035e-28	11	H2-Q7	0.515
Stap1.3	6.12781e-57	0.729313	0.545	0.067	9.23399e-53	11	Stap1	0.478
Plec.3	2.56375e-40	0.728984	0.667	0.057	3.86331e-36	15	Plec	0.61
Camk1.5	2.12675e-08	0.728748	0.7	0.304	0.00032048	14	Camk1	0.396
Eno3.1	2.55302e-17	0.728517	0.215	0.04	3.84714e-13	9	Eno3	0.175
Limch1	0	0.728489	0.593	0	0	15	Limch1	0.593
Itgax	1.0385e-44	0.728445	0.63	0.266	1.56492e-40	5	Itgax	0.364
Man1a.3	9.4402e-20	0.72808	0.766	0.34	1.42254e-15	11	Man1a	0.426
Rps26.3	1.5045e-25	0.727908	0.987	0.972	2.26712e-21	11	Rps26	0.015
Hsp90aa1.6	2.59779e-10	0.727859	0.904	0.663	3.91462e-06	12	Hsp90aa1	0.241
B2m.4	2.47624e-16	0.727703	1	0.998	3.73145e-12	13	B2m	0.002
Psmb9	8.67678e-42	0.727683	0.863	0.478	1.3075e-37	6	Psmb9	0.385
Vwa5a.3	8.06965e-09	0.727536	0.7	0.299	0.000121602	14	Vwa5a	0.401
Klf4.1	9.7341e-39	0.727421	0.516	0.102	1.46683e-34	9	Klf4	0.414
Tgfb1i1	2.22546e-234	0.727345	0.667	0.007	3.35355e-230	15	Tgfb1i1	0.66
Zdhhc18	7.12861e-32	0.727144	0.495	0.116	1.07421e-27	8	Zdhhc18	0.379
Oit3	0	0.72704	0.556	0	0	15	Oit3	0.556
Calr.5	1.7673e-10	0.726997	1	0.866	2.66315e-06	13	Calr	0.134
Dusp1.6	3.35407e-07	0.726823	0.852	0.489	0.00505425	15	Dusp1	0.363
Mcm3.1	3.72166e-24	0.72635	0.635	0.144	5.60817e-20	12	Mcm3	0.491
Nme1.4	2.33828e-13	0.726191	0.864	0.448	3.52355e-09	13	Nme1	0.416
Samd3	4.04475e-290	0.725971	0.344	0.001	6.09504e-286	8	Samd3	0.343
H2afz.2	3.60914e-33	0.725802	0.966	0.798	5.43862e-29	6	H2afz	0.168
Rpl22l1.3	3.71985e-15	0.725699	0.935	0.753	5.60544e-11	11	Rpl22l1	0.182
mt-Nd1.3	1.12838e-190	0.725227	0.998	0.995	1.70035e-186	4	mt-Nd1	0.003
Nrm	3.47977e-24	0.724996	0.635	0.143	5.24367e-20	12	Nrm	0.492
Cd209a.1	9.42008e-08	0.724978	0.118	0.027	0.00141951	9	Cd209a	0.091
Fam181b	0	0.724796	0.556	0	0	15	Fam181b	0.556
Phldb1	0	0.72436	0.63	0.003	0	15	Phldb1	0.627
Ccr2.1	1.45159e-29	0.724359	0.344	0.057	2.1874e-25	8	Ccr2	0.287
Rpl7a.4	2.24875e-60	0.72433	0.994	0.885	3.38865e-56	6	Rpl7a	0.109
Bri3bp	1.51327e-170	0.724273	0.623	0.056	2.28034e-166	6	Bri3bp	0.567
Rps7.7	4.00878e-28	0.724242	0.978	0.909	6.04083e-24	9	Rps7	0.069
Rpl38.2	4.04645e-38	0.724016	1	0.989	6.0976e-34	8	Rpl38	0.011
Pbxip1.3	1.08139e-48	0.723661	0.538	0.089	1.62954e-44	9	Pbxip1	0.449
Chka	1.13455e-28	0.723652	0.491	0.18	1.70965e-24	6	Chka	0.311
Suz12.1	3.8667e-17	0.7236	0.923	0.384	5.82673e-13	12	Suz12	0.539
Myl12a.6	2.33969e-06	0.72322	0.852	0.576	0.0352568	15	Myl12a	0.276
Rad23a	1.3679e-34	0.723215	0.684	0.318	2.06128e-30	7	Rad23a	0.366
Pitpna.1	8.90399e-06	0.723208	0.8	0.617	0.134174	14	Pitpna	0.183
H2-DMb1	4.69137e-38	0.723103	0.85	0.578	7.06943e-34	5	H2-DMb1	0.272
H2-Q7.5	1.38099e-58	0.723075	0.555	0.16	2.08101e-54	5	H2-Q7	0.395
Rpl24.6	2.0135e-29	0.722736	0.968	0.906	3.03415e-25	8	Rpl24	0.062
Sub1.3	2.12916e-19	0.722348	0.839	0.559	3.20843e-15	8	Sub1	0.28
Selenbp1	2.52422e-25	0.722122	0.533	0.065	3.80374e-21	14	Selenbp1	0.468
Emp3.12	3.00209e-28	0.72192	0.778	0.103	4.52385e-24	15	Emp3	0.675
Hmha1.2	2.62159e-28	0.721815	0.624	0.205	3.95047e-24	8	Hmha1	0.419
Ndn	0	0.721794	0.704	0.003	0	15	Ndn	0.701
Phlda3	4.88656e-255	0.721306	0.556	0.004	7.36356e-251	15	Phlda3	0.552
Rpl15.10	4.46068e-07	0.721148	0.963	0.716	0.00672179	15	Rpl15	0.247
Rpl9-ps6.8	7.94162e-15	0.720876	0.714	0.424	1.19672e-10	11	Rpl9-ps6	0.29
Klri2	1.24255e-59	0.720677	0.204	0.009	1.87241e-55	8	Klri2	0.195
S100a13	9.09141e-21	0.720471	0.667	0.307	1.36998e-16	8	S100a13	0.36
Ppox	3.57235e-59	0.720449	0.699	0.115	5.38317e-55	10	Ppox	0.584
Stom.1	5.5379e-30	0.720422	0.783	0.263	8.34507e-26	10	Stom	0.52
Jun.4	3.13086e-13	0.720248	0.634	0.289	4.71789e-09	9	Jun	0.345
Luzp1.2	2.0196e-17	0.720215	0.815	0.198	3.04333e-13	15	Luzp1	0.617
Rpl10-ps3.7	9.63343e-16	0.719948	0.795	0.302	1.45166e-11	13	Rpl10-ps3	0.493
Hspa1a.2	4.31301e-18	0.719686	0.533	0.087	6.49927e-14	14	Hspa1a	0.446
Pde3b	1.52117e-114	0.719478	0.409	0.02	2.29225e-110	8	Pde3b	0.389
Ranbp10	1.94963e-45	0.719302	0.489	0.13	2.9379e-41	7	Ranbp10	0.359
Rpn1.3	6.78912e-08	0.719298	0.886	0.576	0.00102305	13	Rpn1	0.31
Btg2.6	1.61116e-08	0.719275	0.841	0.45	0.000242785	13	Btg2	0.391
Lbr.3	4.54855e-22	0.71917	0.865	0.281	6.85422e-18	12	Lbr	0.584
Lmnb1.4	4.1718e-49	0.719154	0.654	0.08	6.28649e-45	12	Lmnb1	0.574
Gpr174	1.16021e-151	0.719107	0.323	0.007	1.74833e-147	8	Gpr174	0.316
Diaph1.2	8.04975e-34	0.7191	0.72	0.215	1.21302e-29	9	Diaph1	0.505
Cytip	2.0771e-48	0.718635	0.846	0.359	3.12999e-44	6	Cytip	0.487
Midn	1.86233e-08	0.717031	0.778	0.329	0.000280634	15	Midn	0.449
Alcam.2	1.05274e-59	0.716775	0.591	0.047	1.58637e-55	13	Alcam	0.544
Cybb.4	2.91635e-20	0.716765	0.968	0.881	4.39465e-16	9	Cybb	0.087
Rpl21.3	4.62075e-63	0.716739	1	0.951	6.963e-59	6	Rpl21	0.049
Rpl13.9	2.67528e-15	0.716467	1	0.934	4.03138e-11	13	Rpl13	0.066
Rab13	4.30074e-58	0.715711	0.704	0.044	6.48079e-54	15	Rab13	0.66
S100a4.7	1.10534e-10	0.71569	0.333	0.115	1.66564e-06	8	S100a4	0.218
S1pr1.3	1.29326e-85	0.715363	0.667	0.025	1.94881e-81	15	S1pr1	0.642
Ier2.4	2.67867e-08	0.715337	0.477	0.178	0.000403648	13	Ier2	0.299
Slc38a2.1	4.53225e-71	0.715069	0.674	0.159	6.82964e-67	6	Slc38a2	0.515
Cxcl12	9.58084e-15	0.71493	0.4	0.061	1.44374e-10	14	Cxcl12	0.339
Tuba4a.1	1.1717e-12	0.714892	0.28	0.085	1.76564e-08	9	Tuba4a	0.195
Trim2	9.74174e-90	0.714883	0.667	0.024	1.46798e-85	15	Trim2	0.643
mt-Nd4.2	5.438e-218	0.714782	0.998	0.998	8.19452e-214	4	mt-Nd4	0
mt-Cytb.2	5.23606e-221	0.714347	1	0.999	7.89022e-217	4	mt-Cytb	0.001
Rpl30.3	2.80354e-64	0.714133	1	0.954	4.22466e-60	6	Rpl30	0.046
Shfm1.4	3.14274e-12	0.713821	1	0.777	4.7358e-08	14	Shfm1	0.223
mt-Nd2.2	2.30169e-198	0.71361	1	0.996	3.46842e-194	4	mt-Nd2	0.004
Gm10036.6	8.29772e-19	0.713354	0.662	0.286	1.25038e-14	11	Gm10036	0.376
Pf4	1.62091e-31	0.712944	0.22	0.048	2.44255e-27	5	Pf4	0.172
Sema6b	1.94701e-125	0.712851	0.593	0.013	2.93394e-121	15	Sema6b	0.58
Srgn.3	1.37884e-11	0.712131	0.774	0.574	2.07777e-07	8	Srgn	0.2
Helz2	7.71288e-46	0.711893	0.442	0.056	1.16225e-41	11	Helz2	0.386
Rpl18a.9	1.58924e-14	0.711777	1	0.926	2.39483e-10	13	Rpl18a	0.074
Rps6.9	1.69983e-15	0.711586	0.977	0.907	2.56148e-11	13	Rps6	0.07
Rhoc	1.11198e-07	0.711243	0.367	0.094	0.00167565	14	Rhoc	0.273
mt-Co3.2	2.36503e-229	0.711005	1	0.999	3.56386e-225	4	mt-Co3	0.001
Tox	1.42244e-219	0.710438	0.312	0.002	2.14347e-215	8	Tox	0.31
Pls3	1.02114e-97	0.710391	0.593	0.017	1.53876e-93	15	Pls3	0.576
Pqlc3	4.68201e-23	0.709912	0.795	0.211	7.05532e-19	13	Pqlc3	0.584
H2-T23.7	4.70604e-13	0.70988	0.955	0.576	7.09153e-09	13	H2-T23	0.379
Egr1.1	1.91637e-37	0.709554	0.394	0.121	2.88778e-33	5	Egr1	0.273
Fbrsl1.1	4.22721e-52	0.708577	0.766	0.271	6.36998e-48	6	Fbrsl1	0.495
Rps27rt.4	3.0274e-43	0.708204	0.909	0.555	4.56199e-39	6	Rps27rt	0.354
C130026I21Rik.1	4.74228e-60	0.708048	0.545	0.04	7.14615e-56	13	C130026I21Rik	0.505
Slf1.1	2.73784e-28	0.707801	0.704	0.089	4.12566e-24	15	Slf1	0.615
Rpl18.9	6.92381e-15	0.707699	1	0.886	1.04335e-10	13	Rpl18	0.114
Klf7.6	2.4191e-08	0.707434	0.926	0.516	0.000364534	15	Klf7	0.41
Hdc	5.39606e-71	0.707419	0.204	0.007	8.13132e-67	9	Hdc	0.197
Hsd11b1	5.88072e-163	0.707358	0.43	0.014	8.86166e-159	8	Hsd11b1	0.416
D930015E06Rik.1	6.36831e-27	0.707357	0.688	0.226	9.59641e-23	11	D930015E06Rik	0.462
Gimap1.2	1.63504e-75	0.707296	0.591	0.035	2.46384e-71	13	Gimap1	0.556
Dll4	0	0.707281	0.556	0.002	0	15	Dll4	0.554
Flnb.1	1.13382e-38	0.70727	0.667	0.059	1.70855e-34	15	Flnb	0.608
Glrx5	6.12159e-43	0.707003	0.764	0.345	9.22463e-39	7	Glrx5	0.419
Pabpc1.1	2.36373e-47	0.706843	0.989	0.978	3.56191e-43	7	Pabpc1	0.011
Capg	1.63594e-64	0.70674	0.484	0.055	2.46519e-60	9	Capg	0.429
Gimap3.1	2.29306e-78	0.70628	0.377	0.022	3.45541e-74	11	Gimap3	0.355
Ptpre.1	2.98297e-59	0.706041	0.697	0.209	4.49504e-55	6	Ptpre	0.488
Ap1s3	0	0.705595	0.554	0.014	0	6	Ap1s3	0.54
Rasgrp3.1	8.02519e-53	0.705365	0.351	0.03	1.20932e-48	11	Rasgrp3	0.321
Ifi30.1	3.07913e-37	0.705078	0.894	0.709	4.63994e-33	5	Ifi30	0.185
Cd93	2.01907e-138	0.705052	0.366	0.027	3.04253e-134	5	Cd93	0.339
Rcn3.1	3.73054e-13	0.704947	0.63	0.146	5.62155e-09	15	Rcn3	0.484
Rps14.10	2.12653e-18	0.704932	1	0.979	3.20448e-14	13	Rps14	0.021
Rpl35.4	5.34294e-47	0.704776	0.966	0.742	8.05128e-43	6	Rpl35	0.224
Rbpms.1	5.18106e-42	0.704306	0.63	0.049	7.80734e-38	15	Rbpms	0.581
Jund.5	1.38693e-06	0.704185	0.9	0.612	0.0208997	14	Jund	0.288
Rpl13a.3	6.01017e-72	0.704075	1	0.983	9.05673e-68	6	Rpl13a	0.017
Gpi1.2	9.4685e-20	0.703071	0.849	0.545	1.42681e-15	9	Gpi1	0.304
Nusap1.2	5.74681e-47	0.703017	0.5	0.049	8.65987e-43	12	Nusap1	0.451
Dhrs11.1	3.50471e-96	0.702991	0.602	0.051	5.28124e-92	10	Dhrs11	0.551
Npdc1	0	0.702617	0.593	0.002	0	15	Npdc1	0.591
Eif3f.2	4.34189e-48	0.702077	0.971	0.706	6.54279e-44	6	Eif3f	0.265
Rpl4.9	3.84278e-13	0.702033	1	0.791	5.79068e-09	13	Rpl4	0.209
Uqcrq.1	1.05682e-10	0.700839	0.864	0.546	1.59252e-06	13	Uqcrq	0.318
Prune2	8.56077e-116	0.700501	0.467	0.009	1.29002e-111	14	Prune2	0.458
mt-Atp6.1	2.65325e-240	0.699949	1	1	3.99817e-236	4	mt-Atp6	0
Myh9.1	1.18106e-16	0.699148	0.828	0.613	1.77974e-12	8	Myh9	0.215
Ncapd2.1	3.3906e-78	0.698636	0.673	0.053	5.1093e-74	12	Ncapd2	0.62
Itsn1.6	1.55312e-05	0.698162	0.733	0.372	0.23404	14	Itsn1	0.361
Fam117a	1.77619e-75	0.697959	0.483	0.078	2.67654e-71	7	Fam117a	0.405
Klrb1b	3.22163e-111	0.697762	0.172	0.002	4.85467e-107	8	Klrb1b	0.17
Specc1.3	1.15378e-58	0.697046	0.687	0.107	1.73863e-54	10	Specc1	0.58
Herc1	1.64813e-24	0.696872	0.952	0.58	2.48357e-20	10	Herc1	0.372
Ubb.5	8.59703e-22	0.69625	0.978	0.802	1.29549e-17	9	Ubb	0.176
Irf7	1.23221e-27	0.696249	0.528	0.243	1.85681e-23	5	Irf7	0.285
Anpep	1.82147e-102	0.696247	0.503	0.062	2.74477e-98	6	Anpep	0.441
5730508B09Rik	1.03932e-87	0.696161	0.663	0.069	1.56615e-83	10	5730508B09Rik	0.594
Mprip	1.83981e-17	0.695934	0.741	0.158	2.77241e-13	15	Mprip	0.583
mt-Co1.2	7.71892e-225	0.695918	1	0.998	1.16316e-220	4	mt-Co1	0.002
Cks2	5.46489e-19	0.695867	0.419	0.122	8.23505e-15	9	Cks2	0.297
Aplp2.7	1.80598e-09	0.695851	0.963	0.679	2.72143e-05	15	Aplp2	0.284
Msrb3	0	0.69565	0.556	0.002	0	15	Msrb3	0.554
Diaph1.1	1.94644e-20	0.695462	0.57	0.218	2.93309e-16	8	Diaph1	0.352
Apol7c.1	6.10964e-09	0.695435	0.126	0.038	9.20662e-05	6	Apol7c	0.088
Klf4.3	3.51546e-14	0.695261	0.556	0.108	5.29744e-10	15	Klf4	0.448
F8	2.37866e-227	0.694966	0.556	0.005	3.5844e-223	15	F8	0.551
Mlec.1	9.99958e-15	0.694962	0.773	0.291	1.50684e-10	13	Mlec	0.482
Thbd	6.29111e-57	0.694522	0.37	0.012	9.48008e-53	15	Thbd	0.358
Lmnb1.3	3.86251e-92	0.694028	0.711	0.075	5.82041e-88	10	Lmnb1	0.636
Ermap	1.80194e-72	0.693906	0.333	0.037	2.71534e-68	7	Ermap	0.296
Ntn4	1.2705e-209	0.69365	0.519	0.004	1.91452e-205	15	Ntn4	0.515
Cdt1.1	9.4509e-15	0.693204	0.442	0.109	1.42416e-10	12	Cdt1	0.333
Rangap1.1	4.31272e-20	0.693098	0.75	0.242	6.49883e-16	12	Rangap1	0.508
Ptafr	1.75019e-91	0.693008	0.602	0.132	2.63736e-87	5	Ptafr	0.47
Hells	1.94484e-56	0.692797	0.462	0.035	2.93068e-52	12	Hells	0.427
Apol7c	1.28193e-41	0.692269	0.205	0.032	1.93174e-37	5	Apol7c	0.173
Ehd2	0	0.692017	0.63	0.003	0	15	Ehd2	0.627
Rpl9.7	7.68765e-32	0.691953	1	0.933	1.15845e-27	9	Rpl9	0.067
Rps28.6	5.73748e-29	0.69183	1	0.976	8.6458e-25	11	Rps28	0.024
Rpl27.7	5.04046e-27	0.691608	1	0.845	7.59546e-23	9	Rpl27	0.155
Pls1	3.09784e-294	0.691387	0.523	0.004	4.66814e-290	13	Pls1	0.519
Hmgb1.7	2.22863e-07	0.691333	0.926	0.702	0.00335833	15	Hmgb1	0.224
Diaph3	6.34631e-157	0.691186	0.578	0.027	9.56325e-153	10	Diaph3	0.551
Rpl41.6	1.28061e-37	0.691125	1	0.99	1.92976e-33	8	Rpl41	0.01
Srprb	6.3948e-25	0.690725	0.591	0.108	9.63632e-21	13	Srprb	0.483
Rabgap1l.2	6.20472e-45	0.690152	0.614	0.066	9.34989e-41	13	Rabgap1l	0.548
Rps8.9	1.98088e-19	0.690024	1	0.988	2.98499e-15	13	Rps8	0.012
Rpl6l.6	2.02436e-19	0.689866	0.731	0.394	3.0505e-15	8	Rpl6l	0.337
Tbc1d10c.2	5.15821e-49	0.689805	0.481	0.062	7.77291e-45	11	Tbc1d10c	0.419
Trim7.1	1.60635e-40	0.689538	0.442	0.063	2.42061e-36	11	Trim7	0.379
Mpp1.4	2.12076e-07	0.689353	0.7	0.317	0.00319577	14	Mpp1	0.383
Eef1a1.4	1.13901e-38	0.689145	1	0.996	1.71638e-34	8	Eef1a1	0.004
Tpt1.9	1.37178e-18	0.688995	1	0.999	2.06714e-14	13	Tpt1	0.001
Mid2	1.07265e-233	0.688951	0.667	0.007	1.61638e-229	15	Mid2	0.66
H2afz.6	8.36845e-16	0.688824	0.916	0.802	1.26104e-11	10	H2afz	0.114
Tpm4	8.40121e-94	0.688623	0.629	0.108	1.26598e-89	6	Tpm4	0.521
Dnmt1.2	9.93712e-13	0.688414	0.481	0.146	1.49742e-08	12	Dnmt1	0.335
Actg1.4	6.09044e-16	0.688141	1	0.99	9.17769e-12	12	Actg1	0.01
Prkar2b.1	1.51794e-134	0.688114	0.566	0.03	2.28738e-130	10	Prkar2b	0.536
Itpr1	3.028e-59	0.688095	0.646	0.177	4.5629e-55	6	Itpr1	0.469
Ctnna1.2	6.47291e-13	0.687828	0.926	0.309	9.75402e-09	15	Ctnna1	0.617
Whsc1.1	1.92204e-21	0.687509	0.615	0.151	2.89632e-17	12	Whsc1	0.464
Marcksl1.2	1.29866e-14	0.687323	0.349	0.142	1.95696e-10	6	Marcksl1	0.207
Rpl24.8	2.5358e-18	0.687306	0.961	0.906	3.82119e-14	11	Rpl24	0.055
Tmem38b	9.28974e-103	0.687149	0.591	0.051	1.39987e-98	9	Tmem38b	0.54
Akap13.2	1.56714e-16	0.686843	0.871	0.575	2.36152e-12	9	Akap13	0.296
Bcl2.2	1.85118e-49	0.686712	0.442	0.05	2.78954e-45	11	Bcl2	0.392
Tubb4b.1	1.83093e-16	0.686675	0.577	0.176	2.75903e-12	12	Tubb4b	0.401
Dnase1l3.2	6.96023e-26	0.686603	0.783	0.509	1.04884e-21	6	Dnase1l3	0.274
S1pr1.1	3.44154e-125	0.686125	0.481	0.021	5.18606e-121	11	S1pr1	0.46
Nlrc3	7.70156e-218	0.686104	0.355	0.004	1.16055e-213	8	Nlrc3	0.351
Cd37	9.97986e-50	0.685977	0.516	0.081	1.50386e-45	8	Cd37	0.435
Vpreb3	2.05352e-131	0.685806	0.273	0.005	3.09445e-127	11	Vpreb3	0.268
Hspa5.4	6.02929e-10	0.685773	1	0.878	9.08553e-06	13	Hspa5	0.122
Bin1.3	1.10477e-08	0.685736	0.567	0.197	0.000166478	14	Bin1	0.37
App.7	6.38381e-07	0.685682	0.867	0.689	0.00961977	14	App	0.178
Tox2	4.79284e-163	0.685487	0.556	0.008	7.22233e-159	15	Tox2	0.548
Stat4	4.41595e-30	0.68544	0.441	0.096	6.65439e-26	8	Stat4	0.345
Tubb5.5	1.5884e-09	0.685249	0.742	0.541	2.39356e-05	8	Tubb5	0.201
Nap1l1.3	8.28194e-13	0.684773	0.962	0.664	1.248e-08	12	Nap1l1	0.298
Bcl2a1b.2	1.29491e-25	0.684467	0.689	0.394	1.9513e-21	5	Bcl2a1b	0.295
Ramp1.1	6.66912e-135	0.684201	0.503	0.044	1.00497e-130	6	Ramp1	0.459
Snd1	8.66014e-15	0.684187	0.773	0.31	1.305e-10	13	Snd1	0.463
Eif3h.5	2.14393e-22	0.684064	0.925	0.588	3.23068e-18	9	Eif3h	0.337
Ier3.1	9.75395e-05	0.68396	0.344	0.182	1	9	Ier3	0.162
Pxk	7.7859e-20	0.683463	0.468	0.127	1.17326e-15	11	Pxk	0.341
Cuedc1.1	5.6675e-229	0.682634	0.667	0.007	8.54035e-225	15	Cuedc1	0.66
Tiam1	5.01699e-139	0.682369	0.43	0.017	7.5601e-135	9	Tiam1	0.413
Hist1h1e	8.37072e-107	0.682013	0.578	0.042	1.26138e-102	10	Hist1h1e	0.536
Etl4.1	5.01656e-230	0.681979	0.519	0.004	7.55946e-226	15	Etl4	0.515
Ifi27l2a.2	2.15313e-07	0.681951	0.815	0.748	0.00324455	5	Ifi27l2a	0.067
Meis2	0	0.681846	0.667	0.001	0	15	Meis2	0.666
Rpl15.7	2.54555e-19	0.681666	0.925	0.713	3.83589e-15	9	Rpl15	0.212
Myadm.1	7.1904e-107	0.681596	0.606	0.088	1.08352e-102	6	Myadm	0.518
Sipa1.1	3.26452e-19	0.681587	0.623	0.235	4.91931e-15	11	Sipa1	0.388
Nap1l1	8.90772e-38	0.68151	0.914	0.657	1.3423e-33	6	Nap1l1	0.257
Itgb7	2.17561e-143	0.680973	0.537	0.047	3.27843e-139	6	Itgb7	0.49
Mxd4.3	3.68184e-09	0.680886	0.852	0.437	5.54817e-05	15	Mxd4	0.415
Gnas.2	1.67081e-09	0.680819	0.963	0.869	2.51774e-05	15	Gnas	0.094
Rpl11.9	1.60149e-14	0.680701	0.977	0.885	2.41329e-10	13	Rpl11	0.092
Rpl27-ps3.4	1.97867e-17	0.680668	0.634	0.32	2.98166e-13	8	Rpl27-ps3	0.314
Dtx1	4.3976e-145	0.680587	0.4	0.023	6.62675e-141	6	Dtx1	0.377
Macf1	5.98655e-10	0.680457	0.963	0.65	9.02113e-06	15	Macf1	0.313
Tacc1.3	2.59193e-08	0.680302	0.704	0.294	0.000390578	15	Tacc1	0.41
Rps10.9	3.57284e-16	0.680209	1	0.964	5.38391e-12	13	Rps10	0.036
Stk24.2	5.77479e-20	0.680048	0.667	0.269	8.70203e-16	9	Stk24	0.398
Msn.2	5.30557e-13	0.680022	0.968	0.787	7.99496e-09	9	Msn	0.181
Exosc2	0.000840487	0.679967	0.161	0.074	1	8	Exosc2	0.087
Adamts9	1.10677e-46	0.67987	0.481	0.025	1.66779e-42	15	Adamts9	0.456
Mcemp1.1	1.01101e-121	0.679623	0.406	0.031	1.5235e-117	6	Mcemp1	0.375
Rpl6.7	1.14842e-26	0.679438	0.989	0.888	1.73056e-22	9	Rpl6	0.101
Tcn2.7	5.23087e-07	0.679252	0.926	0.596	0.0078824	15	Tcn2	0.33
Hist1h4i	3.39862e-46	0.678956	0.602	0.105	5.12139e-42	10	Hist1h4i	0.497
C1qa.6	2.66881e-14	0.678787	1	0.939	4.02162e-10	14	C1qa	0.061
Dock2.1	4.13705e-18	0.678413	0.871	0.616	6.23412e-14	8	Dock2	0.255
Sep15.4	2.39128e-09	0.678204	0.963	0.564	3.60341e-05	15	2023-09-15	0.399
Uros	2.07813e-102	0.678006	0.651	0.056	3.13154e-98	10	Uros	0.595
Cnn2.2	1.76871e-26	0.677864	0.742	0.279	2.66527e-22	9	Cnn2	0.463
Gpx1	8.59683e-37	0.67784	0.989	0.943	1.29546e-32	7	Gpx1	0.046
Tcf4.4	2.28349e-12	0.677644	0.909	0.535	3.44098e-08	13	Tcf4	0.374
Rps25.6	4.55415e-24	0.677568	0.989	0.889	6.86264e-20	8	Rps25	0.1
Slc25a51.1	3.05238e-32	0.677406	0.787	0.451	4.59963e-28	7	Slc25a51	0.336
Rpl7.4	2.3248e-25	0.677305	1	0.968	3.50323e-21	11	Rpl7	0.032
Rpl29.9	3.64597e-13	0.677163	0.955	0.765	5.49411e-09	13	Rpl29	0.19
Top1.1	1.01592e-08	0.677099	0.909	0.629	0.000153089	13	Top1	0.28
Bmpr2.3	1.0626e-10	0.677077	0.815	0.287	1.60123e-06	15	Bmpr2	0.528
Rps16.7	3.30081e-29	0.676875	1	0.968	4.97399e-25	9	Rps16	0.032
Ccnb2.1	1.694e-51	0.676572	0.481	0.041	2.55269e-47	12	Ccnb2	0.44
Mirt1	1.2029e-57	0.676567	0.344	0.031	1.81265e-53	8	Mirt1	0.313
Pfn1.1	1.17419e-40	0.67646	0.937	0.615	1.76939e-36	6	Pfn1	0.322
Ces2g	2.10894e-243	0.676148	0.494	0.009	3.17796e-239	10	Ces2g	0.485
Stmn1.3	1.47639e-43	0.675909	0.59	0.107	2.22477e-39	10	Stmn1	0.483
Dynll1.4	6.19359e-18	0.675411	0.849	0.546	9.33312e-14	9	Dynll1	0.303
Ndufa4.2	9.92986e-11	0.675384	0.955	0.716	1.49633e-06	13	Ndufa4	0.239
Zfp36l2.6	1.91633e-09	0.675327	0.967	0.8	2.88772e-05	14	Zfp36l2	0.167
Rpl15.9	1.02757e-11	0.675211	0.977	0.715	1.54845e-07	13	Rpl15	0.262
2510009E07Rik	9.92646e-46	0.675097	0.556	0.035	1.49582e-41	15	2510009E07Rik	0.521
B4galt6.4	3.21148e-06	0.674674	0.567	0.239	0.0483939	14	B4galt6	0.328
Stmn1.1	0.000221327	0.674467	0.226	0.113	1	8	Stmn1	0.113
AW011738.1	2.20117e-23	0.674244	0.506	0.132	3.31695e-19	10	AW011738	0.374
Anapc5.1	2.20364e-16	0.674038	0.769	0.302	3.32067e-12	12	Anapc5	0.467
Apobec3.3	1.07675e-15	0.673967	0.857	0.581	1.62256e-11	11	Apobec3	0.276
Rpl37a.4	2.80135e-28	0.673691	1	0.996	4.22135e-24	11	Rpl37a	0.004
Snx3	8.57743e-10	0.673498	0.933	0.64	1.29253e-05	14	Snx3	0.293
Rasal3	3.71451e-43	0.673357	0.355	0.045	5.5974e-39	8	Rasal3	0.31
Trem3	1.02095e-62	0.673331	0.376	0.034	1.53847e-58	9	Trem3	0.342
Clic4.2	2.42909e-10	0.673144	0.963	0.572	3.6604e-06	15	Clic4	0.391
Btla.1	1.0503e-124	0.673036	0.468	0.02	1.5827e-120	11	Btla	0.448
Pltp	3.23929e-52	0.672096	0.484	0.143	4.88129e-48	5	Pltp	0.341
Plcb1.1	3.65584e-169	0.67179	0.519	0.006	5.50899e-165	15	Plcb1	0.513
Gatm.5	3.81874e-06	0.671668	0.865	0.599	0.0575446	12	Gatm	0.266
Qk.5	6.99766e-09	0.671668	0.963	0.78	0.000105448	15	Qk	0.183
Dok2.1	5.59544e-24	0.671575	0.6	0.085	8.43177e-20	14	Dok2	0.515
Nek2.1	1.68135e-109	0.67133	0.462	0.016	2.53362e-105	12	Nek2	0.446
Spi1.4	1.27538e-22	0.671248	0.935	0.586	1.92187e-18	9	Spi1	0.349
Mxra7	0	0.671096	0.556	0.002	0	15	Mxra7	0.554
Tctex1d2	8.25992e-71	0.671022	0.509	0.094	1.24469e-66	6	Tctex1d2	0.415
Bgn	0.00188911	0.670962	0.111	0.022	1	15	Bgn	0.089
Anln	2.47331e-142	0.67096	0.542	0.026	3.72703e-138	10	Anln	0.516
Gm26740.3	2.11735e-19	0.670814	0.688	0.267	3.19063e-15	11	Gm26740	0.421
Rps7.9	4.01347e-14	0.670468	0.955	0.91	6.0479e-10	13	Rps7	0.045
Gimap8.1	1.63574e-104	0.670437	0.403	0.018	2.4649e-100	11	Gimap8	0.385
Ppia.6	1.21143e-13	0.670145	0.981	0.946	1.8255e-09	12	Ppia	0.035
Bri3.5	1.78434e-07	0.670049	0.867	0.68	0.00268881	14	Bri3	0.187
Dennd4a	2.32042e-26	0.670002	0.368	0.115	3.49664e-22	7	Dennd4a	0.253
Ccdc34.1	1.26508e-26	0.669264	0.654	0.135	1.90636e-22	12	Ccdc34	0.519
Nol7.2	1.9455e-13	0.669001	0.623	0.297	2.93167e-09	11	Nol7	0.326
App.8	4.61342e-09	0.668825	0.963	0.688	6.95196e-05	15	App	0.275
Rpl11.7	4.36741e-27	0.668817	0.989	0.883	6.58125e-23	9	Rpl11	0.106
Anxa6	9.73418e-29	0.66823	0.783	0.454	1.46684e-24	6	Anxa6	0.329
Add3.3	1.84923e-42	0.667099	0.455	0.061	2.78661e-38	11	Add3	0.394
Rps18-ps3.1	4.13209e-31	0.666434	0.495	0.121	6.22665e-27	8	Rps18-ps3	0.374
Rgs12	6.59564e-100	0.666397	0.457	0.053	9.93898e-96	6	Rgs12	0.404
Klk8	4.26525e-187	0.66547	0.366	0.007	6.42731e-183	8	Klk8	0.359
Nos3	0	0.665459	0.593	0.002	0	15	Nos3	0.591
Cux1.2	2.86526e-14	0.665294	0.889	0.261	4.31766e-10	15	Cux1	0.628
Chchd10.1	9.1445e-47	0.665182	0.442	0.054	1.37798e-42	11	Chchd10	0.388
Rhd	1.24076e-56	0.665084	0.299	0.038	1.8697e-52	7	Rhd	0.261
Itpkb.1	4.36794e-15	0.664956	0.704	0.164	6.58204e-11	15	Itpkb	0.54
mt-Co2.1	1.81806e-231	0.664932	1	0.999	2.73963e-227	4	mt-Co2	0.001
Rbms1.3	2.25908e-07	0.664645	0.933	0.59	0.0034042	14	Rbms1	0.343
Map4k1.1	1.77901e-48	0.664475	0.429	0.05	2.68078e-44	11	Map4k1	0.379
Vegfa	8.7498e-88	0.664365	0.481	0.012	1.31851e-83	15	Vegfa	0.469
Btg2	6.05937e-30	0.664219	0.834	0.439	9.13087e-26	6	Btg2	0.395
Gm5547.2	1.06218e-15	0.663916	0.477	0.109	1.6006e-11	13	Gm5547	0.368
Ube2s.2	9.77834e-12	0.663792	0.712	0.333	1.4735e-07	12	Ube2s	0.379
Ccr5.2	2.78838e-23	0.663741	0.433	0.046	4.20181e-19	14	Ccr5	0.387
Vgll4	2.47276e-22	0.663594	0.462	0.136	3.7262e-18	8	Vgll4	0.326
Prkch.1	1.50563e-58	0.663529	0.43	0.049	2.26884e-54	8	Prkch	0.381
Dock1	2.54285e-25	0.663527	0.667	0.089	3.83182e-21	15	Dock1	0.578
Rpl27-ps3.2	1.55683e-52	0.663191	0.811	0.307	2.34599e-48	6	Rpl27-ps3	0.504
Myo5a.1	3.75487e-126	0.662976	0.549	0.059	5.65821e-122	6	Myo5a	0.49
Vsig10	9.58992e-49	0.662903	0.481	0.024	1.4451e-44	15	Vsig10	0.457
Isg20.2	1.52751e-31	0.662565	0.455	0.051	2.30181e-27	13	Isg20	0.404
Rac2.7	1.3204e-14	0.662349	0.883	0.651	1.98971e-10	11	Rac2	0.232
Glipr1.5	4.63386e-07	0.662336	0.705	0.383	0.00698277	13	Glipr1	0.322
Ssr3.3	1.30136e-10	0.662279	0.932	0.629	1.96101e-06	13	Ssr3	0.303
Mtss1l	3.5786e-174	0.662161	0.63	0.01	5.39259e-170	15	Mtss1l	0.62
Arhgef3.2	4.24906e-09	0.661957	0.6	0.209	6.40291e-05	14	Arhgef3	0.391
Ttc28	1.07627e-15	0.661937	0.63	0.122	1.62182e-11	15	Ttc28	0.508
Rpl7.2	6.51901e-31	0.66181	0.978	0.968	9.82349e-27	8	Rpl7	0.01
N4bp3	1.28314e-204	0.661682	0.556	0.006	1.93357e-200	15	N4bp3	0.55
S100a6.5	8.08317e-67	0.661609	0.52	0.123	1.21805e-62	5	S100a6	0.397
Atf6.1	2.2325e-17	0.661499	0.818	0.286	3.36416e-13	13	Atf6	0.532
Rps12-ps3.4	4.22714e-48	0.660964	0.989	0.819	6.36987e-44	6	Rps12-ps3	0.17
Fam102a	1.15507e-25	0.660893	0.462	0.121	1.74057e-21	8	Fam102a	0.341
Cd24a.9	1.09077e-24	0.660764	0.773	0.176	1.64368e-20	13	Cd24a	0.597
Pdlim5.1	8.31256e-13	0.66067	0.704	0.18	1.25262e-08	15	Pdlim5	0.524
Smad7	3.57176e-96	0.660553	0.537	0.076	5.38229e-92	6	Smad7	0.461
Plpp1.6	4.29171e-11	0.660239	0.778	0.249	6.46718e-07	15	Plpp1	0.529
Gata3	7.08219e-288	0.659884	0.333	0.001	1.06722e-283	8	Gata3	0.332
Stap1.2	7.81607e-28	0.659623	0.366	0.069	1.1778e-23	9	Stap1	0.297
Rpl8.3	1.0695e-61	0.659486	1	0.965	1.61163e-57	6	Rpl8	0.035
Atp11b	8.71728e-16	0.659054	0.548	0.239	1.31361e-11	8	Atp11b	0.309
Nans	1.48977e-32	0.658965	0.682	0.114	2.24493e-28	13	Nans	0.568
Sema4a.1	1.62175e-70	0.658501	0.441	0.041	2.44382e-66	8	Sema4a	0.4
Cald1	9.03253e-37	0.658497	0.407	0.023	1.36111e-32	15	Cald1	0.384
Cd37.4	2.51571e-20	0.658027	0.567	0.087	3.79093e-16	14	Cd37	0.48
Rps10.7	2.4801e-29	0.657993	1	0.964	3.73726e-25	9	Rps10	0.036
Cmklr1.1	6.40608e-12	0.657875	0.6	0.161	9.65332e-08	14	Cmklr1	0.439
Gm10036.2	3.01826e-53	0.656629	0.76	0.274	4.54822e-49	6	Gm10036	0.486
Alas1	5.93845e-24	0.656435	0.704	0.101	8.94865e-20	15	Alas1	0.603
Eif3f.5	1.56026e-20	0.656375	0.935	0.712	2.35115e-16	9	Eif3f	0.223
Rpsa.1	7.80652e-69	0.655542	1	0.994	1.17636e-64	6	Rpsa	0.006
Abca1.5	1.6823e-08	0.655333	0.933	0.59	0.000253506	14	Abca1	0.343
Slc38a2.2	3.08702e-22	0.655116	0.538	0.172	4.65183e-18	8	Slc38a2	0.366
Lig1	1.19526e-36	0.655096	0.494	0.09	1.80114e-32	10	Lig1	0.404
Hace1	7.50221e-53	0.655071	0.602	0.093	1.13051e-48	10	Hace1	0.509
Cd36.4	1.949e-59	0.655064	0.471	0.09	2.93694e-55	7	Cd36	0.381
Trib1.1	9.30317e-52	0.654679	0.545	0.046	1.40189e-47	13	Trib1	0.499
Apol8	1.27061e-223	0.654659	0.434	0.007	1.91469e-219	10	Apol8	0.427
Myl6.2	2.92872e-26	0.654612	0.989	0.857	4.41328e-22	9	Myl6	0.132
Adssl1.1	1.49411e-29	0.654563	0.677	0.216	2.25148e-25	9	Adssl1	0.461
Mcm6.1	9.76941e-35	0.654553	0.506	0.099	1.47215e-30	10	Mcm6	0.407
Dstn.4	9.8149e-09	0.654226	0.9	0.65	0.000147901	14	Dstn	0.25
Rpl7a.6	3.51058e-22	0.653875	0.957	0.887	5.2901e-18	8	Rpl7a	0.07
Rpl23.4	5.64922e-62	0.653846	1	0.978	8.51282e-58	6	Rpl23	0.022
Atp5j.5	2.41795e-09	0.653567	0.926	0.5	3.64361e-05	15	Atp5j	0.426
Coro2a.1	2.01904e-41	0.653458	0.387	0.055	3.04249e-37	8	Coro2a	0.332
Gadd45a	1.19693e-48	0.653199	0.385	0.075	1.80365e-44	7	Gadd45a	0.31
Rps15.2	4.34607e-65	0.653139	1	0.975	6.5491e-61	6	Rps15	0.025
Tmcc2.1	2.74631e-60	0.653103	0.59	0.078	4.13842e-56	10	Tmcc2	0.512
Fstl1	5.44281e-264	0.653061	0.519	0.003	8.20176e-260	15	Fstl1	0.516
Wfdc17.5	1.12755e-07	0.652948	0.634	0.472	0.00169911	9	Wfdc17	0.162
Neil3	2.15446e-238	0.652823	0.578	0.014	3.24656e-234	10	Neil3	0.564
Psme3	6.12844e-34	0.652571	0.655	0.282	9.23494e-30	7	Psme3	0.373
Pfn1.3	6.44158e-19	0.652538	0.903	0.621	9.70682e-15	8	Pfn1	0.282
Smim1	8.61496e-179	0.651993	0.458	0.012	1.29819e-174	10	Smim1	0.446
[truncated: 14,458 more rows]
