# Supplementary material for: CaSSiDI: novel single-cell “Cluster Similarity Scoring and Distinction Index” reveals critical functions for PirB and context-dependent Cebpb repression
Source: Cell Death Differ. 2024 Feb 21;31(3):265–79. doi: 10.1038/s41418-024-01268-8 (PMC10923835; doi:10.1038/s41418-024-01268-8)
Supplement: Supplementary file 24 — Table S15 [file 41418_2024_1268_MOESM24_ESM.xlsx]

## Sheet: TableS15_peritoneal_macrophage_
	p_val	avg_logFC	pct.1	pct.2	p_val_adj	cluster	gene	pct.1_minus_pct.2
S100a6	2.61104e-106	0.589245	0.953	0.872	3.63326e-102	0	S100a6	0.081
Serpinb1a	1.32571e-180	0.506471	0.998	0.949	1.84472e-176	0	Serpinb1a	0.049
S100a4	2.14618e-84	0.457232	0.945	0.869	2.98641e-80	0	S100a4	0.076
Calr	7.87705e-156	0.447765	0.998	0.983	1.09609e-151	0	Calr	0.015
Serpinb2	1.82352e-111	0.411125	0.998	0.985	2.53743e-107	0	Serpinb2	0.013
Cd24a	7.88162e-101	0.397294	0.974	0.895	1.09673e-96	0	Cd24a	0.079
Pdia6	5.27647e-135	0.39428	0.988	0.952	7.34221e-131	0	Pdia6	0.036
Hspa5	1.5981e-104	0.377497	0.992	0.975	2.22375e-100	0	Hspa5	0.017
Eif4a1	4.47986e-141	0.358173	0.996	0.975	6.23372e-137	0	Eif4a1	0.021
Emp3	4.42683e-127	0.340367	1	0.996	6.15994e-123	0	Emp3	0.004
Actg1	3.22793e-120	0.330684	1	0.998	4.49167e-116	0	Actg1	0.002
Eif5a	9.38318e-131	0.327344	0.989	0.967	1.30567e-126	0	Eif5a	0.022
Ccnd1	1.61989e-54	0.317892	0.811	0.644	2.25408e-50	0	Ccnd1	0.167
Pi16	3.75098e-68	0.311615	0.843	0.659	5.21949e-64	0	Pi16	0.184
Hdc	1.74369e-73	0.30954	0.737	0.512	2.42634e-69	0	Hdc	0.225
Tuba1c	2.04988e-74	0.304219	0.811	0.622	2.8524e-70	0	Tuba1c	0.189
Pycard	1.58907e-101	0.302396	0.998	0.996	2.21119e-97	0	Pycard	0.002
Tuba1b	1.90892e-108	0.300488	0.989	0.96	2.65626e-104	0	Tuba1b	0.029
S100a10	6.87383e-108	0.298237	0.996	0.989	9.56493e-104	0	S100a10	0.007
Tuba1a	5.91163e-43	0.293193	0.624	0.457	8.22603e-39	0	Tuba1a	0.167
Fxyd5	1.54997e-138	0.290687	1	0.999	2.15678e-134	0	Fxyd5	0.001
Id2	1.02215e-39	0.290184	0.967	0.918	1.42232e-35	0	Id2	0.049
Ptgis	6.08123e-41	0.28918	0.949	0.892	8.46203e-37	0	Ptgis	0.057
Icam2	5.22164e-108	0.288327	0.999	0.996	7.26591e-104	0	Icam2	0.003
Tppp3	1.69162e-34	0.285206	0.578	0.419	2.35389e-30	0	Tppp3	0.159
Ldha	7.68775e-112	0.284108	0.997	0.988	1.06975e-107	0	Ldha	0.009
Srsf2	7.42972e-66	0.283325	0.896	0.793	1.03385e-61	0	Srsf2	0.103
Lmna	5.37177e-66	0.28292	0.679	0.464	7.47482e-62	0	Lmna	0.215
Anxa2	8.01414e-49	0.281578	0.921	0.843	1.11517e-44	0	Anxa2	0.078
Slc16a3	1.19705e-61	0.280484	0.612	0.398	1.66569e-57	0	Slc16a3	0.214
Manf	2.78196e-61	0.280354	0.937	0.847	3.87109e-57	0	Manf	0.09
Sdf2l1	6.319e-50	0.28027	0.92	0.871	8.79288e-46	0	Sdf2l1	0.049
Tagln2	3.84305e-142	0.279662	1	1	5.34761e-138	0	Tagln2	0
Lrg1	2.88178e-31	0.279348	0.921	0.884	4.00999e-27	0	Lrg1	0.037
Eno1	3.29559e-107	0.272862	0.997	0.986	4.58581e-103	0	Eno1	0.011
Cd9	6.00286e-103	0.2643	1	0.996	8.35298e-99	0	Cd9	0.004
Alox15	3.75564e-51	0.263884	1	0.999	5.22598e-47	0	Alox15	0.001
Gapdh	3.56019e-137	0.263732	1	1	4.95401e-133	0	Gapdh	0
Cotl1	5.04639e-108	0.258835	1	0.999	7.02205e-104	0	Cotl1	0.001
Nme1	1.10215e-61	0.25753	0.9	0.771	1.53365e-57	0	Nme1	0.129
Dnajb11	1.11675e-50	0.253521	0.847	0.715	1.55396e-46	0	Dnajb11	0.132
Ptgs1	9.21884e-66	0.252237	0.984	0.937	1.2828e-61	0	Ptgs1	0.047
Bri3	9.94244e-49	-0.273762	0.935	0.97	1.38349e-44	0	Bri3	-0.035
Fcgr2b	2.49617e-50	-0.275256	0.584	0.763	3.47342e-46	0	Fcgr2b	-0.179
Fth1	1.67299e-131	-0.281243	1	1	2.32797e-127	0	Fth1	0
H2-Eb1	3.8608e-14	-0.287702	0.241	0.346	5.3723e-10	0	H2-Eb1	-0.105
Apoc1	3.41685e-09	-0.302371	0.092	0.156	4.75455e-05	0	Apoc1	-0.064
Sepp1	1.0073e-65	-0.307691	0.972	0.988	1.40166e-61	0	Sepp1	-0.016
Zfos1	7.88292e-61	-0.309369	0.649	0.816	1.09691e-56	0	Zfos1	-0.167
Arg1	1.38886e-16	-0.326727	0.341	0.459	1.9326e-12	0	Arg1	-0.118
Pltp	2.77307e-55	-0.329313	0.93	0.964	3.85873e-51	0	Pltp	-0.034
Stmn1	5.22593e-05	-0.342966	0.092	0.132	0.727189	0	Stmn1	-0.04
Lyz1	6.25984e-28	-0.347257	0.994	0.995	8.71056e-24	0	Lyz1	-0.001
H2-Ab1	2.97073e-12	-0.347985	0.511	0.589	4.13377e-08	0	H2-Ab1	-0.078
H2-Aa	1.40546e-10	-0.378634	0.428	0.505	1.9557e-06	0	H2-Aa	-0.077
Wfdc17	1.73778e-159	-0.401651	1	1	2.41812e-155	0	Wfdc17	0
Fcna	2.42104e-67	-0.411119	0.88	0.945	3.36887e-63	0	Fcna	-0.065
Apoe	3.95147e-92	-0.502779	1	1	5.49847e-88	0	Apoe	0
Cxcl13	1.60597e-27	-0.572565	0.832	0.88	2.2347e-23	0	Cxcl13	-0.048
Saa3	7.12581e-74	-0.629206	0.999	0.999	9.91556e-70	0	Saa3	0
Cd74	1.44118e-16	-0.649756	0.675	0.74	2.00541e-12	0	Cd74	-0.065
Marco	2.22718e-42	-0.785987	0.25	0.431	3.09912e-38	0	Marco	-0.181
Retnla	3.68834e-14	-1.35456	0.619	0.688	5.13233e-10	0	Retnla	-0.069
Arg1.1	1.97494e-104	0.826175	0.678	0.382	2.74812e-100	1	Arg1	0.296
Cxcl13.1	4.30742e-109	0.725066	0.955	0.851	5.99377e-105	1	Cxcl13	0.104
Vsig4	1.1872e-86	0.721892	0.803	0.582	1.65198e-82	1	Vsig4	0.221
Apoc1.1	3.60343e-30	0.690838	0.241	0.122	5.01417e-26	1	Apoc1	0.119
Timd4	5.04228e-170	0.573995	0.977	0.726	7.01634e-166	1	Timd4	0.251
Wnt2	2.23511e-75	0.565535	0.616	0.354	3.11016e-71	1	Wnt2	0.262
Marco.1	1.55983e-54	0.55628	0.568	0.356	2.17051e-50	1	Marco	0.212
Cd63	9.45162e-94	0.513319	0.752	0.495	1.31519e-89	1	Cd63	0.257
Fscn1	5.99375e-148	0.464822	0.412	0.107	8.3403e-144	1	Fscn1	0.305
Cdkn2a	6.67803e-27	0.363936	0.318	0.187	9.29248e-23	1	Cdkn2a	0.131
Cald1	4.9119e-77	0.343259	0.852	0.633	6.83491e-73	1	Cald1	0.219
Gm42418	5.52952e-08	0.343008	0.835	0.816	0.000769433	1	Gm42418	0.019
Asz1	2.55141e-71	0.326414	0.237	0.065	3.55029e-67	1	Asz1	0.172
Pf4	6.24765e-54	0.284523	1	1	8.6936e-50	1	Pf4	0
Sdc3	1.17399e-54	0.280711	0.944	0.858	1.6336e-50	1	Sdc3	0.086
Serpinb6a	5.16643e-58	0.280099	0.905	0.759	7.18909e-54	1	Serpinb6a	0.146
Wfdc17.1	5.57994e-95	0.272171	1	1	7.76449e-91	1	Wfdc17	0
Hspa5.1	2.73198e-44	0.253435	0.991	0.976	3.80155e-40	1	Hspa5	0.015
H2-DMa	4.34426e-48	-0.257676	0.664	0.827	6.04504e-44	1	H2-DMa	-0.163
Btg2	7.60433e-33	-0.259332	0.792	0.888	1.05814e-28	1	Btg2	-0.096
Stmn1.1	9.25213e-06	-0.270608	0.086	0.132	0.128743	1	Stmn1	-0.046
Dpep2	5.70002e-55	-0.273767	0.921	0.962	7.93157e-51	1	Dpep2	-0.041
Apoe.1	1.77773e-14	-0.276286	1	1	2.47371e-10	1	Apoe	0
Hmgb2	1.68843e-22	-0.293529	0.534	0.655	2.34945e-18	1	Hmgb2	-0.121
Alox15.1	7.00418e-48	-0.296536	0.998	0.999	9.74632e-44	1	Alox15	-0.001
Itgb7	2.27846e-43	-0.319611	0.69	0.834	3.17048e-39	1	Itgb7	-0.144
S100a4.1	9.02948e-36	-0.337452	0.82	0.899	1.25645e-31	1	S100a4	-0.079
Tmem176b	8.95051e-56	-0.342782	0.839	0.92	1.24546e-51	1	Tmem176b	-0.081
Lyz1.1	1.3279e-21	-0.352914	0.991	0.995	1.84777e-17	1	Lyz1	-0.004
Bcam	8.30682e-67	-0.358502	0.496	0.714	1.15589e-62	1	Bcam	-0.218
Tmem176a	5.49946e-57	-0.360034	0.731	0.863	7.6525e-53	1	Tmem176a	-0.132
H2-Eb1.1	6.02997e-35	-0.383505	0.174	0.358	8.39071e-31	1	H2-Eb1	-0.184
S100a6.1	6.54725e-41	-0.401189	0.823	0.903	9.1105e-37	1	S100a6	-0.08
Prtn3	8.19893e-88	-0.478166	0.792	0.931	1.14088e-83	1	Prtn3	-0.139
H2-Ab1.1	4.9577e-42	-0.51679	0.423	0.606	6.89863e-38	1	H2-Ab1	-0.183
H2-Aa.1	1.6163e-39	-0.537378	0.334	0.523	2.24908e-35	1	H2-Aa	-0.189
Cd52	9.55357e-108	-0.548047	0.777	0.904	1.32938e-103	1	Cd52	-0.127
Slpi	3.09861e-89	-0.881936	1	1	4.31172e-85	1	Slpi	0
Cd74.1	5.11637e-72	-1.01159	0.566	0.762	7.11943e-68	1	Cd74	-0.196
Retnla.1	1.8409e-06	-1.10296	0.656	0.678	0.0256161	1	Retnla	-0.022
Slpi.1	4.73865e-12	0.315168	1	1	6.59383e-08	2	Slpi	0
Prtn3.1	8.53741e-45	0.269146	0.982	0.892	1.18798e-40	2	Prtn3	0.09
Vsig4.1	1.8298e-07	-0.260144	0.566	0.633	0.00254616	2	Vsig4	-0.067
Tuba1b.1	9.35996e-28	-0.273401	0.968	0.966	1.30244e-23	2	Tuba1b	0.002
Hn1	2.38559e-60	-0.286489	0.869	0.936	3.31954e-56	2	Hn1	-0.067
Tubb4b	1.79854e-44	-0.315854	0.481	0.668	2.50267e-40	2	Tubb4b	-0.187
Saa3.1	1.16813e-14	-0.319058	0.998	1	1.62546e-10	2	Saa3	-0.002
Arg1.2	3.46916e-20	-0.502848	0.319	0.457	4.82734e-16	2	Arg1	-0.138
Marco.2	6.05366e-11	-0.546027	0.326	0.407	8.42367e-07	2	Marco	-0.081
Retnla.2	2.90085e-07	-1.2997	0.634	0.682	0.00403653	2	Retnla	-0.048
Cirbp	7.08984e-106	0.49919	0.789	0.58	9.86552e-102	3	Cirbp	0.209
Sat1	2.64673e-128	0.45569	0.982	0.951	3.68293e-124	3	Sat1	0.031
Saa3.2	7.30211e-23	0.393695	1	0.999	1.01609e-18	3	Saa3	0.001
Junb	3.06401e-55	0.391083	0.967	0.949	4.26357e-51	3	Junb	0.018
Ypel3	3.41455e-74	0.367484	0.836	0.689	4.75135e-70	3	Ypel3	0.147
Bri3.1	2.07684e-76	0.366715	0.984	0.959	2.88992e-72	3	Bri3	0.025
Klf4	9.31682e-58	0.36217	0.568	0.343	1.29644e-53	3	Klf4	0.225
Prtn3.2	1.16596e-41	0.36086	0.936	0.901	1.62243e-37	3	Prtn3	0.035
Apoe.2	2.82663e-42	0.337901	1	1	3.93325e-38	3	Apoe	0
Igsf6	5.42028e-55	0.331869	0.822	0.718	7.54231e-51	3	Igsf6	0.104
Map1lc3a	2.20959e-61	0.320168	0.819	0.666	3.07465e-57	3	Map1lc3a	0.153
Tep1	7.27991e-52	0.319231	0.878	0.808	1.013e-47	3	Tep1	0.07
C4b	3.00656e-65	0.313101	0.985	0.981	4.18362e-61	3	C4b	0.004
Stxbp3	8.49863e-46	0.313058	0.633	0.467	1.18258e-41	3	Stxbp3	0.166
Zfos1.1	1.05368e-58	0.311737	0.871	0.765	1.46619e-54	3	Zfos1	0.106
Fth1.1	5.70887e-130	0.308856	1	1	7.9439e-126	3	Fth1	0
Fcgrt	2.19016e-48	0.303345	0.887	0.795	3.0476e-44	3	Fcgrt	0.092
Fcgr2b.1	1.69263e-48	0.302015	0.823	0.708	2.3553e-44	3	Fcgr2b	0.115
Fam20c	1.51783e-41	0.29042	0.748	0.614	2.11207e-37	3	Fam20c	0.134
Gbp2b	4.51884e-32	0.287655	0.852	0.797	6.28797e-28	3	Gbp2b	0.055
Msrb1	4.32871e-59	0.280501	0.981	0.965	6.0234e-55	3	Msrb1	0.016
Btg1	8.25919e-36	0.277341	0.807	0.715	1.14927e-31	3	Btg1	0.092
Cxcl2	1.75149e-05	0.268531	0.319	0.416	0.24372	3	Cxcl2	-0.097
Khk	6.41873e-59	0.267476	0.984	0.963	8.93166e-55	3	Khk	0.021
Rgs2	1.56067e-27	0.266621	0.852	0.778	2.17168e-23	3	Rgs2	0.074
Tnfaip2	1.39502e-27	0.262863	0.516	0.373	1.94117e-23	3	Tnfaip2	0.143
Gltscr2	7.6284e-49	0.26163	0.953	0.918	1.06149e-44	3	Gltscr2	0.035
Nupr1	1.24637e-29	0.252854	0.947	0.941	1.73432e-25	3	Nupr1	0.006
Cox7a2l	4.29024e-70	0.250964	0.995	0.989	5.96987e-66	3	Cox7a2l	0.006
Gpcpd1	3.50453e-35	0.250947	0.494	0.341	4.87655e-31	3	Gpcpd1	0.153
Park7	2.27282e-55	-0.250374	0.876	0.951	3.16264e-51	3	Park7	-0.075
Atp5b	9.34628e-66	-0.250606	0.956	0.985	1.30053e-61	3	Atp5b	-0.029
Srsf2.1	1.58874e-36	-0.25217	0.689	0.837	2.21073e-32	3	Srsf2	-0.148
Pilra	3.41091e-43	-0.252673	0.799	0.92	4.74628e-39	3	Pilra	-0.121
Sec61b	7.99253e-56	-0.253355	0.966	0.99	1.11216e-51	3	Sec61b	-0.024
Atp5j2	1.76352e-66	-0.254093	0.948	0.987	2.45394e-62	3	Atp5j2	-0.039
Krtcap2	1.38469e-50	-0.256555	0.825	0.935	1.9268e-46	3	Krtcap2	-0.11
Dynll1	2.36029e-51	-0.258386	0.813	0.944	3.28434e-47	3	Dynll1	-0.131
Spcs2	1.72285e-56	-0.258893	0.889	0.961	2.39734e-52	3	Spcs2	-0.072
Fkbp2	6.62711e-50	-0.260217	0.818	0.937	9.22162e-46	3	Fkbp2	-0.119
Alox5	5.10001e-46	-0.260918	0.68	0.861	7.09667e-42	3	Alox5	-0.181
Atp5e	8.32604e-81	-0.263734	0.984	0.995	1.15857e-76	3	Atp5e	-0.011
Snx2	3.68328e-48	-0.26427	0.769	0.91	5.12529e-44	3	Snx2	-0.141
Clec4d	3.47953e-46	-0.264854	0.786	0.934	4.84176e-42	3	Clec4d	-0.148
Cycs	1.31364e-44	-0.266203	0.56	0.77	1.82793e-40	3	Cycs	-0.21
Hnrnpa3	5.66775e-55	-0.268428	0.87	0.949	7.88668e-51	3	Hnrnpa3	-0.079
Creld2	2.33942e-48	-0.269057	0.251	0.511	3.2553e-44	3	Creld2	-0.26
Cdk2ap2	4.94306e-48	-0.269389	0.799	0.908	6.87826e-44	3	Cdk2ap2	-0.109
Ptma	4.58714e-54	-0.270671	0.995	0.998	6.383e-50	3	Ptma	-0.003
Cct3	8.69e-50	-0.271491	0.481	0.706	1.20921e-45	3	Cct3	-0.225
Fbl	4.26786e-50	-0.271682	0.558	0.785	5.93873e-46	3	Fbl	-0.227
Anxa2.1	1.8059e-40	-0.272752	0.75	0.879	2.51291e-36	3	Anxa2	-0.129
Dad1	2.04287e-69	-0.273012	0.925	0.978	2.84265e-65	3	Dad1	-0.053
Srm	1.38513e-59	-0.273267	0.175	0.458	1.92741e-55	3	Srm	-0.283
Calm1	3.76262e-95	-0.274632	1	0.999	5.23568e-91	3	Calm1	0.001
Plin2	1.75966e-62	-0.276387	0.918	0.981	2.44857e-58	3	Plin2	-0.063
Cox7b	2.79842e-69	-0.278694	0.906	0.973	3.894e-65	3	Cox7b	-0.067
Uqcc2	1.51583e-59	-0.285286	0.59	0.829	2.10928e-55	3	Uqcc2	-0.239
Cct8	5.62501e-58	-0.28565	0.727	0.878	7.82721e-54	3	Cct8	-0.151
Erh	1.29501e-60	-0.28624	0.77	0.903	1.802e-56	3	Erh	-0.133
Ppia	4.53191e-138	-0.28635	0.999	1	6.30615e-134	3	Ppia	-0.001
Dnajb11.1	3.52251e-52	-0.286472	0.552	0.777	4.90157e-48	3	Dnajb11	-0.225
Snrpd1	5.80902e-54	-0.286521	0.553	0.791	8.08326e-50	3	Snrpd1	-0.238
Tubb4b.1	7.28521e-34	-0.29489	0.476	0.667	1.01374e-29	3	Tubb4b	-0.191
Tuba1c.1	8.03826e-43	-0.29905	0.471	0.695	1.11852e-38	3	Tuba1c	-0.224
Stmn1.2	0.000478806	-0.301857	0.091	0.13	1	3	Stmn1	-0.039
Thbs1	2.59765e-53	-0.302321	0.894	0.978	3.61463e-49	3	Thbs1	-0.084
Cfl1	2.71985e-114	-0.305325	0.992	0.997	3.78467e-110	3	Cfl1	-0.005
Lgals1	2.14094e-18	-0.307116	0.297	0.433	2.97912e-14	3	Lgals1	-0.136
Tmsb4x	1.51495e-230	-0.310598	1	1	2.10806e-226	3	Tmsb4x	0
Mif	1.97585e-55	-0.312084	0.699	0.865	2.74939e-51	3	Mif	-0.166
C1qb	7.80317e-114	-0.31346	1	1	1.08581e-109	3	C1qb	0
Gapdh.1	2.57372e-123	-0.31426	0.999	1	3.58134e-119	3	Gapdh	-0.001
Pdia3	3.44994e-90	-0.314614	0.981	0.993	4.80059e-86	3	Pdia3	-0.012
Prdx1	1.06794e-94	-0.316429	0.972	0.994	1.48604e-90	3	Prdx1	-0.022
Hsp90ab1	3.62207e-117	-0.323841	0.993	0.998	5.04011e-113	3	Hsp90ab1	-0.005
Hnrnpa2b1	5.52225e-84	-0.324352	0.918	0.978	7.68422e-80	3	Hnrnpa2b1	-0.06
Tmsb10	1.39711e-38	-0.329529	0.553	0.744	1.94408e-34	3	Tmsb10	-0.191
Msr1	3.15978e-86	-0.332172	0.898	0.973	4.39683e-82	3	Msr1	-0.075
Eef1g	2.46026e-103	-0.338157	0.957	0.989	3.42346e-99	3	Eef1g	-0.032
Ostc	2.26915e-73	-0.339172	0.709	0.892	3.15752e-69	3	Ostc	-0.183
Pkm	1.00479e-94	-0.340048	0.963	0.985	1.39816e-90	3	Pkm	-0.022
Rpn1	3.9048e-70	-0.342426	0.588	0.825	5.43353e-66	3	Rpn1	-0.237
Serpinb2.1	2.90304e-72	-0.342716	0.972	0.991	4.03958e-68	3	Serpinb2	-0.019
Dbi	5.92319e-113	-0.342758	0.986	0.996	8.24212e-109	3	Dbi	-0.01
Manf.1	4.04383e-63	-0.343748	0.725	0.891	5.627e-59	3	Manf	-0.166
Nop10	4.57827e-86	-0.34415	0.791	0.94	6.37066e-82	3	Nop10	-0.149
Pfn1	1.11317e-121	-0.350203	0.976	0.992	1.54898e-117	3	Pfn1	-0.016
Ptgs1.1	1.17269e-82	-0.351411	0.855	0.964	1.6318e-78	3	Ptgs1	-0.109
Atp5g1	2.33929e-89	-0.353768	0.835	0.95	3.25513e-85	3	Atp5g1	-0.115
Eno1.1	1.30118e-113	-0.356382	0.977	0.99	1.81059e-109	3	Eno1	-0.013
Pf4.1	3.0004e-58	-0.361725	0.999	1	4.17506e-54	3	Pf4	-0.001
Eif5a.1	2.14831e-101	-0.365549	0.926	0.98	2.98938e-97	3	Eif5a	-0.054
Prdx6	2.17385e-74	-0.373388	0.815	0.93	3.02492e-70	3	Prdx6	-0.115
Eif4a1.1	2.29432e-112	-0.390793	0.947	0.986	3.19255e-108	3	Eif4a1	-0.039
Cotl1.1	2.30722e-152	-0.39152	0.996	1	3.21049e-148	3	Cotl1	-0.004
Fabp7	7.82891e-47	-0.394185	0.663	0.835	1.08939e-42	3	Fabp7	-0.172
S100a10.1	5.56934e-116	-0.395043	0.961	0.996	7.74974e-112	3	S100a10	-0.035
Ranbp1	1.09641e-89	-0.405293	0.631	0.864	1.52565e-85	3	Ranbp1	-0.233
Arg1.3	2.59667e-09	-0.409027	0.364	0.448	3.61327e-05	3	Arg1	-0.084
Actb	9.88822e-186	-0.415335	1	1	1.37595e-181	3	Actb	0
Nme1.1	5.00435e-101	-0.425733	0.553	0.842	6.96356e-97	3	Nme1	-0.289
Ran	2.80023e-103	-0.43248	0.766	0.927	3.89652e-99	3	Ran	-0.161
Ldha.1	9.08197e-158	-0.436882	0.968	0.994	1.26376e-153	3	Ldha	-0.026
Lpl	6.70239e-59	-0.448157	0.752	0.905	9.32638e-55	3	Lpl	-0.153
Sdf2l1.1	3.00408e-94	-0.457809	0.72	0.91	4.18017e-90	3	Sdf2l1	-0.19
Vim	4.04417e-75	-0.461337	0.793	0.935	5.62746e-71	3	Vim	-0.142
Hsp90b1	7.37514e-142	-0.473859	0.948	0.991	1.02625e-137	3	Hsp90b1	-0.043
Fabp5	1.87058e-45	-0.483007	0.857	0.919	2.60291e-41	3	Fabp5	-0.062
Pycard.1	6.21707e-155	-0.486054	0.985	0.998	8.65105e-151	3	Pycard	-0.013
Serpinb1a.1	3.12308e-103	-0.490029	0.894	0.971	4.34576e-99	3	Serpinb1a	-0.077
Hspa5.2	1.54078e-119	-0.499525	0.941	0.986	2.14399e-115	3	Hspa5	-0.045
Tagln2.1	3.37903e-255	-0.540122	0.998	1	4.70192e-251	3	Tagln2	-0.002
Pdia6.1	8.64834e-170	-0.576618	0.857	0.979	1.20342e-165	3	Pdia6	-0.122
Ccnd1.1	5.19619e-143	-0.60218	0.3	0.748	7.2305e-139	3	Ccnd1	-0.448
Tuba1b.2	1.98263e-138	-0.60583	0.903	0.978	2.75883e-134	3	Tuba1b	-0.075
Calr.1	1.58416e-208	-0.680518	0.942	0.995	2.20436e-204	3	Calr	-0.053
Retnla.3	2.0315e-115	2.38016	0.852	0.643	2.82683e-111	4	Retnla	0.209
Cd74.2	8.38148e-114	1.37383	0.887	0.699	1.16628e-109	4	Cd74	0.188
H2-Aa.2	1.6623e-88	0.961598	0.715	0.45	2.3131e-84	4	H2-Aa	0.265
H2-Ab1.2	2.81532e-95	0.893904	0.783	0.537	3.91752e-91	4	H2-Ab1	0.246
H2-Eb1.2	3.4993e-90	0.808194	0.57	0.282	4.86928e-86	4	H2-Eb1	0.288
Marco.3	7.15087e-16	0.681011	0.479	0.379	9.95044e-12	4	Marco	0.1
Lyz1.2	6.58078e-78	0.629933	0.997	0.994	9.15716e-74	4	Lyz1	0.003
Cd52.1	8.69716e-148	0.627747	0.98	0.865	1.21021e-143	4	Cd52	0.115
Apoe.3	3.10087e-138	0.615833	1	1	4.31487e-134	4	Apoe	0
Fcna.1	2.17081e-85	0.570929	0.974	0.924	3.02068e-81	4	Fcna	0.05
F13a1	1.16937e-171	0.4957	0.369	0.063	1.62718e-167	4	F13a1	0.306
Pltp.1	5.62993e-107	0.488113	0.987	0.952	7.83405e-103	4	Pltp	0.035
Aif1	1.98055e-129	0.470654	0.499	0.164	2.75594e-125	4	Aif1	0.335
Anxa5	1.87294e-97	0.434467	0.652	0.329	2.6062e-93	4	Anxa5	0.323
Ccl6	2.43214e-51	0.427732	0.999	0.998	3.38432e-47	4	Ccl6	0.001
Lgals1.1	4.27086e-37	0.397112	0.577	0.384	5.94291e-33	4	Lgals1	0.193
Saa3.3	4.70203e-27	0.385289	1	0.999	6.54288e-23	4	Saa3	0.001
C1qa	7.84084e-144	0.368799	1	1	1.09105e-139	4	C1qa	0
Tmsb10.1	1.85687e-38	0.361787	0.821	0.696	2.58383e-34	4	Tmsb10	0.125
Tmem176a.1	4.8179e-54	0.351619	0.923	0.825	6.70411e-50	4	Tmem176a	0.098
C1qb.1	2.59614e-150	0.314414	1	1	3.61253e-146	4	C1qb	0
Igfbp4	4.6674e-46	0.313481	0.548	0.339	6.49469e-42	4	Igfbp4	0.209
Hal	1.03931e-56	0.297767	0.617	0.365	1.44621e-52	4	Hal	0.252
Ninj1	1.08149e-65	0.294436	0.988	0.972	1.50489e-61	4	Ninj1	0.016
Folr2	4.66112e-108	0.287352	0.163	0.014	6.48595e-104	4	Folr2	0.149
Fpr1	8.18059e-82	0.283312	0.438	0.165	1.13833e-77	4	Fpr1	0.273
Tmem176b.1	1.63692e-40	0.280212	0.963	0.895	2.27777e-36	4	Tmem176b	0.068
Igf1	1.18477e-42	0.279788	0.583	0.376	1.64861e-38	4	Igf1	0.207
Arg1.4	6.91067e-10	0.276973	0.509	0.422	9.61619e-06	4	Arg1	0.087
Ccl24	2.70296e-27	0.272969	0.969	0.955	3.76117e-23	4	Ccl24	0.014
H2-DMa.1	3.41676e-39	0.254872	0.894	0.781	4.75443e-35	4	H2-DMa	0.113
Clec4a1	1.8799e-74	0.254852	0.433	0.173	2.61588e-70	4	Clec4a1	0.26
Mcemp1	4.99211e-51	-0.250065	0.971	0.989	6.94652e-47	4	Mcemp1	-0.018
Prg4	1.17358e-105	-0.257663	1	1	1.63303e-101	4	Prg4	0
Selp	1.97455e-49	-0.26292	0.921	0.966	2.74759e-45	4	Selp	-0.045
Garnl3	8.85137e-38	-0.26899	0.73	0.89	1.23167e-33	4	Garnl3	-0.16
Fgfr1	2.07047e-53	-0.273764	0.895	0.969	2.88106e-49	4	Fgfr1	-0.074
Ecm1	4.36959e-69	-0.277309	0.996	1	6.08028e-65	4	Ecm1	-0.004
Rgs2.1	2.27583e-25	-0.288396	0.717	0.802	3.16681e-21	4	Rgs2	-0.085
Vsig4.2	3.31826e-10	-0.288504	0.561	0.632	4.61736e-06	4	Vsig4	-0.071
Itgb2	2.65492e-87	-0.288703	0.996	0.998	3.69432e-83	4	Itgb2	-0.002
Fabp4	6.11964e-44	-0.302294	0.981	0.998	8.51548e-40	4	Fabp4	-0.017
Ltbp1	4.69996e-55	-0.306647	0.848	0.94	6.54e-51	4	Ltbp1	-0.092
Pglyrp1	6.58238e-42	-0.337609	0.353	0.563	9.15938e-38	4	Pglyrp1	-0.21
Timd4.1	2.50775e-35	-0.343591	0.638	0.794	3.48954e-31	4	Timd4	-0.156
Rgs1	1.75446e-32	-0.350688	0.27	0.464	2.44132e-28	4	Rgs1	-0.194
F5	9.35684e-86	-0.360843	0.91	0.98	1.302e-81	4	F5	-0.07
Prtn3.3	1.35789e-42	-0.36912	0.833	0.919	1.88951e-38	4	Prtn3	-0.086
Pelp1	2.74282e-23	-0.370343	0.503	0.617	3.81664e-19	4	Pelp1	-0.114
Wnt2.1	2.19975e-17	-0.390914	0.292	0.42	3.06095e-13	4	Wnt2	-0.128
Evi5	7.58199e-74	-0.391954	0.9	0.952	1.05503e-69	4	Evi5	-0.052
Lrg1.1	7.01525e-49	-0.404116	0.825	0.903	9.76172e-45	4	Lrg1	-0.078
Hdc.1	8.09318e-98	-0.42848	0.248	0.611	1.12617e-93	4	Hdc	-0.363
Id2.1	1.23995e-55	-0.436883	0.855	0.941	1.72539e-51	4	Id2	-0.086
Tgfb2	4.84565e-69	-0.467794	0.689	0.88	6.74272e-65	4	Tgfb2	-0.191
Serpinb1a.2	1.30895e-105	-0.515588	0.911	0.967	1.8214e-101	4	Serpinb1a	-0.056
Ptgis.1	9.5723e-92	-0.534939	0.769	0.927	1.33199e-87	4	Ptgis	-0.158
Pi16.1	2.04615e-131	-0.536253	0.365	0.754	2.84722e-127	4	Pi16	-0.389
Cd24a.1	2.83846e-121	-0.55285	0.76	0.937	3.94971e-117	4	Cd24a	-0.177
Slpi.2	1.78085e-20	0.39569	1	1	2.47805e-16	5	Slpi	0
Apoc1.2	0.00185032	-0.250389	0.105	0.148	1	5	Apoc1	-0.043
Vim.1	1.36603e-11	-0.258105	0.911	0.913	1.90083e-07	5	Vim	-0.002
Tubb5	2.90205e-15	-0.293411	0.892	0.91	4.03821e-11	5	Tubb5	-0.018
Stmn1.3	3.79538e-07	-0.350791	0.064	0.131	0.00528127	5	Stmn1	-0.067
Arg1.5	9.10799e-10	-0.415499	0.345	0.445	1.26738e-05	5	Arg1	-0.1
Marco.4	1.64192e-07	-0.448286	0.32	0.403	0.00228473	5	Marco	-0.083
Retnla.4	0.00692974	-1.15715	0.669	0.675	1	5	Retnla	-0.006
Hmgb2.1	2.13694e-59	1.14386	0.931	0.623	2.97355e-55	6	Hmgb2	0.308
Ube2c	9.64525e-79	1.12493	0.424	0.067	1.34214e-74	6	Ube2c	0.357
Ccnb2	3.01719e-114	1.04978	0.34	0.029	4.19842e-110	6	Ccnb2	0.311
Stmn1.4	2.01499e-134	1.04515	0.66	0.105	2.80387e-130	6	Stmn1	0.555
Cks2	6.53817e-37	0.804492	0.645	0.264	9.09787e-33	6	Cks2	0.381
Vim.2	5.86663e-41	0.794907	0.985	0.91	8.16341e-37	6	Vim	0.075
Birc5	2.86543e-60	0.762898	0.32	0.05	3.98724e-56	6	Birc5	0.27
Tubb5.1	1.43516e-39	0.761499	0.99	0.905	1.99702e-35	6	Tubb5	0.085
Cenpa	1.12189e-16	0.747505	0.345	0.159	1.56111e-12	6	Cenpa	0.186
Mcm6	3.3013e-101	0.740892	0.709	0.174	4.59376e-97	6	Mcm6	0.535
Tubb4b.2	9.73728e-10	0.697048	0.783	0.632	1.35494e-05	6	Tubb4b	0.151
Mcm5	2.72126e-228	0.696883	0.729	0.072	3.78663e-224	6	Mcm5	0.657
Mcm7	1.49564e-179	0.665071	0.695	0.085	2.08118e-175	6	Mcm7	0.61
Cks1b	1.56002e-95	0.657464	0.675	0.15	2.17077e-91	6	Cks1b	0.525
Cdc20	3.93302e-80	0.638543	0.266	0.026	5.4728e-76	6	Cdc20	0.24
Hmgn2	2.85319e-40	0.635401	0.828	0.464	3.97022e-36	6	Hmgn2	0.364
Cenpf	9.56545e-82	0.629579	0.241	0.02	1.33103e-77	6	Cenpf	0.221
Tuba1b.3	5.57897e-46	0.625602	0.995	0.965	7.76313e-42	6	Tuba1b	0.03
Cdk1	1.10513e-87	0.618495	0.394	0.052	1.53779e-83	6	Cdk1	0.342
Ptma.1	3.11787e-76	0.613454	1	0.998	4.33851e-72	6	Ptma	0.002
2700094K13Rik	9.70556e-48	0.610239	0.892	0.542	1.35053e-43	6	2700094K13Rik	0.35
H2afv	1.7356e-25	0.605578	0.842	0.564	2.41508e-21	6	H2afv	0.278
Mcm3	2.79939e-93	0.5962	0.695	0.169	3.89535e-89	6	Mcm3	0.526
H2afz	1.6356e-54	0.565794	1	0.997	2.27594e-50	6	H2afz	0.003
Ccnb1	8.09724e-67	0.552801	0.207	0.018	1.12673e-62	6	Ccnb1	0.189
Ran.1	9.39829e-54	0.548817	0.99	0.899	1.30777e-49	6	Ran	0.091
Arl6ip1	0.000745332	0.539683	0.956	0.926	1	6	Arl6ip1	0.03
Smc4	1.25747e-30	0.516889	0.764	0.426	1.74977e-26	6	Smc4	0.338
Anp32b	5.47781e-53	0.50246	0.995	0.91	7.62237e-49	6	Anp32b	0.085
Ifi27l2a	8.74071e-07	0.497683	0.941	0.858	0.0121627	6	Ifi27l2a	0.083
Mki67	1.29123e-76	0.492585	0.33	0.042	1.79675e-72	6	Mki67	0.288
Cdca8	5.70157e-102	0.491755	0.404	0.047	7.93374e-98	6	Cdca8	0.357
Cdkn3	6.29347e-107	0.488012	0.305	0.025	8.75736e-103	6	Cdkn3	0.28
Knstrn	1.16835e-77	0.483849	0.355	0.048	1.62576e-73	6	Knstrn	0.307
Nasp	1.60628e-105	0.483611	0.724	0.156	2.23513e-101	6	Nasp	0.568
Dek	5.61245e-47	0.477608	0.97	0.679	7.80973e-43	6	Dek	0.291
Impdh2	5.32918e-44	0.467688	0.946	0.637	7.41556e-40	6	Impdh2	0.309
Gmnn	2.38541e-82	0.461996	0.714	0.18	3.31929e-78	6	Gmnn	0.534
Smc2	9.22423e-141	0.460435	0.616	0.08	1.28355e-136	6	Smc2	0.536
Lig1	8.81161e-119	0.454624	0.547	0.075	1.22613e-114	6	Lig1	0.472
Dut	6.61288e-77	0.453184	0.631	0.151	9.20182e-73	6	Dut	0.48
Hspa8	3.13126e-34	0.449649	1	0.997	4.35715e-30	6	Hspa8	0.003
Mcm2	1.4131e-155	0.443143	0.557	0.06	1.96632e-151	6	Mcm2	0.497
Nap1l1	1.2691e-38	0.440325	0.951	0.674	1.76595e-34	6	Nap1l1	0.277
Top2a	7.08676e-81	0.438335	0.369	0.048	9.86123e-77	6	Top2a	0.321
Ranbp1.1	7.20535e-28	0.431632	0.966	0.823	1.00262e-23	6	Ranbp1	0.143
Tmpo	1.0888e-46	0.430552	0.7	0.265	1.51507e-42	6	Tmpo	0.435
Nusap1	4.31376e-48	0.423947	0.212	0.027	6.0026e-44	6	Nusap1	0.185
Nucks1	2.70878e-25	0.418215	0.813	0.489	3.76927e-21	6	Nucks1	0.324
Lmnb1	9.18865e-84	0.414055	0.478	0.081	1.2786e-79	6	Lmnb1	0.397
Cdca3	2.71599e-76	0.412731	0.276	0.029	3.7793e-72	6	Cdca3	0.247
Lsm2	2.82229e-42	0.407936	0.833	0.424	3.92721e-38	6	Lsm2	0.409
Hnrnpa1	6.28448e-28	0.407078	1	0.913	8.74486e-24	6	Hnrnpa1	0.087
Racgap1	2.47071e-29	0.405572	0.483	0.18	3.43799e-25	6	Racgap1	0.303
Tuba1c.2	7.30279e-06	0.402919	0.803	0.655	0.101618	6	Tuba1c	0.148
Snrpd1.1	6.62164e-34	0.401772	0.946	0.747	9.21402e-30	6	Snrpd1	0.199
Nrm	4.53983e-42	0.399894	0.744	0.311	6.31717e-38	6	Nrm	0.433
H2afx	9.51069e-10	0.397855	0.34	0.178	1.32341e-05	6	H2afx	0.162
Cenpe	4.36663e-103	0.395231	0.305	0.026	6.07617e-99	6	Cenpe	0.279
Rpa2	2.71788e-77	0.39226	0.596	0.132	3.78193e-73	6	Rpa2	0.464
Hmgb1	2.76682e-27	0.390091	1	0.939	3.85002e-23	6	Hmgb1	0.061
Dnajc9	6.93227e-71	0.38348	0.64	0.161	9.64626e-67	6	Dnajc9	0.479
Hat1	2.04206e-68	0.383281	0.67	0.183	2.84152e-64	6	Hat1	0.487
Prdx4	1.80147e-20	0.380518	0.98	0.851	2.50674e-16	6	Prdx4	0.129
Ube2s	2.63201e-09	0.365499	0.709	0.525	3.66245e-05	6	Ube2s	0.184
Lsm5	1.551e-28	0.364058	0.892	0.62	2.15822e-24	6	Lsm5	0.272
Pmf1	6.72609e-52	0.362826	0.631	0.202	9.35936e-48	6	Pmf1	0.429
Prc1	2.71198e-48	0.361036	0.182	0.02	3.77373e-44	6	Prc1	0.162
Cdk4	1.62971e-21	0.357284	0.872	0.67	2.26774e-17	6	Cdk4	0.202
Pcna	4.0135e-31	0.356643	0.655	0.303	5.58478e-27	6	Pcna	0.352
Lockd	1.11707e-66	0.351873	0.256	0.029	1.55441e-62	6	Lockd	0.227
Spc24	2.12608e-131	0.350735	0.438	0.041	2.95844e-127	6	Spc24	0.397
Ccna2	2.05145e-64	0.349865	0.227	0.023	2.85459e-60	6	Ccna2	0.204
Gins2	1.26768e-159	0.348761	0.547	0.055	1.76398e-155	6	Gins2	0.492
Rfc2	4.13666e-34	0.348037	0.719	0.341	5.75617e-30	6	Rfc2	0.378
Siva1	1.38633e-26	0.347357	0.778	0.493	1.92908e-22	6	Siva1	0.285
Hn1.1	1.77324e-09	0.341551	0.975	0.924	2.46746e-05	6	Hn1	0.051
Hsp90aa1	1.04669e-22	0.336842	0.975	0.91	1.45647e-18	6	Hsp90aa1	0.065
Asf1b	5.00659e-101	0.331097	0.433	0.053	6.96667e-97	6	Asf1b	0.38
Srsf3	1.002e-26	0.32845	0.975	0.857	1.39429e-22	6	Srsf3	0.118
Srsf2.2	1.25614e-22	0.326842	0.966	0.808	1.74792e-18	6	Srsf2	0.158
Fabp7.1	2.41616e-10	0.325925	0.897	0.805	3.36208e-06	6	Fabp7	0.092
Ccnd1.2	1.25045e-11	0.322531	0.813	0.673	1.74001e-07	6	Ccnd1	0.14
Tipin	2.22428e-40	0.322465	0.581	0.199	3.09509e-36	6	Tipin	0.382
Snrpe	8.37488e-29	0.321243	0.98	0.902	1.16537e-24	6	Snrpe	0.078
Rrm1	6.44718e-82	0.321031	0.567	0.11	8.97125e-78	6	Rrm1	0.457
Kif23	5.72206e-84	0.319435	0.246	0.02	7.96224e-80	6	Kif23	0.226
Srsf7	3.58375e-24	0.318887	0.813	0.546	4.98679e-20	6	Srsf7	0.267
Hnrnpa3.1	3.0281e-27	0.317076	0.99	0.935	4.2136e-23	6	Hnrnpa3	0.055
Tpx2	4.96847e-72	0.315859	0.241	0.023	6.91363e-68	6	Tpx2	0.218
Hmmr	2.72059e-71	0.314085	0.197	0.015	3.78571e-67	6	Hmmr	0.182
Kpna2	1.0079e-18	0.31277	0.35	0.133	1.4025e-14	6	Kpna2	0.217
Kif22	6.38037e-53	0.312337	0.256	0.036	8.87829e-49	6	Kif22	0.22
Rfc4	3.05335e-81	0.311306	0.507	0.091	4.24874e-77	6	Rfc4	0.416
Mcm4	9.6881e-94	0.307728	0.443	0.061	1.3481e-89	6	Mcm4	0.382
Tacc3	1.15583e-94	0.302662	0.429	0.056	1.60833e-90	6	Tacc3	0.373
Cdca7	5.27882e-201	0.300864	0.429	0.023	7.34547e-197	6	Cdca7	0.406
2810417H13Rik	9.8092e-68	0.298103	0.31	0.04	1.36495e-63	6	2810417H13Rik	0.27
Dtymk	7.88461e-22	0.296662	0.7	0.387	1.09714e-17	6	Dtymk	0.313
Hint1	1.35911e-31	0.295279	1	0.988	1.89121e-27	6	Hint1	0.012
Anp32e	8.62748e-16	0.294338	0.764	0.483	1.20051e-11	6	Anp32e	0.281
Hells	2.61216e-175	0.292661	0.438	0.029	3.63482e-171	6	Hells	0.409
Erh.1	1.92515e-18	0.28989	0.97	0.879	2.67885e-14	6	Erh	0.091
Cdt1	8.82767e-85	0.286673	0.532	0.093	1.22837e-80	6	Cdt1	0.439
Tpm4	6.40435e-23	0.286378	0.882	0.567	8.91165e-19	6	Tpm4	0.315
Rfc5	7.64774e-46	0.28264	0.576	0.178	1.06418e-41	6	Rfc5	0.398
Ppia.1	1.58518e-41	0.282637	1	0.999	2.20578e-37	6	Ppia	0.001
Ncl	4.61108e-20	0.282073	0.97	0.863	6.41632e-16	6	Ncl	0.107
Rnaseh2b	1.86245e-38	0.281731	0.616	0.224	2.5916e-34	6	Rnaseh2b	0.392
Rbm3	1.08283e-19	0.280464	0.995	0.975	1.50675e-15	6	Rbm3	0.02
Tcp1	1.03865e-17	0.280445	0.906	0.761	1.44529e-13	6	Tcp1	0.145
Lmna.1	3.70778e-17	0.279139	0.773	0.499	5.15938e-13	6	Lmna	0.274
Plk1	1.18414e-57	0.278334	0.172	0.015	1.64772e-53	6	Plk1	0.157
G3bp1	4.61816e-19	0.278299	0.916	0.709	6.42617e-15	6	G3bp1	0.207
Slbp	7.2253e-19	0.277793	0.729	0.429	1.0054e-14	6	Slbp	0.3
Hnrnpa2b1.1	1.59109e-22	0.277552	1	0.968	2.21401e-18	6	Hnrnpa2b1	0.032
Cenpw	4.10996e-77	0.276655	0.468	0.082	5.71901e-73	6	Cenpw	0.386
Ifi30	2.62362e-14	0.275398	0.98	0.879	3.65077e-10	6	Ifi30	0.101
Rbbp7	2.17291e-19	0.2749	0.764	0.454	3.0236e-15	6	Rbbp7	0.31
Tmsb10.2	4.27474e-11	0.274395	0.887	0.709	5.94829e-07	6	Tmsb10	0.178
Paics	4.47181e-21	0.273413	0.828	0.53	6.22253e-17	6	Paics	0.298
Dhfr	1.44536e-108	0.273207	0.384	0.039	2.01122e-104	6	Dhfr	0.345
Actg1.1	1.28184e-12	0.271995	1	0.998	1.78368e-08	6	Actg1	0.002
Nop58	1.81531e-19	0.271468	0.739	0.408	2.526e-15	6	Nop58	0.331
Hnrnpab	2.28762e-15	0.271271	0.877	0.682	3.18322e-11	6	Hnrnpab	0.195
Nop56	2.00113e-15	0.267972	0.64	0.374	2.78458e-11	6	Nop56	0.266
Snrpf	1.35944e-18	0.267428	0.97	0.851	1.89167e-14	6	Snrpf	0.119
Hmgn1	2.18524e-16	0.266792	0.936	0.765	3.04076e-12	6	Hmgn1	0.171
Sae1	2.25011e-30	0.266125	0.655	0.276	3.13103e-26	6	Sae1	0.379
Dynll1.1	1.15603e-09	0.265301	0.98	0.922	1.60861e-05	6	Dynll1	0.058
Pa2g4	2.03851e-15	0.264599	0.837	0.597	2.83659e-11	6	Pa2g4	0.24
Mad2l1	1.38911e-115	0.262677	0.429	0.045	1.93295e-111	6	Mad2l1	0.384
Tyms	6.66833e-38	0.257251	0.498	0.151	9.27898e-34	6	Tyms	0.347
Kif20a	2.64425e-84	0.256998	0.207	0.014	3.67948e-80	6	Kif20a	0.193
Aurka	5.34132e-65	0.256646	0.232	0.024	7.43245e-61	6	Aurka	0.208
Ccdc34	3.52838e-25	0.253898	0.493	0.194	4.90974e-21	6	Ccdc34	0.299
Rnaseh2c	5.108e-16	0.25311	0.897	0.688	7.10778e-12	6	Rnaseh2c	0.209
Serbp1	3.39489e-19	0.252517	0.99	0.96	4.724e-15	6	Serbp1	0.03
Ddx39b	1.11666e-15	0.252471	0.887	0.648	1.55383e-11	6	Ddx39b	0.239
Nupr1.1	6.44826e-09	-0.25051	0.941	0.942	8.97276e-05	6	Nupr1	-0.001
Klf2	2.02862e-11	-0.252442	1	0.998	2.82283e-07	6	Klf2	0.002
Ifitm6	3.70682e-09	-0.255974	0.931	0.927	5.15804e-05	6	Ifitm6	0.004
Pirb	2.68952e-12	-0.258653	0.862	0.879	3.74247e-08	6	Pirb	-0.017
Mafb	5.58176e-09	-0.259108	0.926	0.935	7.76701e-05	6	Mafb	-0.009
Rps27	1.48266e-35	-0.260745	1	1	2.06313e-31	6	Rps27	0
Rgs2.2	1.84491e-05	-0.262588	0.813	0.789	0.25672	6	Rgs2	0.024
Dusp1	1.59274e-07	-0.26667	0.906	0.92	0.00221629	6	Dusp1	-0.014
Hcst	3.41887e-12	-0.266976	0.877	0.901	4.75736e-08	6	Hcst	-0.024
Cd63.1	8.13848e-05	-0.26706	0.493	0.543	1	6	Cd63	-0.05
Junb.1	2.09726e-06	-0.268674	0.966	0.952	0.0291834	6	Junb	0.014
Trf	2.33175e-19	-0.275614	1	0.999	3.24463e-15	6	Trf	0.001
Apoe.4	0.000108798	-0.276547	1	1	1	6	Apoe	0
Timp2	1.2499e-23	-0.27914	1	0.999	1.73924e-19	6	Timp2	0.001
Calml4	4.1393e-14	-0.287929	0.818	0.881	5.75984e-10	6	Calml4	-0.063
Bcl2a1b	3.54945e-10	-0.304003	0.857	0.912	4.93905e-06	6	Bcl2a1b	-0.055
Rabac1	3.33833e-18	-0.304569	0.916	0.948	4.64528e-14	6	Rabac1	-0.032
Malat1	1.22748e-20	-0.309746	1	1	1.70804e-16	6	Malat1	0
Lrg1.2	6.90954e-09	-0.342752	0.857	0.893	9.61462e-05	6	Lrg1	-0.036
Ecm1.1	6.25599e-26	-0.350821	1	0.999	8.70521e-22	6	Ecm1	0.001
Wfdc17.2	4.23335e-29	-0.372576	1	1	5.89071e-25	6	Wfdc17	0
Timd4.2	1.65034e-09	-0.393406	0.7	0.773	2.29644e-05	6	Timd4	-0.073
C4b.1	2.34834e-31	-0.479475	0.97	0.982	3.26772e-27	6	C4b	-0.012
Wnt2.2	2.56946e-06	-0.495	0.276	0.405	0.035754	6	Wnt2	-0.129
Cxcl13.2	4.07762e-06	-0.550631	0.867	0.87	0.0567401	6	Cxcl13	-0.003
Tgfb2.1	1.90083e-22	-0.574196	0.709	0.856	2.64501e-18	6	Tgfb2	-0.147
Vsig4.3	9.28337e-05	-0.636412	0.606	0.622	1	6	Vsig4	-0.016
Stmn1.5	2.47683e-157	2.60912	1	0.112	3.4465e-153	7	Stmn1	0.888
2810417H13Rik.1	0	2.0665	1	0.036	0	7	2810417H13Rik	0.964
Hmgb2.2	2.3507e-54	1.91383	1	0.629	3.27099e-50	7	Hmgb2	0.371
Hist1h2ap	5.55976e-82	1.72664	0.9	0.184	7.7364e-78	7	Hist1h2ap	0.716
Tubb5.2	6.08271e-51	1.6498	1	0.907	8.46409e-47	7	Tubb5	0.093
Birc5.1	3.45109e-291	1.56832	0.988	0.047	4.80219e-287	7	Birc5	0.941
Tuba1b.4	8.50605e-52	1.53876	1	0.966	1.18362e-47	7	Tuba1b	0.034
Top2a.1	1.51993e-304	1.5085	1	0.046	2.11498e-300	7	Top2a	0.954
Rrm2	0	1.37804	0.975	0.02	0	7	Rrm2	0.955
Tk1	0	1.35176	0.975	0.023	0	7	Tk1	0.952
Ube2c.1	1.84798e-194	1.31848	0.938	0.067	2.57146e-190	7	Ube2c	0.871
H2afz.1	3.33267e-51	1.26435	1	0.997	4.63742e-47	7	H2afz	0.003
Spc24.1	0	1.25707	1	0.042	0	7	Spc24	0.958
Ptma.2	4.14169e-52	1.23619	1	0.998	5.76316e-48	7	Ptma	0.002
H2afv.1	7.83627e-53	1.22852	1	0.568	1.09042e-48	7	H2afv	0.432
Cdk1.1	2.4882e-259	1.22591	0.962	0.051	3.46233e-255	7	Cdk1	0.911
Hmgn2.1	9.28715e-56	1.19521	1	0.469	1.29231e-51	7	Hmgn2	0.531
Mcm7.1	8.78018e-158	1.16655	0.962	0.094	1.22176e-153	7	Mcm7	0.868
Tyms.1	3.01084e-114	1.15076	0.988	0.152	4.18958e-110	7	Tyms	0.836
Smc4.1	5.13231e-57	1.14248	1	0.43	7.14161e-53	7	Smc4	0.57
Cks1b.1	3.32801e-113	1.11743	0.988	0.156	4.63092e-109	7	Cks1b	0.832
Pcna.1	3.36356e-60	1.07667	0.962	0.306	4.6804e-56	7	Pcna	0.656
Pbk	0	1.0754	0.962	0.017	0	7	Pbk	0.945
Dut.1	3.20966e-111	1.0738	0.988	0.156	4.46624e-107	7	Dut	0.832
Dek.1	3.91893e-49	1.05862	1	0.684	5.45319e-45	7	Dek	0.316
Asf1b.1	5.26177e-250	1.04828	0.962	0.054	7.32176e-246	7	Asf1b	0.908
Lig1.1	3.87889e-187	1.04167	0.975	0.079	5.39748e-183	7	Lig1	0.896
Hmgb1.1	3.66079e-50	1.03856	1	0.94	5.09398e-46	7	Hmgb1	0.06
Ran.2	2.52968e-46	1.01884	1	0.901	3.52005e-42	7	Ran	0.099
Tubb4b.3	8.15056e-44	1.01789	1	0.632	1.13415e-39	7	Tubb4b	0.368
Mki67.1	0	1.00832	0.962	0.039	0	7	Mki67	0.923
Nusap1.1	0	1.0079	0.9	0.022	0	7	Nusap1	0.878
Gmnn.1	2.25611e-98	1.00416	1	0.187	3.13938e-94	7	Gmnn	0.813
Smc2.1	1.35037e-179	0.982411	0.988	0.086	1.87904e-175	7	Smc2	0.902
Vim.3	8.17819e-36	0.957786	1	0.911	1.138e-31	7	Vim	0.089
Ccna2.1	0	0.949242	0.888	0.018	0	7	Ccna2	0.87
Cdca3.1	0	0.947296	0.912	0.025	0	7	Cdca3	0.887
Mcm5.1	1.16616e-142	0.915068	0.888	0.084	1.62271e-138	7	Mcm5	0.804
Rrm1.1	1.49408e-127	0.910104	0.938	0.114	2.07901e-123	7	Rrm1	0.824
Ccnb2.1	1.01441e-301	0.90126	0.85	0.029	1.41155e-297	7	Ccnb2	0.821
Ube2s.1	2.62709e-40	0.89644	0.975	0.525	3.6556e-36	7	Ube2s	0.45
Cdca8.1	5.26849e-258	0.885862	0.938	0.047	7.33111e-254	7	Cdca8	0.891
H2afx.1	2.89462e-86	0.882858	0.95	0.173	4.02786e-82	7	H2afx	0.777
Ranbp1.2	4.80953e-35	0.877569	0.975	0.826	6.69246e-31	7	Ranbp1	0.149
Cks2.1	5.15278e-60	0.876888	0.95	0.268	7.17009e-56	7	Cks2	0.682
Racgap1.1	4.46521e-78	0.871733	0.912	0.18	6.21333e-74	7	Racgap1	0.732
Anp32b.1	2.08281e-43	0.856775	1	0.911	2.89823e-39	7	Anp32b	0.089
Hist1h2ae	9.68499e-92	0.855695	0.862	0.135	1.34767e-87	7	Hist1h2ae	0.727
Snrpd1.2	1.43121e-43	0.850825	1	0.75	1.99153e-39	7	Snrpd1	0.25
Tmpo.1	3.88475e-64	0.850237	0.988	0.27	5.40563e-60	7	Tmpo	0.718
Mcm6.1	8.57864e-68	0.845558	0.875	0.183	1.19372e-63	7	Mcm6	0.692
Dtymk.1	1.17815e-49	0.83709	0.962	0.39	1.63939e-45	7	Dtymk	0.572
Slbp.1	1.14967e-40	0.833166	0.95	0.432	1.59977e-36	7	Slbp	0.518
Pmf1.1	1.12974e-81	0.830656	0.988	0.206	1.57204e-77	7	Pmf1	0.782
Aurkb	0	0.80575	0.925	0.031	0	7	Aurkb	0.894
Nrm.1	2.72203e-55	0.802709	0.975	0.316	3.7877e-51	7	Nrm	0.659
Ccdc34.1	3.97882e-78	0.781876	0.95	0.194	5.53652e-74	7	Ccdc34	0.756
Cenpm	0	0.780532	0.875	0.021	0	7	Cenpm	0.854
Lmnb1.1	9.40723e-143	0.770908	0.888	0.084	1.30902e-138	7	Lmnb1	0.804
Dctpp1	1.74979e-49	0.769496	0.925	0.295	2.43484e-45	7	Dctpp1	0.63
Nap1l1.1	7.81252e-40	0.767547	1	0.679	1.08711e-35	7	Nap1l1	0.321
Hist1h1b	0	0.75168	0.812	0.018	0	7	Hist1h1b	0.794
Hsp90aa1.1	2.09831e-28	0.729621	1	0.911	2.9198e-24	7	Hsp90aa1	0.089
Fbxo5	1.1952e-295	0.728086	0.888	0.034	1.66312e-291	7	Fbxo5	0.854
Kif22.1	1.88344e-301	0.725687	0.875	0.032	2.6208e-297	7	Kif22	0.843
Rpa2.1	2.77353e-93	0.72364	0.912	0.137	3.85936e-89	7	Rpa2	0.775
Hat1.1	7.84144e-74	0.720597	0.925	0.19	1.09114e-69	7	Hat1	0.735
2700094K13Rik.1	4.14017e-38	0.719364	0.988	0.548	5.76104e-34	7	2700094K13Rik	0.44
Ppia.2	1.58627e-49	0.709746	1	1	2.20729e-45	7	Ppia	0
Dnajc9.1	8.03959e-79	0.705719	0.912	0.168	1.11871e-74	7	Dnajc9	0.744
Spc25	1.36341e-300	0.703566	0.875	0.032	1.89719e-296	7	Spc25	0.843
Rbbp7.1	3.80229e-37	0.70111	0.975	0.458	5.29089e-33	7	Rbbp7	0.517
Nucks1.1	1.37873e-36	0.682699	0.988	0.493	1.9185e-32	7	Nucks1	0.495
Mcm3.1	4.17406e-71	0.67762	0.9	0.177	5.8082e-67	7	Mcm3	0.723
Hnrnpab.1	1.08525e-32	0.67613	1	0.684	1.51012e-28	7	Hnrnpab	0.316
Incenp	7.29047e-60	0.671382	0.9	0.221	1.01447e-55	7	Incenp	0.679
Esco2	0	0.669172	0.875	0.007	0	7	Esco2	0.868
Nasp.1	1.74574e-76	0.666018	0.9	0.165	2.42919e-72	7	Nasp	0.735
Tipin.1	1.73876e-60	0.665604	0.888	0.203	2.41949e-56	7	Tipin	0.685
Siva1.1	1.99721e-35	0.662644	0.962	0.496	2.77912e-31	7	Siva1	0.466
Lockd.1	0	0.65981	0.85	0.026	0	7	Lockd	0.824
Cenpa.1	4.10046e-62	0.659339	0.812	0.157	5.7058e-58	7	Cenpa	0.655
Lsm2.1	2.91358e-32	0.65594	0.9	0.431	4.05425e-28	7	Lsm2	0.469
Tcf19	7.698e-299	0.655022	0.825	0.028	1.07118e-294	7	Tcf19	0.797
Rfc2.1	5.88057e-42	0.653552	0.938	0.346	8.18282e-38	7	Rfc2	0.592
Ezh2	6.98206e-112	0.651514	0.925	0.118	9.71554e-108	7	Ezh2	0.807
Impdh2.1	1.71727e-35	0.650029	0.988	0.643	2.38959e-31	7	Impdh2	0.345
Anp32e.1	3.83114e-35	0.648376	0.975	0.486	5.33103e-31	7	Anp32e	0.489
Cmc2	2.10429e-45	0.647856	0.975	0.344	2.92812e-41	7	Cmc2	0.631
Srsf3.1	1.51183e-29	0.647692	0.988	0.859	2.10371e-25	7	Srsf3	0.129
Hmgn1.1	9.87864e-32	0.645916	1	0.768	1.37461e-27	7	Hmgn1	0.232
Prc1.1	0	0.64544	0.738	0.016	0	7	Prc1	0.722
1810037I17Rik	2.2796e-27	0.642613	1	0.794	3.17207e-23	7	1810037I17Rik	0.206
2700029M09Rik	7.43398e-49	0.639888	0.912	0.268	1.03444e-44	7	2700029M09Rik	0.644
Orc6	2.26776e-73	0.627178	0.875	0.164	3.15559e-69	7	Orc6	0.711
Ywhah	1.2503e-27	0.624993	1	0.806	1.73979e-23	7	Ywhah	0.194
Hnrnpa3.2	1.24841e-32	0.614234	1	0.936	1.73716e-28	7	Hnrnpa3	0.064
Ncapd2	0	0.613282	0.875	0.024	0	7	Ncapd2	0.851
Cdkn2c	4.87782e-36	0.605998	0.888	0.326	6.78748e-32	7	Cdkn2c	0.562
Ssrp1	3.21308e-30	0.597353	0.975	0.554	4.47099e-26	7	Ssrp1	0.421
Tacc3.1	3.52413e-188	0.587744	0.888	0.058	4.90382e-184	7	Tacc3	0.83
Csrp1	5.64747e-81	0.576843	0.85	0.134	7.85846e-77	7	Csrp1	0.716
Rfc4.1	1.66202e-121	0.575587	0.888	0.094	2.31271e-117	7	Rfc4	0.794
Sae1.1	5.32106e-39	0.57207	0.85	0.281	7.40426e-35	7	Sae1	0.569
Rad51ap1	0	0.571417	0.838	0.018	0	7	Rad51ap1	0.82
Hjurp	3.0587e-54	0.570489	0.862	0.197	4.25618e-50	7	Hjurp	0.665
Tubb6	6.9074e-23	0.567072	0.975	0.654	9.61164e-19	7	Tubb6	0.321
Anapc5	2.88467e-26	0.567067	0.962	0.637	4.01402e-22	7	Anapc5	0.325
Smc6	1.71144e-28	0.566955	0.962	0.495	2.38146e-24	7	Smc6	0.467
Rad51	0	0.563045	0.75	0.018	0	7	Rad51	0.732
Cdca5	0	0.557088	0.825	0.014	0	7	Cdca5	0.811
Cdk4.1	1.65936e-25	0.55361	0.975	0.673	2.309e-21	7	Cdk4	0.302
Prdx4.1	5.80363e-25	0.551738	1	0.854	8.07576e-21	7	Prdx4	0.146
Hspa8.1	3.41797e-27	0.550532	1	0.997	4.75611e-23	7	Hspa8	0.003
Rfc5.1	2.48035e-60	0.55011	0.862	0.182	3.45141e-56	7	Rfc5	0.68
Rbbp4	5.21127e-31	0.549911	0.975	0.515	7.25148e-27	7	Rbbp4	0.46
Dhfr.1	7.08775e-172	0.5461	0.725	0.042	9.8626e-168	7	Dhfr	0.683
Cenpf.1	6.34504e-274	0.544202	0.675	0.019	8.82913e-270	7	Cenpf	0.656
Hirip3	6.24697e-147	0.54374	0.775	0.057	8.69266e-143	7	Hirip3	0.718
Tpx2.1	1.323e-279	0.541816	0.712	0.021	1.84096e-275	7	Tpx2	0.691
Snrpe.1	5.95501e-27	0.536999	1	0.903	8.28639e-23	7	Snrpe	0.097
Rnaseh2b.1	5.58762e-53	0.53456	0.912	0.228	7.77517e-49	7	Rnaseh2b	0.684
Nudc	5.09232e-27	0.533805	0.988	0.703	7.08596e-23	7	Nudc	0.285
Paics.1	1.23199e-25	0.5333	0.95	0.535	1.71432e-21	7	Paics	0.415
Cenpw.1	1.5201e-104	0.531222	0.788	0.085	2.11522e-100	7	Cenpw	0.703
Alyref	4.45498e-57	0.528252	0.925	0.222	6.19911e-53	7	Alyref	0.703
Hint1.1	1.89552e-33	0.526054	1	0.989	2.63762e-29	7	Hint1	0.011
Usp1	2.34827e-43	0.525831	0.875	0.239	3.26761e-39	7	Usp1	0.636
Stra13	5.94943e-24	0.524884	0.962	0.768	8.27863e-20	7	Stra13	0.194
Erh.2	9.75056e-25	0.522246	1	0.881	1.35679e-20	7	Erh	0.119
Cbx3	1.91082e-30	0.519954	0.95	0.415	2.6589e-26	7	Cbx3	0.535
Ckap2l	3.92296e-298	0.51908	0.688	0.018	5.45879e-294	7	Ckap2l	0.67
Neil3	0	0.516143	0.775	0.01	0	7	Neil3	0.765
Prim1	5.52021e-210	0.515872	0.775	0.038	7.68138e-206	7	Prim1	0.737
Rpa3	2.33944e-41	0.515249	0.912	0.275	3.25534e-37	7	Rpa3	0.637
Tuba1c.3	2.55093e-20	0.514094	0.975	0.656	3.54962e-16	7	Tuba1c	0.319
Tpm4.1	3.26264e-22	0.508824	0.962	0.572	4.53996e-18	7	Tpm4	0.39
Mrpl18	9.15626e-26	0.507465	0.975	0.658	1.27409e-21	7	Mrpl18	0.317
Fen1	4.65118e-59	0.505098	0.712	0.123	6.47212e-55	7	Fen1	0.589
Srsf2.3	1.68163e-18	0.501396	0.962	0.812	2.33999e-14	7	Srsf2	0.15
Cenpe.1	2.53533e-249	0.501219	0.725	0.026	3.52791e-245	7	Cenpe	0.699
Haus4	4.14749e-80	0.499318	0.862	0.133	5.77124e-76	7	Haus4	0.729
Mrpl51	8.46569e-23	0.499059	0.988	0.642	1.178e-18	7	Mrpl51	0.346
U2af1	4.51966e-23	0.497535	1	0.716	6.2891e-19	7	U2af1	0.284
Ndc80	0	0.496363	0.712	0.016	0	7	Ndc80	0.696
Raly	1.74806e-22	0.496154	0.975	0.785	2.43243e-18	7	Raly	0.19
Shcbp1	0	0.495739	0.75	0.018	0	7	Shcbp1	0.732
Hist1h1e	1.54533e-55	0.493288	0.675	0.113	2.15032e-51	7	Hist1h1e	0.562
Mad2l1.1	4.09236e-202	0.492756	0.85	0.048	5.69452e-198	7	Mad2l1	0.802
Sumo2	9.32881e-26	0.492241	1	0.969	1.2981e-21	7	Sumo2	0.031
Rangap1	2.62222e-54	0.491407	0.838	0.178	3.64882e-50	7	Rangap1	0.66
Nsmce1	6.56518e-23	0.48439	0.875	0.407	9.13545e-19	7	Nsmce1	0.468
Rbm3.1	1.0187e-25	0.482063	1	0.976	1.41752e-21	7	Rbm3	0.024
Cdt1.1	3.35696e-83	0.48188	0.762	0.099	4.67122e-79	7	Cdt1	0.663
Rfc3	1.72704e-72	0.481639	0.8	0.12	2.40317e-68	7	Rfc3	0.68
Idh2	3.26438e-23	0.481429	0.975	0.663	4.54238e-19	7	Idh2	0.312
Ska1	0	0.480042	0.7	0.011	0	7	Ska1	0.689
Mxd3	0	0.478806	0.7	0.009	0	7	Mxd3	0.691
Gins2.1	6.57046e-130	0.478482	0.762	0.062	9.1428e-126	7	Gins2	0.7
Lsm5.1	1.0612e-23	0.476704	0.988	0.624	1.47666e-19	7	Lsm5	0.364
Cenph	6.56179e-264	0.475048	0.762	0.027	9.13074e-260	7	Cenph	0.735
Smc1a	1.12636e-24	0.474909	0.938	0.433	1.56732e-20	7	Smc1a	0.505
Hn1.2	3.15284e-23	0.472504	1	0.924	4.38718e-19	7	Hn1	0.076
Hnrnpa1.1	1.36677e-20	0.471692	1	0.915	1.90186e-16	7	Hnrnpa1	0.085
Nuf2	0	0.470138	0.762	0.014	0	7	Nuf2	0.748
Set	1.50016e-18	0.467475	0.975	0.697	2.08747e-14	7	Set	0.278
Uhrf1	2.78175e-280	0.467413	0.712	0.022	3.8708e-276	7	Uhrf1	0.69
Arpp19	1.49973e-21	0.461528	1	0.812	2.08687e-17	7	Arpp19	0.188
Hnrnpa2b1.2	7.88064e-24	0.461055	1	0.968	1.09659e-19	7	Hnrnpa2b1	0.032
Ncaph2	1.38909e-24	0.458967	0.85	0.372	1.93292e-20	7	Ncaph2	0.478
Snrpf.1	2.33049e-24	0.458363	1	0.853	3.24288e-20	7	Snrpf	0.147
Smc3	5.37667e-32	0.45633	0.9	0.322	7.48164e-28	7	Smc3	0.578
Cdkn3.1	1.02939e-252	0.454824	0.725	0.025	1.4324e-248	7	Cdkn3	0.7
Knstrn.1	5.3992e-152	0.454269	0.75	0.05	7.51298e-148	7	Knstrn	0.7
Pkmyt1	0	0.453332	0.8	0.024	0	7	Pkmyt1	0.776
Mthfd2	1.56795e-90	0.452705	0.775	0.092	2.1818e-86	7	Mthfd2	0.683
Ube2t	1.16409e-212	0.452504	0.712	0.031	1.61983e-208	7	Ube2t	0.681
Dnmt1	3.91359e-99	0.451699	0.788	0.087	5.44576e-95	7	Dnmt1	0.701
Ptges3	2.74396e-19	0.450936	0.975	0.682	3.81822e-15	7	Ptges3	0.293
Pa2g4.1	8.69532e-21	0.45077	0.962	0.6	1.20995e-16	7	Pa2g4	0.362
Serinc3	9.73709e-20	0.450146	0.988	0.877	1.35492e-15	7	Serinc3	0.111
Hells.1	1.1636e-147	0.449896	0.625	0.035	1.61916e-143	7	Hells	0.59
Srsf7.1	2.79924e-18	0.447853	0.925	0.55	3.89515e-14	7	Srsf7	0.375
Cbx5	4.62498e-87	0.44507	0.738	0.087	6.43566e-83	7	Cbx5	0.651
Clspn	0	0.444983	0.725	0.017	0	7	Clspn	0.708
Cdkn2d	9.73453e-21	0.444842	0.912	0.432	1.35456e-16	7	Cdkn2d	0.48
Arl6ip1.1	9.64619e-17	0.443693	1	0.926	1.34227e-12	7	Arl6ip1	0.074
Psip1	1.2076e-72	0.441918	0.775	0.111	1.68037e-68	7	Psip1	0.664
Kif23.1	1.59459e-262	0.440176	0.662	0.019	2.21887e-258	7	Kif23	0.643
Rad21	2.16009e-29	0.439907	0.812	0.278	3.00576e-25	7	Rad21	0.534
Vrk1	2.48481e-45	0.438249	0.825	0.208	3.45761e-41	7	Vrk1	0.617
Atad2	1.35367e-141	0.43729	0.7	0.047	1.88363e-137	7	Atad2	0.653
Psat1	8.4116e-103	0.433669	0.812	0.087	1.17047e-98	7	Psat1	0.725
Hmmr.1	0	0.429698	0.7	0.012	0	7	Hmmr	0.688
Ifi30.1	9.5511e-15	0.429676	0.988	0.881	1.32903e-10	7	Ifi30	0.107
Rpa1	1.93017e-36	0.428917	0.775	0.2	2.68584e-32	7	Rpa1	0.575
Cycs.1	6.62448e-16	0.428305	0.962	0.734	9.21796e-12	7	Cycs	0.228
Ppil1	1.3449e-39	0.427701	0.775	0.2	1.87142e-35	7	Ppil1	0.575
Tppp3.1	1.93324e-11	0.426064	0.788	0.447	2.69011e-07	7	Tppp3	0.341
Anapc11	7.66284e-20	0.426038	0.988	0.721	1.06628e-15	7	Anapc11	0.267
Wbp5	7.08396e-24	0.424505	0.938	0.438	9.85733e-20	7	Wbp5	0.5
Mis18bp1	3.28291e-168	0.422669	0.612	0.029	4.56817e-164	7	Mis18bp1	0.583
Melk	0	0.422345	0.725	0.012	0	7	Melk	0.713
Mif.1	1.32368e-14	0.421879	1	0.837	1.8419e-10	7	Mif	0.163
Lsm4	1.45216e-20	0.419586	1	0.775	2.02069e-16	7	Lsm4	0.225
Tmsb10.3	1.80268e-12	0.418708	0.95	0.711	2.50843e-08	7	Tmsb10	0.239
H3f3a	1.06313e-30	0.417738	1	0.999	1.47934e-26	7	H3f3a	0.001
Dynlt1a	8.41153e-45	0.417457	0.825	0.196	1.17046e-40	7	Dynlt1a	0.629
Tagln2.2	1.33405e-25	0.414652	1	1	1.85633e-21	7	Tagln2	0
Acadl	1.14441e-20	0.414176	0.95	0.573	1.59244e-16	7	Acadl	0.377
Dynlt1f	2.9148e-25	0.413675	0.875	0.359	4.05594e-21	7	Dynlt1f	0.516
Syce2	4.05544e-120	0.413018	0.612	0.042	5.64315e-116	7	Syce2	0.57
Mrpl42	3.25314e-14	0.412684	0.925	0.782	4.52674e-10	7	Mrpl42	0.143
Cenpq	2.11069e-107	0.409577	0.75	0.071	2.93703e-103	7	Cenpq	0.679
Atpif1	3.13835e-19	0.409199	1	0.981	4.36701e-15	7	Atpif1	0.019
Whsc1	4.90172e-64	0.408978	0.65	0.09	6.82074e-60	7	Whsc1	0.56
Pold2	6.31927e-52	0.408855	0.825	0.17	8.79326e-48	7	Pold2	0.655
Fkbp3	5.42218e-18	0.407744	0.962	0.64	7.54496e-14	7	Fkbp3	0.322
Oxct1	9.07584e-41	0.407411	0.812	0.192	1.2629e-36	7	Oxct1	0.62
Ppm1g	5.24993e-19	0.407306	0.9	0.492	7.30528e-15	7	Ppm1g	0.408
H2afy	1.56912e-15	0.40721	0.975	0.59	2.18343e-11	7	H2afy	0.385
Fam111a	5.19828e-16	0.405533	0.975	0.76	7.2334e-12	7	Fam111a	0.215
Serbp1.1	4.11102e-20	0.405366	1	0.96	5.72048e-16	7	Serbp1	0.04
Dpy30	7.60321e-21	0.403607	0.925	0.442	1.05799e-16	7	Dpy30	0.483
Nono	4.20908e-19	0.402922	0.975	0.684	5.85693e-15	7	Nono	0.291
Trp53	1.04504e-15	0.401512	0.862	0.488	1.45418e-11	7	Trp53	0.374
Banf1	3.61104e-17	0.401245	0.95	0.597	5.02476e-13	7	Banf1	0.353
Slc25a5	4.30633e-19	0.40054	1	0.972	5.99225e-15	7	Slc25a5	0.028
Ncapd3	2.86917e-92	0.399728	0.662	0.065	3.99244e-88	7	Ncapd3	0.597
Rfc1	2.42273e-22	0.399136	0.838	0.335	3.37123e-18	7	Rfc1	0.503
Nxt1	4.09602e-25	0.39848	0.838	0.301	5.69961e-21	7	Nxt1	0.537
Ccnb1.1	8.71175e-273	0.396894	0.638	0.016	1.21224e-268	7	Ccnb1	0.622
Cdca2	2.60249e-190	0.396748	0.638	0.027	3.62136e-186	7	Cdca2	0.611
Stub1	2.50352e-18	0.393724	0.975	0.663	3.48364e-14	7	Stub1	0.312
Cdc20.1	1.62594e-189	0.392461	0.625	0.026	2.26249e-185	7	Cdc20	0.599
Pcbd2	3.68665e-17	0.390421	0.975	0.718	5.12997e-13	7	Pcbd2	0.257
Mis18a	2.48064e-38	0.390257	0.8	0.207	3.45181e-34	7	Mis18a	0.593
Tubg1	3.67576e-54	0.390107	0.688	0.115	5.11482e-50	7	Tubg1	0.573
Ndufab1	1.38385e-17	0.389648	1	0.706	1.92563e-13	7	Ndufab1	0.294
Ssna1	2.81372e-16	0.38576	0.962	0.66	3.91529e-12	7	Ssna1	0.302
Cdc45	3.25792e-292	0.385135	0.725	0.021	4.53339e-288	7	Cdc45	0.704
Cdkn1a	5.28787e-16	0.382643	0.888	0.473	7.35807e-12	7	Cdkn1a	0.415
Rnaseh2c.1	8.41166e-18	0.381141	0.988	0.691	1.17048e-13	7	Rnaseh2c	0.297
Slc29a1	7.05946e-43	0.380221	0.738	0.154	9.82324e-39	7	Slc29a1	0.584
Sgol2a	1.00178e-287	0.379243	0.612	0.014	1.39398e-283	7	Sgol2a	0.598
Chaf1b	6.83337e-175	0.379159	0.638	0.03	9.50863e-171	7	Chaf1b	0.608
Hspd1	5.40874e-13	0.377518	0.912	0.657	7.52626e-09	7	Hspd1	0.255
Rnaseh2a	5.48592e-25	0.376898	0.838	0.301	7.63366e-21	7	Rnaseh2a	0.537
Atp5g2	1.04284e-22	0.376521	1	0.982	1.45112e-18	7	Atp5g2	0.018
Calm2	5.84007e-16	0.375766	1	0.99	8.12645e-12	7	Calm2	0.01
Cit	8.37235e-284	0.374119	0.675	0.018	1.16501e-279	7	Cit	0.657
Ppp1cc	1.43887e-16	0.373433	0.962	0.616	2.00218e-12	7	Ppp1cc	0.346
Ybx1	1.30746e-22	0.373297	1	0.992	1.81933e-18	7	Ybx1	0.008
Oscp1	1.73083e-25	0.372369	0.738	0.226	2.40846e-21	7	Oscp1	0.512
Atp5b.1	9.10265e-20	0.372026	1	0.98	1.26663e-15	7	Atp5b	0.02
Tpi1	7.01262e-15	0.371853	0.988	0.778	9.75806e-11	7	Tpi1	0.21
Pdlim1	1.5445e-14	0.371428	1	0.892	2.14918e-10	7	Pdlim1	0.108
Prdx1.1	1.18511e-20	0.371323	1	0.991	1.64908e-16	7	Prdx1	0.009
Snrpd2	9.52893e-18	0.369229	1	0.876	1.32595e-13	7	Snrpd2	0.124
Dck	7.16121e-57	0.367504	0.712	0.118	9.96483e-53	7	Dck	0.594
Nme1.2	8.55233e-12	0.365045	0.95	0.795	1.19006e-07	7	Nme1	0.155
Lsm8	4.90544e-14	0.364836	0.9	0.539	6.82592e-10	7	Lsm8	0.361
Snrpg	1.45175e-16	0.364065	0.988	0.926	2.0201e-12	7	Snrpg	0.062
Mcm2.1	1.2207e-92	0.36349	0.688	0.068	1.6986e-88	7	Mcm2	0.62
Ncapg	0	0.361357	0.625	0.008	0	7	Ncapg	0.617
Acat1	9.82464e-14	0.360196	0.912	0.539	1.3671e-09	7	Acat1	0.373
Mfsd10	4.57301e-17	0.360128	0.862	0.423	6.36335e-13	7	Mfsd10	0.439
Fam64a	5.82433e-274	0.358322	0.6	0.014	8.10456e-270	7	Fam64a	0.586
Ncaph	9.52523e-249	0.357423	0.6	0.017	1.32544e-244	7	Ncaph	0.583
Snrpb	2.16981e-16	0.356993	1	0.929	3.0193e-12	7	Snrpb	0.071
Tcp1.1	3.7254e-11	0.356064	0.975	0.763	5.18389e-07	7	Tcp1	0.212
Fus	1.18357e-11	0.355558	0.975	0.883	1.64693e-07	7	Fus	0.092
Hnrnpdl	1.38592e-15	0.355351	0.938	0.545	1.92851e-11	7	Hnrnpdl	0.393
Plk1.1	1.4245e-253	0.355164	0.55	0.013	1.9822e-249	7	Plk1	0.537
Calm3	3.33785e-13	0.355156	0.95	0.608	4.64461e-09	7	Calm3	0.342
Atp5j	4.5736e-19	0.354037	1	0.99	6.36416e-15	7	Atp5j	0.01
Ctcf	3.1197e-24	0.353607	0.888	0.333	4.34107e-20	7	Ctcf	0.555
Apitd1	5.49194e-172	0.353269	0.675	0.034	7.64204e-168	7	Apitd1	0.641
Npm1	1.97134e-19	0.352459	1	0.992	2.74312e-15	7	Npm1	0.008
Nudt21	5.70578e-17	0.351767	0.95	0.514	7.93959e-13	7	Nudt21	0.436
Ddx39	6.56136e-19	0.351411	0.85	0.375	9.13014e-15	7	Ddx39	0.475
Kif20a.1	3.92458e-264	0.349665	0.562	0.013	5.46105e-260	7	Kif20a	0.549
Oser1	3.61508e-18	0.348576	0.85	0.383	5.03039e-14	7	Oser1	0.467
Stip1	5.15664e-18	0.347033	0.8	0.356	7.17547e-14	7	Stip1	0.444
Casc5	4.03489e-294	0.346347	0.538	0.01	5.61455e-290	7	Casc5	0.528
Cox5a	1.006e-12	0.34419	1	0.966	1.39985e-08	7	Cox5a	0.034
Aes	6.35229e-15	0.342953	0.975	0.779	8.83922e-11	7	Aes	0.196
Exosc8	2.02203e-19	0.342773	0.888	0.386	2.81366e-15	7	Exosc8	0.502
Actg1.2	2.03871e-11	0.340161	1	0.998	2.83687e-07	7	Actg1	0.002
Dtl	6.71624e-149	0.339467	0.575	0.028	9.34564e-145	7	Dtl	0.547
Naa50	5.40001e-18	0.339134	0.888	0.416	7.51411e-14	7	Naa50	0.472
Aurka.1	6.5164e-200	0.338923	0.612	0.023	9.06757e-196	7	Aurka	0.589
Hnrnpd	4.37475e-15	0.338709	0.925	0.56	6.08746e-11	7	Hnrnpd	0.365
Dazap1	4.95978e-16	0.338486	0.875	0.452	6.90154e-12	7	Dazap1	0.423
Eif1ad	2.42723e-26	0.338369	0.788	0.249	3.37749e-22	7	Eif1ad	0.539
Nmral1	2.91652e-45	0.338326	0.638	0.115	4.05834e-41	7	Nmral1	0.523
Ccnf	0	0.337967	0.625	0.012	0	7	Ccnf	0.613
Pkm.1	1.25677e-12	0.337003	0.988	0.982	1.7488e-08	7	Pkm	0.006
Dnph1	3.95397e-54	0.334767	0.662	0.104	5.50195e-50	7	Dnph1	0.558
Pgam1	2.16961e-11	0.333906	0.988	0.829	3.01901e-07	7	Pgam1	0.159
Hsp90ab1.1	8.79432e-18	0.33313	1	0.997	1.22373e-13	7	Hsp90ab1	0.003
Cenpk	9.28189e-229	0.332692	0.6	0.018	1.29158e-224	7	Cenpk	0.582
Mcm4.1	1.66644e-68	0.332461	0.588	0.067	2.31885e-64	7	Mcm4	0.521
Atp5g3	8.79759e-13	0.331992	0.975	0.874	1.22419e-08	7	Atp5g3	0.101
Kif11	0	0.331463	0.588	0.01	0	7	Kif11	0.578
Timm50	1.55757e-20	0.331396	0.762	0.283	2.16736e-16	7	Timm50	0.479
Pole4	4.72186e-15	0.329766	0.862	0.436	6.57047e-11	7	Pole4	0.426
Eri1	2.23026e-27	0.32896	0.65	0.178	3.10341e-23	7	Eri1	0.472
Sf3b2	1.96387e-15	0.328909	0.962	0.774	2.73272e-11	7	Sf3b2	0.188
Trip13	5.76422e-256	0.328907	0.65	0.019	8.02092e-252	7	Trip13	0.631
Ncl.1	3.00881e-12	0.328142	0.988	0.865	4.18676e-08	7	Ncl	0.123
Uba2	1.68666e-18	0.327907	0.875	0.421	2.34698e-14	7	Uba2	0.454
S100a4.2	1.87297e-08	0.327296	1	0.883	0.000260623	7	S100a4	0.117
Rad54l	2.26347e-248	0.327002	0.562	0.014	3.14962e-244	7	Rad54l	0.548
Larp7	3.66481e-20	0.326254	0.75	0.278	5.09959e-16	7	Larp7	0.472
Hnrnpf	3.10431e-12	0.325806	1	0.963	4.31964e-08	7	Hnrnpf	0.037
Cnih4	3.6356e-12	0.32547	0.962	0.752	5.05893e-08	7	Cnih4	0.21
Atp5o	3.62153e-13	0.325395	1	0.939	5.03936e-09	7	Atp5o	0.061
Hspa14	8.30185e-17	0.325341	0.762	0.316	1.1552e-12	7	Hspa14	0.446
Csrp2	1.22183e-100	0.325039	0.575	0.044	1.70018e-96	7	Csrp2	0.531
Mrpl13	1.02307e-14	0.324014	0.9	0.466	1.4236e-10	7	Mrpl13	0.434
0610010K14Rik	4.4983e-16	0.323681	0.762	0.318	6.25938e-12	7	0610010K14Rik	0.444
Plp2	5.17052e-73	0.323477	0.438	0.036	7.19478e-69	7	Plp2	0.402
Pgp	2.7089e-17	0.322331	0.775	0.31	3.76943e-13	7	Pgp	0.465
Rcc1	6.37485e-54	0.321009	0.588	0.084	8.87061e-50	7	Rcc1	0.504
Nsmce4a	2.65905e-21	0.319969	0.9	0.389	3.70006e-17	7	Nsmce4a	0.511
Nup85	1.94644e-31	0.319357	0.7	0.182	2.70848e-27	7	Nup85	0.518
Ap2s1	1.29249e-15	0.31898	1	0.906	1.79849e-11	7	Ap2s1	0.094
Hnrnpu	2.38307e-13	0.317965	0.962	0.705	3.31604e-09	7	Hnrnpu	0.257
Actn4	6.42137e-19	0.317335	0.888	0.388	8.93533e-15	7	Actn4	0.5
Sgol1	1.5358e-293	0.317269	0.588	0.012	2.13707e-289	7	Sgol1	0.576
Pold1	1.07147e-89	0.315375	0.638	0.06	1.49096e-85	7	Pold1	0.578
Nup43	1.46633e-61	0.315245	0.688	0.099	2.0404e-57	7	Nup43	0.589
Mns1	5.42628e-277	0.314499	0.562	0.012	7.55067e-273	7	Mns1	0.55
Cdca4	1.71876e-35	0.314368	0.75	0.177	2.39165e-31	7	Cdca4	0.573
G3bp1.1	4.54829e-12	0.314041	0.962	0.712	6.32895e-08	7	G3bp1	0.25
Erp29	1.2997e-12	0.313976	0.988	0.947	1.80853e-08	7	Erp29	0.041
Nelfe	3.76866e-19	0.313227	0.788	0.323	5.24409e-15	7	Nelfe	0.465
Psmc3	1.66194e-10	0.312495	0.975	0.704	2.31259e-06	7	Psmc3	0.271
Lsm3	4.12588e-13	0.312047	0.912	0.526	5.74116e-09	7	Lsm3	0.386
Rtn3	3.97729e-13	0.311895	0.988	0.748	5.5344e-09	7	Rtn3	0.24
Wdr76	7.30702e-89	0.311157	0.6	0.054	1.01677e-84	7	Wdr76	0.546
Lmna.2	7.66981e-11	0.30877	0.862	0.503	1.06725e-06	7	Lmna	0.359
Pole3	4.87668e-24	0.30859	0.875	0.312	6.7859e-20	7	Pole3	0.563
Prim2	4.61438e-80	0.308453	0.625	0.065	6.42091e-76	7	Prim2	0.56
Chaf1a	3.89287e-142	0.307529	0.55	0.028	5.41693e-138	7	Chaf1a	0.522
Slc25a4	1.1683e-12	0.307127	0.962	0.668	1.62569e-08	7	Slc25a4	0.294
Bckdk	1.0117e-17	0.30651	0.888	0.373	1.40778e-13	7	Bckdk	0.515
Pdap1	9.35739e-11	0.306198	0.9	0.613	1.30208e-06	7	Pdap1	0.287
Snrpc	1.88963e-11	0.305226	0.925	0.624	2.62941e-07	7	Snrpc	0.301
Cenpp	6.44796e-289	0.305196	0.575	0.012	8.97234e-285	7	Cenpp	0.563
Hdgf	5.04094e-11	0.30516	0.975	0.706	7.01447e-07	7	Hdgf	0.269
Hmgn5	4.4173e-36	0.305089	0.612	0.126	6.14667e-32	7	Hmgn5	0.486
Uqcr10	2.21536e-11	0.304023	0.988	0.959	3.08268e-07	7	Uqcr10	0.029
Fkbp4	1.36846e-11	0.303879	0.925	0.624	1.90421e-07	7	Fkbp4	0.301
Cisd2	2.24115e-14	0.303803	0.912	0.472	3.11856e-10	7	Cisd2	0.44
Ccne2	4.37948e-244	0.303263	0.4	0.006	6.09404e-240	7	Ccne2	0.394
Smchd1	1.5772e-19	0.302919	0.8	0.3	2.19468e-15	7	Smchd1	0.5
Tmem109	3.12675e-11	0.301963	0.862	0.517	4.35088e-07	7	Tmem109	0.345
Ube2e3	2.18448e-14	0.301308	0.962	0.585	3.03971e-10	7	Ube2e3	0.377
Haus8	1.86749e-21	0.300623	0.712	0.242	2.59862e-17	7	Haus8	0.47
Atp5f1	1.58015e-13	0.300208	1	0.956	2.19878e-09	7	Atp5f1	0.044
A430005L14Rik	1.91235e-14	0.299232	0.812	0.398	2.66103e-10	7	A430005L14Rik	0.414
Bub3	8.87736e-13	0.298643	0.962	0.699	1.23528e-08	7	Bub3	0.263
Dlgap5	2.39042e-93	0.297858	0.65	0.06	3.32626e-89	7	Dlgap5	0.59
Sumo3	6.76086e-12	0.297542	0.988	0.696	9.40773e-08	7	Sumo3	0.292
Cfl1.1	7.44484e-17	0.297155	1	0.996	1.03595e-12	7	Cfl1	0.004
Kifc1	1.01353e-202	0.296555	0.512	0.015	1.41032e-198	7	Kifc1	0.497
Reep5	3.24198e-10	0.296218	0.988	0.865	4.51122e-06	7	Reep5	0.123
E2f8	1.79808e-197	0.296097	0.488	0.014	2.50203e-193	7	E2f8	0.474
Minos1	4.13919e-12	0.295231	0.988	0.956	5.75968e-08	7	Minos1	0.032
Bub1b	8.87173e-211	0.295228	0.588	0.02	1.2345e-206	7	Bub1b	0.568
Nans	3.58577e-09	0.293334	0.95	0.734	4.9896e-05	7	Nans	0.216
Baz1b	1.63118e-16	0.29275	0.738	0.303	2.26979e-12	7	Baz1b	0.435
Ckap2	2.87387e-257	0.292539	0.55	0.012	3.99899e-253	7	Ckap2	0.538
Tssc4	7.14293e-26	0.292493	0.738	0.221	9.93938e-22	7	Tssc4	0.517
Rps27l	1.78674e-13	0.291499	1	0.982	2.48624e-09	7	Rps27l	0.018
Lmf2	8.53861e-30	0.291106	0.7	0.175	1.18815e-25	7	Lmf2	0.525
Cep57	3.47757e-26	0.289065	0.638	0.17	4.83904e-22	7	Cep57	0.468
Aars	2.88087e-16	0.288352	0.825	0.377	4.00872e-12	7	Aars	0.448
Ngfrap1	2.21956e-31	0.287488	0.525	0.108	3.08852e-27	7	Ngfrap1	0.417
Nup62	1.5358e-28	0.286532	0.688	0.183	2.13706e-24	7	Nup62	0.505
Cenpl	2.24015e-54	0.286026	0.538	0.069	3.11716e-50	7	Cenpl	0.469
Nhp2l1	5.24805e-10	0.285434	0.962	0.797	7.30266e-06	7	Nhp2l1	0.165
Hmgb3	1.39641e-56	0.284982	0.588	0.079	1.9431e-52	7	Hmgb3	0.509
Ipo5	1.79833e-28	0.284953	0.725	0.189	2.50238e-24	7	Ipo5	0.536
Smarca5	1.08233e-10	0.284295	0.75	0.399	1.50606e-06	7	Smarca5	0.351
Tbc1d31	1.65631e-55	0.283932	0.65	0.095	2.30475e-51	7	Tbc1d31	0.555
Ppih	3.20639e-26	0.282953	0.762	0.228	4.46169e-22	7	Ppih	0.534
Tkt	4.55387e-12	0.282023	1	0.858	6.3367e-08	7	Tkt	0.142
Gins4	9.92008e-25	0.281894	0.75	0.23	1.38038e-20	7	Gins4	0.52
Manf.2	1.19481e-08	0.281797	0.988	0.864	0.000166258	7	Manf	0.124
Psma1	4.32474e-11	0.280802	0.988	0.842	6.01788e-07	7	Psma1	0.146
Ncapg2	5.75281e-222	0.280467	0.55	0.016	8.00503e-218	7	Ncapg2	0.534
Snrnp25	8.16928e-18	0.280357	0.788	0.318	1.13676e-13	7	Snrnp25	0.47
Tpr	1.43881e-08	0.27996	0.95	0.749	0.00020021	7	Tpr	0.201
Hist1h4d	1.39924e-76	0.279777	0.525	0.048	1.94704e-72	7	Hist1h4d	0.477
Timeless	4.32167e-145	0.279573	0.5	0.022	6.01361e-141	7	Timeless	0.478
Trappc1	4.05869e-10	0.279492	0.95	0.718	5.64767e-06	7	Trappc1	0.232
Tardbp	1.11919e-18	0.279211	0.8	0.304	1.55736e-14	7	Tardbp	0.496
Mybl2	0	0.278674	0.562	0.008	0	7	Mybl2	0.554
Cltb	1.77344e-12	0.278535	0.888	0.47	2.46774e-08	7	Cltb	0.418
Hprt	4.46882e-11	0.278108	0.975	0.878	6.21836e-07	7	Hprt	0.097
Krtcap2.1	3.03606e-11	0.277367	1	0.916	4.22467e-07	7	Krtcap2	0.084
Elof1	4.66119e-11	0.277245	0.838	0.483	6.48605e-07	7	Elof1	0.355
Fkbp2.1	5.25967e-10	0.277189	0.988	0.917	7.31883e-06	7	Fkbp2	0.071
Eif4a3	4.92223e-12	0.276896	0.912	0.573	6.84928e-08	7	Eif4a3	0.339
Pcbp2	1.78847e-10	0.275444	1	0.928	2.48866e-06	7	Pcbp2	0.072
Diaph3	6.27332e-226	0.275248	0.488	0.011	8.72932e-222	7	Diaph3	0.477
Cox7a2	4.90901e-13	0.274779	1	0.982	6.83089e-09	7	Cox7a2	0.018
Cox5b	1.50648e-13	0.274684	1	0.982	2.09627e-09	7	Cox5b	0.018
Aunip	0	0.274614	0.5	0.007	0	7	Aunip	0.493
Abracl	1.56989e-10	0.274351	1	0.784	2.18451e-06	7	Abracl	0.216
Kif15	0	0.274334	0.538	0.007	0	7	Kif15	0.531
Acp1	6.12184e-11	0.27433	0.912	0.588	8.51855e-07	7	Acp1	0.324
Kif20b	3.79162e-149	0.273093	0.512	0.022	5.27605e-145	7	Kif20b	0.49
Poc1a	3.67665e-151	0.271663	0.55	0.025	5.11606e-147	7	Poc1a	0.525
Commd1	1.5914e-09	0.271575	0.95	0.69	2.21444e-05	7	Commd1	0.26
Ube2n	5.09111e-09	0.271195	0.975	0.748	7.08428e-05	7	Ube2n	0.227
Ddx39b.1	1.17096e-07	0.270529	0.912	0.653	0.00162939	7	Ddx39b	0.259
Mrpl49	7.83226e-18	0.269118	0.675	0.25	1.08986e-13	7	Mrpl49	0.425
Ndufv1	5.70911e-13	0.268706	0.925	0.527	7.94423e-09	7	Ndufv1	0.398
Pola1	3.69587e-72	0.268425	0.538	0.052	5.1428e-68	7	Pola1	0.486
Ivns1abp	1.6676e-28	0.268425	0.788	0.214	2.32047e-24	7	Ivns1abp	0.574
Clic1	5.46043e-13	0.267862	1	0.992	7.59819e-09	7	Clic1	0.008
Psmb2	4.67038e-11	0.267101	1	0.914	6.49883e-07	7	Psmb2	0.086
Uchl5	4.02532e-17	0.267054	0.762	0.309	5.60123e-13	7	Uchl5	0.453
Vdac1	2.37907e-11	0.266152	0.95	0.666	3.31047e-07	7	Vdac1	0.284
Psmd14	2.45867e-12	0.265925	0.812	0.431	3.42124e-08	7	Psmd14	0.381
Plk4	4.52662e-130	0.265768	0.562	0.031	6.29879e-126	7	Plk4	0.531
Cdc123	4.13626e-12	0.265483	0.838	0.458	5.75561e-08	7	Cdc123	0.38
Prpf19	7.50948e-11	0.265468	0.862	0.53	1.04494e-06	7	Prpf19	0.332
Mrpl28	2.31502e-09	0.264825	0.862	0.552	3.22135e-05	7	Mrpl28	0.31
Cbfb	5.02926e-16	0.263931	0.75	0.301	6.99821e-12	7	Cbfb	0.449
Syngr2	8.3205e-08	0.263868	0.95	0.731	0.0011578	7	Syngr2	0.219
Ube2i	3.95359e-10	0.263585	0.95	0.749	5.50142e-06	7	Ube2i	0.201
Tmx1	1.96458e-10	0.263446	0.938	0.595	2.73372e-06	7	Tmx1	0.343
Pck2	2.89304e-37	0.263386	0.65	0.129	4.02566e-33	7	Pck2	0.521
U2af2	1.36211e-10	0.263019	0.8	0.446	1.89538e-06	7	U2af2	0.354
Brip1	8.86969e-213	0.262843	0.512	0.014	1.23422e-208	7	Brip1	0.498
Nudt5	2.00938e-20	0.262718	0.812	0.284	2.79605e-16	7	Nudt5	0.528
Tceb1	1.73075e-09	0.262683	0.962	0.791	2.40834e-05	7	Tceb1	0.171
Sf3b5	7.37986e-12	0.262136	0.988	0.845	1.02691e-07	7	Sf3b5	0.143
Sptssa	1.11824e-09	0.261945	0.988	0.79	1.55604e-05	7	Sptssa	0.198
S100a10.2	7.78404e-11	0.261717	1	0.99	1.08315e-06	7	S100a10	0.01
Rbm8a	8.71799e-11	0.261678	1	0.784	1.21311e-06	7	Rbm8a	0.216
Vdac3	6.21676e-10	0.261246	0.975	0.81	8.65062e-06	7	Vdac3	0.165
Fignl1	1.01843e-165	0.261087	0.512	0.02	1.41715e-161	7	Fignl1	0.492
Fam96a	4.26839e-10	0.260798	0.988	0.817	5.93946e-06	7	Fam96a	0.171
Cisd1	4.95735e-11	0.260797	0.762	0.399	6.89815e-07	7	Cisd1	0.363
Ttk	2.02048e-287	0.259028	0.512	0.009	2.81149e-283	7	Ttk	0.503
Rbmxl1	4.77687e-09	0.257913	0.812	0.462	6.64701e-05	7	Rbmxl1	0.35
Dscc1	1.09293e-123	0.257182	0.438	0.02	1.52081e-119	7	Dscc1	0.418
Topbp1	2.33644e-42	0.256815	0.6	0.102	3.25115e-38	7	Topbp1	0.498
Ilf2	9.59042e-14	0.255621	0.8	0.351	1.33451e-09	7	Ilf2	0.449
Mcm10	3.9295e-256	0.254493	0.525	0.011	5.46791e-252	7	Mcm10	0.514
Cenpn	1.10759e-179	0.254024	0.438	0.012	1.54121e-175	7	Cenpn	0.426
Atp5g1.1	3.19881e-08	0.253504	0.988	0.931	0.000445115	7	Atp5g1	0.057
Snrpa1	1.72953e-13	0.252908	0.788	0.359	2.40664e-09	7	Snrpa1	0.429
Pbrm1	7.86052e-07	0.252894	0.762	0.478	0.0109379	7	Pbrm1	0.284
Mtch2	5.79121e-10	0.252403	0.95	0.622	8.05847e-06	7	Mtch2	0.328
Bcl7c	1.89276e-15	0.251588	0.8	0.316	2.63378e-11	7	Bcl7c	0.484
Mapre1	1.10147e-07	0.251244	0.925	0.666	0.0015327	7	Mapre1	0.259
Anapc15	2.70096e-24	0.25073	0.625	0.168	3.75839e-20	7	Anapc15	0.457
Psmb9	2.25428e-09	0.250384	0.962	0.686	3.13683e-05	7	Psmb9	0.276
Mlf1	4.01108e-44	0.25025	0.462	0.062	5.58141e-40	7	Mlf1	0.4
Idh3a	2.70748e-14	0.250176	0.775	0.318	3.76746e-10	7	Idh3a	0.457
Thbs1.1	0.000540435	-0.252954	1	0.964	1	7	Thbs1	0.036
Gpsm3	1.42732e-06	-0.254141	0.9	0.874	0.0198611	7	Gpsm3	0.026
Rarg	5.49799e-05	-0.255436	0.35	0.471	0.765045	7	Rarg	-0.121
H2afj	1.30981e-05	-0.257026	0.95	0.907	0.18226	7	H2afj	0.043
Tnfaip8l2	2.28895e-05	-0.257441	0.925	0.861	0.318507	7	Tnfaip8l2	0.064
Cfp	7.6335e-15	-0.258623	1	1	1.0622e-10	7	Cfp	0
Plaur	0.000290178	-0.25903	0.862	0.865	1	7	Plaur	-0.003
Gm16104	0.000362992	-0.260273	0.738	0.668	1	7	Gm16104	0.07
Btg1.1	0.000769007	-0.260625	0.7	0.73	1	7	Btg1	-0.03
Ndufa6	2.18762e-06	-0.261331	0.962	0.938	0.0304407	7	Ndufa6	0.024
Pbxip1	1.17709e-05	-0.261704	0.3	0.454	0.163792	7	Pbxip1	-0.154
Pmp22	9.91485e-06	-0.261953	0.95	0.921	0.137965	7	Pmp22	0.029
Cd63.2	0.0010622	-0.261982	0.412	0.543	1	7	Cd63	-0.131
Cald1.1	0.00442056	-0.263545	0.7	0.672	1	7	Cald1	0.028
Fgfr1.1	2.19512e-06	-0.263565	1	0.958	0.0305451	7	Fgfr1	0.042
Pltp.2	0.00123115	-0.264723	1	0.957	1	7	Pltp	0.043
Selp.1	6.49838e-07	-0.264817	1	0.959	0.0090425	7	Selp	0.041
Hcst.1	1.09455e-05	-0.265164	0.925	0.9	0.152307	7	Hcst	0.025
Snap23	4.85477e-06	-0.265416	0.812	0.772	0.0675541	7	Snap23	0.04
Ier2	0.000133009	-0.267751	0.925	0.858	1	7	Ier2	0.067
Guca1a	2.28788e-05	-0.269087	0.8	0.735	0.318358	7	Guca1a	0.065
Ogt	6.2342e-06	-0.270288	0.75	0.738	0.0867489	7	Ogt	0.012
Selplg	1.42247e-08	-0.270567	1	0.994	0.000197937	7	Selplg	0.006
Cndp2	6.25289e-06	-0.272001	0.85	0.818	0.0870089	7	Cndp2	0.032
Fam46a	1.52885e-07	-0.273214	1	0.995	0.00212739	7	Fam46a	0.005
Hgsnat	0.00171746	-0.273676	1	0.957	1	7	Hgsnat	0.043
C5ar1	9.01578e-05	-0.274033	0.788	0.812	1	7	C5ar1	-0.024
Tnfaip8	3.42559e-07	-0.274354	0.95	0.969	0.00476671	7	Tnfaip8	-0.019
Pold4	1.95702e-05	-0.275036	0.75	0.741	0.27232	7	Pold4	0.009
Comt	2.20138e-07	-0.275201	1	0.988	0.00306322	7	Comt	0.012
Htra3	0.000117803	-0.276292	0.45	0.526	1	7	Htra3	-0.076
Fam43a	1.84092e-05	-0.276676	0.638	0.687	0.256164	7	Fam43a	-0.049
Rgs2.3	0.00196467	-0.27925	0.812	0.789	1	7	Rgs2	0.023
Emilin2	8.96826e-10	-0.281484	1	0.999	1.24793e-05	7	Emilin2	0.001
Rps27rt	1.04491e-07	-0.281509	1	0.968	0.001454	7	Rps27rt	0.032
Smpdl3a	2.95004e-11	-0.284785	1	0.998	4.10498e-07	7	Smpdl3a	0.002
Klf9	1.54182e-05	-0.286343	0.55	0.606	0.214544	7	Klf9	-0.056
Dpep2.1	3.95703e-06	-0.288538	0.962	0.955	0.0550621	7	Dpep2	0.007
Fn1	7.00947e-20	-0.291768	1	1	9.75368e-16	7	Fn1	0
Fcgrt.1	2.13843e-05	-0.292128	0.812	0.809	0.297563	7	Fcgrt	0.003
Ifitm2	3.74571e-15	-0.29438	1	0.999	5.21216e-11	7	Ifitm2	0.001
Dlgap4	9.35697e-07	-0.294641	0.35	0.493	0.0130202	7	Dlgap4	-0.143
Ltc4s	1.13404e-08	-0.295803	0.988	0.998	0.000157802	7	Ltc4s	-0.01
Id2.2	0.00290632	-0.297834	0.95	0.928	1	7	Id2	0.022
Tcn2	1.54198e-10	-0.297865	0.988	0.994	2.14567e-06	7	Tcn2	-0.006
Ninj1.1	5.87206e-07	-0.297893	0.975	0.974	0.00817097	7	Ninj1	0.001
Ccdc12	6.30591e-10	-0.297921	1	0.988	8.77468e-06	7	Ccdc12	0.012
Cybb	2.03648e-11	-0.298633	1	1	2.83376e-07	7	Cybb	0
Ednrb	3.02045e-08	-0.298869	1	0.99	0.000420295	7	Ednrb	0.01
Pirb.1	3.72835e-07	-0.298949	0.888	0.878	0.00518801	7	Pirb	0.01
Prg4.1	2.64248e-15	-0.300128	1	1	3.67701e-11	7	Prg4	0
Map1lc3a.1	8.63903e-06	-0.300347	0.65	0.69	0.120212	7	Map1lc3a	-0.04
4930455G09Rik	4.86024e-07	-0.3037	0.912	0.884	0.00676302	7	4930455G09Rik	0.028
Aspa	6.37206e-05	-0.304089	0.575	0.63	0.886672	7	Aspa	-0.055
Anxa3	9.70793e-10	-0.308369	0.975	0.954	1.35086e-05	7	Anxa3	0.021
Ccr1	2.01806e-07	-0.310053	0.925	0.914	0.00280813	7	Ccr1	0.011
Crlf2	2.8742e-09	-0.310453	0.975	0.966	3.99946e-05	7	Crlf2	0.009
Rap1b	9.53767e-10	-0.311436	1	0.989	1.32717e-05	7	Rap1b	0.011
H2-T23	8.07268e-09	-0.312777	0.975	0.972	0.000112331	7	H2-T23	0.003
Idh1	1.4456e-08	-0.313335	0.95	0.934	0.000201156	7	Idh1	0.016
C1qa.1	6.34893e-09	-0.313495	1	1	8.83454e-05	7	C1qa	0
Ftl1	1.77547e-20	-0.315811	1	1	2.47056e-16	7	Ftl1	0
C3ar1	6.46199e-07	-0.316363	0.8	0.811	0.00899186	7	C3ar1	-0.011
P2rx4	9.49702e-07	-0.317671	0.638	0.713	0.0132151	7	P2rx4	-0.075
Cfh	7.59316e-08	-0.32003	0.962	0.916	0.00105659	7	Cfh	0.046
Bnip3l	5.77866e-09	-0.320221	0.9	0.892	8.041e-05	7	Bnip3l	0.008
Lyz2	2.46934e-20	-0.320771	1	1	3.43609e-16	7	Lyz2	0
Calml4.1	1.83967e-07	-0.322631	0.912	0.879	0.0025599	7	Calml4	0.033
Unc119	5.28699e-08	-0.325011	0.925	0.88	0.000735684	7	Unc119	0.045
Fabp4.1	1.37677e-06	-0.325217	1	0.996	0.0191578	7	Fabp4	0.004
Cst3	2.89595e-29	-0.329344	1	1	4.02971e-25	7	Cst3	0
Prtn3.4	0.000678566	-0.338178	0.962	0.906	1	7	Prtn3	0.056
Ypel3.1	3.21453e-07	-0.340401	0.638	0.713	0.00447302	7	Ypel3	-0.075
Timp2.1	3.18167e-13	-0.341043	1	0.999	4.42729e-09	7	Timp2	0.001
Lrg1.3	0.000398659	-0.34175	0.925	0.891	1	7	Lrg1	0.034
Wfdc17.3	9.3914e-11	-0.342989	1	1	1.30681e-06	7	Wfdc17	0
Tcp11l2	5.62798e-09	-0.344182	0.175	0.463	7.83134e-05	7	Tcp11l2	-0.288
AB124611	1.39271e-10	-0.344609	0.938	0.947	1.93796e-06	7	AB124611	-0.009
Rps27.1	6.14172e-24	-0.34854	1	1	8.54621e-20	7	Rps27	0
Mxd4	2.69074e-09	-0.348702	0.612	0.728	3.74416e-05	7	Mxd4	-0.116
Itm2c	4.03306e-10	-0.350436	0.938	0.927	5.612e-06	7	Itm2c	0.011
Prr13	5.90759e-10	-0.356225	0.95	0.972	8.22041e-06	7	Prr13	-0.022
Fcgr3	2.86553e-15	-0.359977	0.988	0.997	3.98738e-11	7	Fcgr3	-0.009
Ctsl	1.04006e-09	-0.362827	0.962	0.931	1.44725e-05	7	Ctsl	0.031
Rabac1.1	4.86012e-11	-0.364236	0.938	0.947	6.76286e-07	7	Rabac1	-0.009
Man2b1	3.4814e-13	-0.367176	1	0.988	4.84437e-09	7	Man2b1	0.012
Smim14	3.11873e-10	-0.368569	0.712	0.826	4.33971e-06	7	Smim14	-0.114
Prdx5	2.58979e-20	-0.369581	1	0.999	3.6037e-16	7	Prdx5	0.001
H2-D1	4.90622e-24	-0.369698	1	1	6.827e-20	7	H2-D1	0
Trf.1	3.1376e-14	-0.37414	1	0.999	4.36596e-10	7	Trf	0.001
Cd37	1.63362e-14	-0.391565	0.962	0.975	2.27318e-10	7	Cd37	-0.013
Cd24a.2	4.14477e-07	-0.394489	0.9	0.911	0.00576745	7	Cd24a	-0.011
Bcl2a1b.1	1.14234e-07	-0.396521	0.862	0.911	0.00158956	7	Bcl2a1b	-0.049
Nupr1.2	2.62392e-09	-0.396695	0.988	0.942	3.65119e-05	7	Nupr1	0.046
Malat1.1	3.76625e-14	-0.397466	1	1	5.24074e-10	7	Malat1	0
Btg2.1	2.53119e-07	-0.401992	0.85	0.871	0.00352216	7	Btg2	-0.021
Samhd1	4.29922e-11	-0.402944	0.725	0.779	5.98236e-07	7	Samhd1	-0.054
Plxdc2	9.60978e-13	-0.405556	0.962	0.975	1.3372e-08	7	Plxdc2	-0.013
Lsp1	3.26146e-14	-0.418664	0.988	0.976	4.53832e-10	7	Lsp1	0.012
Cd14	5.98324e-11	-0.425454	1	0.968	8.32568e-07	7	Cd14	0.032
Evi5.1	6.32319e-10	-0.429723	0.975	0.944	8.79872e-06	7	Evi5	0.031
Polr3gl	7.1875e-13	-0.430667	0.762	0.834	1.00014e-08	7	Polr3gl	-0.072
Rsrp1	2.25683e-15	-0.437213	1	0.979	3.14038e-11	7	Rsrp1	0.021
Ctss	7.86622e-30	-0.440425	1	1	1.09458e-25	7	Ctss	0
C4b.2	6.58897e-12	-0.442665	0.975	0.982	9.16855e-08	7	C4b	-0.007
Padi4	5.18338e-13	-0.452694	0.975	0.97	7.21267e-09	7	Padi4	0.005
Ecm1.2	2.26236e-17	-0.460857	1	0.999	3.14808e-13	7	Ecm1	0.001
Txnip	2.99653e-17	-0.504957	0.938	0.959	4.16967e-13	7	Txnip	-0.021
Klf2.1	7.84887e-17	-0.519936	1	0.998	1.09217e-12	7	Klf2	0.002
Apoe.5	4.52887e-08	-0.523131	1	1	0.000630192	7	Apoe	0
Aldoa	5.85359e-19	-0.537913	0.938	0.971	8.14527e-15	7	Aldoa	-0.033
Ifitm6.1	8.19771e-16	-0.550452	0.875	0.928	1.14071e-11	7	Ifitm6	-0.053
Cxcl13.3	0.0033962	-0.558711	0.875	0.87	1	7	Cxcl13	0.005
Mafb.1	6.49969e-16	-0.616519	0.862	0.936	9.04431e-12	7	Mafb	-0.074
Junb.2	3.12675e-14	-0.616817	0.925	0.952	4.35088e-10	7	Junb	-0.027
Tgfb2.2	4.22937e-16	-0.78698	0.725	0.853	5.88517e-12	7	Tgfb2	-0.128
