# Supplementary material for: CaSSiDI: novel single-cell “Cluster Similarity Scoring and Distinction Index” reveals critical functions for PirB and context-dependent Cebpb repression
Source: Cell Death Differ. 2024 Feb 21;31(3):265–79. doi: 10.1038/s41418-024-01268-8 (PMC10923835; doi:10.1038/s41418-024-01268-8)
Supplement: Supplementary file 25 — Table S16 [file 41418_2024_1268_MOESM25_ESM.xlsx]

## Sheet: TableS16_peritoneal_macrophage_
	p_val	avg_logFC	pct.1	pct.2	p_val_adj	cluster	gene	pct.1_minus_pct.2
S100a6	2.77419e-63	0.554135	0.934	0.789	3.71852e-59	0	S100a6	0.145
S100a4	2.74112e-40	0.433259	0.913	0.788	3.67419e-36	0	S100a4	0.125
Cd24a	1.33538e-74	0.424902	0.974	0.883	1.78994e-70	0	Cd24a	0.091
Serpinb1a	2.27428e-73	0.422595	0.983	0.907	3.04845e-69	0	Serpinb1a	0.076
Lrg1	2.94021e-38	0.377171	0.912	0.809	3.94106e-34	0	Lrg1	0.103
Pi16	2.32054e-59	0.366327	0.846	0.605	3.11046e-55	0	Pi16	0.241
Ptgis	3.39482e-37	0.358029	0.937	0.838	4.55042e-33	0	Ptgis	0.099
Id2	5.17318e-42	0.357894	0.972	0.891	6.93413e-38	0	Id2	0.081
Calr	3.63711e-53	0.346336	0.997	0.979	4.87519e-49	0	Calr	0.018
Serpinb2	4.14376e-50	0.330996	0.993	0.971	5.55429e-46	0	Serpinb2	0.022
Emp3	3.09878e-70	0.327783	1	0.991	4.1536e-66	0	Emp3	0.009
Hdc	8.80241e-59	0.321426	0.693	0.394	1.17988e-54	0	Hdc	0.299
Fxyd5	1.72572e-97	0.312165	1	0.998	2.31316e-93	0	Fxyd5	0.002
Actg1	1.05794e-59	0.305823	1	0.996	1.41807e-55	0	Actg1	0.004
Eif4a1	8.19195e-50	0.303371	0.989	0.935	1.09805e-45	0	Eif4a1	0.054
Eif5a	5.80821e-52	0.295988	0.986	0.938	7.78533e-48	0	Eif5a	0.048
S100a10	2.47467e-56	0.289219	0.999	0.984	3.31705e-52	0	S100a10	0.015
Hspa5	2.76815e-37	0.287236	0.986	0.944	3.71042e-33	0	Hspa5	0.042
Tppp3	1.36405e-17	0.279911	0.523	0.385	1.82837e-13	0	Tppp3	0.138
Anxa2	1.46044e-35	0.279095	0.92	0.801	1.95757e-31	0	Anxa2	0.119
Icam2	1.68873e-56	0.277471	1	0.99	2.26357e-52	0	Icam2	0.01
Pdia6	1.0168e-38	0.277259	0.972	0.911	1.36292e-34	0	Pdia6	0.061
Evi5	1.12433e-36	0.276629	0.975	0.929	1.50705e-32	0	Evi5	0.046
Pglyrp1	1.13891e-15	0.27414	0.585	0.457	1.5266e-11	0	Pglyrp1	0.128
Gapdh	7.10356e-73	0.26409	0.999	0.998	9.52161e-69	0	Gapdh	0.001
Slc16a3	1.94146e-32	0.263905	0.588	0.384	2.60233e-28	0	Slc16a3	0.204
Pycard	3.91317e-38	0.261723	1	0.986	5.24522e-34	0	Pycard	0.014
Lgals3	7.9269e-40	0.261088	0.99	0.95	1.06252e-35	0	Lgals3	0.04
Cd9	6.22936e-55	0.260839	1	0.991	8.34984e-51	0	Cd9	0.009
Capg	3.94313e-41	0.26069	0.972	0.938	5.28538e-37	0	Capg	0.034
Pelp1	4.328e-11	0.260126	0.678	0.575	5.80124e-07	0	Pelp1	0.103
Itgb7	1.12402e-21	0.25342	0.8	0.656	1.50664e-17	0	Itgb7	0.144
H2-Eb1	0.00135872	-0.262564	0.081	0.123	1	0	H2-Eb1	-0.042
Igf1	1.98722e-23	-0.266611	0.298	0.487	2.66367e-19	0	Igf1	-0.189
Abca1	2.97474e-28	-0.268994	0.174	0.383	3.98734e-24	0	Abca1	-0.209
Zfos1	1.32198e-26	-0.283897	0.669	0.79	1.77199e-22	0	Zfos1	-0.121
Cd52	1.10767e-12	-0.286017	0.778	0.818	1.48472e-08	0	Cd52	-0.04
Sepp1	3.11034e-34	-0.294119	0.964	0.978	4.1691e-30	0	Sepp1	-0.014
H2-Aa	1.16142e-05	-0.3611	0.132	0.199	0.155676	0	H2-Aa	-0.067
H2-Ab1	1.39827e-07	-0.363479	0.171	0.26	0.00187425	0	H2-Ab1	-0.089
Pltp	4.30456e-40	-0.368112	0.916	0.948	5.76984e-36	0	Pltp	-0.032
Wfdc17	8.48447e-70	-0.3896	1	1	1.13726e-65	0	Wfdc17	0
Pf4	9.58475e-39	-0.394894	0.999	0.999	1.28474e-34	0	Pf4	0
Cxcl13	1.97397e-12	-0.395792	0.782	0.848	2.64591e-08	0	Cxcl13	-0.066
Fcna	1.00186e-38	-0.419718	0.893	0.933	1.34289e-34	0	Fcna	-0.04
Arg1	3.72943e-14	-0.458258	0.372	0.501	4.99893e-10	0	Arg1	-0.129
Lyz1	3.83083e-36	-0.544804	0.981	0.983	5.13485e-32	0	Lyz1	-0.002
Gm42418	6.11279e-10	-0.581039	0.854	0.892	8.19358e-06	0	Gm42418	-0.038
Apoe	8.29464e-73	-0.619328	1	1	1.11181e-68	0	Apoe	0
Saa3	4.95956e-51	-0.653049	0.999	0.997	6.64779e-47	0	Saa3	0.002
Cd74	4.34144e-05	-0.72986	0.336	0.397	0.581926	0	Cd74	-0.061
Marco	2.19753e-32	-0.923729	0.355	0.547	2.94557e-28	0	Marco	-0.192
Retnla	1.17056e-11	-1.66966	0.562	0.618	1.56902e-07	0	Retnla	-0.056
Slpi	5.15952e-56	0.603402	1	0.999	6.91583e-52	1	Slpi	0.001
Apoe.1	3.0771e-78	0.562686	1	1	4.12455e-74	1	Apoe	0
Cd52.1	3.49784e-78	0.534547	0.934	0.788	4.68851e-74	1	Cd52	0.146
Lyz1.1	1.36872e-59	0.519375	0.994	0.981	1.83464e-55	1	Lyz1	0.013
Tmem176a	6.8836e-68	0.495308	0.913	0.742	9.22677e-64	1	Tmem176a	0.171
Tmem176b	3.9266e-65	0.441933	0.965	0.823	5.26322e-61	1	Tmem176b	0.142
Alox15	1.16525e-66	0.385061	1	0.998	1.5619e-62	1	Alox15	0.002
Pid1	3.78442e-39	0.334573	0.902	0.787	5.07264e-35	1	Pid1	0.115
Fabp5	9.85724e-17	0.323103	0.913	0.867	1.32126e-12	1	Fabp5	0.046
Ccl24	1.41447e-41	0.316601	0.968	0.932	1.89596e-37	1	Ccl24	0.036
C1qa	2.31422e-65	0.314819	1	0.999	3.10197e-61	1	C1qa	0.001
Pld4	4.53412e-40	0.310445	0.924	0.769	6.07753e-36	1	Pld4	0.155
Bcam	4.30342e-37	0.305667	0.738	0.523	5.76831e-33	1	Bcam	0.215
Ms4a6c	5.90036e-53	0.302358	0.436	0.177	7.90884e-49	1	Ms4a6c	0.259
F7	3.93168e-35	0.290689	0.556	0.319	5.27002e-31	1	F7	0.237
H2-DMa	1.33589e-36	0.283207	0.802	0.611	1.79062e-32	1	H2-DMa	0.191
Trf	7.41291e-49	0.26827	1	0.996	9.93626e-45	1	Trf	0.004
C1qb	5.05889e-68	0.263316	1	0.999	6.78094e-64	1	C1qb	0.001
Padi4	2.92401e-35	0.262207	0.982	0.932	3.91934e-31	1	Padi4	0.05
C1qc	6.59719e-67	0.261122	1	0.999	8.84288e-63	1	C1qc	0.001
Ly86	8.9837e-38	0.261111	0.96	0.914	1.20417e-33	1	Ly86	0.046
Dpep2	1.05377e-31	0.255666	0.95	0.889	1.41247e-27	1	Dpep2	0.061
Prtn3	2.30237e-24	0.255633	0.931	0.832	3.08609e-20	1	Prtn3	0.099
Igfbp4	1.41218e-27	0.251362	0.46	0.266	1.89289e-23	1	Igfbp4	0.194
Pelp1.1	2.34983e-06	-0.254459	0.532	0.605	0.0314971	1	Pelp1	-0.073
Prr13	1.10377e-29	-0.257846	0.939	0.967	1.4795e-25	1	Prr13	-0.028
Rhoc	1.24637e-21	-0.264115	0.602	0.735	1.67064e-17	1	Rhoc	-0.133
Cdkn2a	1.34353e-10	-0.270196	0.069	0.162	1.80087e-06	1	Cdkn2a	-0.093
Txn1	3.37399e-55	-0.283949	0.995	0.998	4.5225e-51	1	Txn1	-0.003
Fscn1	3.5027e-30	-0.292309	0.058	0.261	4.69501e-26	1	Fscn1	-0.203
Cd24a.1	1.44336e-29	-0.303794	0.841	0.91	1.93468e-25	1	Cd24a	-0.069
Sdc3	4.11854e-26	-0.320791	0.852	0.915	5.52049e-22	1	Sdc3	-0.063
Tppp3.1	1.11564e-23	-0.322469	0.245	0.441	1.4954e-19	1	Tppp3	-0.196
Wfdc17.1	2.42362e-45	-0.352489	1	1	3.24862e-41	1	Wfdc17	0
Tgfb2	4.03801e-39	-0.364023	0.691	0.876	5.41255e-35	1	Tgfb2	-0.185
Cald1	1.87382e-43	-0.378338	0.457	0.711	2.51166e-39	1	Cald1	-0.254
Cxcl13.1	1.35278e-13	-0.39716	0.794	0.844	1.81326e-09	1	Cxcl13	-0.05
Retnla.1	7.39798e-08	-0.399057	0.675	0.596	0.000991625	1	Retnla	0.079
Gm42418.1	1.05032e-07	-0.451348	0.86	0.89	0.00140785	1	Gm42418	-0.03
Vsig4	9.53333e-22	-0.466908	0.524	0.671	1.27785e-17	1	Vsig4	-0.147
Wnt2	1.29733e-23	-0.48453	0.262	0.453	1.73894e-19	1	Wnt2	-0.191
Serpinb6a	2.84379e-75	-0.554352	0.57	0.825	3.81181e-71	1	Serpinb6a	-0.255
Arg1.1	1.15576e-24	-0.603686	0.32	0.508	1.54919e-20	1	Arg1	-0.188
Cd63	1.49442e-58	-0.610707	0.402	0.681	2.00313e-54	1	Cd63	-0.279
Apoc1	1.39257e-09	-0.623912	0.146	0.238	1.8666e-05	1	Apoc1	-0.092
Marco.1	1.95125e-21	-0.65242	0.377	0.539	2.61546e-17	1	Marco	-0.162
Timd4	7.64571e-109	-0.751191	0.473	0.861	1.02483e-104	1	Timd4	-0.388
Slpi.1	5.25763e-08	0.438155	0.998	1	0.000704733	2	Slpi	-0.002
Prtn3.1	6.74765e-45	0.41941	0.938	0.833	9.04454e-41	2	Prtn3	0.105
Pelp1.2	7.10081e-11	0.278882	0.667	0.581	9.51792e-07	2	Pelp1	0.086
Rgs1	3.45444e-13	0.272905	0.497	0.357	4.63033e-09	2	Rgs1	0.14
Eef2	4.01911e-58	0.272885	0.998	0.993	5.38721e-54	2	Eef2	0.005
Garnl3	6.51472e-27	0.262754	0.926	0.825	8.73232e-23	2	Garnl3	0.101
Rgs2	2.91927e-18	0.258947	0.855	0.736	3.91299e-14	2	Rgs2	0.119
Hnrnpa3	8.69617e-25	-0.256279	0.825	0.885	1.16563e-20	2	Hnrnpa3	-0.06
Ranbp1	7.76187e-23	-0.259716	0.633	0.774	1.0404e-18	2	Ranbp1	-0.141
Pdia6.1	2.01746e-22	-0.261845	0.884	0.929	2.7042e-18	2	Pdia6	-0.045
Nme1	4.96839e-24	-0.265633	0.625	0.748	6.65963e-20	2	Nme1	-0.123
S100a10.1	5.453e-32	-0.269427	0.99	0.986	7.30921e-28	2	S100a10	0.004
Sdf2l1	6.49525e-22	-0.271489	0.715	0.796	8.70624e-18	2	Sdf2l1	-0.081
Hspa5.1	4.26307e-20	-0.271762	0.938	0.954	5.71422e-16	2	Hspa5	-0.016
Pycard.1	4.19802e-31	-0.284953	0.992	0.988	5.62702e-27	2	Pycard	0.004
Hsp90b1	5.02385e-29	-0.285711	0.961	0.975	6.73396e-25	2	Hsp90b1	-0.014
Calr.1	3.23696e-26	-0.286726	0.975	0.983	4.33882e-22	2	Calr	-0.008
Lgals1	5.79364e-13	-0.294151	0.217	0.356	7.76579e-09	2	Lgals1	-0.139
Emp3.1	2.2481e-38	-0.298812	0.995	0.992	3.01336e-34	2	Emp3	0.003
Ccl6	2.24471e-31	-0.306505	0.988	0.995	3.00881e-27	2	Ccl6	-0.007
Fabp5.1	8.87954e-12	-0.317597	0.835	0.881	1.19021e-07	2	Fabp5	-0.046
Anxa2.1	1.19979e-28	-0.328756	0.727	0.838	1.6082e-24	2	Anxa2	-0.111
Vim	2.14111e-22	-0.329734	0.832	0.886	2.86994e-18	2	Vim	-0.054
H2-Ab1.1	9.78893e-05	-0.34026	0.185	0.254	1	2	H2-Ab1	-0.069
Tuba1b	6.48786e-29	-0.351277	0.936	0.942	8.69632e-25	2	Tuba1b	-0.006
Pf4.1	3.80638e-31	-0.373858	1	0.998	5.10207e-27	2	Pf4	0.002
Crip1	6.8742e-81	-0.380043	1	1	9.21418e-77	2	Crip1	0
Tmsb10	5.17386e-25	-0.385422	0.529	0.692	6.93504e-21	2	Tmsb10	-0.163
S100a6.1	2.70132e-12	-0.426561	0.779	0.82	3.62086e-08	2	S100a6	-0.041
Lpl	2.41835e-25	-0.467389	0.759	0.842	3.24155e-21	2	Lpl	-0.083
S100a4.1	1.60782e-30	-0.534118	0.719	0.826	2.15513e-26	2	S100a4	-0.107
Arg1.2	4.35217e-19	-0.628156	0.342	0.501	5.83365e-15	2	Arg1	-0.159
Marco.2	6.96717e-12	-0.753667	0.434	0.526	9.3388e-08	2	Marco	-0.092
Retnla.2	6.71726e-07	-1.37701	0.551	0.618	0.00900381	2	Retnla	-0.067
Arg1.3	2.99895e-81	0.966604	0.771	0.433	4.01979e-77	3	Arg1	0.338
Vsig4.1	1.42334e-44	0.603232	0.829	0.619	1.90785e-40	3	Vsig4	0.21
Lpl.1	1.24702e-45	0.54311	0.919	0.816	1.6715e-41	3	Lpl	0.103
Cd63.1	1.12329e-47	0.514006	0.81	0.61	1.50566e-43	3	Cd63	0.2
Marco.3	2.66452e-33	0.510691	0.713	0.482	3.57152e-29	3	Marco	0.231
Apoc1.1	2.91256e-14	0.505864	0.332	0.206	3.904e-10	3	Apoc1	0.126
Timd4.1	1.3555e-69	0.468161	0.986	0.77	1.81692e-65	3	Timd4	0.216
Wnt2.1	6.10724e-30	0.432865	0.626	0.39	8.18615e-26	3	Wnt2	0.236
Pf4.2	2.15102e-51	0.420965	1	0.998	2.88323e-47	3	Pf4	0.002
Cald1.1	2.11512e-42	0.364449	0.865	0.64	2.83511e-38	3	Cald1	0.225
Cxcl13.2	4.04054e-27	0.361961	0.924	0.823	5.41594e-23	3	Cxcl13	0.101
Mt1	1.04796e-39	0.348192	0.987	0.94	1.40468e-35	3	Mt1	0.047
Trem2	3.72229e-32	0.341778	0.473	0.26	4.98936e-28	3	Trem2	0.213
Fscn1.1	1.93692e-39	0.340426	0.439	0.196	2.59625e-35	3	Fscn1	0.243
Serpinb6a.1	2.54224e-33	0.300138	0.926	0.762	3.40761e-29	3	Serpinb6a	0.164
Asz1	7.46372e-33	0.295382	0.283	0.103	1.00044e-28	3	Asz1	0.18
Cstb	2.1433e-25	0.283276	0.838	0.71	2.87288e-21	3	Cstb	0.128
Sdc3.1	2.99237e-24	0.275183	0.96	0.896	4.01097e-20	3	Sdc3	0.064
Sdf2l1.1	2.37136e-23	0.268679	0.848	0.775	3.17857e-19	3	Sdf2l1	0.073
Wfdc17.2	4.02548e-47	0.267096	1	1	5.39575e-43	3	Wfdc17	0
Hspa5.2	5.566e-24	0.261522	0.971	0.949	7.46067e-20	3	Hspa5	0.022
Ftl1	1.22377e-68	0.259865	1	1	1.64035e-64	3	Ftl1	0
Pdia6.2	1.75601e-30	0.258675	0.971	0.915	2.35376e-26	3	Pdia6	0.056
Hsp90b1.1	1.3279e-27	0.257301	0.991	0.97	1.77991e-23	3	Hsp90b1	0.021
Mif	9.18137e-22	0.251837	0.861	0.748	1.23067e-17	3	Mif	0.113
H2-DMa.1	3.14606e-22	-0.252194	0.471	0.668	4.21698e-18	3	H2-DMa	-0.197
Fos	2.53349e-10	-0.253287	0.525	0.641	3.39588e-06	3	Fos	-0.116
Garnl3.1	1.74876e-19	-0.276326	0.798	0.846	2.34404e-15	3	Garnl3	-0.048
Apoe.2	6.18573e-09	-0.307978	1	1	8.29135e-05	3	Apoe	0
F7.1	1.13769e-27	-0.315497	0.155	0.388	1.52497e-23	3	F7	-0.233
H2-Eb1.1	1.3637e-10	-0.321849	0.036	0.128	1.82791e-06	3	H2-Eb1	-0.092
Itgb7.1	8.07974e-23	-0.333916	0.534	0.704	1.08301e-18	3	Itgb7	-0.17
Man2b1	2.03908e-44	-0.341812	0.93	0.968	2.73319e-40	3	Man2b1	-0.038
Bcam.1	4.15971e-29	-0.350304	0.375	0.586	5.57567e-25	3	Bcam	-0.211
Cd14	1.88843e-41	-0.362774	0.872	0.944	2.53125e-37	3	Cd14	-0.072
H2-Aa.1	1.3194e-10	-0.428378	0.092	0.202	1.76852e-06	3	H2-Aa	-0.11
Lyz1.2	2.34507e-15	-0.434195	0.977	0.984	3.14333e-11	3	Lyz1	-0.007
H2-Ab1.2	3.33731e-14	-0.44995	0.121	0.263	4.47333e-10	3	H2-Ab1	-0.142
Cd52.2	1.64177e-31	-0.495837	0.711	0.827	2.20063e-27	3	Cd52	-0.116
Prtn3.2	8.45575e-52	-0.558129	0.7	0.871	1.13341e-47	3	Prtn3	-0.171
Cd74.1	2.15375e-20	-0.980321	0.227	0.411	2.88688e-16	3	Cd74	-0.184
Slpi.2	6.15379e-50	-1.13134	1	0.999	8.24854e-46	3	Slpi	0.001
Retnla.3	3.33539e-07	-1.42431	0.532	0.62	0.00447075	3	Retnla	-0.088
Apoc1.2	1.62508e-16	0.773856	0.338	0.206	2.17825e-12	4	Apoc1	0.132
Gm42418.2	2.64289e-14	0.67823	0.895	0.884	3.54252e-10	4	Gm42418	0.011
Marco.4	2.62433e-54	0.67797	0.744	0.478	3.51766e-50	4	Marco	0.266
Wfdc17.3	3.1946e-124	0.506712	1	1	4.28204e-120	4	Wfdc17	0
Cdkn2a.1	2.22118e-28	0.46246	0.297	0.125	2.97726e-24	4	Cdkn2a	0.172
Sdc3.2	1.77019e-55	0.452835	0.959	0.897	2.37276e-51	4	Sdc3	0.062
Saa3.1	6.40352e-25	0.430404	0.998	0.997	8.58328e-21	4	Saa3	0.001
Cxcl13.3	4.02609e-22	0.411054	0.908	0.826	5.39658e-18	4	Cxcl13	0.082
Cd63.2	1.06485e-37	0.406907	0.81	0.611	1.42732e-33	4	Cd63	0.199
Rpl37a	3.69454e-115	0.39113	1	1	4.95216e-111	4	Rpl37a	0
Rps29	5.72638e-143	0.365021	1	1	7.67564e-139	4	Rps29	0
Vsig4.2	2.51272e-22	0.35418	0.808	0.623	3.36805e-18	4	Vsig4	0.185
Zfos1.1	1.21696e-34	0.3529	0.868	0.754	1.63121e-30	4	Zfos1	0.114
Rps28	8.51868e-113	0.338493	1	0.999	1.14184e-108	4	Rps28	0.001
Rps21	1.86762e-89	0.332694	1	1	2.50336e-85	4	Rps21	0
Arg1.4	1.24946e-30	0.326412	0.69	0.447	1.67477e-26	4	Arg1	0.243
Rpl38	2.18399e-82	0.315242	1	0.999	2.92742e-78	4	Rpl38	0.001
Fscn1.2	4.35796e-43	0.309347	0.455	0.195	5.8414e-39	4	Fscn1	0.26
mt-Co1	8.17905e-75	0.308437	1	1	1.09632e-70	4	mt-Co1	0
Serpinb6a.2	1.41577e-34	0.308375	0.917	0.764	1.8977e-30	4	Serpinb6a	0.153
C4b	1.27485e-43	0.299271	0.991	0.967	1.70881e-39	4	C4b	0.024
Rpl36a	1.37512e-87	0.290326	1	0.999	1.84321e-83	4	Rpl36a	0.001
Man2a1	8.76531e-26	0.287771	0.895	0.813	1.1749e-21	4	Man2a1	0.082
Abca1.1	9.40255e-23	0.286943	0.498	0.323	1.26032e-18	4	Abca1	0.175
Fcna.1	5.22664e-26	0.279775	0.951	0.922	7.00579e-22	4	Fcna	0.029
Rpl41	2.22484e-88	0.279437	1	1	2.98218e-84	4	Rpl41	0
Asz1.1	2.47323e-16	0.273821	0.233	0.112	3.31512e-12	4	Asz1	0.121
Wnt2.2	1.05035e-15	0.266524	0.583	0.398	1.40789e-11	4	Wnt2	0.185
Rpl37	6.08268e-97	0.264306	1	1	8.15322e-93	4	Rpl37	0
Rps12	2.47495e-87	0.26278	1	0.998	3.31742e-83	4	Rps12	0.002
Rplp1	2.35746e-101	0.261891	1	1	3.15994e-97	4	Rplp1	0
Gm1673	2.98573e-17	0.255638	0.746	0.646	4.00207e-13	4	Gm1673	0.1
Uqcrh	5.45073e-40	0.254277	0.998	0.99	7.30616e-36	4	Uqcrh	0.008
Rps12-ps3	3.99877e-47	0.251126	1	0.988	5.35995e-43	4	Rps12-ps3	0.012
Vim.1	1.98452e-09	-0.252046	0.818	0.887	2.66005e-05	4	Vim	-0.069
Fermt3	3.29856e-25	-0.252456	0.782	0.904	4.42139e-21	4	Fermt3	-0.122
Atp5b	7.35859e-30	-0.252673	0.868	0.963	9.86346e-26	4	Atp5b	-0.095
Fxyd5.1	5.99868e-39	-0.253633	0.998	0.998	8.04063e-35	4	Fxyd5	0
Srsf2	4.07467e-23	-0.254994	0.551	0.745	5.46169e-19	4	Srsf2	-0.194
Fos.1	5.35483e-13	-0.257154	0.492	0.645	7.17762e-09	4	Fos	-0.153
Hp	2.71272e-08	-0.257893	0.468	0.578	0.000363613	4	Hp	-0.11
Slc25a5	2.5649e-25	-0.25799	0.865	0.952	3.438e-21	4	Slc25a5	-0.087
Hnrnpf	2.11379e-32	-0.258598	0.857	0.946	2.83332e-28	4	Hnrnpf	-0.089
F7.2	8.562e-18	-0.258815	0.194	0.381	1.14765e-13	4	F7	-0.187
Ptgs1	3.39098e-26	-0.258917	0.855	0.94	4.54527e-22	4	Ptgs1	-0.085
Apoe.3	6.97938e-06	-0.25937	1	1	0.0935517	4	Apoe	0
Arf1	3.03902e-32	-0.260756	0.855	0.945	4.0735e-28	4	Arf1	-0.09
Ybx1	2.74038e-41	-0.262568	0.966	0.984	3.6732e-37	4	Ybx1	-0.018
Unc93b1	8.45402e-28	-0.263598	0.823	0.934	1.13318e-23	4	Unc93b1	-0.111
Icam2.1	9.53223e-33	-0.267422	0.976	0.994	1.2777e-28	4	Icam2	-0.018
C1qb.1	1.4669e-41	-0.271998	0.996	0.999	1.96623e-37	4	C1qb	-0.003
Prdx4	4.50685e-22	-0.273843	0.645	0.816	6.04099e-18	4	Prdx4	-0.171
Serpinb2.1	6.31648e-23	-0.276426	0.959	0.977	8.46661e-19	4	Serpinb2	-0.018
Ppp1ca	2.27916e-34	-0.280439	0.814	0.929	3.05499e-30	4	Ppp1ca	-0.115
Tubb4b	4.41256e-21	-0.280447	0.372	0.576	5.9146e-17	4	Tubb4b	-0.204
Ninj1	1.61793e-27	-0.281159	0.865	0.958	2.16867e-23	4	Ninj1	-0.093
F10	1.93493e-21	-0.281738	0.767	0.898	2.59358e-17	4	F10	-0.131
Fabp5.2	7.01257e-07	-0.282034	0.848	0.878	0.00939965	4	Fabp5	-0.03
Emp3.2	1.77919e-32	-0.28228	0.981	0.994	2.38483e-28	4	Emp3	-0.013
Ly86.1	2.66386e-30	-0.285793	0.833	0.935	3.57063e-26	4	Ly86	-0.102
Arpc1b	5.8768e-58	-0.288112	0.981	0.996	7.87726e-54	4	Arpc1b	-0.015
Clec4e	7.20391e-22	-0.292148	0.417	0.638	9.65611e-18	4	Clec4e	-0.221
Dpep2.1	1.02726e-25	-0.292568	0.805	0.913	1.37694e-21	4	Dpep2	-0.108
Padi4.1	7.46195e-30	-0.298441	0.859	0.952	1.0002e-25	4	Padi4	-0.093
H2-Eb1.2	3.34773e-07	-0.29883	0.051	0.125	0.00448729	4	H2-Eb1	-0.074
Pilra	3.78228e-28	-0.303276	0.726	0.88	5.06977e-24	4	Pilra	-0.154
Calr.2	1.1674e-24	-0.304997	0.966	0.984	1.56479e-20	4	Calr	-0.018
Btg2	7.44473e-24	-0.306245	0.677	0.835	9.97891e-20	4	Btg2	-0.158
Hspa8	2.05027e-47	-0.308061	0.987	0.996	2.74819e-43	4	Hspa8	-0.009
Cd81	1.05141e-32	-0.308981	0.84	0.939	1.40931e-28	4	Cd81	-0.099
Actg1.1	1.60792e-40	-0.30966	0.991	0.997	2.15525e-36	4	Actg1	-0.006
Bcam.2	5.82995e-24	-0.310541	0.372	0.585	7.81446e-20	4	Bcam	-0.213
Cd14.1	7.30657e-30	-0.319215	0.863	0.945	9.79373e-26	4	Cd14	-0.082
H2-DMa.2	2.36678e-32	-0.322165	0.415	0.675	3.17243e-28	4	H2-DMa	-0.26
Tspan32	4.59265e-32	-0.324847	0.445	0.691	6.15599e-28	4	Tspan32	-0.246
Hspa1a	3.36647e-09	-0.326876	0.359	0.471	4.51242e-05	4	Hspa1a	-0.112
Cxcl2	8.92346e-05	-0.329471	0.231	0.311	1	4	Cxcl2	-0.08
Gapdh.1	3.11951e-63	-0.332001	0.992	0.999	4.1814e-59	4	Gapdh	-0.007
Tuba1b.1	1.36245e-29	-0.340858	0.88	0.95	1.82623e-25	4	Tuba1b	-0.07
Eif5a.1	4.28569e-45	-0.345988	0.872	0.957	5.74454e-41	4	Eif5a	-0.085
Pld4.1	4.6932e-33	-0.346134	0.624	0.818	6.29076e-29	4	Pld4	-0.194
Capg.1	9.88018e-42	-0.346806	0.853	0.958	1.32434e-37	4	Capg	-0.105
Ldha	4.21595e-53	-0.353023	0.93	0.976	5.65106e-49	4	Ldha	-0.046
Ccl9	4.96249e-34	-0.353852	0.912	0.964	6.65172e-30	4	Ccl9	-0.052
Ccl24.1	1.33136e-25	-0.356374	0.882	0.946	1.78456e-21	4	Ccl24	-0.064
Tmsb10.1	8.20112e-26	-0.363064	0.479	0.696	1.09928e-21	4	Tmsb10	-0.217
Lyz1.3	1.04735e-07	-0.364204	0.976	0.984	0.00140386	4	Lyz1	-0.008
Pkm	1.29945e-53	-0.365406	0.874	0.967	1.74178e-49	4	Pkm	-0.093
Pid1.1	7.1177e-40	-0.378874	0.594	0.837	9.54057e-36	4	Pid1	-0.243
Itgb7.2	8.11355e-27	-0.385657	0.502	0.708	1.08754e-22	4	Itgb7	-0.206
Cotl1	2.61354e-85	-0.400573	0.994	0.997	3.50319e-81	4	Cotl1	-0.003
Eno1	4.8986e-64	-0.418469	0.889	0.969	6.56609e-60	4	Eno1	-0.08
H2-Ab1.3	8.1795e-11	-0.422486	0.135	0.26	1.09638e-06	4	H2-Ab1	-0.125
Prtn3.3	1.11584e-31	-0.440666	0.718	0.867	1.49567e-27	4	Prtn3	-0.149
H2-Aa.2	1.82032e-11	-0.441782	0.085	0.203	2.43995e-07	4	H2-Aa	-0.118
Eif4a1.1	4.52601e-66	-0.448212	0.846	0.959	6.06667e-62	4	Eif4a1	-0.113
Tmem176a.1	9.17993e-40	-0.48192	0.596	0.796	1.23048e-35	4	Tmem176a	-0.2
Tmem176b.1	2.50447e-42	-0.497325	0.695	0.868	3.357e-38	4	Tmem176b	-0.173
Cd52.3	3.51966e-43	-0.589575	0.648	0.835	4.71775e-39	4	Cd52	-0.187
Alox15.1	1.52183e-82	-0.611874	0.998	0.998	2.03986e-78	4	Alox15	0
S100a6.2	2.27251e-44	-0.619754	0.618	0.844	3.04608e-40	4	S100a6	-0.226
S100a4.2	4.97885e-53	-0.688058	0.6	0.842	6.67365e-49	4	S100a4	-0.242
Slpi.3	4.26503e-24	-0.715003	0.998	1	5.71684e-20	4	Slpi	-0.002
Cd74.2	8.13323e-23	-0.997183	0.207	0.413	1.09018e-18	4	Cd74	-0.206
Retnla.4	3.21668e-86	2.76776	0.844	0.583	4.31164e-82	5	Retnla	0.261
Cd74.3	5.84458e-36	1.99	0.594	0.363	7.83407e-32	5	Cd74	0.231
H2-Aa.3	6.61616e-30	1.32059	0.377	0.167	8.8683e-26	5	H2-Aa	0.21
H2-Ab1.4	2.92369e-35	1.26816	0.465	0.22	3.91891e-31	5	H2-Ab1	0.245
H2-Eb1.3	1.47935e-40	1.19305	0.306	0.095	1.98292e-36	5	H2-Eb1	0.211
Marco.5	1.40735e-30	0.903488	0.692	0.493	1.88641e-26	5	Marco	0.199
Lyz1.4	3.83702e-33	0.708555	0.976	0.984	5.14314e-29	5	Lyz1	-0.008
Fcna.2	8.97385e-63	0.677624	0.944	0.924	1.20285e-58	5	Fcna	0.02
Cd52.4	4.00301e-58	0.628993	0.946	0.796	5.36564e-54	5	Cd52	0.15
Pltp.1	4.65793e-68	0.576107	0.963	0.94	6.24349e-64	5	Pltp	0.023
Apoe.4	1.54259e-55	0.575871	1	1	2.06769e-51	5	Apoe	0
Ccl6.1	6.08768e-51	0.567068	0.99	0.995	8.15992e-47	5	Ccl6	-0.005
F13a1	2.47815e-73	0.556044	0.362	0.079	3.32172e-69	5	F13a1	0.283
Anxa5	7.25537e-71	0.548828	0.714	0.339	9.7251e-67	5	Anxa5	0.375
Saa3.2	6.27905e-22	0.53515	0.993	0.998	8.41644e-18	5	Saa3	-0.005
Folr2	4.34539e-127	0.524339	0.254	0.015	5.82457e-123	5	Folr2	0.239
Lgals1.1	6.81788e-22	0.473093	0.521	0.316	9.13868e-18	5	Lgals1	0.205
Hal	3.57773e-44	0.406439	0.694	0.378	4.79559e-40	5	Hal	0.316
Tmsb10.2	3.6825e-15	0.391632	0.8	0.654	4.93602e-11	5	Tmsb10	0.146
Maf	3.54238e-31	0.38703	0.577	0.317	4.7482e-27	5	Maf	0.26
Clec4a1	3.35447e-68	0.383919	0.491	0.156	4.49633e-64	5	Clec4a1	0.335
Aif1	3.40986e-56	0.361322	0.408	0.123	4.57057e-52	5	Aif1	0.285
C1qa.1	2.83157e-50	0.34721	0.993	1	3.79544e-46	5	C1qa	-0.007
Wfdc17.4	3.68485e-30	0.314209	1	1	4.93918e-26	5	Wfdc17	0
Ccl24.2	7.31029e-12	0.306648	0.946	0.937	9.79871e-08	5	Ccl24	0.009
Arg1.5	3.79593e-06	0.298722	0.567	0.469	0.0508806	5	Arg1	0.098
C1qb.2	9.97661e-48	0.297431	0.995	0.999	1.33726e-43	5	C1qb	-0.004
Bcam.3	1.72642e-22	0.283299	0.729	0.538	2.3141e-18	5	Bcam	0.191
Sdc3.3	1.3619e-19	0.28138	0.941	0.901	1.82549e-15	5	Sdc3	0.04
Crip1.1	1.36409e-27	0.267752	1	1	1.82842e-23	5	Crip1	0
Tmem176a.2	1.80204e-15	0.266774	0.875	0.758	2.41545e-11	5	Tmem176a	0.117
Ccl9.1	2.32292e-15	0.264628	0.958	0.957	3.11364e-11	5	Ccl9	0.001
H2-DMa.3	1.60081e-15	0.2626	0.763	0.628	2.14573e-11	5	H2-DMa	0.135
Cxcl13.4	0.00998606	0.259033	0.853	0.834	1	5	Cxcl13	0.019
Sepp1.1	7.21874e-11	0.25711	0.963	0.977	9.676e-07	5	Sepp1	-0.014
Pf4.3	2.41097e-14	0.255069	0.993	0.999	3.23166e-10	5	Pf4	-0.006
Clec2g	2.18877e-24	0.253853	0.386	0.173	2.93383e-20	5	Clec2g	0.213
Selplg	1.60966e-24	-0.250614	0.963	0.992	2.15759e-20	5	Selplg	-0.029
Nedd4	2.02996e-25	-0.254684	0.11	0.368	2.72096e-21	5	Nedd4	-0.258
H2afz	6.61316e-18	-0.26294	0.971	0.992	8.86428e-14	5	H2afz	-0.021
Vmn2r26	4.27381e-23	-0.272562	0.22	0.462	5.72861e-19	5	Vmn2r26	-0.242
Cd81.1	3.27541e-23	-0.281625	0.853	0.935	4.39036e-19	5	Cd81	-0.082
Emilin1	8.57989e-23	-0.284895	0.377	0.604	1.15005e-18	5	Emilin1	-0.227
Fxyd5.2	3.75866e-41	-0.28513	0.998	0.998	5.03811e-37	5	Fxyd5	0
Serpinb2.2	2.12218e-22	-0.287168	0.929	0.98	2.84457e-18	5	Serpinb2	-0.051
Zfp36l1	3.07237e-17	-0.299645	0.477	0.66	4.1182e-13	5	Zfp36l1	-0.183
Rgs2.1	2.99669e-12	-0.300608	0.663	0.763	4.01677e-08	5	Rgs2	-0.1
Mcemp1	2.92662e-29	-0.300926	0.902	0.975	3.92284e-25	5	Mcemp1	-0.073
Pglyrp1.1	1.1105e-13	-0.305338	0.33	0.497	1.48851e-09	5	Pglyrp1	-0.167
Tgfb2.1	1.97773e-21	-0.339703	0.68	0.865	2.65095e-17	5	Tgfb2	-0.185
Itgb2	2.81809e-47	-0.340076	0.978	0.996	3.77737e-43	5	Itgb2	-0.018
Fgfr1	2.05041e-36	-0.341969	0.888	0.969	2.74837e-32	5	Fgfr1	-0.081
Id2.1	1.55926e-20	-0.357621	0.804	0.917	2.09004e-16	5	Id2	-0.113
Selp	8.22923e-40	-0.36548	0.841	0.95	1.10305e-35	5	Selp	-0.109
Evi5.1	1.41719e-33	-0.382187	0.868	0.945	1.8996e-29	5	Evi5	-0.077
Garnl3.2	1.23284e-34	-0.383556	0.611	0.864	1.6525e-30	5	Garnl3	-0.253
Pelp1.3	1.08154e-10	-0.395167	0.499	0.604	1.4497e-06	5	Pelp1	-0.105
Hdc.1	2.37916e-42	-0.41067	0.139	0.481	3.18902e-38	5	Hdc	-0.342
Rgs1.1	1.85934e-21	-0.415616	0.169	0.4	2.49225e-17	5	Rgs1	-0.231
Cd9.1	5.65649e-53	-0.416807	0.946	0.998	7.58196e-49	5	Cd9	-0.052
Apoc1.3	0.000382437	-0.418665	0.164	0.23	1	5	Apoc1	-0.066
Ltbp1	4.51082e-45	-0.429083	0.721	0.94	6.04631e-41	5	Ltbp1	-0.219
Serpinb1a.1	7.13386e-42	-0.44345	0.807	0.933	9.56222e-38	5	Serpinb1a	-0.126
F5	1.09488e-55	-0.45897	0.817	0.963	1.46758e-51	5	F5	-0.146
Fabp4	1.28e-44	-0.464395	0.922	0.995	1.71571e-40	5	Fabp4	-0.073
Lrg1.1	3.90217e-30	-0.481416	0.685	0.843	5.23046e-26	5	Lrg1	-0.158
Cd24a.2	1.51283e-51	-0.54618	0.731	0.918	2.0278e-47	5	Cd24a	-0.187
Pi16.1	8.66984e-69	-0.592106	0.257	0.691	1.16211e-64	5	Pi16	-0.434
Wnt2.3	3.92257e-18	-0.620731	0.254	0.441	5.25781e-14	5	Wnt2	-0.187
Prtn3.4	1.43455e-48	-0.655575	0.68	0.866	1.92286e-44	5	Prtn3	-0.186
Ptgis.1	1.00423e-55	-0.699819	0.665	0.877	1.34607e-51	5	Ptgis	-0.212
Slpi.4	3.63484e-05	0.287149	1	0.999	0.487214	6	Slpi	0.001
Itgb7.3	1.03113e-12	0.251313	0.777	0.671	1.38213e-08	6	Itgb7	0.106
Pf4.4	4.72313e-13	-0.27827	1	0.998	6.33089e-09	6	Pf4	0.002
Cxcl2.1	0.00022748	-0.296443	0.228	0.309	1	6	Cxcl2	-0.081
Cxcl13.5	4.59319e-09	-0.303095	0.764	0.844	6.15671e-05	6	Cxcl13	-0.08
Arg1.6	2.69697e-09	-0.451461	0.348	0.492	3.61502e-05	6	Arg1	-0.144
Marco.6	6.11918e-13	-0.763454	0.378	0.527	8.20215e-09	6	Marco	-0.149
Retnla.5	7.26007e-05	-1.44896	0.551	0.615	0.973139	6	Retnla	-0.064
Ube2c	1.64165e-73	1.2796	0.473	0.06	2.20047e-69	7	Ube2c	0.413
Hmgb2	4.79417e-38	1.1876	0.893	0.576	6.42611e-34	7	Hmgb2	0.317
Stmn1	3.92776e-98	1.05874	0.588	0.072	5.26477e-94	7	Stmn1	0.516
Ccnb2	1.19339e-80	1.05268	0.336	0.026	1.59962e-76	7	Ccnb2	0.31
Cenpa	7.27755e-21	0.877291	0.42	0.152	9.75482e-17	7	Cenpa	0.268
Ifi27l2a	2.4368e-12	0.81468	0.977	0.918	3.26628e-08	7	Ifi27l2a	0.059
Vim.2	7.03857e-29	0.797698	0.985	0.874	9.4345e-25	7	Vim	0.111
Birc5	3.13983e-59	0.783098	0.344	0.038	4.20863e-55	7	Birc5	0.306
Tubb4b.1	7.26787e-05	0.779	0.626	0.547	0.974185	7	Tubb4b	0.079
Cks2	1.52829e-27	0.751405	0.58	0.213	2.04852e-23	7	Cks2	0.367
Cenpf	7.13098e-52	0.740067	0.237	0.02	9.55837e-48	7	Cenpf	0.217
Tubb5	1.29276e-21	0.733348	0.939	0.862	1.73282e-17	7	Tubb5	0.077
Cdc20	1.39207e-76	0.673726	0.298	0.021	1.86594e-72	7	Cdc20	0.277
Mcm6	3.95396e-58	0.662143	0.595	0.128	5.29989e-54	7	Mcm6	0.467
H2afz.1	2.52065e-41	0.647694	1	0.99	3.37869e-37	7	H2afz	0.01
Cdk1	2.11649e-81	0.619133	0.42	0.041	2.83695e-77	7	Cdk1	0.379
H2afv	2.59158e-19	0.601852	0.802	0.531	3.47376e-15	7	H2afv	0.271
Hmgn2	5.51951e-27	0.599241	0.756	0.364	7.39835e-23	7	Hmgn2	0.392
2700094K13Rik	3.82349e-31	0.59718	0.847	0.47	5.12501e-27	7	2700094K13Rik	0.377
Cks1b	1.023e-48	0.591786	0.504	0.103	1.37122e-44	7	Cks1b	0.401
Mki67	1.76467e-69	0.58361	0.351	0.034	2.36537e-65	7	Mki67	0.317
Mcm7	1.33495e-86	0.575793	0.496	0.056	1.78937e-82	7	Mcm7	0.44
Knstrn	1.73729e-87	0.570501	0.466	0.049	2.32866e-83	7	Knstrn	0.417
Hnrnpa1	1.21322e-24	0.562662	0.992	0.85	1.6262e-20	7	Hnrnpa1	0.142
Tuba1b.2	1.52623e-09	0.557263	0.924	0.942	2.04576e-05	7	Tuba1b	-0.018
Cdkn1a	2.82988e-11	0.542187	0.641	0.393	3.79318e-07	7	Cdkn1a	0.248
Ccnb1	5.13724e-61	0.53921	0.244	0.018	6.88596e-57	7	Ccnb1	0.226
Ptma	2.14651e-31	0.51351	0.992	0.991	2.87719e-27	7	Ptma	0.001
Mcm5	2.17178e-105	0.507782	0.511	0.047	2.91106e-101	7	Mcm5	0.464
Top2a	1.00168e-72	0.50204	0.382	0.037	1.34266e-68	7	Top2a	0.345
Ran	1.0433e-20	0.500901	0.931	0.853	1.39844e-16	7	Ran	0.078
Prdx4.1	1.96917e-21	0.491315	0.947	0.789	2.63947e-17	7	Prdx4	0.158
Smc4	1.21543e-14	0.487048	0.641	0.368	1.62916e-10	7	Smc4	0.273
Anp32b	1.93734e-28	0.484331	0.992	0.867	2.59681e-24	7	Anp32b	0.125
Cdkn3	3.15048e-61	0.48418	0.275	0.023	4.22291e-57	7	Cdkn3	0.252
Lig1	1.68786e-66	0.468901	0.458	0.062	2.2624e-62	7	Lig1	0.396
Mcm3	2.04667e-42	0.464673	0.519	0.124	2.74336e-38	7	Mcm3	0.395
Fabp7	5.83877e-14	0.461099	0.924	0.764	7.82628e-10	7	Fabp7	0.16
Cdca8	9.86431e-71	0.45909	0.397	0.043	1.32221e-66	7	Cdca8	0.354
Smc2	5.07914e-54	0.45123	0.443	0.07	6.80808e-50	7	Smc2	0.373
Rbm3	4.46757e-21	0.442159	0.992	0.948	5.98833e-17	7	Rbm3	0.044
S100a4.3	1.59297e-15	0.437279	0.954	0.806	2.13522e-11	7	S100a4	0.148
Lockd	1.55155e-72	0.42885	0.305	0.024	2.0797e-68	7	Lockd	0.281
Hmgb1	4.27017e-20	0.423463	0.985	0.912	5.72374e-16	7	Hmgb1	0.073
Hspa8.1	5.212e-16	0.414338	0.985	0.995	6.98617e-12	7	Hspa8	-0.01
Ube2s	1.30221e-08	0.410641	0.641	0.434	0.000174549	7	Ube2s	0.207
Cdca3	1.23718e-64	0.400845	0.29	0.024	1.65832e-60	7	Cdca3	0.266
Gmnn	1.00293e-37	0.396236	0.565	0.155	1.34433e-33	7	Gmnn	0.41
Lmnb1	2.41194e-48	0.393635	0.412	0.067	3.23297e-44	7	Lmnb1	0.345
Dek	4.57838e-20	0.39204	0.87	0.649	6.13686e-16	7	Dek	0.221
Nusap1	1.57836e-37	0.39123	0.206	0.021	2.11563e-33	7	Nusap1	0.185
Kif22	9.09202e-48	0.386984	0.26	0.027	1.21869e-43	7	Kif22	0.233
Nrm	7.74782e-21	0.380699	0.588	0.256	1.03852e-16	7	Nrm	0.332
Impdh2	7.84003e-15	0.376685	0.817	0.547	1.05088e-10	7	Impdh2	0.27
Spc24	6.67978e-83	0.373241	0.382	0.032	8.95358e-79	7	Spc24	0.35
Tmpo	1.95836e-11	0.37273	0.504	0.26	2.62498e-07	7	Tmpo	0.244
Pcna	1.9422e-13	0.372574	0.565	0.294	2.60332e-09	7	Pcna	0.271
Mcm2	9.02223e-56	0.371003	0.351	0.044	1.20934e-51	7	Mcm2	0.307
Nasp	2.72336e-42	0.370069	0.527	0.121	3.65039e-38	7	Nasp	0.406
Ccna2	3.69732e-42	0.368379	0.221	0.022	4.95589e-38	7	Ccna2	0.199
Nap1l1	9.4704e-15	0.368113	0.878	0.65	1.26941e-10	7	Nap1l1	0.228
Racgap1	3.54983e-22	0.36564	0.458	0.145	4.75819e-18	7	Racgap1	0.313
Tacc3	2.42396e-62	0.364464	0.374	0.043	3.24907e-58	7	Tacc3	0.331
Kif23	1.18375e-64	0.353456	0.267	0.02	1.5867e-60	7	Kif23	0.247
Tmsb10.3	2.42569e-09	0.351534	0.855	0.662	3.2514e-05	7	Tmsb10	0.193
Cenpe	2.64033e-74	0.349064	0.282	0.019	3.53909e-70	7	Cenpe	0.263
Lmna	2.41356e-15	0.34247	0.71	0.392	3.23514e-11	7	Lmna	0.318
Pmf1	4.03633e-21	0.342149	0.473	0.169	5.4103e-17	7	Pmf1	0.304
Dut	4.00935e-25	0.338004	0.405	0.111	5.37413e-21	7	Dut	0.294
Hn1	2.70184e-06	0.332642	0.939	0.894	0.0362155	7	Hn1	0.045
Ckap2l	1.77968e-62	0.330982	0.244	0.017	2.38549e-58	7	Ckap2l	0.227
Nucks1	6.21177e-09	0.329166	0.687	0.491	8.32625e-05	7	Nucks1	0.196
Serinc3	2.13402e-11	0.328093	0.954	0.88	2.86044e-07	7	Serinc3	0.074
Prc1	4.19027e-36	0.327184	0.183	0.018	5.61664e-32	7	Prc1	0.165
Snrpf	8.85134e-14	0.32558	0.962	0.836	1.18643e-09	7	Snrpf	0.126
Hnrnpc	1.37908e-11	0.321026	0.901	0.711	1.84852e-07	7	Hnrnpc	0.19
Kpna2	7.37481e-11	0.313397	0.26	0.094	9.88519e-07	7	Kpna2	0.166
Hmmr	6.66115e-49	0.310045	0.206	0.016	8.9286e-45	7	Hmmr	0.19
Lsm5	9.92183e-13	0.308017	0.817	0.554	1.32992e-08	7	Lsm5	0.263
Rrm1	5.38249e-34	0.304462	0.412	0.089	7.21469e-30	7	Rrm1	0.323
Rfc2	2.58611e-20	0.303448	0.641	0.274	3.46642e-16	7	Rfc2	0.367
Dnajc9	3.70814e-26	0.302661	0.458	0.13	4.9704e-22	7	Dnajc9	0.328
Mcm4	9.16094e-53	0.302548	0.351	0.045	1.22793e-48	7	Mcm4	0.306
Dynll1	1.62543e-06	0.300205	0.954	0.903	0.0217873	7	Dynll1	0.051
2810417H13Rik	4.12572e-65	0.299937	0.313	0.027	5.53011e-61	7	2810417H13Rik	0.286
Ifi30	3.31253e-09	0.29242	0.924	0.837	4.44011e-05	7	Ifi30	0.087
Ranbp1.1	3.57702e-05	0.290582	0.847	0.75	0.479463	7	Ranbp1	0.097
H2afx	1.00997e-05	0.290097	0.298	0.157	0.135376	7	H2afx	0.141
Ptgr1	9.98199e-19	0.288179	0.534	0.214	1.33799e-14	7	Ptgr1	0.32
Cenpw	1.63994e-49	0.288173	0.405	0.063	2.19817e-45	7	Cenpw	0.342
Actg1.2	2.14847e-09	0.284646	1	0.996	2.87981e-05	7	Actg1	0.004
Fam111a	7.93298e-10	0.283984	0.924	0.752	1.06334e-05	7	Fam111a	0.172
Anxa5.1	4.26453e-07	0.282897	0.588	0.369	0.00571617	7	Anxa5	0.219
Slbp	3.89496e-10	0.28241	0.618	0.36	5.22081e-06	7	Slbp	0.258
Ms4a6c.1	1.3472e-09	0.281128	0.42	0.212	1.80579e-05	7	Ms4a6c	0.208
Ddx39	3.75827e-15	0.279725	0.603	0.288	5.03758e-11	7	Ddx39	0.315
Snrpd1	4.59292e-09	0.279586	0.84	0.665	6.15635e-05	7	Snrpd1	0.175
Tpx2	5.60272e-42	0.278518	0.214	0.021	7.50988e-38	7	Tpx2	0.193
Srsf7	8.69522e-10	0.278439	0.695	0.475	1.16551e-05	7	Srsf7	0.22
Kif20a	1.52487e-28	0.277234	0.153	0.016	2.04394e-24	7	Kif20a	0.137
Rad21	3.21499e-08	0.275631	0.504	0.291	0.000430937	7	Rad21	0.213
Hat1	6.31099e-19	0.273915	0.42	0.137	8.45925e-15	7	Hat1	0.283
Cbx3	1.96133e-09	0.273729	0.725	0.454	2.62897e-05	7	Cbx3	0.271
Lsm2	1.20045e-11	0.27358	0.626	0.365	1.60908e-07	7	Lsm2	0.261
Serpinb10	5.81724e-09	0.273237	0.84	0.617	7.79743e-05	7	Serpinb10	0.223
Rdm1	1.31209e-08	0.269815	0.397	0.212	0.000175873	7	Rdm1	0.185
Bub3	8.6897e-07	0.269612	0.771	0.622	0.0116477	7	Bub3	0.149
Gins2	7.42415e-71	0.268493	0.374	0.037	9.95133e-67	7	Gins2	0.337
Pole3	2.61322e-15	0.267147	0.534	0.232	3.50276e-11	7	Pole3	0.302
Cdk4	1.72521e-08	0.266015	0.748	0.584	0.000231247	7	Cdk4	0.164
Fam96a	9.88981e-12	0.265835	0.893	0.753	1.32563e-07	7	Fam96a	0.14
Hnrnpa2b1	1.13285e-10	0.264992	0.977	0.949	1.51847e-06	7	Hnrnpa2b1	0.028
Hint1	3.9156e-16	0.263743	0.985	0.975	5.24847e-12	7	Hint1	0.01
Pcbp2	4.04417e-07	0.26271	0.962	0.91	0.0054208	7	Pcbp2	0.052
Snrpe	4.59561e-11	0.261181	0.962	0.878	6.15995e-07	7	Snrpe	0.084
Paics	8.95809e-10	0.259296	0.71	0.459	1.20074e-05	7	Paics	0.251
Ckap2	1.63948e-86	0.258222	0.244	0.011	2.19756e-82	7	Ckap2	0.233
S100a10.2	2.46716e-11	0.256967	0.977	0.987	3.30698e-07	7	S100a10	-0.01
Anp32e	1.57687e-08	0.256713	0.649	0.409	0.000211364	7	Anp32e	0.24
Rpa2	1.72787e-22	0.256074	0.397	0.114	2.31604e-18	7	Rpa2	0.283
Rnaseh2b	1.56e-22	0.255926	0.527	0.183	2.09103e-18	7	Rnaseh2b	0.344
Lgals3.1	4.66153e-09	0.255153	0.977	0.957	6.24832e-05	7	Lgals3	0.02
Erh	2.32682e-08	0.25464	0.885	0.82	0.000311887	7	Erh	0.065
Cdt1	1.44248e-22	0.253269	0.305	0.072	1.9335e-18	7	Cdt1	0.233
Incenp	1.1737e-08	0.253257	0.382	0.189	0.000157322	7	Incenp	0.193
Dtymk	1.01303e-10	0.252817	0.557	0.318	1.35787e-06	7	Dtymk	0.239
Usp1	9.76956e-16	0.252206	0.55	0.231	1.30951e-11	7	Usp1	0.319
F7.3	1.05645e-07	0.252001	0.573	0.35	0.00141607	7	F7	0.223
Plk1	3.80715e-37	0.251922	0.183	0.017	5.1031e-33	7	Plk1	0.166
Aurka	1.46946e-43	0.250679	0.229	0.023	1.96967e-39	7	Aurka	0.206
Fcna.3	0.000501391	-0.25166	0.916	0.926	1	7	Fcna	-0.01
Adgre1	1.02046e-10	-0.270438	0.977	0.992	1.36782e-06	7	Adgre1	-0.015
Calml4	2.47173e-08	-0.276275	0.74	0.852	0.000331311	7	Calml4	-0.112
C4b.1	7.61469e-09	-0.290283	0.939	0.971	0.000102067	7	C4b	-0.032
Ecm1	1.54801e-11	-0.291273	1	0.994	2.07495e-07	7	Ecm1	0.006
Plxdc2	3.21163e-11	-0.294518	0.931	0.965	4.30487e-07	7	Plxdc2	-0.034
Trf.1	8.29706e-14	-0.300177	1	0.996	1.11214e-09	7	Trf	0.004
Hspa1a.1	0.00221633	-0.301779	0.366	0.459	1	7	Hspa1a	-0.093
Bcl2a1b	1.81171e-07	-0.304738	0.824	0.907	0.00242841	7	Bcl2a1b	-0.083
Hcst	6.07844e-10	-0.304928	0.763	0.885	8.14754e-06	7	Hcst	-0.122
Malat1	3.42785e-12	-0.316777	1	1	4.59469e-08	7	Malat1	0
Ltc4s	2.28314e-13	-0.32007	1	0.995	3.06032e-09	7	Ltc4s	0.005
Hgsnat	2.08751e-10	-0.360034	0.855	0.941	2.7981e-06	7	Hgsnat	-0.086
Tgfb2.2	8.05145e-08	-0.37745	0.763	0.849	0.00107922	7	Tgfb2	-0.086
Saa3.3	0.000400366	-0.390845	0.992	0.998	1	7	Saa3	-0.006
Wfdc17.5	9.60968e-18	-0.39882	1	1	1.28808e-13	7	Wfdc17	0
Cd63.3	1.41728e-06	-0.415777	0.504	0.641	0.0189972	7	Cd63	-0.137
Cxcl2.2	4.85628e-40	2.19003	0.842	0.291	6.50935e-36	8	Cxcl2	0.551
Nfkbia	5.89045e-30	1.29822	0.934	0.834	7.89555e-26	8	Nfkbia	0.1
Gm12840	2.70895e-34	1.21919	0.658	0.175	3.63108e-30	8	Gm12840	0.483
Tnfaip2	1.52292e-27	1.04445	0.882	0.423	2.04133e-23	8	Tnfaip2	0.459
Marcksl1	2.50908e-25	1.00509	0.697	0.27	3.36317e-21	8	Marcksl1	0.427
Ccrl2	1.46446e-50	0.946145	0.605	0.103	1.96297e-46	8	Ccrl2	0.502
Nfkbiz	3.24531e-28	0.894896	0.566	0.15	4.35002e-24	8	Nfkbiz	0.416
Ier3	1.29531e-21	0.850196	0.842	0.434	1.73624e-17	8	Ier3	0.408
Clec4e.1	1.26057e-15	0.842472	0.855	0.605	1.68967e-11	8	Clec4e	0.25
Il6	2.81787e-51	0.773652	0.329	0.026	3.77708e-47	8	Il6	0.303
Tlr2	2.97574e-27	0.740618	0.671	0.22	3.98869e-23	8	Tlr2	0.451
Sod2	1.12103e-12	0.679081	0.882	0.711	1.50263e-08	8	Sod2	0.171
Icam1	4.13807e-35	0.637682	0.474	0.083	5.54667e-31	8	Icam1	0.391
Junb	1.61662e-09	0.605759	0.947	0.908	2.16692e-05	8	Junb	0.039
Zfp36	4.46742e-06	0.602674	0.75	0.642	0.0598814	8	Zfp36	0.108
Gadd45a	1.15156e-12	0.572162	0.645	0.327	1.54355e-08	8	Gadd45a	0.318
Pde4b	1.07373e-20	0.538628	0.5	0.149	1.43923e-16	8	Pde4b	0.351
Ccl3	2.92717e-12	0.513807	0.237	0.054	3.92358e-08	8	Ccl3	0.183
Socs3	7.84235e-05	0.513516	0.539	0.391	1	8	Socs3	0.148
Cd14.2	6.43382e-11	0.485386	1	0.933	8.62389e-07	8	Cd14	0.067
Pim1	2.57e-11	0.480655	0.684	0.398	3.44482e-07	8	Pim1	0.286
Thbs1	5.35864e-07	0.460391	0.947	0.956	0.00718272	8	Thbs1	-0.009
Pou2f2	2.40241e-05	0.428625	0.592	0.42	0.322019	8	Pou2f2	0.172
Cdkn1a.1	0.000584997	0.426453	0.539	0.398	1	8	Cdkn1a	0.141
C5ar1	5.04341e-06	0.424248	0.816	0.738	0.0676018	8	C5ar1	0.078
Irf1	1.35787e-12	0.422775	0.553	0.242	1.82008e-08	8	Irf1	0.311
Mcl1	6.18604e-07	0.419743	0.868	0.786	0.00829177	8	Mcl1	0.082
Igsf6	2.16558e-09	0.414949	0.882	0.661	2.90275e-05	8	Igsf6	0.221
Nupr1	5.09541e-08	0.413514	0.961	0.901	0.000682988	8	Nupr1	0.06
Nrip1	3.58802e-10	0.412119	0.868	0.645	4.80938e-06	8	Nrip1	0.223
Pirb	4.1669e-07	0.410055	0.921	0.824	0.00558531	8	Pirb	0.097
Plek	9.92178e-08	0.402094	0.961	0.934	0.00132992	8	Plek	0.027
Cdc42ep2	1.5408e-08	0.386885	0.5	0.256	0.000206528	8	Cdc42ep2	0.244
Nr4a1	1.64205e-20	0.380641	0.303	0.055	2.201e-16	8	Nr4a1	0.248
Hmox1	1.16097e-07	0.373234	0.776	0.545	0.00155616	8	Hmox1	0.231
Bcl3	4.19222e-11	0.364629	0.382	0.132	5.61926e-07	8	Bcl3	0.25
Fth1	1.23023e-08	0.361201	1	1	0.0001649	8	Fth1	0
Ehd1	1.90528e-05	0.358906	0.908	0.868	0.255384	8	Ehd1	0.04
Ptafr	2.51787e-11	0.346214	0.5	0.21	3.37496e-07	8	Ptafr	0.29
Serpinb2.3	0.00622609	0.340332	1	0.974	1	8	Serpinb2	0.026
Zeb2	3.68011e-07	0.338072	0.961	0.944	0.00493282	8	Zeb2	0.017
Bcl2a1b.1	1.22333e-05	0.337768	0.934	0.904	0.163975	8	Bcl2a1b	0.03
Timd4.2	1.55498e-05	0.337112	0.921	0.796	0.20843	8	Timd4	0.125
Mapkapk2	8.76957e-05	0.336051	0.592	0.476	1	8	Mapkapk2	0.116
Nfe2l2	0.000124977	0.328039	0.737	0.577	1	8	Nfe2l2	0.16
Gm26522	0.000117448	0.326742	0.25	0.112	1	8	Gm26522	0.138
Bri3	1.24547e-06	0.323972	0.987	0.956	0.0166943	8	Bri3	0.031
Marcks	7.35186e-05	0.323532	0.368	0.206	0.985443	8	Marcks	0.162
Nfkbib	2.33571e-12	0.319894	0.566	0.252	3.13079e-08	8	Nfkbib	0.314
Btg1	0.00714454	0.312336	0.789	0.702	1	8	Btg1	0.087
Rab20	8.91839e-08	0.308122	0.342	0.144	0.00119542	8	Rab20	0.198
Ptges	0.000695406	0.30567	0.25	0.131	1	8	Ptges	0.119
Ifngr2	1.88681e-05	0.302863	0.579	0.406	0.252908	8	Ifngr2	0.173
Ifi203	0.00108644	0.300464	0.592	0.483	1	8	Ifi203	0.109
Nfkbie	3.10934e-14	0.298012	0.355	0.097	4.16776e-10	8	Nfkbie	0.258
F10.1	0.000878415	0.297439	0.921	0.881	1	8	F10	0.04
Rbm3.1	2.94299e-05	0.28915	0.947	0.949	0.394479	8	Rbm3	-0.002
Saa3.4	0.000877499	0.285327	1	0.998	1	8	Saa3	0.002
Ier5	0.00828588	0.285203	0.526	0.385	1	8	Ier5	0.141
Cflar	0.000138677	0.28463	0.618	0.494	1	8	Cflar	0.124
Casp4	3.80804e-05	0.282225	0.447	0.266	0.510429	8	Casp4	0.181
Birc3	1.64335e-07	0.275374	0.474	0.233	0.00220275	8	Birc3	0.241
Tnfaip3	1.09394e-55	0.274905	0.289	0.018	1.46632e-51	8	Tnfaip3	0.271
Tifa	5.533e-05	0.26868	0.618	0.447	0.741644	8	Tifa	0.171
Cebpb	0.000492348	0.267267	0.961	0.922	1	8	Cebpb	0.039
Lrg1.2	0.00759314	0.267261	0.882	0.826	1	8	Lrg1	0.056
Ninj1.1	1.3785e-05	0.266009	0.987	0.945	0.184774	8	Ninj1	0.042
Lilr4b	0.000689091	0.265064	0.711	0.586	1	8	Lilr4b	0.125
Txn1.1	5.33892e-07	0.261935	1	0.998	0.00715628	8	Txn1	0.002
Nadk	1.77239e-05	0.260161	0.816	0.666	0.237572	8	Nadk	0.15
Tnf	1.03386e-65	0.25757	0.184	0.005	1.38579e-61	8	Tnf	0.179
Zc3h12a	4.5201e-10	0.257473	0.303	0.098	6.05875e-06	8	Zc3h12a	0.205
H2-Q6	3.80611e-08	0.253213	0.368	0.152	0.000510171	8	H2-Q6	0.216
Vim.3	0.00401463	-0.256789	0.776	0.88	1	8	Vim	-0.104
S100a10.3	5.07111e-06	-0.258008	0.961	0.987	0.0679732	8	S100a10	-0.026
Plin2	2.18396e-06	-0.263194	0.908	0.954	0.0292738	8	Plin2	-0.046
Fabp7.1	0.00258625	-0.290124	0.632	0.772	1	8	Fabp7	-0.14
Ptgs1.1	9.1324e-07	-0.306073	0.855	0.93	0.0122411	8	Ptgs1	-0.075
Lyz1.5	0.00151543	-0.314296	0.961	0.983	1	8	Lyz1	-0.022
Tmsb10.4	0.000208946	-0.316412	0.474	0.672	1	8	Tmsb10	-0.198
Stmn1.1	1.61196e-94	2.79324	1	0.081	2.16067e-90	9	Stmn1	0.919
Hmgb2.1	1.49535e-25	2.0852	1	0.583	2.00437e-21	9	Hmgb2	0.417
2810417H13Rik.1	1.39427e-216	2.05091	1	0.028	1.86887e-212	9	2810417H13Rik	0.972
Tubb5.1	5.22814e-24	1.83805	1	0.863	7.0078e-20	9	Tubb5	0.137
Top2a.1	5.50077e-163	1.78881	1	0.04	7.37323e-159	9	Top2a	0.96
Tuba1b.3	2.8682e-24	1.78812	1	0.941	3.84454e-20	9	Tuba1b	0.059
Birc5.1	2.23736e-162	1.77062	1	0.04	2.99896e-158	9	Birc5	0.96
Ube2c.1	3.54325e-108	1.55237	1	0.065	4.74938e-104	9	Ube2c	0.935
H2afv.1	4.73092e-26	1.49543	1	0.536	6.34132e-22	9	H2afv	0.464
Tk1	8.94695e-254	1.48104	1	0.022	1.19925e-249	9	Tk1	0.978
H2afz.2	4.59016e-24	1.43004	1	0.99	6.15265e-20	9	H2afz	0.01
Mki67.1	9.34361e-177	1.40469	1	0.036	1.25242e-172	9	Mki67	0.964
Dek.1	4.29752e-24	1.37609	1	0.653	5.76039e-20	9	Dek	0.347
Cdk1.1	1.94453e-146	1.34446	1	0.045	2.60645e-142	9	Cdk1	0.955
Ptma.1	4.07177e-24	1.33572	1	0.991	5.4578e-20	9	Ptma	0.009
Spc24.1	3.95277e-171	1.33462	0.971	0.035	5.29829e-167	9	Spc24	0.936
Smc4.1	3.19017e-30	1.33076	1	0.372	4.27611e-26	9	Smc4	0.628
Rrm2	2.77681e-292	1.31769	0.943	0.015	3.72203e-288	9	Rrm2	0.928
Hmgn2.1	3.00915e-29	1.30834	1	0.371	4.03347e-25	9	Hmgn2	0.629
Nusap1.1	1.22671e-279	1.28105	1	0.019	1.64429e-275	9	Nusap1	0.981
Hist1h2ap	2.37842e-101	1.26514	0.971	0.067	3.18803e-97	9	Hist1h2ap	0.904
Tubb4b.2	3.76998e-22	1.25806	0.971	0.546	5.05328e-18	9	Tubb4b	0.425
Asf1b	2.77679e-176	1.21988	1	0.036	3.72201e-172	9	Asf1b	0.964
Hmgb1.1	7.535e-24	1.21149	1	0.914	1.00999e-19	9	Hmgb1	0.086
Cdca3.1	9.49582e-224	1.20508	0.971	0.024	1.27282e-219	9	Cdca3	0.947
Pbk	0	1.19098	0.943	0.014	0	9	Pbk	0.929
Tyms	3.28155e-53	1.17073	0.943	0.133	4.39858e-49	9	Tyms	0.81
Cks2.1	1.17028e-39	1.15343	1	0.218	1.56864e-35	9	Cks2	0.782
Vim.4	9.20999e-20	1.15134	1	0.877	1.23451e-15	9	Vim	0.123
Smc2.1	3.01313e-91	1.14065	0.971	0.074	4.0388e-87	9	Smc2	0.897
Cks1b.1	1.39151e-69	1.14011	1	0.109	1.86518e-65	9	Cks1b	0.891
Tmpo.1	4.90051e-35	1.13635	1	0.261	6.56865e-31	9	Tmpo	0.739
Pcna.1	6.00345e-27	1.12034	0.943	0.298	8.04703e-23	9	Pcna	0.645
Ccnb2.1	5.30551e-183	1.11141	0.943	0.028	7.11151e-179	9	Ccnb2	0.915
Cdca8.1	1.22565e-144	1.10491	1	0.046	1.64287e-140	9	Cdca8	0.954
H2afx.1	3.63255e-49	1.10177	0.971	0.155	4.86908e-45	9	H2afx	0.816
Mcm7.1	1.13738e-103	1.08667	0.971	0.063	1.52454e-99	9	Mcm7	0.908
Lig1.1	4.79245e-89	1.08205	0.914	0.067	6.42379e-85	9	Lig1	0.847
Dut.1	1.00339e-62	1.04544	0.971	0.113	1.34494e-58	9	Dut	0.858
Rrm1.1	1.48421e-71	1.04437	0.943	0.092	1.98943e-67	9	Rrm1	0.851
Ran.1	3.03963e-21	1.04088	1	0.855	4.07431e-17	9	Ran	0.145
Slbp.1	6.32377e-23	1.03161	0.943	0.364	8.47639e-19	9	Slbp	0.579
Ccna2.1	8.45287e-254	1.01956	0.971	0.02	1.13302e-249	9	Ccna2	0.951
Gmnn.1	2.47221e-48	1.01937	0.971	0.161	3.31374e-44	9	Gmnn	0.81
Anp32b.1	1.34396e-22	1.0119	1	0.87	1.80144e-18	9	Anp32b	0.13
Racgap1.1	6.24795e-48	0.999837	0.943	0.148	8.37475e-44	9	Racgap1	0.795
Lmnb1.1	1.45678e-89	0.985993	0.943	0.071	1.95267e-85	9	Lmnb1	0.872
Ube2s.1	1.07263e-21	0.9731	0.943	0.436	1.43775e-17	9	Ube2s	0.507
Hist1h2ae	5.4166e-68	0.965373	0.971	0.102	7.26041e-64	9	Hist1h2ae	0.869
Mcm5.1	7.47638e-97	0.961078	0.886	0.055	1.00213e-92	9	Mcm5	0.831
Aurkb	1.38183e-192	0.952023	0.914	0.026	1.85221e-188	9	Aurkb	0.888
Snrpd1.1	1.76802e-21	0.934409	1	0.668	2.36986e-17	9	Snrpd1	0.332
Nrm.1	3.27593e-33	0.921551	1	0.26	4.39106e-29	9	Nrm	0.74
Cenpa.1	1.32663e-48	0.898022	1	0.154	1.77822e-44	9	Cenpa	0.846
Spc25	1.74529e-187	0.892837	0.914	0.027	2.33938e-183	9	Spc25	0.887
Ccdc34	2.04861e-42	0.892611	1	0.178	2.74595e-38	9	Ccdc34	0.822
Nucks1.1	5.93267e-19	0.889563	1	0.493	7.95216e-15	9	Nucks1	0.507
Ranbp1.2	1.39876e-14	0.87145	0.943	0.752	1.8749e-10	9	Ranbp1	0.191
Kif22.1	1.36923e-185	0.870606	0.914	0.026	1.83531e-181	9	Kif22	0.888
Esco2	0	0.867518	0.914	0.007	0	9	Esco2	0.907
Anp32e.1	3.14859e-23	0.866212	1	0.411	4.22037e-19	9	Anp32e	0.589
Dnajc9.1	5.86882e-44	0.852056	0.886	0.134	7.86657e-40	9	Dnajc9	0.752
Prc1.1	1.27129e-292	0.839012	0.943	0.015	1.70404e-288	9	Prc1	0.928
Pmf1.1	6.98166e-38	0.83755	0.943	0.172	9.35821e-34	9	Pmf1	0.771
Hist1h1b	2.52156e-265	0.812481	0.971	0.019	3.37989e-261	9	Hist1h1b	0.952
Ppia	5.85684e-24	0.809888	1	0.998	7.85051e-20	9	Ppia	0.002
Cenpf.1	4.63222e-243	0.801516	0.943	0.019	6.20903e-239	9	Cenpf	0.924
Fbxo5	6.16201e-149	0.793449	0.886	0.033	8.25956e-145	9	Fbxo5	0.853
Cenpm	4.24952e-235	0.784029	0.914	0.019	5.69606e-231	9	Cenpm	0.895
Hnrnpab	1.81136e-15	0.777158	0.971	0.639	2.42794e-11	9	Hnrnpab	0.332
Prdx4.2	1.27344e-15	0.772016	1	0.792	1.70692e-11	9	Prdx4	0.208
Rbbp7	8.21179e-19	0.766201	0.914	0.376	1.10071e-14	9	Rbbp7	0.538
Lockd.1	2.828e-179	0.761499	0.886	0.025	3.79065e-175	9	Lockd	0.861
Nap1l1.1	2.00474e-15	0.754119	0.943	0.655	2.68716e-11	9	Nap1l1	0.288
2700094K13Rik.1	4.22799e-19	0.750529	0.971	0.478	5.66719e-15	9	2700094K13Rik	0.493
Sumo2	2.61412e-20	0.743664	1	0.94	3.50396e-16	9	Sumo2	0.06
Cdkn2c	2.92994e-25	0.735565	0.914	0.253	3.9273e-21	9	Cdkn2c	0.661
Impdh2.1	3.11779e-16	0.731237	0.971	0.552	4.17908e-12	9	Impdh2	0.419
Shcbp1	4.5916e-285	0.730195	0.943	0.016	6.15458e-281	9	Shcbp1	0.927
Hnrnpa3.1	1.09421e-17	0.728739	1	0.875	1.46668e-13	9	Hnrnpa3	0.125
Cdkn2d	1.53755e-22	0.726908	1	0.401	2.06094e-18	9	Cdkn2d	0.599
Incenp.1	2.20303e-34	0.72614	0.914	0.189	2.95295e-30	9	Incenp	0.725
Hsp90aa1	5.53039e-13	0.725089	1	0.899	7.41293e-09	9	Hsp90aa1	0.101
Cdkn3.1	1.15396e-175	0.719826	0.857	0.024	1.54677e-171	9	Cdkn3	0.833
Tcf19	8.66883e-127	0.71554	0.686	0.022	1.16197e-122	9	Tcf19	0.664
Cdk4.1	8.53441e-18	0.714562	1	0.586	1.14395e-13	9	Cdk4	0.414
Mcm6.1	1.22321e-50	0.713811	1	0.135	1.63959e-46	9	Mcm6	0.865
Tubb6	7.36336e-14	0.71304	1	0.644	9.86984e-10	9	Tubb6	0.356
Ezh2	1.03717e-68	0.708909	0.914	0.085	1.39023e-64	9	Ezh2	0.829
Kif23.1	9.33802e-183	0.693496	0.829	0.021	1.25167e-178	9	Kif23	0.808
Nudc	1.13745e-17	0.691596	1	0.629	1.52463e-13	9	Nudc	0.371
Dctpp1	5.34763e-27	0.691124	0.943	0.259	7.16797e-23	9	Dctpp1	0.684
Smc6	7.48322e-18	0.690667	0.971	0.441	1.00305e-13	9	Smc6	0.53
Srsf3	7.11133e-16	0.689657	1	0.819	9.53203e-12	9	Srsf3	0.181
Mxd3	0	0.687874	0.857	0.006	0	9	Mxd3	0.851
Hirip3	8.37727e-106	0.685888	0.829	0.042	1.12289e-101	9	Hirip3	0.787
Tpx2.1	1.80368e-219	0.68059	0.886	0.019	2.41765e-215	9	Tpx2	0.867
Ncapd2	1.04355e-172	0.680539	0.914	0.029	1.39877e-168	9	Ncapd2	0.885
Cbx3.1	8.6816e-18	0.67867	0.971	0.458	1.16368e-13	9	Cbx3	0.513
Siva1	1.63972e-15	0.677142	0.943	0.457	2.19789e-11	9	Siva1	0.486
Tuba1c	1.15471e-15	0.675116	1	0.631	1.54777e-11	9	Tuba1c	0.369
Ndc80	1.97119e-225	0.673488	0.8	0.015	2.64218e-221	9	Ndc80	0.785
Ywhah	1.47312e-14	0.672353	1	0.746	1.97457e-10	9	Ywhah	0.254
Ska1	0	0.670006	0.886	0.011	0	9	Ska1	0.875
Orc6	5.99987e-44	0.666438	0.914	0.133	8.04223e-40	9	Orc6	0.781
Hspa8.2	1.18386e-16	0.664599	1	0.994	1.58684e-12	9	Hspa8	0.006
Lsm2.1	3.50233e-19	0.663611	0.971	0.368	4.69452e-15	9	Lsm2	0.603
Hist1h1e	2.63443e-51	0.660849	0.886	0.103	3.53119e-47	9	Hist1h1e	0.783
Hat1.1	2.95388e-42	0.656319	0.914	0.139	3.95938e-38	9	Hat1	0.775
Hnrnpa1.1	7.88499e-14	0.655687	1	0.853	1.0569e-09	9	Hnrnpa1	0.147
Dtymk.1	2.78369e-22	0.654471	0.971	0.32	3.73126e-18	9	Dtymk	0.651
Ssrp1	9.55142e-17	0.651245	0.971	0.467	1.28027e-12	9	Ssrp1	0.504
Tacc3.1	1.00978e-88	0.649275	0.8	0.047	1.3535e-84	9	Tacc3	0.753
Tipin	3.32522e-36	0.642765	0.914	0.164	4.45713e-32	9	Tipin	0.75
Hjurp	8.66316e-35	0.641533	0.914	0.167	1.16121e-30	9	Hjurp	0.747
Rfc4	2.37293e-57	0.635537	0.857	0.091	3.18068e-53	9	Rfc4	0.766
Cit	2.38207e-183	0.632892	0.8	0.02	3.19293e-179	9	Cit	0.78
Tpm4	8.27034e-13	0.628156	0.971	0.505	1.10856e-08	9	Tpm4	0.466
Anapc5	1.51281e-14	0.622964	0.971	0.586	2.02777e-10	9	Anapc5	0.385
Sgol1	5.78711e-232	0.620103	0.714	0.011	7.75704e-228	9	Sgol1	0.703
Rad51ap1	3.10435e-205	0.608956	0.8	0.017	4.16108e-201	9	Rad51ap1	0.783
Hn1.1	4.32452e-16	0.608458	1	0.894	5.79658e-12	9	Hn1	0.106
Ube2t	1.65349e-125	0.608234	0.743	0.027	2.21633e-121	9	Ube2t	0.716
Tppp3.2	1.0897e-08	0.607151	0.829	0.406	0.000146064	9	Tppp3	0.423
Knstrn.1	8.97052e-85	0.602827	0.857	0.055	1.20241e-80	9	Knstrn	0.802
Cmc2	9.29887e-17	0.595796	0.886	0.324	1.24642e-12	9	Cmc2	0.562
Arl6ip1	1.32078e-14	0.595648	1	0.893	1.77038e-10	9	Arl6ip1	0.107
Cenph	5.96663e-187	0.590118	0.829	0.021	7.99767e-183	9	Cenph	0.808
Mad2l1	3.29365e-92	0.589192	0.743	0.039	4.4148e-88	9	Mad2l1	0.704
Nsmce1	3.68834e-15	0.588156	0.857	0.346	4.94385e-11	9	Nsmce1	0.511
Haus4	2.93217e-46	0.586076	0.829	0.1	3.93028e-42	9	Haus4	0.729
Rfc2.1	4.27915e-21	0.584083	0.914	0.281	5.73578e-17	9	Rfc2	0.633
Kif20a.1	7.81187e-255	0.577652	0.829	0.013	1.0471e-250	9	Kif20a	0.816
Hnrnpa2b1.1	1.28758e-12	0.577544	1	0.949	1.72587e-08	9	Hnrnpa2b1	0.051
Mcm3.1	1.26624e-29	0.577281	0.771	0.131	1.69727e-25	9	Mcm3	0.64
Smc1a	1.90202e-14	0.574056	0.943	0.416	2.54947e-10	9	Smc1a	0.527
Sae1	6.94878e-22	0.5706	0.857	0.234	9.31414e-18	9	Sae1	0.623
Eri1	3.43576e-30	0.569665	0.829	0.155	4.60529e-26	9	Eri1	0.674
Srsf2.1	7.16789e-11	0.564466	0.943	0.718	9.60784e-07	9	Srsf2	0.225
Rbbp4	1.83764e-13	0.563929	0.914	0.464	2.46317e-09	9	Rbbp4	0.45
Hint1.1	3.68351e-17	0.559926	1	0.975	4.93737e-13	9	Hint1	0.025
Raly	3.30269e-12	0.559096	0.943	0.715	4.42693e-08	9	Raly	0.228
Tmsb10.5	8.57781e-11	0.554975	1	0.665	1.14977e-06	9	Tmsb10	0.335
Rad51	2.33525e-212	0.551234	0.743	0.013	3.13017e-208	9	Rad51	0.73
Rpa2.1	1.96695e-36	0.550939	0.8	0.117	2.63649e-32	9	Rpa2	0.683
Neil3	7.90828e-200	0.55077	0.714	0.013	1.06003e-195	9	Neil3	0.701
Mthfd2	1.01032e-68	0.548894	0.829	0.066	1.35423e-64	9	Mthfd2	0.763
Rfc5	8.00742e-34	0.544168	0.8	0.125	1.07331e-29	9	Rfc5	0.675
Usp1.1	2.19799e-23	0.541859	0.943	0.235	2.94618e-19	9	Usp1	0.708
Serinc3.1	3.2627e-11	0.540717	0.971	0.882	4.37333e-07	9	Serinc3	0.089
1810037I17Rik	2.00466e-09	0.54069	0.943	0.74	2.68704e-05	9	1810037I17Rik	0.203
Acat1	7.77714e-14	0.538144	0.914	0.471	1.04245e-09	9	Acat1	0.443
2700029M09Rik	2.02535e-20	0.536939	0.829	0.223	2.71478e-16	9	2700029M09Rik	0.606
Csrp1	5.29155e-35	0.536739	0.743	0.108	7.09279e-31	9	Csrp1	0.635
Nasp.1	5.09448e-30	0.536287	0.771	0.129	6.82864e-26	9	Nasp	0.642
Banf1	1.0786e-10	0.53571	0.971	0.556	1.44576e-06	9	Banf1	0.415
Cenpe.1	1.04455e-171	0.535335	0.8	0.021	1.40012e-167	9	Cenpe	0.779
Cdca2	2.12209e-121	0.533617	0.743	0.027	2.84445e-117	9	Cdca2	0.716
Ncaph	2.51066e-264	0.533531	0.886	0.015	3.36529e-260	9	Ncaph	0.871
Tagln2	1.00022e-17	0.529883	1	0.999	1.34069e-13	9	Tagln2	0.001
Mrpl18	1.06975e-11	0.528511	0.943	0.613	1.4339e-07	9	Mrpl18	0.33
Bub1b	8.89931e-246	0.527416	0.886	0.016	1.19286e-241	9	Bub1b	0.87
Ckap2l.1	5.12705e-195	0.527128	0.8	0.018	6.8723e-191	9	Ckap2l	0.782
Uhrf1	1.31821e-204	0.526357	0.714	0.013	1.76693e-200	9	Uhrf1	0.701
Fam64a	5.04742e-241	0.526343	0.829	0.014	6.76557e-237	9	Fam64a	0.815
Arpp19	3.55778e-10	0.525957	0.971	0.765	4.76885e-06	9	Arpp19	0.206
Wbp5	3.38239e-14	0.524884	0.914	0.391	4.53376e-10	9	Wbp5	0.523
Clspn	6.18152e-249	0.524724	0.771	0.012	8.28571e-245	9	Clspn	0.759
Cdc20.1	2.86048e-106	0.524159	0.657	0.024	3.83418e-102	9	Cdc20	0.633
Rangap1	1.409e-29	0.524093	0.829	0.149	1.88863e-25	9	Rangap1	0.68
Nono	7.60332e-12	0.523336	0.971	0.621	1.01915e-07	9	Nono	0.35
Ccnb1.1	8.92915e-217	0.521034	0.857	0.018	1.19686e-212	9	Ccnb1	0.839
Rfc1	7.38862e-14	0.518578	0.886	0.328	9.90371e-10	9	Rfc1	0.558
Cdca5	5.13703e-272	0.517608	0.8	0.011	6.88567e-268	9	Cdca5	0.789
Rbm3.2	1.44685e-12	0.514684	1	0.949	1.93936e-08	9	Rbm3	0.051
Oscp1	1.19721e-21	0.511144	0.8	0.179	1.60474e-17	9	Oscp1	0.621
Snrpe.1	6.40828e-13	0.510297	0.971	0.88	8.58966e-09	9	Snrpe	0.091
Calm2	5.55116e-15	0.508506	1	0.978	7.44078e-11	9	Calm2	0.022
Rnaseh2b.1	1.65877e-24	0.505619	0.857	0.189	2.22341e-20	9	Rnaseh2b	0.668
Atad2	1.19503e-84	0.505382	0.8	0.048	1.60182e-80	9	Atad2	0.752
Smc3	1.18902e-13	0.503719	0.829	0.303	1.59377e-09	9	Smc3	0.526
Pa2g4	4.63557e-12	0.503065	0.914	0.509	6.21351e-08	9	Pa2g4	0.405
Smarca5	4.06433e-12	0.501593	0.914	0.396	5.44782e-08	9	Smarca5	0.518
H3f3a	7.23738e-16	0.499939	1	0.996	9.70098e-12	9	H3f3a	0.004
Ifi30.1	6.46594e-10	0.499179	1	0.839	8.66694e-06	9	Ifi30	0.161
Dnmt1	2.27428e-38	0.49838	0.714	0.084	3.04844e-34	9	Dnmt1	0.63
Cenpw.1	5.39991e-56	0.492776	0.771	0.067	7.23804e-52	9	Cenpw	0.704
Stub1	7.63644e-11	0.489126	0.971	0.613	1.02359e-06	9	Stub1	0.358
Plk1.1	9.62349e-169	0.488986	0.714	0.016	1.28993e-164	9	Plk1	0.698
Bub3.1	1.02671e-10	0.486562	0.971	0.624	1.37621e-06	9	Bub3	0.347
Kif11	1.5272e-234	0.483927	0.771	0.013	2.04706e-230	9	Kif11	0.758
Paics.1	1.71933e-13	0.482672	0.943	0.463	2.30459e-09	9	Paics	0.48
Actg1.3	7.81056e-10	0.478824	1	0.996	1.04693e-05	9	Actg1	0.004
Idh2	1.15788e-09	0.475666	0.943	0.583	1.55202e-05	9	Idh2	0.36
Rad21.1	7.79986e-15	0.474096	0.914	0.293	1.04549e-10	9	Rad21	0.621
Calm3	1.39722e-09	0.473115	0.943	0.541	1.87283e-05	9	Calm3	0.402
Mis18bp1	2.47759e-149	0.471385	0.8	0.025	3.32097e-145	9	Mis18bp1	0.775
Hmgn1	2.53137e-08	0.470964	0.943	0.699	0.000339305	9	Hmgn1	0.244
Nudt21	2.73244e-11	0.469092	0.914	0.442	3.66256e-07	9	Nudt21	0.472
Haus8	2.32529e-18	0.468749	0.857	0.229	3.11682e-14	9	Haus8	0.628
Atp5b.1	8.77522e-10	0.467692	0.971	0.95	1.17623e-05	9	Atp5b	0.021
Clic1	2.23486e-12	0.46671	1	0.984	2.9956e-08	9	Clic1	0.016
Snrpb	3.7289e-11	0.464719	1	0.891	4.99822e-07	9	Snrpb	0.109
Ncaph2	2.46614e-16	0.464171	0.914	0.326	3.30561e-12	9	Ncaph2	0.588
Sf3b2	2.55002e-11	0.462639	1	0.724	3.41805e-07	9	Sf3b2	0.276
Gins2.1	2.20548e-65	0.462303	0.657	0.043	2.95622e-61	9	Gins2	0.614
Ctcf	5.91942e-13	0.462185	0.857	0.327	7.93439e-09	9	Ctcf	0.53
Cdc45	1.18412e-194	0.462082	0.743	0.015	1.58719e-190	9	Cdc45	0.728
Nuf2	1.07391e-203	0.461669	0.771	0.015	1.43947e-199	9	Nuf2	0.756
Rfc3	1.10447e-29	0.459546	0.657	0.094	1.48044e-25	9	Rfc3	0.563
H2afy	4.24681e-09	0.458593	0.914	0.569	5.69242e-05	9	H2afy	0.345
Ddx39.1	3.64314e-14	0.457699	0.829	0.294	4.88327e-10	9	Ddx39	0.535
Ubl4a	7.34882e-11	0.456548	0.943	0.473	9.85036e-07	9	Ubl4a	0.47
Melk	4.97993e-279	0.453328	0.8	0.011	6.67509e-275	9	Melk	0.789
Whsc1	1.07993e-64	0.450813	0.886	0.076	1.44754e-60	9	Whsc1	0.81
Hmmr.1	1.41196e-198	0.450625	0.771	0.016	1.89258e-194	9	Hmmr	0.755
Erh.1	1.2585e-07	0.450031	0.971	0.821	0.0016869	9	Erh	0.15
S100a4.4	4.13567e-06	0.449878	1	0.809	0.0554345	9	S100a4	0.191
Casc5	1.8785e-182	0.449323	0.686	0.013	2.51794e-178	9	Casc5	0.673
Pgp	7.41231e-19	0.448642	0.914	0.264	9.93545e-15	9	Pgp	0.65
Pold2	7.3658e-26	0.446985	0.686	0.116	9.87312e-22	9	Pold2	0.57
Lsm5.1	7.30955e-12	0.445725	0.971	0.559	9.79773e-08	9	Lsm5	0.412
Nxt1	3.55056e-16	0.44505	0.857	0.256	4.75917e-12	9	Nxt1	0.601
Alyref	3.8956e-19	0.444422	0.771	0.189	5.22167e-15	9	Alyref	0.582
Cbx5	1.92511e-39	0.444288	0.686	0.077	2.58042e-35	9	Cbx5	0.609
Stra13	3.37576e-09	0.443931	0.943	0.718	4.52487e-05	9	Stra13	0.225
Cdkn1a.2	1.60272e-10	0.443702	0.886	0.397	2.14828e-06	9	Cdkn1a	0.489
Dynlt1a	3.04871e-28	0.443656	0.8	0.141	4.08649e-24	9	Dynlt1a	0.659
Eif1ad	4.38525e-21	0.442617	0.857	0.213	5.87798e-17	9	Eif1ad	0.644
Cenpq	3.86389e-59	0.442282	0.743	0.059	5.17916e-55	9	Cenpq	0.684
Pkmyt1	1.80883e-109	0.438771	0.6	0.02	2.42456e-105	9	Pkmyt1	0.58
Slc25a5.1	1.38849e-08	0.438254	1	0.94	0.000186113	9	Slc25a5	0.06
Rad54l	3.45685e-205	0.434235	0.657	0.01	4.63356e-201	9	Rad54l	0.647
Hdgf	2.05952e-08	0.433505	1	0.737	0.000276058	9	Hdgf	0.263
Tcp1	3.37149e-09	0.433491	0.971	0.695	4.51915e-05	9	Tcp1	0.276
Set	3.50299e-08	0.431354	0.943	0.676	0.00046954	9	Set	0.267
Ubb	5.84852e-14	0.431171	1	0.995	7.83935e-10	9	Ubb	0.005
Plp2	1.82618e-59	0.4297	0.629	0.042	2.44782e-55	9	Plp2	0.587
Fen1	6.01015e-32	0.429008	0.686	0.096	8.05601e-28	9	Fen1	0.59
Anln	1.57415e-132	0.428746	0.657	0.019	2.11e-128	9	Anln	0.638
Ncapg	1.23263e-223	0.42853	0.686	0.01	1.65222e-219	9	Ncapg	0.676
Hnrnpdl	2.52346e-10	0.42847	0.943	0.435	3.38245e-06	9	Hnrnpdl	0.508
Aurka.1	9.23354e-117	0.428118	0.686	0.024	1.23766e-112	9	Aurka	0.662
Dhfr	2.00832e-92	0.425611	0.657	0.028	2.69195e-88	9	Dhfr	0.629
Serbp1	2.5549e-10	0.423216	1	0.938	3.42459e-06	9	Serbp1	0.062
Ssna1	6.72015e-07	0.421788	0.886	0.579	0.00900769	9	Ssna1	0.307
Cdt1.1	1.21081e-46	0.421461	0.743	0.074	1.62297e-42	9	Cdt1	0.669
Ppil1	2.57791e-26	0.420061	0.771	0.134	3.45543e-22	9	Ppil1	0.637
Hnrnpd	4.82559e-11	0.418351	0.943	0.493	6.46823e-07	9	Hnrnpd	0.45
Cbx1	6.31565e-11	0.418315	0.886	0.356	8.4655e-07	9	Cbx1	0.53
Ncapd3	7.23105e-45	0.416815	0.6	0.051	9.6925e-41	9	Ncapd3	0.549
U2af1	9.7884e-09	0.415994	0.943	0.637	0.000131204	9	U2af1	0.306
Aes	1.01246e-08	0.415371	1	0.766	0.000135711	9	Aes	0.234
Lsm4	5.93417e-10	0.412611	1	0.73	7.95416e-06	9	Lsm4	0.27
Ptges3	5.02531e-09	0.412325	0.971	0.628	6.73593e-05	9	Ptges3	0.343
Acadl	7.50958e-10	0.411692	0.914	0.487	1.00658e-05	9	Acadl	0.427
Srsf7.1	6.13661e-10	0.411308	0.886	0.479	8.22552e-06	9	Srsf7	0.407
Mrpl51	1.16508e-09	0.409928	0.943	0.601	1.56168e-05	9	Mrpl51	0.342
Timm50	5.13814e-13	0.408193	0.743	0.231	6.88717e-09	9	Timm50	0.512
Ddx39b	1.77958e-09	0.407853	0.943	0.572	2.38535e-05	9	Ddx39b	0.371
Nmral1	4.82039e-27	0.406643	0.686	0.108	6.46125e-23	9	Nmral1	0.578
Hspa14	2.48746e-13	0.405906	0.829	0.275	3.3342e-09	9	Hspa14	0.554
Ppp1cc	5.64059e-09	0.405413	0.943	0.584	7.56065e-05	9	Ppp1cc	0.359
Rpa1	2.31038e-20	0.403134	0.829	0.19	3.09684e-16	9	Rpa1	0.639
Ncapg2	3.51429e-175	0.402832	0.714	0.016	4.71055e-171	9	Ncapg2	0.698
Csnk2b	8.26828e-09	0.401354	0.943	0.607	0.000110828	9	Csnk2b	0.336
Cnih4	2.94986e-09	0.400558	1	0.693	3.95399e-05	9	Cnih4	0.307
Rpa3	4.16153e-15	0.399876	0.857	0.254	5.57811e-11	9	Rpa3	0.603
Lbr	2.89121e-07	0.398408	0.771	0.355	0.00387538	9	Lbr	0.416
Rcc1	4.38107e-57	0.397122	0.686	0.052	5.87239e-53	9	Rcc1	0.634
Vrk1	1.75931e-19	0.396136	0.771	0.173	2.35818e-15	9	Vrk1	0.598
Oxct1	8.73689e-18	0.392797	0.857	0.221	1.17109e-13	9	Oxct1	0.636
S100a10.4	9.81761e-09	0.392009	1	0.987	0.000131595	9	S100a10	0.013
Ccnf	3.84237e-206	0.391446	0.714	0.013	5.15032e-202	9	Ccnf	0.701
Brip1	3.45683e-155	0.388221	0.629	0.014	4.63354e-151	9	Brip1	0.615
Psmc3	3.29308e-09	0.387626	0.943	0.63	4.41404e-05	9	Psmc3	0.313
Fam96a.1	3.87265e-09	0.387482	1	0.755	5.1909e-05	9	Fam96a	0.245
4930579G24Rik	4.38367e-86	0.385138	0.571	0.023	5.87587e-82	9	4930579G24Rik	0.548
Babam1	1.98415e-09	0.384853	0.886	0.416	2.65956e-05	9	Babam1	0.47
Foxm1	4.36138e-231	0.384788	0.629	0.008	5.84599e-227	9	Foxm1	0.621
Atp5f1	4.70171e-08	0.384144	1	0.924	0.000630217	9	Atp5f1	0.076
Lmf2	2.14199e-26	0.383768	0.8	0.143	2.87113e-22	9	Lmf2	0.657
Mrpl42	2.96377e-08	0.38336	0.971	0.721	0.000397264	9	Mrpl42	0.25
Hmgb3	3.62241e-45	0.381433	0.571	0.046	4.85547e-41	9	Hmgb3	0.525
Ybx1.1	1.06266e-09	0.381235	1	0.982	1.42438e-05	9	Ybx1	0.018
Dck	3.96289e-23	0.380068	0.743	0.137	5.31186e-19	9	Dck	0.606
Mapre1	2.37667e-07	0.378577	0.886	0.614	0.00318569	9	Mapre1	0.272
Fkbp3	1.55695e-07	0.37667	0.886	0.593	0.00208694	9	Fkbp3	0.293
Tpr	1.23642e-06	0.376381	0.971	0.699	0.016573	9	Tpr	0.272
Lsm8	1.99135e-08	0.373074	0.914	0.488	0.00026692	9	Lsm8	0.426
Smchd1	1.92472e-11	0.372543	0.8	0.29	2.57989e-07	9	Smchd1	0.51
Mns1	2.00455e-171	0.370623	0.543	0.008	2.6869e-167	9	Mns1	0.535
Cln6	1.71644e-12	0.370137	0.686	0.207	2.30071e-08	9	Cln6	0.479
Snrpd2	1.51931e-08	0.369183	1	0.841	0.000203648	9	Snrpd2	0.159
Lsm3	6.06072e-11	0.367812	0.943	0.455	8.12379e-07	9	Lsm3	0.488
Lgals1.2	8.38387e-05	0.367628	0.629	0.334	1	9	Lgals1	0.295
Hmgn5	9.85095e-23	0.367103	0.6	0.096	1.32042e-18	9	Hmgn5	0.504
G3bp1	3.40873e-07	0.366654	0.971	0.651	0.00456907	9	G3bp1	0.32
Cdc25b	1.29895e-44	0.366082	0.6	0.05	1.74111e-40	9	Cdc25b	0.55
Dpy30	1.64203e-08	0.365895	0.857	0.407	0.000220098	9	Dpy30	0.45
Mcm2.1	5.31275e-42	0.365255	0.571	0.049	7.12122e-38	9	Mcm2	0.522
Prelid1	5.34052e-07	0.364391	0.971	0.798	0.00715843	9	Prelid1	0.173
Tpi1	1.89449e-06	0.364106	0.943	0.707	0.0253937	9	Tpi1	0.236
Haus1	5.26435e-40	0.360709	0.743	0.082	7.05633e-36	9	Haus1	0.661
Psip1	4.21282e-25	0.360361	0.629	0.095	5.64687e-21	9	Psip1	0.534
Nop56	4.21685e-08	0.360265	0.714	0.306	0.000565227	9	Nop56	0.408
Trim59	6.65029e-85	0.360223	0.657	0.031	8.91405e-81	9	Trim59	0.626
Nup62	4.50484e-20	0.359995	0.743	0.158	6.03829e-16	9	Nup62	0.585
Lmna.1	2.93316e-06	0.359933	0.8	0.398	0.0393161	9	Lmna	0.402
Atp5o	3.31174e-08	0.359557	0.971	0.911	0.000443905	9	Atp5o	0.06
Hist1h4d	2.77413e-58	0.359363	0.686	0.05	3.71844e-54	9	Hist1h4d	0.636
Pdap1	1.10339e-06	0.3592	0.971	0.591	0.0147898	9	Pdap1	0.38
Dazap1	2.26273e-09	0.35915	0.886	0.381	3.03296e-05	9	Dazap1	0.505
0610010K14Rik	1.50104e-12	0.359142	0.829	0.272	2.01199e-08	9	0610010K14Rik	0.557
Psmc4	9.79984e-08	0.358407	0.943	0.511	0.00131357	9	Psmc4	0.432
Mrpl28	1.39873e-08	0.357201	0.943	0.494	0.000187486	9	Mrpl28	0.449
A430005L14Rik	4.27343e-11	0.354272	0.857	0.337	5.7281e-07	9	A430005L14Rik	0.52
Bub1	1.28522e-180	0.353836	0.571	0.009	1.7227e-176	9	Bub1	0.562
Cdca4	2.57308e-21	0.353283	0.771	0.156	3.44895e-17	9	Cdca4	0.615
Nup85	7.722e-20	0.352755	0.743	0.155	1.03506e-15	9	Nup85	0.588
Prim2	6.53119e-44	0.35258	0.629	0.057	8.75441e-40	9	Prim2	0.572
Nudt5	1.98544e-11	0.352485	0.743	0.238	2.66129e-07	9	Nudt5	0.505
Kdelr2	2.17243e-06	0.352449	0.914	0.526	0.0291192	9	Kdelr2	0.388
Ska2	9.88403e-79	0.352264	0.686	0.037	1.32486e-74	9	Ska2	0.649
Chaf1a	1.31203e-140	0.352215	0.714	0.021	1.75864e-136	9	Chaf1a	0.693
Rdm1.1	3.02497e-14	0.351901	0.771	0.213	4.05467e-10	9	Rdm1	0.558
Kifc1	2.4286e-110	0.350775	0.514	0.013	3.2553e-106	9	Kifc1	0.501
Fus	3.18986e-05	0.350041	0.914	0.812	0.427569	9	Fus	0.102
Gins4	1.14213e-18	0.348884	0.857	0.212	1.53091e-14	9	Gins4	0.645
Npm1	7.86177e-09	0.348716	1	0.982	0.000105379	9	Npm1	0.018
Atp5g3	1.2243e-07	0.348279	1	0.869	0.00164105	9	Atp5g3	0.131
Rnaseh2c	1.14418e-07	0.34802	1	0.646	0.00153365	9	Rnaseh2c	0.354
Fam111a.1	1.12199e-06	0.34767	1	0.756	0.0150391	9	Fam111a	0.244
Ndufab1	4.23342e-07	0.346777	0.943	0.636	0.00567447	9	Ndufab1	0.307
Bckdk	5.64285e-10	0.34624	0.857	0.327	7.56368e-06	9	Bckdk	0.53
Kif20b	1.73423e-103	0.343765	0.6	0.02	2.32456e-99	9	Kif20b	0.58
Ywhaq	3.63211e-06	0.34365	0.971	0.724	0.0486848	9	Ywhaq	0.247
Atp5g2	6.11624e-09	0.34254	1	0.973	8.19821e-05	9	Atp5g2	0.027
Dlgap5	1.68117e-50	0.341775	0.686	0.056	2.25345e-46	9	Dlgap5	0.63
Ube2e3	1.82432e-07	0.341699	0.886	0.502	0.00244531	9	Ube2e3	0.384
Pole4	2.84968e-08	0.341482	0.8	0.347	0.000381971	9	Pole4	0.453
Prdx1	7.74552e-09	0.341292	1	0.98	0.000103821	9	Prdx1	0.02
Suz12	5.84816e-20	0.339922	0.629	0.116	7.83887e-16	9	Suz12	0.513
Ppp1r2	1.56444e-08	0.339497	0.886	0.406	0.000209698	9	Ppp1r2	0.48
Cd52.5	7.29308e-05	0.339386	1	0.809	0.977565	9	Cd52	0.191
Trim28	1.1342e-08	0.338916	0.771	0.295	0.000152028	9	Trim28	0.476
Erp29	6.38316e-07	0.338774	0.971	0.917	0.00855599	9	Erp29	0.054
Fignl1	8.17298e-135	0.338545	0.543	0.012	1.09551e-130	9	Fignl1	0.531
Nhp2l1	1.25951e-06	0.33843	0.971	0.728	0.0168825	9	Nhp2l1	0.243
Pdlim1	8.62796e-06	0.337434	0.971	0.857	0.115649	9	Pdlim1	0.114
Ckap2.1	1.20481e-145	0.336592	0.6	0.013	1.61493e-141	9	Ckap2	0.587
Dnajc8	2.39797e-07	0.335508	0.971	0.724	0.00321424	9	Dnajc8	0.247
Sgol2a	1.62189e-117	0.334466	0.543	0.014	2.17398e-113	9	Sgol2a	0.529
Anapc11	8.38828e-06	0.334401	0.943	0.706	0.112436	9	Anapc11	0.237
Tra2b	4.22556e-06	0.334353	0.943	0.642	0.0566394	9	Tra2b	0.301
Uba2	5.08273e-09	0.33324	0.8	0.356	6.8129e-05	9	Uba2	0.444
Snrpg	6.97782e-07	0.333155	1	0.921	0.00935307	9	Snrpg	0.079
Atpif1	5.3328e-07	0.33312	1	0.973	0.00714809	9	Atpif1	0.027
Psmb7	8.05138e-06	0.33241	0.943	0.664	0.107921	9	Psmb7	0.279
Cltb	5.39723e-08	0.331724	0.8	0.418	0.000723445	9	Cltb	0.382
Fzr1	2.5078e-12	0.331365	0.771	0.234	3.36145e-08	9	Fzr1	0.537
Cenpp	3.3595e-121	0.33127	0.543	0.013	4.50308e-117	9	Cenpp	0.53
Snrpf.1	9.50635e-07	0.330361	0.971	0.839	0.0127423	9	Snrpf	0.132
Apitd1	3.45535e-81	0.329706	0.6	0.027	4.63154e-77	9	Apitd1	0.573
Eny2	9.41e-07	0.329369	0.943	0.555	0.0126132	9	Eny2	0.388
Dynlt1f	2.19459e-10	0.328818	0.771	0.28	2.94163e-06	9	Dynlt1f	0.491
Pcbd2	7.34567e-07	0.327622	0.971	0.697	0.00984613	9	Pcbd2	0.274
Syne2	4.01981e-24	0.327506	0.686	0.113	5.38815e-20	9	Syne2	0.573
Rdx	1.77342e-06	0.327283	0.886	0.513	0.023771	9	Rdx	0.373
Pole3.1	5.1759e-12	0.326245	0.743	0.238	6.93778e-08	9	Pole3	0.505
Ndufv1	1.12133e-08	0.32619	0.886	0.447	0.000150303	9	Ndufv1	0.439
Cops6	1.78204e-06	0.325829	0.971	0.61	0.0238864	9	Cops6	0.361
Emd	4.62292e-07	0.325757	0.829	0.395	0.00619656	9	Emd	0.434
Kif4	3.12137e-265	0.324544	0.6	0.005	4.18388e-261	9	Kif4	0.595
Prim1	1.48736e-79	0.324517	0.571	0.025	1.99365e-75	9	Prim1	0.546
Sptssa	1.901e-06	0.323484	0.971	0.738	0.025481	9	Sptssa	0.233
Larp7	4.26538e-10	0.3229	0.743	0.253	5.71732e-06	9	Larp7	0.49
Trip13	3.92178e-130	0.322048	0.657	0.019	5.25675e-126	9	Trip13	0.638
Nme1.1	2.41943e-05	0.321663	0.943	0.729	0.3243	9	Nme1	0.214
Pola1	2.73189e-46	0.320655	0.6	0.049	3.66182e-42	9	Pola1	0.551
Exosc8	3.46343e-10	0.319049	0.829	0.328	4.64239e-06	9	Exosc8	0.501
Cbfb	3.76776e-10	0.318727	0.829	0.295	5.0503e-06	9	Cbfb	0.534
Vdac1	2.25288e-06	0.318534	0.886	0.596	0.0301975	9	Vdac1	0.29
Cycs	0.000386349	0.318069	0.914	0.651	1	9	Cycs	0.263
Dcps	1.70163e-11	0.317632	0.829	0.29	2.28087e-07	9	Dcps	0.539
Cntln	3.95939e-26	0.3173	0.6	0.081	5.30716e-22	9	Cntln	0.519
Lman2	0.000209555	0.31612	0.943	0.722	1	9	Lman2	0.221
Snrnp70	1.10365e-07	0.315885	0.886	0.495	0.00147933	9	Snrnp70	0.391
Hdac1	3.93101e-08	0.315449	0.829	0.373	0.000526913	9	Hdac1	0.456
Rtn3	8.11689e-07	0.315447	0.943	0.7	0.0108799	9	Rtn3	0.243
Pbdc1	1.01289e-08	0.314218	0.714	0.295	0.000135768	9	Pbdc1	0.419
Mis18a	3.65128e-16	0.313943	0.771	0.182	4.89417e-12	9	Mis18a	0.589
E2f8	3.59165e-110	0.313654	0.514	0.013	4.81425e-106	9	E2f8	0.501
Cyc1	1.1113e-05	0.313241	0.943	0.617	0.148958	9	Cyc1	0.326
Ska3	1.16188e-159	0.313064	0.514	0.008	1.55738e-155	9	Ska3	0.506
Dtl	3.8075e-72	0.3128	0.514	0.022	5.10357e-68	9	Dtl	0.492
Atp5j	1.07207e-07	0.312064	1	0.975	0.00143701	9	Atp5j	0.025
Ift27	4.63469e-11	0.311716	0.771	0.26	6.21234e-07	9	Ift27	0.511
Trappc1	7.321e-06	0.311501	0.914	0.673	0.0981307	9	Trappc1	0.241
Eif4a1.2	2.19256e-05	0.311383	0.971	0.944	0.29389	9	Eif4a1	0.027
Hells	9.98292e-59	0.310066	0.486	0.025	1.33811e-54	9	Hells	0.461
Tmem109	9.67569e-06	0.309798	0.743	0.426	0.129693	9	Tmem109	0.317
Naa50	2.5867e-09	0.308976	0.886	0.375	3.46721e-05	9	Naa50	0.511
Tubg1	5.06065e-15	0.307948	0.514	0.103	6.78329e-11	9	Tubg1	0.411
Aars	1.33421e-10	0.307845	0.857	0.321	1.78838e-06	9	Aars	0.536
Hnrnpul1	2.9031e-07	0.307829	0.8	0.37	0.00389131	9	Hnrnpul1	0.43
Cox5b	3.58493e-08	0.307694	0.971	0.96	0.000480525	9	Cox5b	0.011
Wdr76	3.87866e-55	0.30766	0.657	0.048	5.19895e-51	9	Wdr76	0.609
Hnrnpr	3.62241e-07	0.306845	0.886	0.449	0.00485548	9	Hnrnpr	0.437
Iqgap3	1.20716e-161	0.306579	0.486	0.007	1.61808e-157	9	Iqgap3	0.479
Hnrnpf.1	2.71245e-05	0.305357	1	0.934	0.363577	9	Hnrnpf	0.066
Pcbp2.1	2.92676e-06	0.305344	1	0.911	0.0392304	9	Pcbp2	0.089
Hn1l	9.9944e-20	0.30514	0.629	0.117	1.33965e-15	9	Hn1l	0.512
Sf3b5	1.24787e-06	0.304756	1	0.786	0.0167264	9	Sf3b5	0.214
Eif4a3	3.22949e-07	0.304409	0.914	0.505	0.0043288	9	Eif4a3	0.409
Arhgef39	1.8463e-173	0.303885	0.486	0.006	2.47479e-169	9	Arhgef39	0.48
Csrp2	7.07709e-56	0.303364	0.571	0.037	9.48613e-52	9	Csrp2	0.534
Lsm6	2.63503e-07	0.303051	0.886	0.487	0.00353199	9	Lsm6	0.399
Rnaseh2a	7.68618e-09	0.302155	0.714	0.26	0.000103026	9	Rnaseh2a	0.454
Tssc4	1.68338e-09	0.302022	0.629	0.194	2.25641e-05	9	Tssc4	0.435
Cenpl	1.31985e-24	0.301706	0.486	0.06	1.76912e-20	9	Cenpl	0.426
Psma1	2.34059e-06	0.300955	0.943	0.767	0.0313732	9	Psma1	0.176
Nin	2.26004e-08	0.300771	0.886	0.345	0.000302936	9	Nin	0.541
Ripk3	1.93663e-11	0.300253	0.571	0.156	2.59586e-07	9	Ripk3	0.415
Txnl1	3.42529e-05	0.299669	0.886	0.599	0.459126	9	Txnl1	0.287
Spag5	8.50078e-168	0.298969	0.543	0.009	1.13944e-163	9	Spag5	0.534
Commd1	3.14327e-06	0.298625	0.943	0.624	0.0421324	9	Commd1	0.319
Actn4	7.55785e-08	0.298604	0.829	0.375	0.00101305	9	Actn4	0.454
Rnps1	6.3273e-07	0.298355	0.829	0.345	0.00848112	9	Rnps1	0.484
Rer1	3.47202e-06	0.298288	0.971	0.81	0.046539	9	Rer1	0.161
Chaf1b	2.31586e-77	0.297533	0.514	0.021	3.10418e-73	9	Chaf1b	0.493
Sephs1	6.54247e-26	0.295993	0.657	0.095	8.76953e-22	9	Sephs1	0.562
Rbm8a	2.8619e-06	0.294256	0.971	0.736	0.0383609	9	Rbm8a	0.235
Cep57	2.87207e-18	0.293817	0.743	0.158	3.84972e-14	9	Cep57	0.585
Mcm10	5.4721e-174	0.293806	0.543	0.008	7.3348e-170	9	Mcm10	0.535
Uchl5	1.3058e-07	0.293023	0.629	0.25	0.00175029	9	Uchl5	0.379
Sumo3	1.61922e-05	0.292235	0.914	0.616	0.21704	9	Sumo3	0.298
Ncl	4.47277e-05	0.290671	0.943	0.817	0.59953	9	Ncl	0.126
Pold3	1.07661e-19	0.29067	0.686	0.126	1.44308e-15	9	Pold3	0.56
Slc25a10	1.05438e-21	0.290669	0.429	0.054	1.4133e-17	9	Slc25a10	0.375
2023-09-07	2.48685e-05	0.289687	0.971	0.707	0.333338	9	2023-09-07	0.264
Snrnp40	1.23223e-09	0.288661	0.8	0.285	1.65168e-05	9	Snrnp40	0.515
Cnih1	5.3126e-05	0.288611	0.886	0.485	0.712102	9	Cnih1	0.401
Ap2s1	2.46182e-05	0.288516	0.971	0.862	0.329983	9	Ap2s1	0.109
Pkm.1	1.80368e-05	0.288172	1	0.955	0.241766	9	Pkm	0.045
Psmb2	4.79701e-05	0.286765	0.914	0.855	0.642991	9	Psmb2	0.059
Trappc5	1.83642e-06	0.285445	0.857	0.462	0.0246153	9	Trappc5	0.395
Poc1a	9.48274e-73	0.285188	0.543	0.025	1.27107e-68	9	Poc1a	0.518
Cct8	6.73749e-05	0.283787	0.971	0.796	0.903093	9	Cct8	0.175
Ttk	5.4475e-126	0.283418	0.514	0.011	7.30183e-122	9	Ttk	0.503
Grpel1	3.76207e-06	0.282541	0.886	0.522	0.0504268	9	Grpel1	0.364
Tecr	0.000340446	0.282515	0.943	0.737	1	9	Tecr	0.206
Maz	5.41271e-09	0.282289	0.771	0.28	7.25519e-05	9	Maz	0.491
Pds5a	2.12565e-09	0.280651	0.743	0.259	2.84923e-05	9	Pds5a	0.484
Ppm1g	1.54635e-07	0.280616	0.886	0.437	0.00207272	9	Ppm1g	0.449
Cdc123	6.15645e-05	0.28061	0.714	0.388	0.82521	9	Cdc123	0.326
Minos1	2.01751e-06	0.280514	1	0.942	0.0270427	9	Minos1	0.058
Tmem14c	6.66059e-05	0.280331	0.971	0.824	0.892785	9	Tmem14c	0.147
Abracl	0.000666313	0.279448	0.943	0.734	1	9	Abracl	0.209
Pcnt	1.17353e-19	0.279081	0.657	0.12	1.573e-15	9	Pcnt	0.537
Vps35	9.32606e-06	0.278494	0.829	0.512	0.125006	9	Vps35	0.317
Mrpl13	3.53598e-07	0.27838	0.886	0.42	0.00473963	9	Mrpl13	0.466
Atf7ip	2.07797e-08	0.278253	0.8	0.309	0.000278531	9	Atf7ip	0.491
Rif1	7.18203e-19	0.277641	0.457	0.066	9.62679e-15	9	Rif1	0.391
Cenpn	3.45174e-76	0.277575	0.429	0.014	4.62672e-72	9	Cenpn	0.415
Kif15	1.23251e-158	0.276961	0.543	0.009	1.65206e-154	9	Kif15	0.534
H2-Q7	3.26246e-07	0.276647	0.857	0.375	0.00437301	9	H2-Q7	0.482
Oip5	1.36045e-155	0.276028	0.543	0.01	1.82355e-151	9	Oip5	0.533
Psmb9	5.93668e-06	0.274889	0.914	0.623	0.0795752	9	Psmb9	0.291
Eif3l	1.27649e-05	0.274537	0.971	0.661	0.1711	9	Eif3l	0.31
Rheb	0.000116445	0.274408	0.943	0.735	1	9	Rheb	0.208
Ppp1ca.1	3.06103e-06	0.274368	0.971	0.914	0.0410301	9	Ppp1ca	0.057
Uhrf2	5.54019e-06	0.27435	0.743	0.327	0.0742608	9	Uhrf2	0.416
Dbf4	7.77734e-58	0.273383	0.6	0.038	1.04247e-53	9	Dbf4	0.562
Cspp1	1.10376e-10	0.27269	0.571	0.15	1.47948e-06	9	Cspp1	0.421
Reep5	9.38424e-06	0.272189	0.971	0.814	0.125786	9	Reep5	0.157
Sf3b4	1.28664e-07	0.271444	0.886	0.394	0.00172461	9	Sf3b4	0.492
Cenpc1	5.10006e-26	0.271442	0.514	0.06	6.83612e-22	9	Cenpc1	0.454
Ube2i	0.00019421	0.270615	0.971	0.674	1	9	Ube2i	0.297
Nubp1	7.2872e-10	0.269863	0.743	0.232	9.76776e-06	9	Nubp1	0.511
Pgam1	0.0001309	0.269666	0.971	0.768	1	9	Pgam1	0.203
Ewsr1	1.14974e-05	0.269453	0.943	0.613	0.154111	9	Ewsr1	0.33
Ezr	3.49553e-10	0.268665	0.771	0.248	4.6854e-06	9	Ezr	0.523
Ppih	3.76766e-13	0.268053	0.743	0.196	5.05017e-09	9	Ppih	0.547
Psma6	1.94939e-05	0.267	0.943	0.833	0.261296	9	Psma6	0.11
Utp3	4.21944e-05	0.266571	0.829	0.427	0.565574	9	Utp3	0.402
Nsmce4a	9.7963e-07	0.266139	0.771	0.356	0.013131	9	Nsmce4a	0.415
Tusc3	2.32916e-08	0.265694	0.6	0.215	0.000312201	9	Tusc3	0.385
Sypl	1.95554e-06	0.265613	0.886	0.443	0.0262121	9	Sypl	0.443
Etfa	2.89823e-05	0.265086	0.886	0.518	0.388479	9	Etfa	0.368
Gpaa1	3.47909e-07	0.264231	0.714	0.296	0.00466337	9	Gpaa1	0.418
Mdh1	0.000397002	0.264096	0.943	0.852	1	9	Mdh1	0.091
Ivns1abp	1.1489e-09	0.263578	0.686	0.213	1.53998e-05	9	Ivns1abp	0.473
Topbp1	2.43727e-17	0.26136	0.543	0.098	3.26692e-13	9	Topbp1	0.445
Lamtor1	8.61992e-06	0.260916	1	0.841	0.115541	9	Lamtor1	0.159
Puf60	6.97215e-06	0.260862	0.914	0.538	0.0934547	9	Puf60	0.376
Rhno1	1.09704e-16	0.260738	0.6	0.12	1.47047e-12	9	Rhno1	0.48
Rbx1	3.04071e-05	0.260714	1	0.908	0.407577	9	Rbx1	0.092
Cenpk	2.06088e-68	0.260303	0.429	0.016	2.76241e-64	9	Cenpk	0.413
Adk	3.55336e-07	0.259909	0.914	0.432	0.00476293	9	Adk	0.482
Baz1a	1.65932e-06	0.259208	0.829	0.351	0.0222415	9	Baz1a	0.478
Cenpu	1.37232e-99	0.259078	0.457	0.012	1.83946e-95	9	Cenpu	0.445
Ckap5	3.06166e-23	0.258853	0.6	0.089	4.10385e-19	9	Ckap5	0.511
Hnrnpu	8.68941e-05	0.258729	0.943	0.691	1	9	Hnrnpu	0.252
Syce2	1.77367e-39	0.258179	0.457	0.033	2.37742e-35	9	Syce2	0.424
Atp5a1	3.35236e-06	0.258023	0.971	0.947	0.044935	9	Atp5a1	0.024
Ilf2	1.54992e-09	0.257645	0.857	0.3	2.07752e-05	9	Ilf2	0.557
Brd8	1.84261e-08	0.257564	0.629	0.206	0.000246984	9	Brd8	0.423
Hsp90ab1	1.87685e-05	0.257363	1	0.996	0.251573	9	Hsp90ab1	0.004
Med28	1.52044e-05	0.257244	1	0.726	0.203799	9	Med28	0.274
Slc29a1	7.68765e-12	0.257034	0.571	0.144	1.03045e-07	9	Slc29a1	0.427
Rbmxl1	1.7285e-06	0.256289	0.829	0.39	0.0231688	9	Rbmxl1	0.439
Brip1os	1.30323e-12	0.256087	0.6	0.15	1.74685e-08	9	Brip1os	0.45
Dpysl3	1.11215e-05	0.25533	0.8	0.365	0.149073	9	Dpysl3	0.435
Psmb6	3.08603e-05	0.255159	0.943	0.821	0.413652	9	Psmb6	0.122
Hprt	0.000622961	0.254147	0.943	0.831	1	9	Hprt	0.112
Pih1d1	9.43048e-07	0.254142	0.771	0.341	0.0126406	9	Pih1d1	0.43
Gtf2f1	1.79471e-12	0.253791	0.771	0.214	2.40563e-08	9	Gtf2f1	0.557
Oser1	7.71731e-07	0.253344	0.743	0.32	0.0103443	9	Oser1	0.423
Clec4d	0.00107729	0.252125	0.943	0.875	1	9	Clec4d	0.068
Idh3g	9.45374e-05	0.251927	0.943	0.687	1	9	Idh3g	0.256
Ssb	0.00075339	0.251687	0.914	0.754	1	9	Ssb	0.16
Nup43	3.07473e-28	0.251494	0.6	0.074	4.12137e-24	9	Nup43	0.526
Nol7	4.18474e-05	0.25074	0.943	0.708	0.560923	9	Nol7	0.235
Mrpl14	9.735e-05	0.250625	0.943	0.581	1	9	Mrpl14	0.362
4930523C07Rik	6.43402e-14	0.250564	0.657	0.157	8.62416e-10	9	4930523C07Rik	0.5
Sfr1	0.000293049	0.250226	0.914	0.71	1	9	Sfr1	0.204
Mms22l	1.23114e-72	0.250053	0.486	0.019	1.65021e-68	9	Mms22l	0.467
Dad1	0.00242268	-0.250282	0.971	0.947	1	9	Dad1	0.024
AB124611	0.00334081	-0.250765	0.943	0.914	1	9	AB124611	0.029
Ctsd	0.000757953	-0.251762	1	0.999	1	9	Ctsd	0.001
Rpl38.1	3.74812e-06	-0.252422	1	0.999	0.0502399	9	Rpl38	0.001
Xbp1	0.00619779	-0.254318	0.829	0.8	1	9	Xbp1	0.029
Csf1r	0.00158331	-0.260418	0.971	0.961	1	9	Csf1r	0.01
Romo1	0.00954272	-0.261048	0.829	0.876	1	9	Romo1	-0.047
Man2b1.1	0.00341524	-0.262956	0.971	0.963	1	9	Man2b1	0.008
mt-Nd4	0.000172996	-0.265022	1	1	1	9	mt-Nd4	0
Fau	2.69987e-10	-0.266118	1	1	3.61891e-06	9	Fau	0
Cndp2	0.00814883	-0.268172	0.829	0.741	1	9	Cndp2	0.088
Il10rb	0.00458599	-0.270192	0.743	0.77	1	9	Il10rb	-0.027
Rps29.1	1.62242e-07	-0.270367	1	1	0.00217469	9	Rps29	0
Gm26740	0.00745811	-0.271727	0.6	0.653	1	9	Gm26740	-0.053
Flnb	0.00294631	-0.27184	0.943	0.941	1	9	Flnb	0.002
C1qa.2	0.00185079	-0.273215	1	0.999	1	9	C1qa	0.001
Eif1	1.99288e-06	-0.274311	1	1	0.0267126	9	Eif1	0
Vsir	0.000417955	-0.27446	1	0.952	1	9	Vsir	0.048
Fth1.1	9.52758e-06	-0.275845	1	1	0.127708	9	Fth1	0
Alox5ap	2.11703e-06	-0.276471	1	0.997	0.0283767	9	Alox5ap	0.003
Ppdpf	0.00549506	-0.27673	0.857	0.777	1	9	Ppdpf	0.08
Cd36	0.00744767	-0.27942	0.971	0.899	1	9	Cd36	0.072
Gm9843	7.90018e-05	-0.279802	1	0.98	1	9	Gm9843	0.02
Camk1d	0.0051717	-0.285947	0.229	0.386	1	9	Camk1d	-0.157
Ctsa	0.00119821	-0.287473	0.971	0.949	1	9	Ctsa	0.022
Dhrs3	0.000969099	-0.287833	0.914	0.951	1	9	Dhrs3	-0.037
Plin2.1	0.00129175	-0.289443	0.943	0.953	1	9	Plin2	-0.01
Ift20	0.00200823	-0.291004	0.543	0.606	1	9	Ift20	-0.063
Pltp.2	0.00650546	-0.291298	0.971	0.942	1	9	Pltp	0.029
Use1	0.000811549	-0.292139	0.943	0.896	1	9	Use1	0.047
Neat1	0.00849056	-0.292279	0.829	0.766	1	9	Neat1	0.063
Tmem33	0.00312194	-0.293105	0.486	0.575	1	9	Tmem33	-0.089
Scn1b	0.00720591	-0.296432	0.6	0.655	1	9	Scn1b	-0.055
Ogt	0.00911643	-0.298187	0.686	0.705	1	9	Ogt	-0.019
Ltbp1.1	0.0033893	-0.29936	0.971	0.918	1	9	Ltbp1	0.053
Cmtm6	0.0061714	-0.300202	0.514	0.545	1	9	Cmtm6	-0.031
Ifitm3	1.26101e-06	-0.300777	1	1	0.0169026	9	Ifitm3	0
Derl1	0.000324671	-0.30269	0.971	0.946	1	9	Derl1	0.025
Tyrobp	3.51588e-10	-0.302968	1	1	4.71269e-06	9	Tyrobp	0
Pnrc1	0.00348738	-0.303492	0.657	0.679	1	9	Pnrc1	-0.022
Sult1a1	0.00366493	-0.30622	0.514	0.613	1	9	Sult1a1	-0.099
Rhoc.1	0.00619055	-0.307103	0.714	0.714	1	9	Rhoc	0
Pbxip1	0.00206909	-0.307158	0.229	0.421	1	9	Pbxip1	-0.192
Tmem50a	2.83177e-05	-0.307469	0.971	0.95	0.379571	9	Tmem50a	0.021
Ahnak	4.48786e-05	-0.308329	0.971	0.984	0.601552	9	Ahnak	-0.013
Fcgrt	0.00439773	-0.308795	0.743	0.778	1	9	Fcgrt	-0.035
Gngt2	5.15019e-05	-0.311679	1	0.989	0.690331	9	Gngt2	0.011
Malat1.1	0.000295481	-0.312283	1	1	1	9	Malat1	0
Sepw1	5.05437e-05	-0.314162	0.943	0.956	0.677487	9	Sepw1	-0.013
Ccdc12	2.58369e-05	-0.314393	1	0.982	0.346317	9	Ccdc12	0.018
Tmem106a	0.00134318	-0.316356	0.4	0.575	1	9	Tmem106a	-0.175
Tapbp	0.000716454	-0.31668	0.857	0.844	1	9	Tapbp	0.013
Prg4	7.64337e-10	-0.31739	1	0.999	1.02452e-05	9	Prg4	0.001
H2-D1	1.05143e-09	-0.319713	1	1	1.40934e-05	9	H2-D1	0
Bin1	0.000672384	-0.319741	0.886	0.867	1	9	Bin1	0.019
Trf.2	8.23993e-05	-0.320012	1	0.996	1	9	Trf	0.004
Rarg	0.000913462	-0.320634	0.229	0.442	1	9	Rarg	-0.213
Glul	0.000555258	-0.324776	0.971	0.965	1	9	Glul	0.006
H2-T23	0.000179151	-0.328593	0.943	0.941	1	9	H2-T23	0.002
Tnfaip8	5.06171e-05	-0.330806	0.943	0.954	0.678471	9	Tnfaip8	-0.011
Smpdl3a	2.56334e-06	-0.331533	0.971	0.995	0.0343589	9	Smpdl3a	-0.024
Hmox1.1	0.00137488	-0.332986	0.371	0.551	1	9	Hmox1	-0.18
Calml4.1	0.000732378	-0.333518	0.829	0.849	1	9	Calml4	-0.02
Fcer1g	1.81249e-10	-0.338191	1	0.999	2.42946e-06	9	Fcer1g	0.001
Hexa	1.01134e-06	-0.341804	0.971	0.988	0.013556	9	Hexa	-0.017
Fn1	7.44764e-11	-0.342105	1	1	9.98282e-07	9	Fn1	0
Gm16104	0.00210833	-0.344762	0.743	0.716	1	9	Gm16104	0.027
Adgre1.1	4.67402e-06	-0.345153	1	0.992	0.0626506	9	Adgre1	0.008
mt-Nd3	0.000899411	-0.348184	1	0.965	1	9	mt-Nd3	0.035
Guca1a	0.00118426	-0.34836	0.629	0.667	1	9	Guca1a	-0.038
Eif3e	2.13885e-05	-0.348377	0.971	0.928	0.286692	9	Eif3e	0.043
mt-Co1.1	6.06457e-07	-0.348482	1	1	0.00812894	9	mt-Co1	0
C3ar1	0.000294616	-0.349048	0.8	0.784	1	9	C3ar1	0.016
Timp2	1.30965e-07	-0.351089	1	0.998	0.00175546	9	Timp2	0.002
Comt	1.80213e-05	-0.352611	0.971	0.964	0.241557	9	Comt	0.007
Htra3	0.00204452	-0.354173	0.343	0.474	1	9	Htra3	-0.131
Tmem141	0.000784141	-0.355074	0.629	0.667	1	9	Tmem141	-0.038
Map1lc3a	0.000759662	-0.356414	0.571	0.64	1	9	Map1lc3a	-0.069
Nupr1.1	0.00090692	-0.35654	0.829	0.903	1	9	Nupr1	-0.074
Serp1	0.000104132	-0.366293	0.886	0.861	1	9	Serp1	0.025
P2rx4	0.000356849	-0.366939	0.486	0.664	1	9	P2rx4	-0.178
H2afj	8.02057e-05	-0.367641	0.914	0.884	1	9	H2afj	0.03
Smagp	0.000415731	-0.36791	0.571	0.689	1	9	Smagp	-0.118
Ecm1.1	8.82139e-06	-0.369233	1	0.995	0.118242	9	Ecm1	0.005
Ednrb	1.32118e-05	-0.371579	1	0.985	0.177091	9	Ednrb	0.015
Ninj1.2	0.000240663	-0.372276	0.943	0.946	1	9	Ninj1	-0.003
Idh1	1.40005e-05	-0.372673	0.971	0.92	0.187662	9	Idh1	0.051
Ctsb	6.00183e-09	-0.373269	1	0.999	8.04486e-05	9	Ctsb	0.001
Mxd4	9.20349e-05	-0.375596	0.543	0.71	1	9	Mxd4	-0.167
mt-Nd2	5.64791e-06	-0.377546	0.971	0.997	0.0757045	9	mt-Nd2	-0.026
Lrp1	0.000136116	-0.377988	0.886	0.876	1	9	Lrp1	0.01
Plxna4os1	0.000699924	-0.378223	0.457	0.552	1	9	Plxna4os1	-0.095
Ifitm2	1.34135e-09	-0.385174	1	0.995	1.79794e-05	9	Ifitm2	0.005
Rabac1	6.52751e-06	-0.3863	0.914	0.933	0.0874947	9	Rabac1	-0.019
Prr13.1	2.17346e-05	-0.388972	0.971	0.962	0.291331	9	Prr13	0.009
Fgfr1.1	9.45588e-06	-0.395412	1	0.961	0.126747	9	Fgfr1	0.039
Tcp11l2	1.50982e-05	-0.397235	0.086	0.435	0.202377	9	Tcp11l2	-0.349
Mt1.1	0.000109359	-0.40617	0.971	0.946	1	9	Mt1	0.025
Ctss	1.46904e-12	-0.407221	1	1	1.9691e-08	9	Ctss	0
Rps27	3.42603e-13	-0.412159	1	1	4.59225e-09	9	Rps27	0
Smim14	6.58296e-06	-0.414079	0.743	0.769	0.0882381	9	Smim14	-0.026
Cald1.2	0.00322594	-0.414934	0.686	0.67	1	9	Cald1	0.016
Fcgr3	5.75201e-08	-0.415404	1	0.993	0.000770999	9	Fcgr3	0.007
Nfkbia.1	0.00029658	-0.416777	0.8	0.836	1	9	Nfkbia	-0.036
Unc119	3.74704e-05	-0.423421	0.829	0.821	0.502254	9	Unc119	0.008
Bnip3l	3.60366e-06	-0.4252	0.886	0.851	0.0483034	9	Bnip3l	0.035
Hcst.1	1.0679e-05	-0.44622	0.886	0.881	0.143142	9	Hcst	0.005
Klf2	3.191e-06	-0.450035	1	0.998	0.0427721	9	Klf2	0.002
Cd37	8.49138e-08	-0.451533	1	0.956	0.00113819	9	Cd37	0.044
Hgsnat.1	0.000106626	-0.457471	0.971	0.938	1	9	Hgsnat	0.033
Emilin2	3.77516e-10	-0.464973	1	0.996	5.06023e-06	9	Emilin2	0.004
Samhd1	7.58548e-06	-0.465967	0.6	0.747	0.101676	9	Samhd1	-0.147
Ltc4s.1	4.58578e-08	-0.469042	1	0.995	0.000614678	9	Ltc4s	0.005
Rps27rt	1.03425e-08	-0.469308	0.971	0.977	0.000138631	9	Rps27rt	-0.006
4930455G09Rik	3.14713e-06	-0.48347	0.857	0.854	0.0421842	9	4930455G09Rik	0.003
Cfh	1.82788e-06	-0.485026	0.829	0.914	0.0245009	9	Cfh	-0.085
Ftl1.1	2.13433e-14	-0.492552	1	1	2.86086e-10	9	Ftl1	0
C4b.2	1.48965e-06	-0.492698	0.943	0.971	0.0199672	9	C4b	-0.028
Mafb	4.41814e-05	-0.49917	0.8	0.907	0.592208	9	Mafb	-0.107
Polr3gl	7.30505e-07	-0.502018	0.543	0.793	0.00979169	9	Polr3gl	-0.25
Ctsl	5.36794e-07	-0.502815	0.829	0.902	0.00719519	9	Ctsl	-0.073
Cd24a.3	2.47468e-05	-0.504103	0.971	0.898	0.331707	9	Cd24a	0.073
Wfdc17.6	1.16664e-08	-0.507629	1	1	0.000156377	9	Wfdc17	0
Cybb	3.99213e-11	-0.512497	1	0.998	5.35105e-07	9	Cybb	0.002
Prdx5	1.07254e-14	-0.528027	1	0.998	1.43763e-10	9	Prdx5	0.002
Lsp1	1.01121e-08	-0.53095	0.943	0.958	0.000135543	9	Lsp1	-0.015
Bcl2a1b.2	9.13796e-06	-0.533199	0.829	0.905	0.122485	9	Bcl2a1b	-0.076
Rsrp1	4.83678e-10	-0.548963	1	0.97	6.48322e-06	9	Rsrp1	0.03
Padi4.2	9.33628e-08	-0.553897	0.971	0.94	0.00125144	9	Padi4	0.031
Evi5.2	4.9818e-07	-0.554779	0.943	0.937	0.00667761	9	Evi5	0.006
Itm2c	3.51188e-09	-0.56411	0.914	0.872	4.70733e-05	9	Itm2c	0.042
Plxdc2.1	2.03831e-08	-0.570032	0.829	0.965	0.000273216	9	Plxdc2	-0.136
Aldoa	1.01164e-09	-0.579076	0.971	0.947	1.356e-05	9	Aldoa	0.024
Junb.1	2.90166e-06	-0.597725	0.857	0.909	0.0388939	9	Junb	-0.052
Fabp4.1	1.19503e-06	-0.61618	0.971	0.987	0.0160182	9	Fabp4	-0.016
Cd63.4	0.000311573	-0.663007	0.514	0.638	1	9	Cd63	-0.124
Txnip	4.46844e-12	-0.708236	0.886	0.94	5.9895e-08	9	Txnip	-0.054
Ifitm6	1.33949e-11	-0.77703	0.8	0.91	1.79546e-07	9	Ifitm6	-0.11
Tgfb2.3	9.30061e-09	-0.882102	0.657	0.848	0.000124665	9	Tgfb2	-0.191
